# Supplementary material for: Geminivirus-encoded TrAP suppressor inhibits the histone methyltransferase SUVH4/KYP to counter host defense
Source: eLife. 2015 Sep 7;4:e06671. doi: 10.7554/eLife.06671 (PMC4606454; doi:10.7554/eLife.06671)
Supplement: Supplementary file 1. — Microarray analysis of 35S-TrAP transgenic plants. DOI: http://dx.doi.org/10.7554/eLife.06671.021 [file elife06671s001.xlsx]

## Sheet: Upregulated genes
Gene	Probe	Log2_Fold Change	AveExpr	eBayes Adjusted P-value TA Vs Col-0	Annotation
AT2G45290	245089_at	1.48972	6.41666	0.00445774	Transketolase
AT2G45210	245136_at	1.42487	8.16314	0.0157466	SAUR-like auxin-responsive protein family
AT3G29810	245228_at	1.6805	7.97959	0.00147763	COBRA-like protein 2 precursor
AT4G16563	245262_at	1.26422	7.31417	0.0485404	Eukaryotic aspartyl protease family protein
AT4G14690	245306_at	2.31002	10.2533	0.00898373	Chlorophyll A-B binding family protein
AT1G35140	245757_at	1.47914	9.83129	0.252217	Phosphate-responsive 1 family protein
AT5G10650	246012_at	2.02121	5.51802	0.00137245	RING/U-box superfamily protein
AT5G19480	246039_at	1.25804	5.976	0.239924	NA
AT5G08420	246060_at	1.13703	6.82598	0.106458	RNA-binding KH domain-containing protein
AT5G20420	246077_at	2.50076	3.73791	0.0059479	chromatin remodeling 42
AT5G20430	246078_s_at	3.36999	4.2432	0.000234051	NA
AT5G20440	246078_s_at	3.36999	4.2432	0.000234051	NA
AT4G36930	246212_at	1.76249	5.83449	0.00898373	basic helix-loop-helix (bHLH) DNA-binding superfamily protein
AT4G37120	246221_at	1.03593	7.36781	0.228699	Pre-mRNA splicing Prp18-interacting factor
AT4G36670	246238_at	1.10454	9.29438	0.1035	Major facilitator superfamily protein
AT4G36740	246279_at	1.25025	4.08494	0.0165785	homeobox protein 40
AT3G51860	246302_at	1.49697	8.04302	0.00446968	cation exchanger 3
AT1G58180	246396_at	1.63499	8.01168	0.120309	beta carbonic anhydrase 6
AT5G17160	246415_at	1.07959	6.02778	0.123149	NA
AT5G15960	246481_s_at	1.94944	11.117	0.00209123	NA
AT5G15970	246481_s_at	1.94944	11.117	0.00209123	NA
AT5G15830	246522_at	1.48698	7.46305	0.0354669	basic leucine-zipper 3
AT5G14920	246550_at	1.48119	8.84446	0.017592	Gibberellin-regulated family protein
AT5G36220	246620_at	1.00835	6.36938	0.0471851	cytochrome p450 81d1
AT5G27510	246773_at	2.21761	4.26834	0.0100136	Protein kinase superfamily protein
AT5G67320	247002_at	1.08371	5.90812	0.262962	WD-40 repeat family protein
AT5G67480	247013_at	2.24991	8.01361	0.0186649	BTB and TAZ domain protein 4
AT5G67060	247023_at	1.70025	4.23263	0.00467845	basic helix-loop-helix (bHLH) DNA-binding superfamily protein
AT5G67240	247032_at	1.48207	5.01168	0.201945	small RNA degrading nuclease 3
AT5G66540	247046_at	1.2878	5.75068	0.0800438	NA
AT5G65020	247210_at	1.18994	10.0247	0.00789635	annexin 2
AT5G64570	247266_at	1.39839	9.5033	0.0111966	beta-D-xylosidase 4
AT5G64060	247317_at	1.22892	5.14562	0.00641583	NAC domain containing protein 103
AT5G64190	247324_at	1.03588	4.27271	0.156517	NA
AT5G62490	247437_at	1.13296	4.60224	0.0166192	HVA22 homologue B
AT5G61450	247521_at	1.00402	5.50526	0.1742	P-loop containing nucleoside triphosphate hydrolases superfamily protein
AT5G61440	247524_at	1.13148	7.96127	0.035515	atypical CYS HIS rich thioredoxin 5
AT5G61380	247525_at	1.36862	6.22585	0.00209123	CCT motif -containing response regulator protein
AT5G61160	247573_at	1.71211	4.16617	0.0430241	anthocyanin 5-aromatic acyltransferase 1
AT5G59320	247717_at	1.57539	9.46404	0.0204725	lipid transfer protein 3
AT5G59310	247718_at	3.42215	8.37206	0.000978289	lipid transfer protein 4
AT5G58570	247800_at	1.68901	6.50616	0.0035365	NA
AT5G57655	247924_at	1.4625	7.71445	0.0294925	xylose isomerase family protein
AT5G57240	247951_at	2.55777	6.33629	0.000770933	OSBP(oxysterol binding protein)-related protein 4C
AT5G56870	247954_at	1.40326	9.34852	0.159069	beta-galactosidase 4
AT5G56360	247990_at	1.57934	7.23855	0.197676	calmodulin-binding protein
AT5G55920	248036_at	1.14871	7.61706	0.194413	S-adenosyl-L-methionine-dependent methyltransferases superfamily protein
AT5G55450	248062_at	1.13859	7.81696	0.0830733	Bifunctional inhibitor/lipid-transfer protein/seed storage 2S albumin superfamily protein
AT5G55170	248092_at	1.96981	7.32303	0.00114276	small ubiquitin-like modifier 3
AT5G54960	248138_at	1.07018	7.82338	0.0365569	pyruvate decarboxylase-2
AT5G54040	248183_at	1.05471	5.18922	0.0231415	Cysteine/Histidine-rich C1 domain family protein
AT5G53360	248256_at	1.17596	7.0526	0.00577971	TRAF-like superfamily protein
AT5G52910	248279_at	1.041	5.91303	0.0196499	timeless family protein
AT5G51840	248378_at	1.25255	5.99388	0.111034	NA
AT5G51570	248410_at	1.64383	8.31836	0.000549732	SPFH/Band 7/PHB domain-containing membrane-associated protein family
AT5G50840	248471_at	1.42709	4.64491	0.196276	NA
AT5G50790	248496_at	1.01249	5.43897	0.0263035	Nodulin MtN3 family protein
AT5G50260	248545_at	2.43061	3.94526	0.0010418	Cysteine proteinases superfamily protein
AT5G47330	248812_at	2.33153	5.1584	0.00104233	alpha/beta-Hydrolases superfamily protein
AT5G46840	248869_at	1.10459	6.14144	0.203342	RNA-binding (RRM/RBD/RNP motifs) family protein
AT5G46330	248895_at	1.14443	5.28757	0.0875439	Leucine-rich receptor-like protein kinase family protein
AT5G46050	248932_at	1.64304	6.29276	0.010269	peptide transporter 3
AT5G44420	249052_at	1.66246	6.64959	0.00467845	plant defensin 1.2
AT5G44440	249053_at	1.0423	3.04233	0.0186649	FAD-binding Berberine family protein
AT5G41080	249337_at	1.24161	7.36909	0.10107	PLC-like phosphodiesterases superfamily protein
AT5G39520	249454_at	2.61981	6.18555	0.00343182	Protein of unknown function (DUF1997)
AT5G39610	249467_at	1.61056	7.00496	0.0224036	NAC domain containing protein 6
AT5G39220	249497_at	2.02258	5.62524	0.000464499	alpha/beta-Hydrolases superfamily protein
AT5G38720	249528_at	1.29237	5.15303	0.166584	NA
AT5G37300	249614_at	1.14666	3.999	0.216489	O-acyltransferase (WSD1-like) family protein
AT5G24160	249775_at	1.35805	7.4718	0.0116886	squalene monoxygenase 6
AT5G23810	249791_at	1.02113	5.23107	0.00554664	amino acid permease 7
AT5G22920	249862_at	1.1136	11.2893	0.265357	CHY-type/CTCHY-type/RING-type Zinc finger protein
AT5G22460	249917_at	1.06384	6.38335	0.0648664	alpha/beta-Hydrolases superfamily protein
AT5G14130	250200_at	1.75881	6.3878	0.0127161	Peroxidase superfamily protein
AT5G13330	250287_at	1.06868	7.0669	0.0152749	related to AP2 6l
AT5G11920	250302_at	1.04579	5.11233	0.0299861	6-&1-fructan exohydrolase
AT5G12250	250317_at	1.06467	9.69075	0.00390871	beta-6 tubulin
AT5G11360	250360_at	1.79846	5.80135	0.0129472	Interleukin-1 receptor-associated kinase 4 protein
AT5G11540	250375_at	1.5467	4.29392	0.00273422	D-arabinono-1, 4-lactone oxidase family protein
AT5G11260	250420_at	1.24426	7.06771	0.0026737	Basic-leucine zipper (bZIP) transcription factor family protein
AT5G10210	250472_at	1.21391	6.62263	0.0205864	NA
AT5G08120	250548_at	1.48359	6.10877	0.052241	movement protein binding protein 2C
AT2G45960	250604_at	1.08591	8.1099	0.0296036	NA
AT5G07830	250604_at	1.08591	8.1099	0.0296036	NA
AT5G07100	250666_at	1.45012	6.32606	0.0294925	WRKY DNA-binding protein 26
AT5G06480	250732_at	1.53944	6.06173	0.0110613	Immunoglobulin E-set superfamily protein
AT5G02880	250988_at	1.03657	6.73534	0.0285771	ubiquitin-protein ligase 4
AT5G02490	250994_at	1.52358	7.03681	0.0175397	Heat shock protein 70 (Hsp 70) family protein
AT5G01030	251123_at	1.51241	6.89063	0.0177292	Protein of unknown function (DUF3527)
AT3G63180	251148_at	1.0189	6.45061	0.0152749	TIC-like
AT3G59820	251432_at	1.30065	4.6725	0.0890896	LETM1-like protein
AT3G57470	251641_at	1.71268	5.79209	0.101277	Insulinase (Peptidase family M16) family protein
AT3G55970	251770_at	1.00644	5.12298	0.0646879	jasmonate-regulated gene 21
AT3G55150	251832_at	1.42506	5.10059	0.00175976	exocyst subunit exo70 family protein H1
AT3G54490	251868_at	2.46531	4.22421	0.000234051	E, RNA polymerase II fifth largest subunit
AT3G54170	251887_at	1.08002	5.9736	0.224061	FKBP12 interacting protein 37
AT3G49620	252265_at	2.2179	5.43088	0.00102663	2-oxoglutarate (2OG) and Fe(II)-dependent oxygenase superfamily protein
AT3G48480	252360_at	1.48041	4.60115	0.0071152	Cysteine proteinases superfamily protein
AT3G45970	252563_at	1.60005	8.66557	0.184805	expansin-like A1
AT3G45300	252570_at	1.13679	8.40697	0.0268297	isovaleryl-CoA-dehydrogenase
AT3G44320	252677_at	1.53092	8.20371	0.00116889	nitrilase 3
AT3G43110	252730_at	1.57324	5.53915	0.0069384	NA
AT4G37520	253099_s_at	1.10823	9.07966	0.0165785	NA
AT4G37530	253099_s_at	1.10823	9.07966	0.0165785	NA
AT4G35770	253161_at	1.82337	10.7823	0.160805	Rhodanese/Cell cycle control phosphatase superfamily protein
AT4G33740	253294_at	1.08006	5.25576	0.267658	NA
AT4G33150	253373_at	1.62551	7.63519	0.0243607	lysine-ketoglutarate reductase/saccharopine dehydrogenase bifunctional enzyme
AT4G31800	253485_at	1.66553	6.71133	0.157881	WRKY DNA-binding protein 18
AT4G31000	253571_at	1.59686	5.30143	0.125517	Calmodulin-binding protein
AT4G30660	253581_at	1.09387	9.18352	0.0206188	Low temperature and salt responsive protein family
AT4G30650	253627_at	1.87932	8.46976	0.00103384	Low temperature and salt responsive protein family
AT4G30430	253632_at	1.1703	4.43115	0.0529287	tetraspanin9
AT4G30270	253666_at	1.34134	11.5281	0.0125436	xyloglucan endotransglucosylase/hydrolase 24
AT4G29520	253687_at	1.03675	7.17586	0.0475369	NA
AT4G27980	253845_at	2.42893	4.40877	0.00101053	Domain of unknown function (DUF3444)
AT4G26200	253999_at	1.56386	5.99959	0.0378811	1-amino-cyclopropane-1-carboxylate synthase 7
AT4G25810	254042_at	2.75134	8.834	0.0696488	xyloglucan endotransglycosylase 6
AT4G25730	254079_at	1.02602	6.09948	0.151929	FtsJ-like methyltransferase family protein
AT4G24040	254197_at	2.51216	7.29392	0.000464499	trehalase 1
AT4G24110	254200_at	1.68318	6.57207	0.185629	NA
AT4G23600	254232_at	2.02635	8.74531	0.00939127	Tyrosine transaminase family protein
AT4G22950	254286_at	1.15022	2.89602	0.0218009	AGAMOUS-like 19
AT4G22470	254314_at	1.80241	8.54059	0.0191921	protease inhibitor/seed storage/lipid transfer protein (LTP) family protein
AT4G22610	254326_at	1.89967	6.81301	0.0169354	Bifunctional inhibitor/lipid-transfer protein/seed storage 2S albumin superfamily protein
AT4G21830	254385_s_at	1.30591	7.78508	0.0149405	NA
AT4G21840	254385_s_at	1.30591	7.78508	0.0149405	NA
AT4G21680	254396_at	1.06554	6.01125	0.108943	NITRATE TRANSPORTER 1.8
AT4G20860	254447_at	1.08125	7.38952	0.25206	FAD-binding Berberine family protein
AT4G19420	254573_at	1.90466	8.42334	0.0398957	Pectinacetylesterase family protein
AT4G19430	254574_at	2.40644	4.06291	0.00546567	NA
AT4G18550	254648_at	1.07102	5.17499	0.0669864	alpha/beta-Hydrolases superfamily protein
AT4G18010	254707_at	1.07653	7.97681	0.029138	myo-inositol polyphosphate 5-phosphatase 2
AT4G12960	254777_at	1.51757	3.91716	0.010165	Gamma interferon responsive lysosomal thiol (GILT) reductase family protein
AT4G12470	254818_at	1.07909	11.6222	0.0134974	azelaic acid induced 1
AT4G12490	254832_at	1.39767	8.91944	0.0128893	Bifunctional inhibitor/lipid-transfer protein/seed storage 2S albumin superfamily protein
AT4G08950	255064_at	1.18115	10.8738	0.129985	Phosphate-responsive 1 family protein
AT4G08580	255093_s_at	1.06327	6.86668	0.202257	NA
AT5G17900	255093_s_at	1.06327	6.86668	0.202257	NA
AT4G04955	255310_at	1.95112	7.20961	0.00733481	allantoinase
AT4G04190	255318_at	1.67252	5.56014	0.0011958	NA
AT4G04460	255345_at	1.4508	5.86026	0.00787616	Saposin-like aspartyl protease family protein
AT4G02400	255501_at	1.19964	5.24783	0.250363	U3 ribonucleoprotein (Utp) family protein
AT4G02360	255527_at	1.268	5.24742	0.0218174	DUF538, Protein of unknown function
AT4G01430	255575_at	1.43091	7.91306	0.0213697	nodulin MtN21 /EamA-like transporter family protein
AT4G01610	255590_at	1.46018	9.95511	0.00239436	Cysteine proteinases superfamily protein
AT4G10270	255807_at	2.04019	8.68345	0.0296036	Wound-responsive family protein
AT1G19900	255814_at	1.39852	5.52739	0.0035365	glyoxal oxidase-related protein
AT1G17960	255893_at	1.80937	4.67329	0.00210507	Threonyl-tRNA synthetase
AT1G12650	255929_at	1.05862	5.52555	0.177765	NA
AT1G33970	255980_at	1.01211	6.59544	0.0373843	P-loop containing nucleoside triphosphate hydrolases superfamily protein
AT1G18100	256073_at	2.46575	4.79784	0.00576008	PEBP (phosphatidylethanolamine-binding protein) family protein
AT1G13700	256098_at	1.11575	8.09316	0.115574	6-phosphogluconolactonase 1
AT3G12470	256239_at	2.70423	3.94958	0.000155965	ribonuclease H-like superfamily protein, Polynucleotidyl transferase
AT3G12460	256259_at	4.97149	5.52083	0.000205429	ribonuclease H-like superfamily protein, Polynucleotidyl transferase
AT1G72070	256340_at	1.15036	5.0367	0.0026737	Chaperone DnaJ-domain superfamily protein
AT3G19550	256569_at	3.04256	6.40312	0.00029575	NA
AT3G13640	256780_at	2.10189	3.9244	0.00101053	RNAse l inhibitor protein 1
AT3G13672	256789_at	1.09088	5.63993	0.0158394	TRAF-like superfamily protein
AT3G15170	256857_at	1.4123	3.91299	0.00627208	NAC (No Apical Meristem) domain transcriptional regulator superfamily protein
AT3G22570	256935_at	1.08045	7.11723	0.0268297	Bifunctional inhibitor/lipid-transfer protein/seed storage 2S albumin superfamily protein
AT3G15280	257059_at	2.17119	4.05126	0.000840044	NA
AT3G18250	257061_at	1.15684	6.88206	0.024312	Putative membrane lipoprotein
AT3G20210	257130_at	1.92512	5.16045	0.0166654	delta vacuolar processing enzyme
AT3G27220	257153_at	1.6355	6.97085	0.171095	Galactose oxidase/kelch repeat superfamily protein
AT3G30775	257315_at	1.03605	10.1541	0.0179176	Methylenetetrahydrofolate reductase family protein
AT2G26020	257365_x_at	2.15926	8.1763	0.00343182	plant defensin 1.2b
AT1G08430	257481_at	1.25412	4.80547	0.00620425	aluminum-activated malate transporter 1
AT3G26220	257624_at	1.02952	5.11372	0.0337365	family 71, polypeptide 3, cytochrome P450, subfamily B
AT3G26230	257625_at	1.09407	5.46501	0.0385221	polypeptide 24, family 71, cytochrome P450, subfamily B
AT3G19840	257963_at	1.08917	5.27225	0.165398	pre-mRNA-processing protein 40C
AT3G14620	258063_at	1.32365	7.68166	0.0120052	subfamily A, polypeptide 8, family 72, cytochrome P450
AT3G24510	258130_at	3.85869	3.71224	0.000106328	Defensin-like (DEFL) family protein
AT3G21500	258182_at	2.26604	6.25445	0.000798398	1-deoxy-D-xylulose 5-phosphate synthase 1
AT3G29075	258245_at	1.07753	5.45126	0.255488	glycine-rich protein
AT3G22840	258321_at	2.90403	8.46271	0.0059479	Chlorophyll A-B binding family protein
AT3G22640	258327_at	3.86226	5.05126	0.000312616	cupin family protein
AT3G15500	258395_at	2.0962	6.81035	0.0576196	NAC domain containing protein 3
AT3G02550	258487_at	1.95766	10.2655	0.068588	LOB domain-containing protein 41
AT3G02480	258498_at	2.2011	6.52086	0.0166654	Late embryogenesis abundant protein (LEA) family protein
AT3G09640	258695_at	1.7149	3.56186	0.0127161	ascorbate peroxidase 2
AT3G04720	258791_at	1.10848	12.1591	0.00486879	pathogenesis-related 4
AT3G05690	258890_at	1.10996	6.83976	0.0559088	nuclear factor Y, subunit A2
AT3G10040	258930_at	2.09409	6.22358	0.158693	sequence-specific DNA binding transcription factors
AT3G09960	258942_at	1.41163	4.01931	0.0026737	Calcineurin-like metallo-phosphoesterase superfamily protein
AT3G03490	259052_at	2.53513	6.88948	0.00212273	peroxin 19-1
AT3G03470	259058_at	1.53036	7.66226	0.0099352	subfamily A, family 87, cytochrome P450, polypeptide 9
AT3G04960	259089_at	2.68172	4.59934	0.000549732	Domain of unknown function (DUF3444)
AT3G11450	259284_at	1.41202	6.06442	0.115303	DnaJ domain ;Myb-like DNA-binding domain
AT3G05110	259301_at	3.6614	4.17463	0.000106328	Domain of unknown function (DUF3444)
AT1G13300	259365_at	1.14792	8.20633	0.0289296	myb-like transcription factor family protein
AT1G02300	259441_at	1.18879	5.68416	0.0667976	Cysteine proteinases superfamily protein
AT1G43910	259507_at	1.05077	5.79982	0.0191921	P-loop containing nucleoside triphosphate hydrolases superfamily protein
AT1G21250	259561_at	1.2961	5.77653	0.127196	cell wall-associated kinase
AT1G27980	259598_at	1.08119	8.29176	0.010165	dihydrosphingosine phosphate lyase
AT1G77570	259711_at	1.13474	4.19392	0.0100136	Winged helix-turn-helix transcription repressor DNA-binding
AT1G60960	259723_at	1.25094	8.46951	0.0401641	iron regulated transporter 3
AT1G77640	259729_at	1.74967	6.73839	0.128387	Integrase-type DNA-binding superfamily protein
AT1G77660	259730_at	1.09697	5.44071	0.0139892	Histone H3 K4-specific methyltransferase SET7/9 family protein
AT1G73220	260097_at	1.97807	5.62803	0.00101053	organic cation/carnitine transporter1
AT1G74250	260251_at	1.40364	4.7956	0.225406	DNAJ heat shock N-terminal domain-containing protein
AT1G74010	260386_at	1.0651	6.53725	0.0253438	Calcium-dependent phosphotriesterase superfamily protein
AT1G69880	260408_at	3.60381	6.57575	0.000798398	thioredoxin H-type 8
AT1G69870	260410_at	1.86481	7.45302	0.0122911	nitrate transporter 1.7
AT1G10970	260462_at	1.25123	6.84076	0.0266907	zinc transporter 4 precursor
AT2G43510	260551_at	1.54926	8.60679	0.00785433	trypsin inhibitor protein 1
AT2G43620	260556_at	1.31594	8.83679	0.0204198	Chitinase family protein
AT1G19380	260656_at	1.02114	9.96814	0.236816	Protein of unknown function (DUF1195)
AT1G19540	260662_at	1.01991	5.69674	0.167363	NmrA-like negative transcriptional regulator family protein
AT1G21910	260856_at	1.70236	8.8743	0.0904648	Integrase-type DNA-binding superfamily protein
AT1G43800	260869_at	1.89751	8.155	0.0493756	Plant stearoyl-acyl-carrier-protein desaturase family protein
AT1G02640	260914_at	1.16227	9.34534	0.253378	beta-xylosidase 2
AT1G21520	260919_at	1.32045	5.17409	0.05777	NA
AT1G21525	260919_at	1.32045	5.17409	0.05777	NA
AT1G02470	260933_at	1.14172	6.22518	0.160987	Polyketide cyclase/dehydrase and lipid transport superfamily protein
AT1G12780	261211_at	1.37479	9.90436	0.113204	UDP-D-glucose/UDP-D-galactose 4-epimerase 1
AT1G20070	261247_at	1.65282	7.76065	0.0268297	NA
AT1G18400	261717_at	1.12287	4.47719	0.0627242	BR enhanced expression 1
AT1G80160	262047_at	2.3952	5.92054	0.00116889	Lactoylglutathione lyase / glyoxalase I family protein
AT1G80130	262050_at	1.49415	7.6602	0.0234943	Tetratricopeptide repeat (TPR)-like superfamily protein
AT1G02813	262115_at	6.09266	5.18946	1.3013e-05	DUF538, Protein of unknown function
AT1G02850	262118_at	1.65432	9.11322	0.016179	beta glucosidase 11
AT1G02920	262119_s_at	1.09928	11.7148	0.00576008	NA
AT1G02930	262119_s_at	1.09928	11.7148	0.00576008	NA
AT1G78050	262180_at	1.27667	7.09068	0.0403975	phosphoglycerate/bisphosphoglycerate mutase
AT2G01100	262204_at	1.18929	7.94427	0.17271	NA
AT1G70950	262305_at	1.65949	3.91782	0.00704615	TPX2 (targeting protein for Xklp2) protein family
AT1G73010	262369_at	1.71188	4.68305	0.0513047	phosphate starvation-induced gene 2
AT1G34760	262412_at	1.24866	6.90156	0.0733813	general regulatory factor 11
AT1G11210	262452_at	2.51405	4.6084	0.00209123	Protein of unknown function (DUF761)
AT1G17020	262482_at	1.71747	6.40805	0.00273422	senescence-related gene 1
AT1G14790	262888_at	1.58421	6.15593	0.000798398	RNA-dependent RNA polymerase 1
AT1G75730	262967_at	1.44688	5.52739	0.0389907	NA
AT1G54460	262984_at	1.01474	6.10367	0.19264	TPX2 (targeting protein for Xklp2) protein family
AT2G16060	263096_at	1.63245	9.49947	0.0539028	hemoglobin 1
AT1G03090	263118_at	1.04517	8.43831	0.123262	mitochondrial / 3-methylcrotonyl-CoA carboxylase 1 (MCCA), methylcrotonyl-CoA carboxylase alpha chain
AT1G36060	263194_at	1.15527	6.01214	0.0401923	Integrase-type DNA-binding superfamily protein
AT1G10550	263207_at	1.42207	5.99603	0.215678	xyloglucan:xyloglucosyl transferase 33
AT1G10540	263258_at	1.03948	4.78838	0.0557002	nucleobase-ascorbate transporter 8
AT2G42530	263495_at	1.34765	5.7474	0.0164991	cold regulated 15b
AT2G24850	263539_at	1.00213	4.58119	0.0672067	tyrosine aminotransferase 3
AT1G26930	263680_at	1.14378	7.00337	0.0241837	Galactose oxidase/kelch repeat superfamily protein
AT2G21440	263766_at	1.02538	5.964	0.187436	RNA-binding (RRM/RBD/RNP motifs) family protein
AT2G36080	263963_at	1.18603	7.51293	0.00702574	AP2/B3-like transcriptional factor family protein
AT2G42830	263988_at	1.89158	6.29055	0.00572613	K-box region and MADS-box transcription factor family protein
AT1G79200	264094_at	1.0384	5.49048	0.113267	NA
AT1G79150	264118_at	1.36388	5.72266	0.200879	binding
AT1G79150	264131_at	1.32801	5.28048	0.202697	binding
AT1G78960	264137_at	1.50689	6.22814	0.00215101	lupeol synthase 2
AT1G02220	264148_at	1.43783	4.29744	0.0308293	NAC domain containing protein 3
AT1G12010	264346_at	2.87509	8.20922	0.000205429	2-oxoglutarate (2OG) and Fe(II)-dependent oxygenase superfamily protein
AT1G61800	264400_at	3.1129	5.45645	0.0216508	glucose-6-phosphate/phosphate translocator 2
AT1G10070	264524_at	1.23166	6.92125	0.068678	branched-chain amino acid transaminase 2
AT2G17740	264616_at	1.05038	6.44819	0.0129472	Cysteine/Histidine-rich C1 domain family protein
AT1G65480	264638_at	2.3248	6.63806	0.000798398	PEBP (phosphatidylethanolamine-binding protein) family protein
AT1G22990	264729_at	1.39329	6.79707	0.00239024	Heavy metal transport/detoxification superfamily protein
AT1G62290	264741_at	1.08384	7.84518	0.00979843	Saposin-like aspartyl protease family protein
AT1G08630	264777_at	2.01432	5.59435	0.00885566	threonine aldolase 1
AT1G24260	264872_at	4.9959	8.42665	0.00101053	K-box region and MADS-box transcription factor family protein
AT1G23060	264902_at	1.78183	4.31737	0.0303454	NA
AT1G61100	264910_at	1.15526	6.65492	0.152092	disease resistance protein (TIR class), putative
AT1G77120	264953_at	1.48399	9.75439	0.00934041	alcohol dehydrogenase 1
AT1G27040	264973_at	1.14244	4.09125	0.0174596	Major facilitator superfamily protein
AT1G24575	265025_at	1.11064	7.22127	0.00684736	NA
AT1G23730	265170_at	1.09924	6.03123	0.00480124	beta carbonic anhydrase 3
AT1G23750	265183_at	1.30742	7.6603	0.00187052	OB-fold-like protein, Nucleic acid-binding
AT2G18360	265341_at	1.37291	6.54068	0.00273422	alpha/beta-Hydrolases superfamily protein
AT2G16660	265414_at	1.19224	8.1295	0.0638278	Major facilitator superfamily protein
AT2G20700	265430_at	1.9745	6.14346	0.00409539	LORELEI-LIKE-GPI ANCHORED PROTEIN 2
AT2G27480	265636_at	2.63967	6.46402	0.00116889	Calcium-binding EF-hand family protein
AT2G31980	265672_at	1.04965	6.11666	0.0243645	PHYTOCYSTATIN 2
AT2G14560	265837_at	1.52203	5.33223	0.0264727	Protein of unknown function (DUF567)
---	265979_at	2.62341	4.62874	0.00114276	NA
AT2G18550	265983_at	1.05543	4.47357	0.0299861	homeobox protein 21
AT2G24170	265994_at	2.54356	7.35262	0.000319038	Endomembrane protein 70 protein family
AT2G28120	266140_at	1.41687	8.34818	0.0956629	Major facilitator superfamily protein
AT2G39030	266142_at	3.33823	6.51509	0.00137245	Acyl-CoA N-acyltransferases (NAT) superfamily protein
AT2G27550	266209_at	1.72807	7.45614	0.0032616	centroradialis
AT2G29370	266275_at	1.1169	5.52305	0.0187866	NAD(P)-binding Rossmann-fold superfamily protein
AT2G29350	266292_at	1.51027	6.43929	0.0881758	senescence-associated gene 13
AT2G26980	266313_at	1.13695	8.83328	0.16913	CBL-interacting protein kinase 3
AT2G41230	266364_at	2.31125	6.97462	0.00898373	NA
AT2G47770	266462_at	2.40759	6.03357	0.00545071	TSPO(outer membrane tryptophan-rich sensory protein)-related
AT2G47780	266503_at	1.05487	4.76309	0.0624545	Rubber elongation factor protein (REF)
AT2G47680	266511_at	1.05163	4.87402	0.0268297	zinc finger (CCCH type) helicase family protein
AT2G16860	266537_at	1.39986	6.09327	0.187123	GCIP-interacting family protein
AT2G24040	266566_at	1.03543	8.24976	0.0127161	Low temperature and salt responsive protein family
AT2G23910	266578_at	1.37936	4.17652	0.0114875	NAD(P)-binding Rossmann-fold superfamily protein
AT2G35480	266618_at	1.34782	6.4253	0.00452385	NA
AT2G19800	266693_at	1.48379	8.16988	0.0700392	myo-inositol oxygenase 2
AT2G02990	266743_at	1.28428	6.67959	0.266251	NA
AT2G16300	266743_at	1.28428	6.67959	0.266251	NA
AT2G45890	266913_at	1.04248	4.4441	0.00684736	RHO guanyl-nucleotide exchange factor 4
AT2G39510	266965_at	1.40047	6.17918	0.0104143	nodulin MtN21 /EamA-like transporter family protein
AT2G38465	267036_at	1.42348	3.17586	0.00292459	NA
AT2G30500	267518_at	1.2115	6.57154	0.269035	Kinase interacting (KIP1-like) family protein

## Sheet: Downregulated genes
Gene	Probe	Log2_Fold Change	AveExpr	eBayes Adjusted P-value TA Vs Col-0	Annotation
AT2G23170	245076_at	-1.15109	6.45167	0.039846	Auxin-responsive GH3 family protein
AT1G67750	245196_at	-1.07447	7.12468	0.00486879	Pectate lyase family protein
AT5G12340	245209_at	-1.48241	4.31394	0.00707094	NA
AT4G17810	245383_at	-1.34327	7.48938	0.0216187	C2H2 and C2HC zinc fingers superfamily protein
AT4G15620	245501_at	-1.50394	7.68152	0.00550959	Uncharacterised protein family (UPF0497)
AT4G15400	245556_at	-1.12014	4.56333	0.0366834	HXXXD-type acyl-transferase family protein
AT4G14550	245593_at	-1.40144	6.55403	0.035352	indole-3-acetic acid inducible 14
AT1G30260	245776_at	-1.71529	7.38428	0.00469949	NA
AT1G26250	245874_at	-2.3136	5.19491	0.00303057	Proline-rich extensin-like family protein
AT5G13170	245982_at	-1.41465	7.10769	0.0398957	senescence-associated gene 29
AT5G20410	246075_at	-1.04659	4.78602	0.145114	monogalactosyldiacylglycerol synthase 2
AT5G17600	246439_at	-1.0827	6.06028	0.021833	RING/U-box superfamily protein
AT5G25840	246860_at	-1.37811	7.8654	0.0239931	Protein of unknown function (DUF1677)
AT5G26270	246888_at	-1.46142	6.73016	0.0196499	NA
AT5G67180	247041_at	-1.24921	4.84044	0.00267317	target of early activation tagged (EAT) 3
AT5G66740	247055_at	-1.30838	4.32288	0.195631	Protein of unknown function (DUF620)
AT5G66590	247074_at	-1.07357	7.5174	0.131695	and Pathogenesis-related 1 protein) superfamily protein, CAP (Cysteine-rich secretory proteins, Antigen 5
AT5G66400	247095_at	-1.95071	7.17205	0.00939127	Dehydrin family protein
AT5G65890	247118_at	-1.04356	6.38793	0.00303057	ACT domain repeat 1
AT5G66080	247126_at	-1.05518	4.87449	0.0316917	Protein phosphatase 2C family protein
AT5G64770	247252_at	-1.64574	7.01923	0.00898373	At5g51451 (RGF5), tyrosine-sulfated, At1g13620 (RGF2), Encodes a root meristem growth factor (RGF). Belongs to a family of functionally redundant homologous peptides that are secreted, At3g30350 (RGF4), At2g03830 (RGF8) and At5g64770 (RGF9)., At2g04025 (RGF3), and expressed mainly in the stem cell area and the innermost layer of central columella cells. RGFs are required for maintenance of the ro…
AT5G64100	247297_at	-1.40379	9.95888	0.0103179	Peroxidase superfamily protein
AT5G64120	247327_at	-1.37531	10.2729	0.0102834	Peroxidase superfamily protein
AT5G62220	247470_at	-1.07973	7.7211	0.0271127	glycosyltransferase 18
AT5G59520	247678_at	-1.00592	7.34222	0.0225462	ZRT/IRT-like protein 2
AT5G59680	247685_at	-1.03835	4.46113	0.0214393	Leucine-rich repeat protein kinase family protein
AT5G59510	247704_at	-1.56481	4.2768	0.00291066	ROTUNDIFOLIA like 5
AT5G59130	247760_at	-2.04565	4.74963	0.00496488	Subtilase family protein
AT5G58770	247780_at	-1.06724	7.32274	0.0989083	Undecaprenyl pyrophosphate synthetase family protein
AT5G57780	247880_at	-1.27358	6.71415	0.0140607	NA
AT5G56980	247933_at	-1.30772	7.14061	0.00524273	NA
AT5G56080	248048_at	-1.19113	6.7111	0.0513047	nicotianamine synthase 2
AT5G55570	248064_at	-1.166	5.97154	0.0529714	NA
AT5G53200	248246_at	-1.07374	5.15959	0.0219236	Homeodomain-like superfamily protein
AT5G53110	248298_at	-1.02422	6.01209	0.00480124	RING/U-box superfamily protein
AT5G51720	248377_at	-1.02159	8.5563	0.0213697	2 sulfur cluster binding, 2 iron
AT5G50560	248518_at	-1.0515	6.45205	0.0385221	NA
AT5G50660	248518_at	-1.0515	6.45205	0.0385221	NA
AT5G50760	248528_at	-2.03852	7.16994	0.000464499	SAUR-like auxin-responsive protein family
AT5G49630	248619_at	-1.07224	6.09856	0.0147405	amino acid permease 6
AT5G49100	248646_at	-1.13735	6.8993	0.00199054	NA
AT5G48540	248686_at	-1.08648	8.58903	0.0223736	receptor-like protein kinase-related family protein
AT5G47450	248790_at	-1.605	6.63792	0.114494	tonoplast intrinsic protein 2;3
AT5G47240	248793_at	-1.34416	5.6516	0.0819084	nudix hydrolase homolog 8
AT5G46690	248839_at	-1.06943	6.07279	0.0445344	beta HLH protein 71
AT5G46890	248844_s_at	-1.08738	8.57186	0.0253438	NA
AT5G46900	248844_s_at	-1.08738	8.57186	0.0253438	NA
AT5G45950	248921_at	-1.03868	9.08635	0.0437192	GDSL-like Lipase/Acylhydrolase superfamily protein
AT5G45650	248961_at	-1.20864	5.77336	0.0100136	subtilase family protein
AT5G44550	249061_at	-1.11757	7.79046	0.0293062	Uncharacterised protein family (UPF0497)
AT5G44050	249071_at	-1.66405	5.01456	0.00270576	MATE efflux family protein
AT5G43150	249134_at	-1.34406	8.72821	0.00579671	NA
AT5G42650	249208_at	-1.08146	7.49485	0.0101326	allene oxide synthase
AT5G40590	249364_at	-1.20181	5.02751	0.0101326	Cysteine/Histidine-rich C1 domain family protein
AT5G39860	249383_at	-2.83618	4.74741	0.00787616	basic helix-loop-helix (bHLH) DNA-binding family protein
AT5G38910	249476_at	-1.23755	4.49313	0.0586477	RmlC-like cupins superfamily protein
AT5G38030	249545_at	-2.2875	5.87616	0.000549732	MATE efflux family protein
AT5G38020	249567_at	-1.10615	7.04765	0.00480124	S-adenosyl-L-methionine-dependent methyltransferases superfamily protein
AT5G24420	249732_at	-3.05176	7.18991	0.0026737	6-phosphogluconolactonase 5
AT5G24530	249754_at	-1.03057	6.94004	0.00377225	2-oxoglutarate (2OG) and Fe(II)-dependent oxygenase superfamily protein
AT5G24150	249774_at	-1.02694	8.89958	0.119447	FAD/NAD(P)-binding oxidoreductase family protein
AT5G19240	249918_at	-1.17282	9.073	0.0735971	Glycoprotein membrane precursor GPI-anchored
AT5G18060	250012_x_at	-2.08525	5.94953	0.0315366	SAUR-like auxin-responsive protein family
AT5G17350	250098_at	-1.48098	5.53735	0.055224	NA
AT5G13200	250279_at	-1.12344	6.33964	0.0451519	GRAM domain family protein
AT5G12050	250327_at	-1.80968	6.65523	0.00898373	NA
AT5G10930	250408_at	-1.37419	6.65199	0.0276113	CBL-interacting protein kinase 5
AT5G08030	250561_at	-1.06998	3.72281	0.0304456	PLC-like phosphodiesterases superfamily protein
AT5G06760	250648_at	-1.02247	5.57792	0.184264	Late Embryogenesis Abundant 4-5
AT5G06570	250680_at	-1.82944	6.06561	0.0128068	alpha/beta-Hydrolases superfamily protein
AT5G06330	250724_at	-1.31159	5.82592	0.0424874	Late embryogenesis abundant (LEA) hydroxyproline-rich glycoprotein family
AT5G03570	250952_at	-1.35238	6.1736	0.00153	iron regulated 2
AT5G03130	250980_at	-2.31822	4.41796	0.00601105	NA
AT5G03140	250981_at	-1.00986	6.08698	0.0557002	Concanavalin A-like lectin protein kinase family protein
AT5G02780	250983_at	-1.4215	6.06905	0.00667043	glutathione transferase lambda 1
AT5G02550	251010_at	-1.08574	7.28052	0.0806754	NA
AT5G01790	251058_at	-1.103	7.16235	0.237357	NA
AT5G01820	251060_at	-1.27262	7.11039	0.0314718	serine/threonine protein kinase 1
AT5G01220	251143_at	-1.11681	6.80407	0.0134102	sulfoquinovosyldiacylglycerol 2
AT3G63200	251174_at	-1.07462	8.49801	0.0102805	PATATIN-like protein 9
AT3G61930	251293_at	-1.73236	4.80151	0.00704615	NA
AT3G58810	251545_at	-2.2019	5.7722	0.000464499	metal tolerance protein A2
AT3G56980	251677_at	-1.58084	6.88988	0.15187	basic helix-loop-helix (bHLH) DNA-binding superfamily protein
AT3G53960	251916_at	-1.14706	6.04458	0.0312412	Major facilitator superfamily protein
AT3G54040	251918_at	-2.43218	9.18354	0.000205429	PAR1 protein
AT3G51750	252073_at	-1.35523	4.09239	0.0260717	NA
AT3G51330	252098_at	-1.49087	6.15352	0.00242104	Eukaryotic aspartyl protease family protein
AT3G51350	252152_at	-1.84069	4.4298	0.00175976	Eukaryotic aspartyl protease family protein
AT3G50740	252183_at	-1.14454	8.21032	0.0396811	UDP-glucosyl transferase 72E1
AT3G50270	252199_at	-1.06638	7.93858	0.0510444	HXXXD-type acyl-transferase family protein
AT3G48460	252363_at	-1.53844	7.7722	0.0165785	GDSL-like Lipase/Acylhydrolase superfamily protein
AT3G48450	252364_at	-1.08429	4.76956	0.0230874	RPM1-interacting protein 4 (RIN4) family protein
AT3G47430	252411_at	-1.05413	8.3704	0.0248941	peroxin 11B
AT3G47380	252437_at	-1.19548	6.2667	0.00573043	Plant invertase/pectin methylesterase inhibitor superfamily protein
AT3G46900	252502_at	-1.88605	6.79049	0.0026737	copper transporter 2
AT3G44260	252679_at	-1.01041	7.54407	0.0966089	ribonuclease H-like superfamily protein, Polynucleotidyl transferase
AT4G39800	252863_at	-1.55169	9.21	0.00350464	myo-inositol-1-phosphate synthase 1
AT4G38860	252965_at	-1.95454	7.93543	0.0479914	SAUR-like auxin-responsive protein family
AT4G38850	252970_at	-1.40629	5.05077	0.0100136	SAUR-like auxin-responsive protein family
AT4G38840	252972_at	-1.09827	9.36661	0.0228432	SAUR-like auxin-responsive protein family
AT4G37410	253073_at	-1.43539	9.83659	0.00550959	subfamily F, family 81, polypeptide 4, cytochrome P450
AT4G33720	253301_at	-4.24678	8.04853	0.00199054	and Pathogenesis-related 1 protein) superfamily protein, CAP (Cysteine-rich secretory proteins, Antigen 5
AT4G31875	253454_at	-1.6228	6.07531	0.0091607	NA
AT4G31940	253502_at	-4.2008	3.7704	0.00035828	polypeptide 4, cytochrome P450, subfamily C, family 82
AT4G30410	253617_at	-1.07532	5.98613	0.00885566	sequence-specific DNA binding transcription factors
AT4G29740	253696_at	-1.38203	5.88298	0.0103197	cytokinin oxidase 4
AT4G28940	253743_at	-1.44438	6.90555	0.00500164	Phosphorylase superfamily protein
AT4G28250	253815_at	-1.49904	8.47244	0.00167109	expansin B3
AT4G27654	253832_at	-1.42065	3.64634	0.190744	NA
AT4G27657	253859_at	-1.58053	5.56831	0.00944118	NA
AT4G26850	253922_at	-1.02426	10.3077	0.222974	mannose-1-phosphate guanylyltransferase (GDP)s;GDP-galactose:mannose-1-phosphate guanylyltransferases;GDP-galactose:glucose-1-phosphate guanylyltransferases;GDP-galactose:myoinositol-1-phosphate guanylyltransferases;glucose-1-phosphate guanylyltransferase
AT4G26530	253971_at	-2.9274	8.97458	0.00215101	Aldolase superfamily protein
AT4G25090	254092_at	-1.1655	4.51039	0.00462645	Riboflavin synthase-like superfamily protein
AT4G24780	254119_at	-1.27234	9.80418	0.0037403	Pectin lyase-like superfamily protein
AT4G22560	254319_at	-1.07548	6.32227	0.134257	NA
AT4G20390	254474_at	-1.08632	8.16961	0.0368258	Uncharacterised protein family (UPF0497)
AT4G19680	254534_at	-1.13288	4.92945	0.0291642	iron regulated transporter 2
AT4G19690	254550_at	-2.43011	7.90767	0.00209123	iron-regulated transporter 1
AT4G19170	254564_at	-1.58423	8.62488	0.00204484	nine-cis-epoxycarotenoid dioxygenase 4
AT4G18510	254644_at	-1.14115	5.65304	0.065008	CLAVATA3/ESR-related 2
AT4G12980	254746_at	-1.82125	7.83343	0.00187052	Auxin-responsive family protein
AT4G11310	254915_s_at	-1.11379	8.50355	0.00683665	NA
AT4G11320	254915_s_at	-1.11379	8.50355	0.00683665	NA
AT4G10770	254938_at	-1.14168	6.74212	0.00711319	oligopeptide transporter 7
AT4G07820	255160_at	-2.6242	6.79911	0.00592689	and Pathogenesis-related 1 protein) superfamily protein, CAP (Cysteine-rich secretory proteins, Antigen 5
AT4G04750	255294_at	-1.14441	4.84572	0.0114875	Major facilitator superfamily protein
AT4G04840	255298_at	-2.01524	8.47179	0.00446968	methionine sulfoxide reductase B6
AT4G02410	255502_at	-1.01252	7.45109	0.0276113	Concanavalin A-like lectin protein kinase family protein
AT4G02420	255503_at	-1.48485	6.58953	0.00531089	Concanavalin A-like lectin protein kinase family protein
AT4G01950	255549_at	-1.123	7.62125	0.0253438	glycerol-3-phosphate acyltransferase 3
AT4G00910	255648_at	-1.05104	4.6205	0.053489	Aluminium activated malate transporter family protein
AT1G19670	255786_at	-1.13156	8.62864	0.11536	chlorophyllase 1
AT4G10150	255802_s_at	-1.40474	4.48458	0.0165785	NA
AT4G10160	255802_s_at	-1.40474	4.48458	0.0165785	NA
AT2G40610	255822_at	-2.22421	8.30425	0.0147347	expansin A8
AT2G40475	255825_at	-1.32117	7.38808	0.0385221	NA
AT1G19150	256015_at	-1.03841	11.0724	0.00480124	photosystem I light harvesting complex gene 6
AT1G07180	256057_at	-1.03029	8.87496	0.0152749	alternative NAD(P)H dehydrogenase 1
AT1G06980	256066_at	-1.43871	4.75226	0.0478149	NA
AT1G20823	256093_at	-1.01244	6.6132	0.0710787	RING/U-box superfamily protein
AT1G13650	256096_at	-2.23111	5.79781	0.00939127	NA
AT1G69530	256299_at	-1.12557	9.99851	0.139251	expansin A1
AT1G69523	256304_at	-1.38391	6.03795	0.00422383	S-adenosyl-L-methionine-dependent methyltransferases superfamily protein
AT1G30370	256306_at	-1.07145	5.32958	0.0725972	alpha/beta-Hydrolases superfamily protein
AT1G66540	256386_at	-1.00425	4.29724	0.158403	Cytochrome P450 superfamily protein
AT1G75250	256503_at	-1.30641	5.88897	0.0823189	RAD-like 6
AT1G66100	256527_at	-2.80297	8.9442	0.04435	Plant thionin
AT1G33340	256537_at	-1.37823	5.25973	0.00546567	ENTH/ANTH/VHS superfamily protein
AT3G28220	256577_at	-1.87598	7.98971	0.00137245	TRAF-like family protein
AT3G13610	256647_at	-3.0831	7.8326	0.00029575	2-oxoglutarate (2OG) and Fe(II)-dependent oxygenase superfamily protein
AT3G52360	256674_at	-1.25699	8.63737	0.015654	NA
AT2G34060	256713_at	-1.044	6.21127	0.0268297	Peroxidase superfamily protein
AT3G13700	256771_at	-1.03789	6.49448	0.0842198	NA
AT3G13710	256771_at	-1.03789	6.49448	0.0842198	NA
AT3G22540	256926_at	-1.28593	5.38075	0.0861009	Protein of unknown function (DUF1677)
AT3G30720	256940_at	-1.16316	5.41708	0.052241	qua-quine starch
AT3G19620	257017_at	-1.2618	3.93323	0.0134974	Glycosyl hydrolase family protein
AT3G12900	257135_at	-2.10932	5.34891	0.00375751	2-oxoglutarate (2OG) and Fe(II)-dependent oxygenase superfamily protein
AT3G24290	257162_s_at	-2.68227	5.77214	0.000205429	NA
AT3G24300	257162_s_at	-2.68227	5.77214	0.000205429	NA
AT3G22060	257264_at	-1.04267	7.75282	0.0655381	Receptor-like protein kinase-related family protein
AT3G28007	257271_at	-1.2337	4.53569	0.0142958	Nodulin MtN3 family protein
AT3G14440	257280_at	-1.0727	3.32579	0.130219	nine-cis-epoxycarotenoid dioxygenase 3
AT1G29440	257506_at	-1.8257	5.97607	0.0204198	SAUR-like auxin-responsive protein family
AT3G21700	257951_at	-1.05679	6.41263	0.0166654	Ras-related small GTP-binding family protein
AT3G29030	258003_at	-1.62365	8.33157	0.0268297	expansin A5
AT3G19380	258021_at	-1.29139	6.74856	0.00346594	plant U-box 25
AT3G14680	258064_at	-1.29987	6.0437	0.00500164	subfamily A, polypeptide 14, family 72, cytochrome P450
AT3G13980	258196_at	-1.21957	6.70946	0.0304456	NA
AT3G16120	258339_at	-1.05252	4.50293	0.0181896	Dynein light chain type 1 family protein
AT3G22800	258342_at	-1.16586	4.75889	0.0239527	Leucine-rich repeat (LRR) family protein
AT3G16670	258419_at	-2.15106	8.80807	0.0035365	Pollen Ole e 1 allergen and extensin family protein
AT3G16690	258421_at	-1.34523	7.02473	0.00447902	Nodulin MtN3 family protein
AT3G06070	258468_at	-1.00887	7.03522	0.0949584	NA
AT3G04210	258537_at	-1.3424	5.84045	0.0685149	Disease resistance protein (TIR-NBS class)
AT3G03000	258617_at	-1.05753	5.87333	0.0594243	EF hand calcium-binding protein family
AT3G02885	258618_at	-1.54033	7.89254	0.00258618	GAST1 protein homolog 5
AT3G01420	258957_at	-1.2521	8.70497	0.0304456	Peroxidase superfamily protein
AT3G01960	259001_at	-1.52954	4.1144	0.0158394	NA
AT3G01550	259185_at	-1.2754	7.58055	0.015654	phosphoenolpyruvate (pep)/phosphate translocator 2
AT3G07720	259228_at	-1.02113	9.20464	0.00323866	Galactose oxidase/kelch repeat superfamily protein
AT3G03840	259331_at	-1.21398	4.04465	0.0120052	SAUR-like auxin-responsive protein family
AT3G16450	259384_at	-1.03024	11.3245	0.00446968	Mannose-binding lectin superfamily protein
AT1G02340	259417_at	-1.20216	5.54292	0.00627457	basic helix-loop-helix (bHLH) DNA-binding superfamily protein
AT1G02390	259418_at	-1.5531	4.62944	0.0026737	glycerol-3-phosphate acyltransferase 2
AT1G02360	259443_at	-1.76991	7.36579	0.00393137	Chitinase family protein
AT1G18980	259478_at	-1.28383	7.87617	0.015029	RmlC-like cupins superfamily protein
AT1G18970	259481_at	-2.88206	6.48527	0.000405345	germin-like protein 4
AT1G64390	259736_at	-1.30721	8.10805	0.0378811	glycosyl hydrolase 9C2
AT1G64360	259766_at	-1.50923	5.29825	0.0117102	NA
AT1G29500	259773_at	-1.29829	6.2636	0.0456665	SAUR-like auxin-responsive protein family
AT1G29510	259783_at	-1.27141	5.32953	0.0502021	SAUR-like auxin-responsive protein family
AT1G29450	259784_at	-1.24465	6.53845	0.0291106	SAUR-like auxin-responsive protein family
AT1G29460	259787_at	-1.68631	3.37724	0.00885566	SAUR-like auxin-responsive protein family
AT1G29430	259790_s_at	-1.69699	5.55746	0.00705089	NA
AT5G27780	259790_s_at	-1.69699	5.55746	0.00705089	NA
AT1G64380	259793_at	-1.61559	5.89806	0.158996	Integrase-type DNA-binding superfamily protein
AT1G67865	260012_at	-1.12707	9.61924	0.0146971	NA
AT1G73260	260101_at	-1.01176	10.2697	0.0193228	kunitz trypsin inhibitor 1
AT1G73870	260380_at	-1.334	7.93849	0.00340143	B-box type zinc finger protein with CCT domain
AT2G43590	260560_at	-1.32828	7.71916	0.0312412	Chitinase family protein
AT2G43570	260568_at	-1.9894	6.79991	0.00209123	chitinase, putative
AT1G19510	260664_at	-1.50569	3.33008	0.0157151	RAD-like 5
AT1G15040	260741_at	-1.0439	8.20178	0.250166	Class I glutamine amidotransferase-like superfamily protein
AT1G21590	260924_at	-1.00098	6.63819	0.0965213	Protein kinase protein with adenine nucleotide alpha hydrolases-like domain
AT1G06100	260948_at	-1.66755	5.89596	0.0134974	Fatty acid desaturase family protein
AT1G06080	260957_at	-1.33839	7.28003	0.00577971	delta 9 desaturase 1
AT1G26390	261020_at	-1.06628	4.2182	0.125026	FAD-binding Berberine family protein
AT1G26380	261021_at	-2.14587	5.04376	0.000405345	FAD-binding Berberine family protein
AT1G01250	261059_at	-1.9473	5.4278	0.00848518	Integrase-type DNA-binding superfamily protein
AT1G75460	261118_at	-1.0788	9.83073	0.003881	ATP-dependent protease La (LON) domain protein
AT1G18870	261428_at	-1.12981	4.62998	0.110801	isochorismate synthase 2
AT1G18710	261431_at	-2.04507	4.27961	0.00795613	myb domain protein 47
AT1G21120	261449_at	-1.46282	3.25767	0.0479914	O-methyltransferase family protein
AT1G21110	261450_s_at	-1.90993	4.40094	0.0390212	NA
AT1G21120	261450_s_at	-1.90993	4.40094	0.0390212	NA
AT1G21100	261459_at	-3.03646	6.61742	0.00826617	O-methyltransferase family protein
AT1G14540	261474_at	-1.20206	4.23792	0.157763	Peroxidase superfamily protein
AT1G14380	261479_at	-2.31572	6.40077	0.0035365	IQ-domain 28
AT1G33170	261593_at	-1.07007	6.39077	0.011473	S-adenosyl-L-methionine-dependent methyltransferases superfamily protein
AT1G49570	261606_at	-1.0462	5.29147	0.0410338	Peroxidase superfamily protein
AT1G08250	261758_at	-1.1748	6.69147	0.0643075	arogenate dehydratase 6
AT1G76190	261776_at	-1.61269	5.05164	0.0320554	SAUR-like auxin-responsive protein family
AT1G65870	261914_at	-1.10781	7.04917	0.178724	Disease resistance-responsive (dirigent-like protein) family protein
AT1G64590	261956_at	-1.23712	6.54806	0.0340887	NAD(P)-binding Rossmann-fold superfamily protein
AT1G78000	262133_at	-1.15868	8.52411	0.0035365	sulfate transporter 1;2
AT1G78070	262164_at	-1.26726	6.01707	0.0177292	Transducin/WD40 repeat-like superfamily protein
AT1G74770	262218_at	-1.95004	5.36712	0.0430241	zinc ion binding
AT1G53885	262226_at	-1.17531	4.88838	0.155575	NA
AT1G53903	262226_at	-1.17531	4.88838	0.155575	NA
AT1G70850	262260_at	-1.7255	10.1588	0.00408473	MLP-like protein 34
AT1G70985	262290_at	-1.52002	7.16554	0.0677439	hydroxyproline-rich glycoprotein family protein
AT1G70880	262301_at	-1.3465	4.45564	0.0068261	Polyketide cyclase/dehydrase and lipid transport superfamily protein
AT1G73120	262373_at	-1.74589	7.64855	0.0212308	NA
AT1G47480	262444_at	-1.46824	6.38479	0.00496488	alpha/beta-Hydrolases superfamily protein
AT1G49310	262446_at	-1.22301	6.84903	0.0099352	NA
AT1G62770	262643_at	-1.26652	6.63581	0.0165785	Plant invertase/pectin methylesterase inhibitor superfamily protein
AT1G14700	262830_at	-1.15663	7.47662	0.00189124	purple acid phosphatase 3
AT1G64780	262883_at	-1.86433	8.35799	0.015029	ammonium transporter 1;2
AT1G54200	263002_at	-1.27833	4.5611	0.0197441	NA
AT1G54040	263174_at	-1.45273	7.28315	0.0187876	epithiospecifier protein
AT2G40230	263382_at	-1.02919	6.49259	0.055224	HXXXD-type acyl-transferase family protein
AT2G22240	263433_at	-1.80932	7.27958	0.00172873	myo-inositol-1-phosphate synthase 2
AT2G42540	263497_at	-2.77092	6.20634	0.00199054	cold-regulated 15a
AT2G35930	263935_at	-1.16136	6.6515	0.111034	plant U-box 23
AT2G35980	263948_at	-1.296	4.61177	0.236795	Late embryogenesis abundant (LEA) hydroxyproline-rich glycoprotein family
AT2G35960	263951_at	-1.02375	7.49743	0.0859971	NDR1/HIN1-like 12
AT2G21210	264014_at	-1.28246	9.41736	0.0808646	SAUR-like auxin-responsive protein family
AT2G28550	264057_at	-1.08908	7.52502	0.0586477	related to AP2.7
AT2G31230	264083_at	-1.02604	4.92761	0.0253438	ethylene-responsive element binding factor 15
AT1G02205	264146_at	-1.38527	7.16076	0.00319294	Fatty acid hydroxylase superfamily
AT1G02205	264147_at	-1.02812	5.26579	0.00851871	Fatty acid hydroxylase superfamily
AT1G65450	264160_at	-1.16409	6.38399	0.00473569	HXXXD-type acyl-transferase family protein
AT1G60190	264217_at	-1.3172	5.96367	0.17949	ARM repeat superfamily protein
AT1G09250	264264_at	-1.06584	6.71222	0.0471851	basic helix-loop-helix (bHLH) DNA-binding superfamily protein
AT1G05340	264580_at	-1.23711	7.05328	0.184769	NA
AT1G62280	264734_at	-1.45239	4.40835	0.0367278	SLAC1 homologue 1
AT1G62250	264738_at	-1.01205	7.99366	0.00939127	NA
AT1G08650	264783_at	-1.1362	6.38049	0.100748	phosphoenolpyruvate carboxylase kinase 1
AT2G17840	264787_at	-1.34543	6.9386	0.0745679	Senescence/dehydration-associated protein-related
AT2G17300	264909_at	-1.38784	5.74623	0.0380986	NA
AT1G60740	264923_s_at	-1.51005	8.70955	0.00346594	NA
AT1G65970	264923_s_at	-1.51005	8.70955	0.00346594	NA
AT1G52000	265053_at	-1.42445	5.60895	0.0304456	Mannose-binding lectin superfamily protein
AT1G62540	265122_at	-1.00692	4.51641	0.00684736	flavin-monooxygenase glucosinolate S-oxygenase 2
AT1G51170	265144_at	-1.00426	5.0318	0.00427633	Protein kinase superfamily protein
AT2G07707	265230_s_at	-1.05258	5.39619	0.0312412	F0 complex, subunit 8 protein, Plant mitochondrial ATPase
AT2G18210	265327_at	-1.02957	5.71849	0.158693	NA
AT2G20750	265443_at	-2.08285	5.80248	0.00576008	expansin B1
AT2G28210	265572_at	-1.5481	5.5203	0.0241837	alpha carbonic anhydrase 2
AT2G19990	265586_at	-1.18942	5.412	0.0312755	pathogenesis-related protein-1-like
AT2G19970	265588_at	-1.83038	8.44269	0.000945756	and Pathogenesis-related 1 protein) superfamily protein, CAP (Cysteine-rich secretory proteins, Antigen 5
AT2G27420	265665_at	-2.31867	5.01432	0.183038	Cysteine proteinases superfamily protein
AT2G03530	265713_at	-1.01857	5.50114	0.0710787	ureide permease 2
AT2G32100	265724_at	-1.41907	8.17937	0.0218174	ovate family protein 16
AT2G15020	265892_at	-2.14358	5.09066	0.130588	NA
AT2G37430	266010_at	-1.38917	4.93929	0.163701	C2H2 and C2HC zinc fingers superfamily protein
AT2G28780	266222_at	-1.92612	4.83083	0.0027941	NA
AT2G01420	266300_at	-1.0663	8.70921	0.0371883	Auxin efflux carrier family protein
AT2G01530	266330_at	-2.48488	9.68584	0.00289944	MLP-like protein 329
AT2G01520	266353_at	-2.76936	8.75436	0.00371947	MLP-like protein 328
AT2G47880	266516_at	-1.11856	4.56633	0.10098	Glutaredoxin family protein
AT2G47130	266761_at	-1.13574	7.14798	0.0165082	NAD(P)-binding Rossmann-fold superfamily protein
AT2G44940	266820_at	-1.39458	6.18945	0.205483	Integrase-type DNA-binding superfamily protein
AT2G39250	267010_at	-1.32445	5.49616	0.00733481	Integrase-type DNA-binding superfamily protein
AT2G44230	267344_at	-1.31248	7.34342	0.00524273	Plant protein of unknown function (DUF946)
AT2G44380	267385_at	-1.18079	8.06837	0.0149405	Cysteine/Histidine-rich C1 domain family protein
AT2G41870	267538_at	-1.38917	7.48896	0.0116886	Remorin family protein
AT2G30750	267565_at	-2.68269	5.19378	0.00103384	polypeptide 12, subfamily A, family 71, cytochrome P450
AT2G42060	267588_at	-1.3007	4.24926	0.00212273	Cysteine/Histidine-rich C1 domain family protein
AT2G32990	267595_at	-1.33525	6.09895	0.0369752	glycosyl hydrolase 9B8

## Sheet: Hormone Response
Name	Description (Direct description or transfer from target)
AT1G02930	protein_coding ATGSTF6 (GLUTATHIONE S-TRANSFERASE); copper ion binding / glutathione binding / glutathione transferase Encodes glutathione transferase belonging to the phi class of GSTs. Naming convention according to Wagner et al. (2002). GLUTATHIONE S-TRANSFERASE (ATGSTF6); FUNCTIONS IN: glutathione transferase activity, copper ion binding, glutathione binding; INVOLVED IN: in 7 processes; LOCA…
AT1G08430	protein_coding ALMT1 (ALUMINUM-ACTIVATED MALATE TRANSPORTER 1); malate transmembrane transporter Encodes a Al-activated malate efflux transporter. Is essential for aluminum tolerance but does not represent the major Al tolerance QTL. Staurosporine and calyculin A both block all changes in AtALMT1 gene expression (as a result malate release is totally inhibited). ALUMINUM-ACTIVATED MALATE TRANSPOR…
AT1G14790	protein_coding RDR1 (RNA-DEPENDENT RNA POLYMERASE 1); RNA-directed RNA polymerase/ nucleic acid binding Encodes RNA-dependent RNA polymerase. While not required for virus-induced post-transcriptional gene silencing (PTGS), it can promote turnover of viral RNAs in infected plants. Nomenclature according to Xie, et al. (2004). Involved in the production of Cucumber Mosaic Virus siRNAs. RNA-DEPENDEN…
AT1G18710	protein_coding AtMYB47 (myb domain protein 47); DNA binding / transcription factor Member of the R2R3 factor gene family. myb domain protein 47 (AtMYB47); FUNCTIONS IN: transcription factor activity, DNA binding; INVOLVED IN: response to jasmonic acid stimulus, response to salt stress, regulation of transcription, DNA-dependent; LOCATED IN: nucleus, cytoplasm; EXPRESSED IN: leaf lamina base, stem…
AT1G20823	protein_coding zinc finger (C3HC4-type RING finger) family protein zinc finger (C3HC4-type RING finger) family protein; FUNCTIONS IN: protein binding, zinc ion binding; INVOLVED IN: response to chitin; EXPRESSED IN: 22 plant structures; EXPRESSED DURING: 13 growth stages; CONTAINS InterPro DOMAIN/s: Zinc finger, RING-type, conserved site (InterPro:IPR017907), Zinc finger, RING-type (InterPro:IPR0…
AT1G21250	protein_coding WAK1 (CELL WALL-ASSOCIATED KINASE); kinase cell wall-associated kinase, may function as a signaling receptor of extracellular matrix component. CELL WALL-ASSOCIATED KINASE (WAK1); FUNCTIONS IN: kinase activity; INVOLVED IN: cell surface receptor linked signal transduction, response to salicylic acid stimulus; LOCATED IN: plasma membrane, vacuole, plant-type cell wall; EXPRESSED IN:…
AT1G29430	protein_coding auxin-responsive family protein auxin-responsive family protein; FUNCTIONS IN: molecular_function unknown; INVOLVED IN: response to auxin stimulus; CONTAINS InterPro DOMAIN/s: Auxin responsive SAUR protein (InterPro:IPR003676); BEST Arabidopsis thaliana protein match is: auxin-responsive family protein (TAIR:AT5G27780.1); Has 320 Blast hits to 311 proteins in 15 species: Archae - 0…
AT1G29440	protein_coding FUNCTIONS IN: molecular_function unknown; INVOLVED IN: response to auxin stimulus; EXPRESSED IN: 19 plant structures; EXPRESSED DURING: 10 growth stages; CONTAINS InterPro DOMAIN/s: Auxin responsive SAUR protein (InterPro:IPR003676); BEST Arabidopsis thaliana protein match is: SAUR68 (SMALL AUXIN UPREGULATED 68) (TAIR:AT1G29510.1); Has 327 Blast hits to 317 proteins in 15 species: …
AT1G29450	protein_coding auxin-responsive protein, putative auxin-responsive protein, putative; FUNCTIONS IN: molecular_function unknown; INVOLVED IN: response to auxin stimulus; EXPRESSED IN: 11 plant structures; EXPRESSED DURING: 7 growth stages; CONTAINS InterPro DOMAIN/s: Auxin responsive SAUR protein (InterPro:IPR003676); BEST Arabidopsis thaliana protein match is: auxin-responsive protein, putative (…
AT1G29460	protein_coding auxin-responsive protein, putative auxin-responsive protein, putative; FUNCTIONS IN: molecular_function unknown; INVOLVED IN: response to auxin stimulus; LOCATED IN: mitochondrion; EXPRESSED IN: 12 plant structures; EXPRESSED DURING: 9 growth stages; CONTAINS InterPro DOMAIN/s: Auxin responsive SAUR protein (InterPro:IPR003676); BEST Arabidopsis thaliana protein match is: unknown p…
AT1G29500	protein_coding auxin-responsive protein, putative auxin-responsive protein, putative; FUNCTIONS IN: molecular_function unknown; INVOLVED IN: response to auxin stimulus; LOCATED IN: nucleolus, nucleus; EXPRESSED IN: 17 plant structures; EXPRESSED DURING: 12 growth stages; CONTAINS InterPro DOMAIN/s: Auxin responsive SAUR protein (InterPro:IPR003676); BEST Arabidopsis thaliana protein match is: aux…
AT1G29510	protein_coding SAUR68 (SMALL AUXIN UPREGULATED 68) SMALL AUXIN UPREGULATED 68 (SAUR68); FUNCTIONS IN: molecular_function unknown; INVOLVED IN: response to auxin stimulus; EXPRESSED IN: 21 plant structures; EXPRESSED DURING: 13 growth stages; CONTAINS InterPro DOMAIN/s: Auxin responsive SAUR protein (InterPro:IPR003676); BEST Arabidopsis thaliana protein match is: unknown protein (TAIR:AT1G29440.1…
AT1G30260	protein_coding FUNCTIONS IN: molecular_function unknown; INVOLVED IN: response to cytokinin stimulus; EXPRESSED IN: 18 plant structures; EXPRESSED DURING: 10 growth stages; BEST Arabidopsis thaliana protein match is: galactosyltransferase family protein (TAIR:AT4G21060.1); Has 16 Blast hits to 16 proteins in 5 species: Archae - 0; Bacteria - 0; Metazoa - 0; Fungi - 0; Plants - 16; Viruses - 0; Ot…
AT1G54040	protein_coding ESP (EPITHIOSPECIFIER PROTEIN); enzyme regulator Epithiospecifier protein, interacts with WRKY53. Involved in pathogen resistance and leaf senescence. EPITHIOSPECIFIER PROTEIN (ESP); FUNCTIONS IN: enzyme regulator activity; INVOLVED IN: response to jasmonic acid stimulus, leaf senescence, glucosinolate catabolic process, defense response to bacterium; LOCATED IN: nucleus; EXPRESSED…
AT1G61800	protein_coding GPT2; antiporter/ glucose-6-phosphate transmembrane transporter glucose6-Phosphate/phosphate transporter 2 GPT2; FUNCTIONS IN: antiporter activity, glucose-6-phosphate transmembrane transporter activity; INVOLVED IN: hexose phosphate transport, response to sucrose stimulus, response to glucose stimulus; LOCATED IN: plasma membrane; EXPRESSED IN: 16 plant structures; EXPRESSED DURIN…
AT1G64380	protein_coding AP2 domain-containing transcription factor, putative encodes a member of the DREB subfamily A-6 of ERF/AP2 transcription factor family. The protein contains one AP2 domain. There are 8 members in this subfamily including RAP2.4. AP2 domain-containing transcription factor, putative; FUNCTIONS IN: transcription factor activity, DNA binding; INVOLVED IN: response to chitin, regulation…
AT1G69530	protein_coding ATEXPA1 (ARABIDOPSIS THALIANA EXPANSIN A1) Member of Alpha-Expansin Gene Family. Naming convention from the Expansin Working Group (Kende et al, Plant Mol Bio). Involved in the formation of nematode-induced syncytia in roots of Arabidopsis thaliana. ARABIDOPSIS THALIANA EXPANSIN A1 (ATEXPA1); INVOLVED IN: response to gibberellin stimulus, syncytium formation, response to red light,…
AT1G76190	protein_coding auxin-responsive family protein auxin-responsive family protein; FUNCTIONS IN: molecular_function unknown; INVOLVED IN: response to auxin stimulus; LOCATED IN: cellular_component unknown; EXPRESSED IN: leaf lamina base, stamen, leaf; EXPRESSED DURING: LP.04 four leaves visible, LP.02 two leaves visible, petal differentiation and expansion stage; CONTAINS InterPro DOMAIN/s: Auxin re…
AT1G77120	protein_coding ADH1 (ALCOHOL DEHYDROGENASE 1); alcohol dehydrogenase Catalyzes the reduction of acetaldehyde using NADH as reductant. Requires zinc for activity. Dimer. Anaerobic response polypeptide (ANP). Fermentation. The protein undergoes thiolation following treatment with the oxidant tert-butylhydroperoxide. ALCOHOL DEHYDROGENASE 1 (ADH1); FUNCTIONS IN: alcohol dehydrogenase activity; INVOL…
AT1G78050	protein_coding PGM (PHOSPHOGLYCERATE/BISPHOSPHOGLYCERATE MUTASE); catalytic/ intramolecular transferase, phosphotransferases PHOSPHOGLYCERATE/BISPHOSPHOGLYCERATE MUTASE (PGM); FUNCTIONS IN: intramolecular transferase activity, phosphotransferases, catalytic activity; INVOLVED IN: response to nitrate, metabolic process; LOCATED IN: chloroplast; EXPRESSED IN: 18 plant structures; EXPRESSED DURING: …
AT2G02990	protein_coding RNS1 (RIBONUCLEASE 1); endoribonuclease/ ribonuclease member of the ribonuclease T2 family, responds to inorganic phosphate starvation, and inhibits production of anthocyanin. Also involved in wound-induced signaling independent of jasmonic acid. RIBONUCLEASE 1 (RNS1); FUNCTIONS IN: ribonuclease activity, endoribonuclease activity; INVOLVED IN: cellular response to phosphate starva…
AT2G14560	protein_coding LURP1 (LATE UPREGULATED IN RESPONSE TO HYALOPERONOSPORA PARASITICA) Encodes LURP1, a member of the LURP cluster (late upregulated in response to Hyaloperonospora parasitica) which exhibits a pronounced upregulation after recognition of the pathogenic oomycte H. parasitica. LURP1 is required for full basal defense to H. parasitica and resistance to this pathogen mediated by the R-pr…
AT2G16060	protein_coding AHB1 (ARABIDOPSIS HEMOGLOBIN 1); oxygen binding / oxygen transporter Encodes a class 1 nonsymbiotic hemoglobin induced by low oxygen levels with very high oxygen affinity. It is not likely to be a hemoglobin transporter because of its extremely high affinity for oxygen. ARABIDOPSIS HEMOGLOBIN 1 (AHB1); FUNCTIONS IN: oxygen transporter activity, oxygen binding; INVOLVED IN: response…
AT2G17840	protein_coding ERD7 (EARLY-RESPONSIVE TO DEHYDRATION 7) Identified as drought-inducible gene by differential hybridization. Upregulated by high light, drought, cold and salt stress determined by microarray analysis. EARLY-RESPONSIVE TO DEHYDRATION 7 (ERD7); FUNCTIONS IN: molecular_function unknown; INVOLVED IN: response to salt stress, response to high light intensity, response to water deprivati…
AT2G21210	protein_coding auxin-responsive protein, putative Putative auxin-regulated protein whose expression is downregulated in response to chitin oligomers. auxin-responsive protein, putative; FUNCTIONS IN: molecular_function unknown; INVOLVED IN: response to auxin stimulus, response to chitin; EXPRESSED IN: 18 plant structures; EXPRESSED DURING: 9 growth stages; CONTAINS InterPro DOMAIN/s: Auxin respon…
AT2G22240	protein_coding MIPS2 (MYO-INOSITOL-1-PHOSTPATE SYNTHASE 2); binding / catalytic/ inositol-3-phosphate synthase ** Referred to as MIPS1 in Mitsuhashi et al 2008. Myo-inositol-1-phosphate synthase isoform 2. Expressed in leaf, root and silique. Immunolocaliazation experiments with an antibody recognizing MIPS1, MIPS2, and MIPS3 showed endosperm localization. MYO-INOSITOL-1-PHOSTPATE SYNTHASE 2 (MIP…
AT2G23170	protein_coding GH3.3; indole-3-acetic acid amido synthetase encodes an IAA-amido synthase that conjugates Asp and other amino acids to auxin in vitro. GH3.3; FUNCTIONS IN: indole-3-acetic acid amido synthetase activity; INVOLVED IN: auxin homeostasis, response to auxin stimulus; EXPRESSED IN: 15 plant structures; EXPRESSED DURING: 9 growth stages; CONTAINS InterPro DOMAIN/s: GH3 auxin-responsive …
AT2G24850	protein_coding TAT3 (TYROSINE AMINOTRANSFERASE 3); L-tyrosine:2-oxoglutarate aminotransferase/ transaminase Encodes a tyrosine aminotransferase that is responsive to treatment with jasmonic acid. TYROSINE AMINOTRANSFERASE 3 (TAT3); FUNCTIONS IN: transaminase activity, L-tyrosine:2-oxoglutarate aminotransferase activity; INVOLVED IN: response to jasmonic acid stimulus, biosynthetic process, respon…
AT2G26980	protein_coding CIPK3 (CBL-INTERACTING PROTEIN KINASE 3); kinase/ protein kinase/ protein serine/threonine kinase encodes a serine-threonine protein kinase whose expression increases in response to abscisic acid, cold, drought, high salt, and wounding conditions. The gene is expressed in developing seeds and seedlings. Lines carrying a T-DNA insertions have reduced germination efficiency and expre…
AT2G28210	protein_coding ATACA2 (ALPHA CARBONIC ANHYDRASE 2); carbonate dehydratase/ zinc ion binding ALPHA CARBONIC ANHYDRASE 2 (ATACA2); FUNCTIONS IN: carbonate dehydratase activity, zinc ion binding; INVOLVED IN: response to carbon dioxide, one-carbon compound metabolic process; LOCATED IN: cellular_component unknown; EXPRESSED IN: stem, root; CONTAINS InterPro DOMAIN/s: Carbonic anhydrase, alpha-class,…
AT2G31230	protein_coding ATERF15 (Ethylene-responsive element binding factor 15); DNA binding / transcription activator/ transcription factor encodes a member of the ERF (ethylene response factor) subfamily B-3 of ERF/AP2 transcription factor family. The protein contains one AP2 domain. There are 18 members in this subfamily including ATERF-1, ATERF-2, AND ATERF-5. Ethylene-responsive element binding facto…
AT2G35930	protein_coding PUB23 (PLANT U-BOX 23); ubiquitin-protein ligase Encodes a cytoplasmically localized U-box domain containing E3 ubiquitin ligase that is involved in the response to water stress and acts as a negative regulator of PAMP-triggered immunity. PLANT U-BOX 23 (PUB23); FUNCTIONS IN: ubiquitin-protein ligase activity; INVOLVED IN: in 6 processes; LOCATED IN: cytosol; EXPRESSED IN: 14 plant…
AT2G37430	protein_coding zinc finger (C2H2 type) family protein (ZAT11) zinc finger (C2H2 type) family protein (ZAT11); FUNCTIONS IN: transcription factor activity, zinc ion binding, nucleic acid binding; INVOLVED IN: response to chitin, regulation of transcription; LOCATED IN: intracellular; EXPRESSED IN: cotyledon, root, petiole; CONTAINS InterPro DOMAIN/s: Zinc finger, C2H2-like (InterPro:IPR015880), Zi…
AT2G45210	protein_coding auxin-responsive protein-related auxin-responsive protein-related; FUNCTIONS IN: molecular_function unknown; INVOLVED IN: response to auxin stimulus; EXPRESSED IN: 9 plant structures; EXPRESSED DURING: 4 anthesis, petal differentiation and expansion stage; CONTAINS InterPro DOMAIN/s: Auxin responsive SAUR protein (InterPro:IPR003676); BEST Arabidopsis thaliana protein match is: aux…
AT2G45290	protein_coding transketolase, putative transketolase, putative; FUNCTIONS IN: catalytic activity, transketolase activity; INVOLVED IN: response to cadmium ion; LOCATED IN: chloroplast stroma, chloroplast; EXPRESSED IN: 25 plant structures; EXPRESSED DURING: 15 growth stages; CONTAINS InterPro DOMAIN/s: Bacterial transketolase (InterPro:IPR005478), Transketolase, N-terminal (InterPro:IPR005474), T…
AT2G45960	protein_coding PIP1B (NAMED PLASMA MEMBRANE INTRINSIC PROTEIN 1B); water channel a member of the plasma membrane intrinsic protein subfamily PIP1. localizes to the plasma membrane and exhibits water transport activity in Xenopus oocyte. expressed ubiquitously and protein level decreases slightly during leaf development. NAMED PLASMA MEMBRANE INTRINSIC PROTEIN 1B (PIP1B); FUNCTIONS IN: water chann…
AT2G47770	protein_coding benzodiazepine receptor-related benzodiazepine receptor-related; FUNCTIONS IN: molecular_function unknown; INVOLVED IN: biological_process unknown; LOCATED IN: integral to membrane; EXPRESSED IN: 11 plant structures; EXPRESSED DURING: L mature pollen stage, M germinated pollen stage, 4 anthesis, LP.04 four leaves visible, petal differentiation and expansion stage; CONTAINS InterPro…
AT3G01420	protein_coding DOX1; lipoxygenase Encodes an alpha-dioxygenase involved in protection against oxidative stress and cell death. Induced in response to Salicylic acid and oxidative stress. Independent of NPR1 in induction by salicylic acid. DOX1; FUNCTIONS IN: lipoxygenase activity; INVOLVED IN: in 6 processes; LOCATED IN: endomembrane system; EXPRESSED IN: 9 plant structures; EXPRESSED DURING: 4 a…
AT3G02480	protein_coding ABA-responsive protein-related ABA-responsive protein-related; FUNCTIONS IN: molecular_function unknown; INVOLVED IN: response to water deprivation; LOCATED IN: cellular_component unknown; EXPRESSED IN: 11 plant structures; EXPRESSED DURING: L mature pollen stage, M germinated pollen stage, 4 anthesis, LP.04 four leaves visible, petal differentiation and expansion stage; BEST Arabi…
AT3G02885	protein_coding GASA5 (GAST1 PROTEIN HOMOLOG 5) GAST1 PROTEIN HOMOLOG 5 (GASA5); INVOLVED IN: response to gibberellin stimulus; LOCATED IN: endomembrane system; EXPRESSED IN: 7 plant structures; EXPRESSED DURING: 4 anthesis, LP.04 four leaves visible, C globular stage, petal differentiation and expansion stage; CONTAINS InterPro DOMAIN/s: Gibberellin regulated protein (InterPro:IPR003854); BEST Ar…
AT3G03840	protein_coding auxin-responsive protein, putative auxin-responsive protein, putative; FUNCTIONS IN: molecular_function unknown; INVOLVED IN: response to auxin stimulus; EXPRESSED IN: 8 plant structures; EXPRESSED DURING: LP.06 six leaves visible, 4 anthesis, LP.10 ten leaves visible, petal differentiation and expansion stage, LP.08 eight leaves visible; CONTAINS InterPro DOMAIN/s: Auxin responsiv…
AT3G04720	protein_coding PR4 (PATHOGENESIS-RELATED 4); chitin binding Encodes a protein similar to the antifungal chitin-binding protein hevein from rubber tree latex. mRNA levels increase in response to ethylene and turnip crinkle virus infection. PATHOGENESIS-RELATED 4 (PR4); FUNCTIONS IN: chitin binding; INVOLVED IN: response to ethylene stimulus, systemic acquired resistance, response to salt stress, r…
AT3G09640	protein_coding APX2 (ASCORBATE PEROXIDASE 2); L-ascorbate peroxidase Encodes a cytosolic ascorbate peroxidase APX2. Ascorbate peroxidases are enzymes that scavenge hydrogen peroxide in plant cells. Eight types of APX have been described for Arabidopsis: three cytosolic (APX1, APX2, APX6), two chloroplastic types (stromal sAPX, thylakoid tAPX), and three microsomal (APX3, APX4, APX5) isoforms. ASC…
AT3G14440	protein_coding NCED3 (NINE-CIS-EPOXYCAROTENOID DIOXYGENASE 3); 9-cis-epoxycarotenoid dioxygenase Encodes 9-cis-epoxycarotenoid dioxygenase, a key enzyme in the biosynthesis of abscisic acid. Regulated in response to drought and salinity. Expressed in roots, flowers and seeds. Localized to the chloroplast stroma and thylakoid membrane. NINE-CIS-EPOXYCAROTENOID DIOXYGENASE 3 (NCED3); FUNCTIONS IN: …
AT3G15500	protein_coding ANAC055 (ARABIDOPSIS NAC DOMAIN CONTAINING PROTEIN 55); transcription factor Encodes an ATAF-like NAC-domain transcription factor that doesn't contain C-terminal sequences shared by CUC1, CUC2 and NAM. Note: this protein (AtNAC3) is not to be confused with the protein encoded by locus AT3G29035, which, on occasion, has also been referred to as AtNAC3. ARABIDOPSIS NAC DOMAIN CONTAIN…
AT3G19380	protein_coding PUB25 (PLANT U-BOX 25); binding / ubiquitin-protein ligase PLANT U-BOX 25 (PUB25); FUNCTIONS IN: ubiquitin-protein ligase activity, binding; INVOLVED IN: response to chitin; LOCATED IN: ubiquitin ligase complex; EXPRESSED IN: 22 plant structures; EXPRESSED DURING: 12 growth stages; CONTAINS InterPro DOMAIN/s: U box (InterPro:IPR003613), Zinc finger, RING/FYVE/PHD-type (InterPro:IPR…
AT3G22060	protein_coding receptor protein kinase-related contains Pfam profile: PF01657 Domain of unknown function that is usually associated with protein kinase domain Pfam:PF00069, however this protein does not have the protein kinase domain receptor protein kinase-related; FUNCTIONS IN: molecular_function unknown; INVOLVED IN: response to abscisic acid stimulus; LOCATED IN: cell wall, vacuole; EXPRESSED…
AT3G30775	protein_coding ERD5 (EARLY RESPONSIVE TO DEHYDRATION 5); proline dehydrogenase Encodes a proline oxidase that is predicted to localize to the inner mitochondrial membrane, its mRNA expression induced by high levels of Al and by osmotic stress. The promoter contains an L-proline-inducible element. EARLY RESPONSIVE TO DEHYDRATION 5 (ERD5); FUNCTIONS IN: proline dehydrogenase activity; INVOLVED IN: …
AT3G48450	protein_coding nitrate-responsive NOI protein, putative nitrate-responsive NOI protein, putative; FUNCTIONS IN: molecular_function unknown; INVOLVED IN: response to nitrate; LOCATED IN: cellular_component unknown; EXPRESSED IN: 9 plant structures; EXPRESSED DURING: L mature pollen stage, M germinated pollen stage, 4 anthesis, petal differentiation and expansion stage; CONTAINS InterPro DOMAIN/s: …
AT3G51860	protein_coding CAX3 (CATION EXCHANGER 3); calcium:cation antiporter/ calcium:hydrogen antiporter/ cation:cation antiporter CATION EXCHANGER 3 (CAX3); FUNCTIONS IN: cation:cation antiporter activity, calcium:cation antiporter activity, calcium:hydrogen antiporter activity; INVOLVED IN: in 9 processes; LOCATED IN: plant-type vacuole membrane, vacuolar membrane, vacuole; EXPRESSED IN: 23 plant struc…
AT3G58810	protein_coding MTPA2 (METAL TOLERANCE PROTEIN A2); efflux transmembrane transporter/ inorganic anion transmembrane transporter/ zinc ion transmembrane transporter Member of Zinc transporter (ZAT) family. Contributes to basic cellular Zn tolerance and controls Zn partitioning, particularly under conditions of high rates of Zn influx into the root symplasm. Localizes to the vacuolar membrane. METAL…
AT4G08950	protein_coding EXO (EXORDIUM) EXORDIUM (EXO); FUNCTIONS IN: molecular_function unknown; INVOLVED IN: response to brassinosteroid stimulus; LOCATED IN: cell wall, plant-type cell wall; EXPRESSED IN: 21 plant structures; EXPRESSED DURING: 13 growth stages; CONTAINS InterPro DOMAIN/s: Phosphate-induced protein 1 conserved region (InterPro:IPR006766); BEST Arabidopsis thaliana protein match is: PHI-1…
AT4G14550	protein_coding IAA14 (INDOLE-3-ACETIC ACID INDUCIBLE 14); protein binding / transcription factor/ transcription repressor IAA14 is a member of the Aux/IAA protein family. Involved in lateral root development. Gain of function mutation decreases auxin-inducible gene expression. Protein is localized to the nucleus. Expressed in stele and root tip epidermis. Functions as a negative regulator of ARF7…
AT4G18010	protein_coding AT5PTASE2 (MYO-INOSITOL POLYPHOSPHATE 5-PHOSPHATASE 2); inositol-polyphosphate 5-phosphatase Encodes an inositol polyphosphate 5-phosphatase that appears to have Type I activity. It can dephosphorylate IP3(inositol(1,4,5)P3) and IP4 (inositol(1,3,4,5)P4), but it does not appear to be active against phosphatidylinositol 4,5 bisphosphate. Overexpression of this gene renders plants in…
AT4G21830	protein_coding methionine sulfoxide reductase domain-containing protein / SeIR domain-containing protein methionine sulfoxide reductase domain-containing protein / SeIR domain-containing protein; FUNCTIONS IN: peptide-methionine-(S)-S-oxide reductase activity; INVOLVED IN: response to singlet oxygen; LOCATED IN: cellular_component unknown; CONTAINS InterPro DOMAIN/s: Methionine sulphoxide reducta…
AT4G23600	protein_coding CORI3 (CORONATINE INDUCED 1); cystathionine beta-lyase/ transaminase Encodes cystine lyase which is expected to be involved in amino acid metabolism, providing the plant with cysteine and the generation of precursors of ethylene biosynthesis. mRNA levels are elevated in response to wounding. CORONATINE INDUCED 1 (CORI3); FUNCTIONS IN: cystathionine beta-lyase activity, transaminase…
AT4G26850	protein_coding VTC2 (vitamin c defective 2); GDP-D-glucose phosphorylase/ GDP-galactose:glucose-1-phosphate guanyltransferase/ GDP-galactose:mannose-1-phosphate guanyltransferase/ GDP-galactose:myoinositol-1-phosphate guanyltransferase/ galactose-1-phosphate guanylyltra Encodes a novel protein involved in ascorbate biosynthesis, which was shown to catalyze the transfer of GMP from GDP-galactose t…
AT4G30270	protein_coding MERI5B (meristem-5); hydrolase, acting on glycosyl bonds / xyloglucan:xyloglucosyl transferase encodes a protein similar to endo xyloglucan transferase in sequence. It is also very similar to BRU1 in soybean, which is involved in brassinosteroid response. meristem-5 (MERI5B); FUNCTIONS IN: hydrolase activity, acting on glycosyl bonds, xyloglucan:xyloglucosyl transferase activity; I…
AT4G31800	protein_coding WRKY18; transcription factor Pathogen-induced transcription factor. Binds W-box sequences in vitro. Forms protein complexes with itself and with WRKY40 and WRKY60. Constitutive expression of WRKY18 enhanced resistance to P. syringae, but its coexpression with WRKY40 or WRKY60 made plants more susceptible to both P. syringae and B. cinerea. WRKY18, WRKY40, and WRKY60 have partially …
AT4G35770	protein_coding SEN1 (SENESCENCE 1) Senescence-associated gene that is strongly induced by phosphate starvation. Transcripts are differentially regulated at the level of mRNA stability at different times of day. mRNAs are targets of the mRNA degradation pathway mediated by the downstream (DST) instability determinant. SENESCENCE 1 (SEN1); FUNCTIONS IN: molecular_function unknown; INVOLVED IN: in 6…
AT4G36740	protein_coding ATHB40 (ARABIDOPSIS THALIANA HOMEOBOX PROTEIN 40); DNA binding / transcription factor Encodes a homeodomain leucine zipper class I (HD-Zip I) protein. ARABIDOPSIS THALIANA HOMEOBOX PROTEIN 40 (ATHB40); FUNCTIONS IN: transcription factor activity, DNA binding; INVOLVED IN: response to auxin stimulus, regulation of transcription, DNA-dependent; LOCATED IN: nucleus; EXPRESSED IN: frui…
AT4G37520	protein_coding peroxidase 50 (PER50) (P50) (PRXR2) peroxidase 50 (PER50) (P50) (PRXR2); FUNCTIONS IN: electron carrier activity, peroxidase activity, heme binding; INVOLVED IN: response to oxidative stress; LOCATED IN: cytoplasm; CONTAINS InterPro DOMAIN/s: Haem peroxidase (InterPro:IPR010255), Plant peroxidase (InterPro:IPR000823), Haem peroxidase, plant/fungal/bacterial (InterPro:IPR002016); BE…
AT4G38840	protein_coding auxin-responsive protein, putative auxin-responsive protein, putative; FUNCTIONS IN: molecular_function unknown; INVOLVED IN: response to auxin stimulus, response to cold; LOCATED IN: plasma membrane; EXPRESSED IN: 21 plant structures; EXPRESSED DURING: 13 growth stages; CONTAINS InterPro DOMAIN/s: Auxin responsive SAUR protein (InterPro:IPR003676); BEST Arabidopsis thaliana protei…
AT4G38850	protein_coding SAUR15 (SMALL AUXIN UPREGULATED 15) mRNA is rapidly induced by auxin and is very short-lived. Has been used as a reporter gene in studying auxin mutants. SMALL AUXIN UPREGULATED 15 (SAUR15); FUNCTIONS IN: molecular_function unknown; INVOLVED IN: response to auxin stimulus, response to brassinosteroid stimulus; EXPRESSED IN: 15 plant structures; EXPRESSED DURING: 9 growth stages; CO…
AT4G38860	protein_coding auxin-responsive protein, putative auxin-responsive protein, putative; FUNCTIONS IN: molecular_function unknown; INVOLVED IN: response to auxin stimulus; EXPRESSED IN: 18 plant structures; EXPRESSED DURING: 10 growth stages; CONTAINS InterPro DOMAIN/s: Auxin responsive SAUR protein (InterPro:IPR003676); BEST Arabidopsis thaliana protein match is: auxin-responsive protein, putative …
AT5G02490	protein_coding heat shock cognate 70 kDa protein 2 (HSC70-2) (HSP70-2) heat shock cognate 70 kDa protein 2 (HSC70-2) (HSP70-2); FUNCTIONS IN: ATP binding; INVOLVED IN: protein folding, response to cadmium ion, response to heat, response to bacterium; LOCATED IN: cytosol, cell wall, plasma membrane; EXPRESSED IN: 19 plant structures; EXPRESSED DURING: 9 growth stages; CONTAINS InterPro DOMAIN/s: H…
AT5G08120	protein_coding MBP2C (MICROTUBULE BINDING PROTEIN 2C); protein binding Microtubule-associated and viral movement protein binding protein. Negatively regulates KN1 association to plasmodesmata and, consequently, cell-to-cell transport. Involved in the alignment of cortical microtubules, the patterning of stomata and in restricting tobamoviral infections. MICROTUBULE BINDING PROTEIN 2C (MBP2C); FUN…
AT5G11260	protein_coding HY5 (ELONGATED HYPOCOTYL 5); DNA binding / double-stranded DNA binding / transcription factor Basic leucine zipper (bZIP) transcription factor. Nuclear localization. Involved in light-regulated transcriptional activation of G-box-containing promoters. Negatively regulated by Cop1. Although cytokinins do not appear to affect the gene's promoter activity, they appear to stabilize the…
AT5G14130	protein_coding peroxidase, putative peroxidase, putative; FUNCTIONS IN: electron carrier activity, peroxidase activity, heme binding; INVOLVED IN: response to oxidative stress; LOCATED IN: endomembrane system; EXPRESSED IN: embryo, hypocotyl, fruit, root; EXPRESSED DURING: C globular stage; CONTAINS InterPro DOMAIN/s: Haem peroxidase (InterPro:IPR010255), Plant peroxidase (InterPro:IPR000823), Ha…
AT5G14920	protein_coding gibberellin-regulated family protein gibberellin-regulated family protein; INVOLVED IN: response to gibberellin stimulus; LOCATED IN: endomembrane system; EXPRESSED IN: 22 plant structures; EXPRESSED DURING: 13 growth stages; CONTAINS InterPro DOMAIN/s: Gibberellin regulated protein (InterPro:IPR003854); BEST Arabidopsis thaliana protein match is: GASA1 (GAST1 PROTEIN HOMOLOG 1) (T…
AT5G15960	protein_coding KIN1 cold and ABA inducible protein kin1, possibly functions as an anti-freeze protein. Transcript level of this gene is induced by cold, ABA, dehydration and osmoticum (mannitol). However, protein activity of GUS fused to the promoter of this gene is inhibited by cold treatment, suggesting an inhibition of the protein by increased transcript level. KIN1; FUNCTIONS IN: molecular_fu…
AT5G15970	protein_coding KIN2 Encodes a gene that can be induced by cold and abscisic acid and may be involved in cold acclimation and salt tolerance. KIN2; FUNCTIONS IN: molecular_function unknown; INVOLVED IN: response to salt stress, response to water deprivation, response to cold, response to abscisic acid stimulus, response to osmotic stress; LOCATED IN: nucleus, chloroplast, plasma membrane, cytoplas…
AT5G18060	protein_coding auxin-responsive protein, putative auxin-responsive protein, putative; FUNCTIONS IN: molecular_function unknown; INVOLVED IN: response to auxin stimulus; EXPRESSED IN: 17 plant structures; EXPRESSED DURING: 10 growth stages; CONTAINS InterPro DOMAIN/s: Auxin responsive SAUR protein (InterPro:IPR003676); BEST Arabidopsis thaliana protein match is: auxin-responsive protein, putative …
AT5G27780	protein_coding auxin-responsive family protein auxin-responsive family protein; FUNCTIONS IN: molecular_function unknown; INVOLVED IN: response to auxin stimulus; CONTAINS InterPro DOMAIN/s: Auxin responsive SAUR protein (InterPro:IPR003676); BEST Arabidopsis thaliana protein match is: auxin-responsive family protein (TAIR:AT1G29430.1); Has 332 Blast hits to 323 proteins in 15 species: Archae - 0…
AT5G39610	protein_coding ATNAC6 (ARABIDOPSIS NAC DOMAIN CONTAINING PROTEIN 6); protein heterodimerization/ protein homodimerization/ transcription factor Encodes a NAC-domain transcription factor. Positively regulates aging-induced cell death and senescence in leaves. This gene is upregulated in response to salt stress in wildtype as well as NTHK1 transgenic lines although in the latter case the induction …
AT5G42650	protein_coding AOS (ALLENE OXIDE SYNTHASE); allene oxide synthase/ hydro-lyase/ oxygen binding Encodes a member of the cytochrome p450 CYP74 gene family that functions as an allene oxide synthase. This enzyme catalyzes dehydration of the hydroperoxide to an unstable allene oxide in the JA biosynthetic pathway. It shows a dual catalytic activity, the major one being a 13-AOS but also expressing a …
AT5G44050	protein_coding MATE efflux family protein MATE efflux family protein; FUNCTIONS IN: antiporter activity, drug transporter activity, transporter activity; INVOLVED IN: multidrug transport; LOCATED IN: membrane; EXPRESSED IN: 10 plant structures; EXPRESSED DURING: 7 growth stages; CONTAINS InterPro DOMAIN/s: Multi antimicrobial extrusion protein MatE (InterPro:IPR002528); BEST Arabidopsis thaliana …
AT5G44420	protein_coding PDF1.2 Encodes an ethylene- and jasmonate-responsive plant defensin. mRNA levels are not responsive to salicylic acid treatment; although jasmonate and salicylic acid can act synergistically to enhance the expression of this gene. Belongs to the plant defensin (PDF) family with the following members: At1g75830/PDF1.1, At5g44420/PDF1.2a, At2g26020/PDF1.2b, At5g44430/PDF1.2c, At2g260…
AT5G46050	protein_coding PTR3 (PEPTIDE TRANSPORTER 3); dipeptide transporter/ transporter/ tripeptide transporter Encodes a di- and tri-peptide transporter involved in responses to wounding, virulent bacterial pathogens, and high NaCl concentrations. The protein is predicted to have 12 transmembrane helicies. PEPTIDE TRANSPORTER 3 (PTR3); FUNCTIONS IN: dipeptide transporter activity, tripeptide transporter…
AT5G50760	protein_coding auxin-responsive family protein auxin-responsive family protein; FUNCTIONS IN: molecular_function unknown; INVOLVED IN: response to auxin stimulus; EXPRESSED IN: stem, sepal, hypocotyl, root, stamen; EXPRESSED DURING: 4 anthesis; CONTAINS InterPro DOMAIN/s: Auxin responsive SAUR protein (InterPro:IPR003676); BEST Arabidopsis thaliana protein match is: auxin-responsive protein-relat…
AT5G54960	protein_coding PDC2 (pyruvate decarboxylase-2); carboxy-lyase/ catalytic/ magnesium ion binding / pyruvate decarboxylase/ thiamin pyrophosphate binding pyruvate decarboxylase-2 pyruvate decarboxylase-2 (PDC2); FUNCTIONS IN: pyruvate decarboxylase activity, magnesium ion binding, carboxy-lyase activity, thiamin pyrophosphate binding, catalytic activity; INVOLVED IN: response to hypoxia; LOCATED IN…
AT5G56080	protein_coding NAS2 (NICOTIANAMINE SYNTHASE 2); nicotianamine synthase Encodes a protein with nicotianamine synthase activity. Its transcript levels rise in roots in response to zinc deficiency and rise in leaves in response to elevated levels of zinc. NICOTIANAMINE SYNTHASE 2 (NAS2); FUNCTIONS IN: nicotianamine synthase activity; INVOLVED IN: response to zinc ion, nicotianamine biosynthetic proc…
AT5G59310	protein_coding LTP4 (LIPID TRANSFER PROTEIN 4); lipid binding Encodes a member of the lipid transfer protein family. Proteins of this family are generally small (~9 kD), basic, expressed abundantly and contain eight Cys residues. The proteins can bind fatty acids and acylCoA esters and can transfer several different phospholipids. They are localized to the cell wall. The mRNA is present in flower…
AT5G59320	protein_coding LTP3 (LIPID TRANSFER PROTEIN 3); lipid binding Predicted to encode a PR (pathogenesis-related) protein. Belongs to the lipid transfer protein (PR-14) family with the following members: At2g38540/LTP1, At2g38530/LTP2, At5g59320/LTP3, At5g59310/LTP4, At3g51600/LTP5, At3g08770/LTP6, At2g15050/LTP7, At2g18370/LTP8, At2g15325/LTP9, At5g01870/LTP10, At4g33355/LTP11, At3g51590/LTP12, At5g…
AT5G62490	protein_coding ATHVA22B Part of the AtHVA22 family. Protein expression is ABA- and stress-inducible. ATHVA22B; FUNCTIONS IN: molecular_function unknown; INVOLVED IN: hyperosmotic salinity response, response to abscisic acid stimulus; LOCATED IN: endomembrane system; EXPRESSED IN: stem, rosette leaf, cauline leaf, flower; CONTAINS InterPro DOMAIN/s: TB2/DP1 and HVA22 related protein (InterPro:IPR0…
AT5G67480	protein_coding BT4 (BTB AND TAZ DOMAIN PROTEIN 4); protein binding / transcription regulator BTB and TAZ domain protein. Located in cytoplasm and expressed in fruit, flower and leaves. BTB AND TAZ DOMAIN PROTEIN 4 (BT4); FUNCTIONS IN: protein binding, transcription regulator activity; INVOLVED IN: response to auxin stimulus, response to gibberellin stimulus; LOCATED IN: plasma membrane, cytoplasm…

## Sheet: Stress Response
Name	Description (Direct description or transfer from target)
AT1G02930	protein_coding ATGSTF6 (GLUTATHIONE S-TRANSFERASE); copper ion binding / glutathione binding / glutathione transferase Encodes glutathione transferase belonging to the phi class of GSTs. Naming convention according to Wagner et al. (2002). GLUTATHIONE S-TRANSFERASE (ATGSTF6); FUNCTIONS IN: glutathione transferase activity, copper ion binding, glutathione binding; INVOLVED IN: in 7 processes; LOCA…
AT1G11210	protein_coding unknown protein unknown protein; FUNCTIONS IN: molecular_function unknown; INVOLVED IN: response to oxidative stress; LOCATED IN: endomembrane system; EXPRESSED IN: 10 plant structures; EXPRESSED DURING: LP.06 six leaves visible, 4 anthesis, LP.04 four leaves visible, petal differentiation and expansion stage; CONTAINS InterPro DOMAIN/s: Protein of unknown function DUF761, plant (I…
AT1G12780	protein_coding UGE1 (UDP-D-glucose/UDP-D-galactose 4-epimerase 1); UDP-glucose 4-epimerase/ protein dimerization Encodes a UDP-glucose epimerase that catalyzes the interconversion of the sugar nucleotides UDP-glucose UDP-galactose via a UDP-4-keto-hexose intermediate. Responsive to stress. UDP-D-glucose/UDP-D-galactose 4-epimerase 1 (UGE1); FUNCTIONS IN: UDP-glucose 4-epimerase activity, protein …
AT1G14540	protein_coding anionic peroxidase, putative anionic peroxidase, putative; FUNCTIONS IN: electron carrier activity, peroxidase activity, heme binding; INVOLVED IN: response to oxidative stress; LOCATED IN: endomembrane system; EXPRESSED IN: leaf apex, sepal, root, stamen; EXPRESSED DURING: 4 anthesis; CONTAINS InterPro DOMAIN/s: Haem peroxidase (InterPro:IPR010255), Plant peroxidase (InterPro:IPR0…
AT1G14790	protein_coding RDR1 (RNA-DEPENDENT RNA POLYMERASE 1); RNA-directed RNA polymerase/ nucleic acid binding Encodes RNA-dependent RNA polymerase. While not required for virus-induced post-transcriptional gene silencing (PTGS), it can promote turnover of viral RNAs in infected plants. Nomenclature according to Xie, et al. (2004). Involved in the production of Cucumber Mosaic Virus siRNAs. RNA-DEPENDEN…
AT1G18710	protein_coding AtMYB47 (myb domain protein 47); DNA binding / transcription factor Member of the R2R3 factor gene family. myb domain protein 47 (AtMYB47); FUNCTIONS IN: transcription factor activity, DNA binding; INVOLVED IN: response to jasmonic acid stimulus, response to salt stress, regulation of transcription, DNA-dependent; LOCATED IN: nucleus, cytoplasm; EXPRESSED IN: leaf lamina base, stem…
AT1G19670	protein_coding ATCLH1 (ARABIDOPSIS THALIANA CORONATINE-INDUCED PROTEIN 1); chlorophyllase Chlorophyllase is the first enzyme involved in chlorophyll degradation. It catalyzes the hydrolysis of the ester bond to yield chlorophyllide and phytol. AtCLH1 lacks a typical signal sequence for the chloroplast. Its expression is induced rapidly by methyljasmonate, a known promoter of senescence and chloro…
AT1G21520	protein_coding unknown protein unknown protein; FUNCTIONS IN: molecular_function unknown; INVOLVED IN: response to oxidative stress, response to salt stress; LOCATED IN: endoplasmic reticulum; Has 3 Blast hits to 3 proteins in 1 species: Archae - 0; Bacteria - 0; Metazoa - 0; Fungi - 0; Plants - 3; Viruses - 0; Other Eukaryotes - 0 (source: NCBI BLink).
AT1G21590	protein_coding protein kinase family protein protein kinase family protein; FUNCTIONS IN: protein serine/threonine kinase activity, protein kinase activity, kinase activity, ATP binding; INVOLVED IN: protein amino acid phosphorylation, response to stress; LOCATED IN: cellular_component unknown; EXPRESSED IN: 22 plant structures; EXPRESSED DURING: 13 growth stages; CONTAINS InterPro DOMAIN/s: UspA…
AT1G49570	protein_coding peroxidase, putative peroxidase, putative; FUNCTIONS IN: electron carrier activity, peroxidase activity, heme binding; INVOLVED IN: response to oxidative stress; LOCATED IN: endomembrane system; EXPRESSED IN: leaf lamina base, leaf whorl, sepal, hypocotyl, root; EXPRESSED DURING: 4 anthesis; CONTAINS InterPro DOMAIN/s: Haem peroxidase (InterPro:IPR010255), Plant peroxidase (InterPr…
AT1G54040	protein_coding ESP (EPITHIOSPECIFIER PROTEIN); enzyme regulator Epithiospecifier protein, interacts with WRKY53. Involved in pathogen resistance and leaf senescence. EPITHIOSPECIFIER PROTEIN (ESP); FUNCTIONS IN: enzyme regulator activity; INVOLVED IN: response to jasmonic acid stimulus, leaf senescence, glucosinolate catabolic process, defense response to bacterium; LOCATED IN: nucleus; EXPRESSED…
AT1G61100	protein_coding disease resistance protein (TIR class), putative disease resistance protein (TIR class), putative; INVOLVED IN: defense response; LOCATED IN: cellular_component unknown; EXPRESSED IN: 23 plant structures; EXPRESSED DURING: 13 growth stages; BEST Arabidopsis thaliana protein match is: CIP7 (COP1-INTERACTING PROTEIN 7); transcription activator (TAIR:AT4G27430.2); Has 1483 Blast hits …
AT1G64360	protein_coding unknown protein unknown protein; FUNCTIONS IN: molecular_function unknown; INVOLVED IN: response to oxidative stress; LOCATED IN: cellular_component unknown; EXPRESSED IN: 11 plant structures; EXPRESSED DURING: 9 growth stages; Has 4 Blast hits to 4 proteins in 1 species: Archae - 0; Bacteria - 0; Metazoa - 0; Fungi - 0; Plants - 4; Viruses - 0; Other Eukaryotes - 0 (source: NCBI B…
AT1G65870	protein_coding disease resistance-responsive family protein disease resistance-responsive family protein; FUNCTIONS IN: molecular_function unknown; INVOLVED IN: lignan biosynthetic process, defense response; LOCATED IN: cell wall; EXPRESSED IN: 13 plant structures; EXPRESSED DURING: 9 growth stages; CONTAINS InterPro DOMAIN/s: Plant disease resistance response protein (InterPro:IPR004265); BEST A…
AT1G66100	protein_coding thionin, putative Predicted to encode a PR (pathogenesis-related) protein. Belongs to the plant thionin (PR-13) family with the following members: At1g66100, At5g36910, At1g72260, At2g15010, At1g12663, At1g12660. thionin, putative; FUNCTIONS IN: toxin receptor binding; INVOLVED IN: defense response; LOCATED IN: endomembrane system; EXPRESSED IN: 10 plant structures; EXPRESSED DURIN…
AT1G70880	protein_coding Bet v I allergen family protein Bet v I allergen family protein; FUNCTIONS IN: molecular_function unknown; INVOLVED IN: response to biotic stimulus, defense response; LOCATED IN: cellular_component unknown; EXPRESSED IN: root; CONTAINS InterPro DOMAIN/s: Bet v I allergen (InterPro:IPR000916); BEST Arabidopsis thaliana protein match is: MLP34 (MLP-LIKE PROTEIN 34) (TAIR:AT1G70850.3)…
AT1G73120	protein_coding unknown protein unknown protein; FUNCTIONS IN: molecular_function unknown; INVOLVED IN: response to oxidative stress; EXPRESSED IN: root, cultured cell; Has 17 Blast hits to 17 proteins in 4 species: Archae - 0; Bacteria - 0; Metazoa - 0; Fungi - 0; Plants - 17; Viruses - 0; Other Eukaryotes - 0 (source: NCBI BLink).
AT1G73260	protein_coding trypsin and protease inhibitor family protein / Kunitz family protein trypsin and protease inhibitor family protein / Kunitz family protein; FUNCTIONS IN: endopeptidase inhibitor activity; INVOLVED IN: response to salt stress; LOCATED IN: mitochondrion; EXPRESSED IN: 8 plant structures; EXPRESSED DURING: LP.06 six leaves visible, 4 anthesis, LP.04 four leaves visible, petal differe…
AT1G77120	protein_coding ADH1 (ALCOHOL DEHYDROGENASE 1); alcohol dehydrogenase Catalyzes the reduction of acetaldehyde using NADH as reductant. Requires zinc for activity. Dimer. Anaerobic response polypeptide (ANP). Fermentation. The protein undergoes thiolation following treatment with the oxidant tert-butylhydroperoxide. ALCOHOL DEHYDROGENASE 1 (ADH1); FUNCTIONS IN: alcohol dehydrogenase activity; INVOL…
AT1G78000	protein_coding SULTR1;2 (SULFATE TRANSPORTER 1;2); sulfate transmembrane transporter Encodes a sulfate transporter that can restore sulfate uptake capacity of a yeast mutant lacking sulfate transporter genes. SULFATE TRANSPORTER 1;2 (SULTR1;2); FUNCTIONS IN: sulfate transmembrane transporter activity; INVOLVED IN: cellular response to sulfate starvation; LOCATED IN: integral to membrane, membrane…
AT1G80130	protein_coding binding binding; FUNCTIONS IN: binding; INVOLVED IN: response to oxidative stress; LOCATED IN: membrane; EXPRESSED IN: 18 plant structures; EXPRESSED DURING: 12 growth stages; CONTAINS InterPro DOMAIN/s: Tetratricopeptide-like helical (InterPro:IPR011990); BEST Arabidopsis thaliana protein match is: binding (TAIR:AT5G20190.1); Has 623 Blast hits to 505 proteins in 110 species: Arch…
AT2G02990	protein_coding RNS1 (RIBONUCLEASE 1); endoribonuclease/ ribonuclease member of the ribonuclease T2 family, responds to inorganic phosphate starvation, and inhibits production of anthocyanin. Also involved in wound-induced signaling independent of jasmonic acid. RIBONUCLEASE 1 (RNS1); FUNCTIONS IN: ribonuclease activity, endoribonuclease activity; INVOLVED IN: cellular response to phosphate starva…
AT2G14560	protein_coding LURP1 (LATE UPREGULATED IN RESPONSE TO HYALOPERONOSPORA PARASITICA) Encodes LURP1, a member of the LURP cluster (late upregulated in response to Hyaloperonospora parasitica) which exhibits a pronounced upregulation after recognition of the pathogenic oomycte H. parasitica. LURP1 is required for full basal defense to H. parasitica and resistance to this pathogen mediated by the R-pr…
AT2G16060	protein_coding AHB1 (ARABIDOPSIS HEMOGLOBIN 1); oxygen binding / oxygen transporter Encodes a class 1 nonsymbiotic hemoglobin induced by low oxygen levels with very high oxygen affinity. It is not likely to be a hemoglobin transporter because of its extremely high affinity for oxygen. ARABIDOPSIS HEMOGLOBIN 1 (AHB1); FUNCTIONS IN: oxygen transporter activity, oxygen binding; INVOLVED IN: response…
AT2G17840	protein_coding ERD7 (EARLY-RESPONSIVE TO DEHYDRATION 7) Identified as drought-inducible gene by differential hybridization. Upregulated by high light, drought, cold and salt stress determined by microarray analysis. EARLY-RESPONSIVE TO DEHYDRATION 7 (ERD7); FUNCTIONS IN: molecular_function unknown; INVOLVED IN: response to salt stress, response to high light intensity, response to water deprivati…
AT2G22240	protein_coding MIPS2 (MYO-INOSITOL-1-PHOSTPATE SYNTHASE 2); binding / catalytic/ inositol-3-phosphate synthase ** Referred to as MIPS1 in Mitsuhashi et al 2008. Myo-inositol-1-phosphate synthase isoform 2. Expressed in leaf, root and silique. Immunolocaliazation experiments with an antibody recognizing MIPS1, MIPS2, and MIPS3 showed endosperm localization. MYO-INOSITOL-1-PHOSTPATE SYNTHASE 2 (MIP…
AT2G24040	protein_coding hydrophobic protein, putative / low temperature and salt responsive protein, putative hydrophobic protein, putative / low temperature and salt responsive protein, putative; INVOLVED IN: hyperosmotic salinity response, response to cold; LOCATED IN: endomembrane system, integral to membrane; EXPRESSED IN: 22 plant structures; EXPRESSED DURING: 13 growth stages; CONTAINS InterPro DOMA…
AT2G24850	protein_coding TAT3 (TYROSINE AMINOTRANSFERASE 3); L-tyrosine:2-oxoglutarate aminotransferase/ transaminase Encodes a tyrosine aminotransferase that is responsive to treatment with jasmonic acid. TYROSINE AMINOTRANSFERASE 3 (TAT3); FUNCTIONS IN: transaminase activity, L-tyrosine:2-oxoglutarate aminotransferase activity; INVOLVED IN: response to jasmonic acid stimulus, biosynthetic process, respon…
AT2G26020	protein_coding PDF1.2b (plant defensin 1.2b) Predicted to encode a PR (pathogenesis-related) protein. Belongs to the plant defensin (PDF) family with the following members: At1g75830/PDF1.1, At5g44420/PDF1.2a, At2g26020/PDF1.2b, At5g44430/PDF1.2c, At2g26010/PDF1.3, At1g19610/PDF1.4, At1g55010/PDF1.5, At2g02120/PDF2.1, At2g02100/PDF2.2, At2g02130/PDF2.3, At1g61070/PDF2.4, At5g63660/PDF2.5, At2g021…
AT2G34060	protein_coding peroxidase, putative peroxidase, putative; FUNCTIONS IN: electron carrier activity, peroxidase activity, heme binding; INVOLVED IN: response to oxidative stress; LOCATED IN: endomembrane system; EXPRESSED IN: flower, root; EXPRESSED DURING: petal differentiation and expansion stage; CONTAINS InterPro DOMAIN/s: Haem peroxidase (InterPro:IPR010255), Plant peroxidase (InterPro:IPR0008…
AT2G35930	protein_coding PUB23 (PLANT U-BOX 23); ubiquitin-protein ligase Encodes a cytoplasmically localized U-box domain containing E3 ubiquitin ligase that is involved in the response to water stress and acts as a negative regulator of PAMP-triggered immunity. PLANT U-BOX 23 (PUB23); FUNCTIONS IN: ubiquitin-protein ligase activity; INVOLVED IN: in 6 processes; LOCATED IN: cytosol; EXPRESSED IN: 14 plant…
AT2G35980	protein_coding YLS9 (YELLOW-LEAF-SPECIFIC GENE 9) Encodes a protein whose sequence is similar to tobacco hairpin-induced gene (HIN1) and Arabidopsis non-race specific disease resistance gene (NDR1). Expression of this gene is induced by cucumber mosaic virus, spermine and during senescence. The gene product is localized to the chloroplast. YELLOW-LEAF-SPECIFIC GENE 9 (YLS9); FUNCTIONS IN: molecul…
AT2G42530	protein_coding COR15B (COLD REGULATED 15B) COLD REGULATED 15B (COR15B); INVOLVED IN: response to cold; LOCATED IN: chloroplast, chloroplast stroma, chloroplast envelope; EXPRESSED IN: 21 plant structures; EXPRESSED DURING: 13 growth stages; BEST Arabidopsis thaliana protein match is: COR15A (COLD-REGULATED 15A) (TAIR:AT2G42540.2); Has 134 Blast hits to 106 proteins in 35 species: Archae - 0; Bact…
AT2G42540	protein_coding COR15A (COLD-REGULATED 15A) A cold-regulated gene whose product is targeted to the chloroplast and constitutive expression increases freezing tolerance in protoplasts in vitro and chloroplasts in vivo. NMR and x-ray diffraction studies suggest that COR15a alters the intrinsic curvature of the inner membrane of chloroplast envelope. COLD-REGULATED 15A (COR15A); FUNCTIONS IN: molecul…
AT2G43510	protein_coding ATTI1; serine-type endopeptidase inhibitor Member of the defensin-like (DEFL) family. Encodes putative trypsin inhibitor protein which may function in defense against herbivory. ATTI1; FUNCTIONS IN: serine-type endopeptidase inhibitor activity; INVOLVED IN: defense response to fungus, defense response; LOCATED IN: endomembrane system, extracellular region; EXPRESSED IN: 23 plant st…
AT2G45960	protein_coding PIP1B (NAMED PLASMA MEMBRANE INTRINSIC PROTEIN 1B); water channel a member of the plasma membrane intrinsic protein subfamily PIP1. localizes to the plasma membrane and exhibits water transport activity in Xenopus oocyte. expressed ubiquitously and protein level decreases slightly during leaf development. NAMED PLASMA MEMBRANE INTRINSIC PROTEIN 1B (PIP1B); FUNCTIONS IN: water chann…
AT2G47770	protein_coding benzodiazepine receptor-related benzodiazepine receptor-related; FUNCTIONS IN: molecular_function unknown; INVOLVED IN: biological_process unknown; LOCATED IN: integral to membrane; EXPRESSED IN: 11 plant structures; EXPRESSED DURING: L mature pollen stage, M germinated pollen stage, 4 anthesis, LP.04 four leaves visible, petal differentiation and expansion stage; CONTAINS InterPro…
AT3G01420	protein_coding DOX1; lipoxygenase Encodes an alpha-dioxygenase involved in protection against oxidative stress and cell death. Induced in response to Salicylic acid and oxidative stress. Independent of NPR1 in induction by salicylic acid. DOX1; FUNCTIONS IN: lipoxygenase activity; INVOLVED IN: in 6 processes; LOCATED IN: endomembrane system; EXPRESSED IN: 9 plant structures; EXPRESSED DURING: 4 a…
AT3G02480	protein_coding ABA-responsive protein-related ABA-responsive protein-related; FUNCTIONS IN: molecular_function unknown; INVOLVED IN: response to water deprivation; LOCATED IN: cellular_component unknown; EXPRESSED IN: 11 plant structures; EXPRESSED DURING: L mature pollen stage, M germinated pollen stage, 4 anthesis, LP.04 four leaves visible, petal differentiation and expansion stage; BEST Arabi…
AT3G04210	protein_coding disease resistance protein (TIR-NBS class), putative disease resistance protein (TIR-NBS class), putative; FUNCTIONS IN: transmembrane receptor activity, ATP binding; INVOLVED IN: signal transduction, defense response, apoptosis, innate immune response; LOCATED IN: intrinsic to membrane, endomembrane system; EXPRESSED IN: 18 plant structures; EXPRESSED DURING: 11 growth stages; CON…
AT3G04720	protein_coding PR4 (PATHOGENESIS-RELATED 4); chitin binding Encodes a protein similar to the antifungal chitin-binding protein hevein from rubber tree latex. mRNA levels increase in response to ethylene and turnip crinkle virus infection. PATHOGENESIS-RELATED 4 (PR4); FUNCTIONS IN: chitin binding; INVOLVED IN: response to ethylene stimulus, systemic acquired resistance, response to salt stress, r…
AT3G04720	protein_coding PR4 (PATHOGENESIS-RELATED 4); chitin binding Encodes a protein similar to the antifungal chitin-binding protein hevein from rubber tree latex. mRNA levels increase in response to ethylene and turnip crinkle virus infection. PATHOGENESIS-RELATED 4 (PR4); FUNCTIONS IN: chitin binding; INVOLVED IN: response to ethylene stimulus, systemic acquired resistance, response to salt stress, r…
AT3G09640	protein_coding APX2 (ASCORBATE PEROXIDASE 2); L-ascorbate peroxidase Encodes a cytosolic ascorbate peroxidase APX2. Ascorbate peroxidases are enzymes that scavenge hydrogen peroxide in plant cells. Eight types of APX have been described for Arabidopsis: three cytosolic (APX1, APX2, APX6), two chloroplastic types (stromal sAPX, thylakoid tAPX), and three microsomal (APX3, APX4, APX5) isoforms. ASC…
AT3G14440	protein_coding NCED3 (NINE-CIS-EPOXYCAROTENOID DIOXYGENASE 3); 9-cis-epoxycarotenoid dioxygenase Encodes 9-cis-epoxycarotenoid dioxygenase, a key enzyme in the biosynthesis of abscisic acid. Regulated in response to drought and salinity. Expressed in roots, flowers and seeds. Localized to the chloroplast stroma and thylakoid membrane. NINE-CIS-EPOXYCAROTENOID DIOXYGENASE 3 (NCED3); FUNCTIONS IN: …
AT3G15500	protein_coding ANAC055 (ARABIDOPSIS NAC DOMAIN CONTAINING PROTEIN 55); transcription factor Encodes an ATAF-like NAC-domain transcription factor that doesn't contain C-terminal sequences shared by CUC1, CUC2 and NAM. Note: this protein (AtNAC3) is not to be confused with the protein encoded by locus AT3G29035, which, on occasion, has also been referred to as AtNAC3. ARABIDOPSIS NAC DOMAIN CONTAIN…
AT3G16450	protein_coding jacalin lectin family protein jacalin lectin family protein; FUNCTIONS IN: molecular_function unknown; INVOLVED IN: response to cold; LOCATED IN: nucleus; EXPRESSED IN: 6 plant structures; EXPRESSED DURING: LP.04 four leaves visible, seedling growth; CONTAINS InterPro DOMAIN/s: Mannose-binding lectin (InterPro:IPR001229); BEST Arabidopsis thaliana protein match is: ATMLP-300B (MYRO…
AT3G16670	protein_coding unknown protein unknown protein; FUNCTIONS IN: molecular_function unknown; INVOLVED IN: response to oxidative stress; LOCATED IN: endomembrane system; EXPRESSED IN: 9 plant structures; EXPRESSED DURING: 7 growth stages; BEST Arabidopsis thaliana protein match is: unknown protein (TAIR:AT3G16660.1); Has 46 Blast hits to 46 proteins in 5 species: Archae - 0; Bacteria - 0; Metazoa - 0…
AT3G22840	protein_coding ELIP1 (EARLY LIGHT-INDUCABLE PROTEIN); chlorophyll binding Encodes an early light-inducible protein. EARLY LIGHT-INDUCABLE PROTEIN (ELIP1); FUNCTIONS IN: chlorophyll binding; INVOLVED IN: response to cold; EXPRESSED IN: 21 plant structures; EXPRESSED DURING: 12 growth stages; BEST Arabidopsis thaliana protein match is: ELIP2 (EARLY LIGHT-INDUCIBLE PROTEIN 2); chlorophyll binding (T…
AT3G30775	protein_coding ERD5 (EARLY RESPONSIVE TO DEHYDRATION 5); proline dehydrogenase Encodes a proline oxidase that is predicted to localize to the inner mitochondrial membrane, its mRNA expression induced by high levels of Al and by osmotic stress. The promoter contains an L-proline-inducible element. EARLY RESPONSIVE TO DEHYDRATION 5 (ERD5); FUNCTIONS IN: proline dehydrogenase activity; INVOLVED IN: …
AT3G44260	protein_coding CCR4-NOT transcription complex protein, putative CCR4-NOT transcription complex protein, putative; FUNCTIONS IN: ribonuclease activity, nucleic acid binding; INVOLVED IN: response to biotic stimulus, response to wounding, RNA modification; LOCATED IN: nucleus; EXPRESSED IN: 22 plant structures; EXPRESSED DURING: 12 growth stages; CONTAINS InterPro DOMAIN/s: Ribonuclease CAF1 (Inter…
AT3G44320	protein_coding NIT3 (NITRILASE 3); indole-3-acetonitrile nitrilase/ indole-3-acetonitrile nitrile hydratase/ nitrilase This enzyme catalyzes the hydrolysis of indole-3-acetonitrile (IAN) to indole-3-acetic acid (IAA) (EC 3.5.5.1) and IAN to indole-3-acetamide (IAM) at lower levels. It is the only one of the four Arabidopsis nitrilases whose mRNA levels are strongly induced when plants experience …
AT3G49620	protein_coding DIN11 (DARK INDUCIBLE 11); iron ion binding / oxidoreductase encodes a protein similar to 2-oxoacid-dependent dioxygenase. Expression is induced after 24 hours of dark treatment, in senescing leaves and treatment with exogenous photosynthesis inhibitor. Induction of gene expression was suppressed in excised leaves supplied with sugar. The authors suggest that the gene's expression …
AT4G04955	protein_coding ATALN (Arabidopsis allantoinase); allantoinase/ hydrolase Encodes an allantoinase which is involved in allantoin degradation and assimilation. Gene expression was induced when allantoin was added to the medium. The insertion mutant, ataln m2-1, did not grow well on the MS medium where allantoin, instead of ammonium nitrate, was supplied. Arabidopsis allantoinase (ATALN); FUNCTIONS …
AT4G10270	protein_coding wound-responsive family protein wound-responsive family protein; FUNCTIONS IN: molecular_function unknown; INVOLVED IN: response to wounding; EXPRESSED IN: 20 plant structures; EXPRESSED DURING: 11 growth stages; BEST Arabidopsis thaliana protein match is: wound-responsive protein, putative (TAIR:AT4G10265.1); Has 110 Blast hits to 109 proteins in 12 species: Archae - 0; Bacteria -…
AT4G12470	protein_coding protease inhibitor/seed storage/lipid transfer protein (LTP) family protein protease inhibitor/seed storage/lipid transfer protein (LTP) family protein; FUNCTIONS IN: lipid binding; INVOLVED IN: defense response to fungus, lipid transport; LOCATED IN: endomembrane system; EXPRESSED IN: 12 plant structures; EXPRESSED DURING: 6 growth stages; CONTAINS InterPro DOMAIN/s: Bifunctional …
AT4G12490	protein_coding protease inhibitor/seed storage/lipid transfer protein (LTP) family protein protease inhibitor/seed storage/lipid transfer protein (LTP) family protein; FUNCTIONS IN: lipid binding; INVOLVED IN: defense response to fungus, lipid transport; EXPRESSED IN: 8 plant structures; EXPRESSED DURING: 8 growth stages; CONTAINS InterPro DOMAIN/s: Bifunctional inhibitor/plant lipid transfer pro…
AT4G21830	protein_coding methionine sulfoxide reductase domain-containing protein / SeIR domain-containing protein methionine sulfoxide reductase domain-containing protein / SeIR domain-containing protein; FUNCTIONS IN: peptide-methionine-(S)-S-oxide reductase activity; INVOLVED IN: response to singlet oxygen; LOCATED IN: cellular_component unknown; CONTAINS InterPro DOMAIN/s: Methionine sulphoxide reducta…
AT4G22950	protein_coding AGL19 (AGAMOUS-LIKE 19); transcription factor MADS-box protein AGL19 AGAMOUS-LIKE 19 (AGL19); FUNCTIONS IN: transcription factor activity; INVOLVED IN: vernalization response, regulation of transcription, DNA-dependent, regulation of timing of transition from vegetative to reproductive phase; LOCATED IN: nucleus; EXPRESSED IN: 12 plant structures; EXPRESSED DURING: LP.04 four leave…
AT4G23600	protein_coding CORI3 (CORONATINE INDUCED 1); cystathionine beta-lyase/ transaminase Encodes cystine lyase which is expected to be involved in amino acid metabolism, providing the plant with cysteine and the generation of precursors of ethylene biosynthesis. mRNA levels are elevated in response to wounding. CORONATINE INDUCED 1 (CORI3); FUNCTIONS IN: cystathionine beta-lyase activity, transaminase…
AT4G26850	protein_coding VTC2 (vitamin c defective 2); GDP-D-glucose phosphorylase/ GDP-galactose:glucose-1-phosphate guanyltransferase/ GDP-galactose:mannose-1-phosphate guanyltransferase/ GDP-galactose:myoinositol-1-phosphate guanyltransferase/ galactose-1-phosphate guanylyltra Encodes a novel protein involved in ascorbate biosynthesis, which was shown to catalyze the transfer of GMP from GDP-galactose t…
AT4G30650	protein_coding hydrophobic protein, putative / low temperature and salt responsive protein, putative hydrophobic protein, putative / low temperature and salt responsive protein, putative; INVOLVED IN: response to salt stress, hyperosmotic salinity response, response to cold; LOCATED IN: endomembrane system, integral to membrane; EXPRESSED IN: 21 plant structures; EXPRESSED DURING: 13 growth stage…
AT4G30660	protein_coding hydrophobic protein, putative / low temperature and salt responsive protein, putative hydrophobic protein, putative / low temperature and salt responsive protein, putative; INVOLVED IN: hyperosmotic salinity response, response to cold; LOCATED IN: endomembrane system, integral to membrane; EXPRESSED IN: 22 plant structures; EXPRESSED DURING: 13 growth stages; CONTAINS InterPro DOMA…
AT4G31800	protein_coding WRKY18; transcription factor Pathogen-induced transcription factor. Binds W-box sequences in vitro. Forms protein complexes with itself and with WRKY40 and WRKY60. Constitutive expression of WRKY18 enhanced resistance to P. syringae, but its coexpression with WRKY40 or WRKY60 made plants more susceptible to both P. syringae and B. cinerea. WRKY18, WRKY40, and WRKY60 have partially …
AT4G31800	protein_coding WRKY18; transcription factor Pathogen-induced transcription factor. Binds W-box sequences in vitro. Forms protein complexes with itself and with WRKY40 and WRKY60. Constitutive expression of WRKY18 enhanced resistance to P. syringae, but its coexpression with WRKY40 or WRKY60 made plants more susceptible to both P. syringae and B. cinerea. WRKY18, WRKY40, and WRKY60 have partially …
AT4G35770	protein_coding SEN1 (SENESCENCE 1) Senescence-associated gene that is strongly induced by phosphate starvation. Transcripts are differentially regulated at the level of mRNA stability at different times of day. mRNAs are targets of the mRNA degradation pathway mediated by the downstream (DST) instability determinant. SENESCENCE 1 (SEN1); FUNCTIONS IN: molecular_function unknown; INVOLVED IN: in 6…
AT4G36930	protein_coding SPT (SPATULA); DNA binding / transcription factor Encodes a transcription factor of the bHLH protein family. Mutants have abnormal, unfused carpels and reduced seed dormancy. SPATULA (SPT); FUNCTIONS IN: transcription factor activity, DNA binding; INVOLVED IN: in 6 processes; LOCATED IN: nucleus; EXPRESSED IN: 22 plant structures; EXPRESSED DURING: 13 growth stages; CONTAINS InterP…
AT4G37520	protein_coding peroxidase 50 (PER50) (P50) (PRXR2) peroxidase 50 (PER50) (P50) (PRXR2); FUNCTIONS IN: electron carrier activity, peroxidase activity, heme binding; INVOLVED IN: response to oxidative stress; LOCATED IN: cytoplasm; CONTAINS InterPro DOMAIN/s: Haem peroxidase (InterPro:IPR010255), Plant peroxidase (InterPro:IPR000823), Haem peroxidase, plant/fungal/bacterial (InterPro:IPR002016); BE…
AT4G37530	protein_coding peroxidase, putative peroxidase, putative; FUNCTIONS IN: electron carrier activity, peroxidase activity, heme binding; INVOLVED IN: response to salt stress; LOCATED IN: endomembrane system; EXPRESSED IN: root; CONTAINS InterPro DOMAIN/s: Haem peroxidase (InterPro:IPR010255), Plant peroxidase (InterPro:IPR000823), Haem peroxidase, plant/fungal/bacterial (InterPro:IPR002016); BEST Ar…
AT4G38840	protein_coding auxin-responsive protein, putative auxin-responsive protein, putative; FUNCTIONS IN: molecular_function unknown; INVOLVED IN: response to auxin stimulus, response to cold; LOCATED IN: plasma membrane; EXPRESSED IN: 21 plant structures; EXPRESSED DURING: 13 growth stages; CONTAINS InterPro DOMAIN/s: Auxin responsive SAUR protein (InterPro:IPR003676); BEST Arabidopsis thaliana protei…
AT5G01220	protein_coding SQD2 (sulfoquinovosyldiacylglycerol 2); UDP-glycosyltransferase/ UDP-sulfoquinovose:DAG sulfoquinovosyltransferase/ transferase, transferring glycosyl groups involved in sulfolipid biosynthesis sulfoquinovosyldiacylglycerol 2 (SQD2); FUNCTIONS IN: UDP-glycosyltransferase activity, transferase activity, transferring glycosyl groups, UDP-sulfoquinovose:DAG sulfoquinovosyltransferase …
AT5G02490	protein_coding heat shock cognate 70 kDa protein 2 (HSC70-2) (HSP70-2) heat shock cognate 70 kDa protein 2 (HSC70-2) (HSP70-2); FUNCTIONS IN: ATP binding; INVOLVED IN: protein folding, response to cadmium ion, response to heat, response to bacterium; LOCATED IN: cytosol, cell wall, plasma membrane; EXPRESSED IN: 19 plant structures; EXPRESSED DURING: 9 growth stages; CONTAINS InterPro DOMAIN/s: H…
AT5G08120	protein_coding MBP2C (MICROTUBULE BINDING PROTEIN 2C); protein binding Microtubule-associated and viral movement protein binding protein. Negatively regulates KN1 association to plasmodesmata and, consequently, cell-to-cell transport. Involved in the alignment of cortical microtubules, the patterning of stomata and in restricting tobamoviral infections. MICROTUBULE BINDING PROTEIN 2C (MBP2C); FUN…
AT5G08120	protein_coding MBP2C (MICROTUBULE BINDING PROTEIN 2C); protein binding Microtubule-associated and viral movement protein binding protein. Negatively regulates KN1 association to plasmodesmata and, consequently, cell-to-cell transport. Involved in the alignment of cortical microtubules, the patterning of stomata and in restricting tobamoviral infections. MICROTUBULE BINDING PROTEIN 2C (MBP2C); FUN…
AT5G12250	protein_coding TUB6 (BETA-6 TUBULIN); structural constituent of cytoskeleton Encodes a beta-tubulin. Expression of TUB6 has been shown to decrease in response to cold treatment. BETA-6 TUBULIN (TUB6); FUNCTIONS IN: structural constituent of cytoskeleton; INVOLVED IN: microtubule-based process, response to salt stress, response to cold; LOCATED IN: microtubule cytoskeleton, plasma membrane; EXPRES…
AT5G14130	protein_coding peroxidase, putative peroxidase, putative; FUNCTIONS IN: electron carrier activity, peroxidase activity, heme binding; INVOLVED IN: response to oxidative stress; LOCATED IN: endomembrane system; EXPRESSED IN: embryo, hypocotyl, fruit, root; EXPRESSED DURING: C globular stage; CONTAINS InterPro DOMAIN/s: Haem peroxidase (InterPro:IPR010255), Plant peroxidase (InterPro:IPR000823), Ha…
AT5G15960	protein_coding KIN1 cold and ABA inducible protein kin1, possibly functions as an anti-freeze protein. Transcript level of this gene is induced by cold, ABA, dehydration and osmoticum (mannitol). However, protein activity of GUS fused to the promoter of this gene is inhibited by cold treatment, suggesting an inhibition of the protein by increased transcript level. KIN1; FUNCTIONS IN: molecular_fu…
AT5G15970	protein_coding KIN2 Encodes a gene that can be induced by cold and abscisic acid and may be involved in cold acclimation and salt tolerance. KIN2; FUNCTIONS IN: molecular_function unknown; INVOLVED IN: response to salt stress, response to water deprivation, response to cold, response to abscisic acid stimulus, response to osmotic stress; LOCATED IN: nucleus, chloroplast, plasma membrane, cytoplas…
AT5G20410	protein_coding MGD2; 1,2-diacylglycerol 3-beta-galactosyltransferase/ UDP-galactosyltransferase/ transferase, transferring glycosyl groups Encodes a type B monogalactosyldiacylglycerol (MGDG) synthase. Strongly induced by phosphate deprivation, and in non-photosynthetic tissues. Does not contribute to galactolipid synthesis under Pi-sufficient conditions but does under Pi starvation. MGD2; FUNCTI…
AT5G39610	protein_coding ATNAC6 (ARABIDOPSIS NAC DOMAIN CONTAINING PROTEIN 6); protein heterodimerization/ protein homodimerization/ transcription factor Encodes a NAC-domain transcription factor. Positively regulates aging-induced cell death and senescence in leaves. This gene is upregulated in response to salt stress in wildtype as well as NTHK1 transgenic lines although in the latter case the induction …
AT5G42650	protein_coding AOS (ALLENE OXIDE SYNTHASE); allene oxide synthase/ hydro-lyase/ oxygen binding Encodes a member of the cytochrome p450 CYP74 gene family that functions as an allene oxide synthase. This enzyme catalyzes dehydration of the hydroperoxide to an unstable allene oxide in the JA biosynthetic pathway. It shows a dual catalytic activity, the major one being a 13-AOS but also expressing a …
AT5G44420	protein_coding PDF1.2 Encodes an ethylene- and jasmonate-responsive plant defensin. mRNA levels are not responsive to salicylic acid treatment; although jasmonate and salicylic acid can act synergistically to enhance the expression of this gene. Belongs to the plant defensin (PDF) family with the following members: At1g75830/PDF1.1, At5g44420/PDF1.2a, At2g26020/PDF1.2b, At5g44430/PDF1.2c, At2g260…
AT5G46050	protein_coding PTR3 (PEPTIDE TRANSPORTER 3); dipeptide transporter/ transporter/ tripeptide transporter Encodes a di- and tri-peptide transporter involved in responses to wounding, virulent bacterial pathogens, and high NaCl concentrations. The protein is predicted to have 12 transmembrane helicies. PEPTIDE TRANSPORTER 3 (PTR3); FUNCTIONS IN: dipeptide transporter activity, tripeptide transporter…
AT5G46330	protein_coding FLS2 (FLAGELLIN-SENSITIVE 2); ATP binding / kinase/ protein binding / protein serine/threonine kinase/ transmembrane receptor protein serine/threonine kinase Encodes a leucine-rich repeat serine/threonine protein kinase that is expressed ubiquitously. FLS2 is involved in MAP kinase signalling relay involved in innate immunity. Essential in the perception of flagellin, a potent elic…
AT5G47240	protein_coding atnudt8 (Arabidopsis thaliana Nudix hydrolase homolog 8); hydrolase Arabidopsis thaliana Nudix hydrolase homolog 8 (atnudt8); FUNCTIONS IN: hydrolase activity; INVOLVED IN: response to wounding; LOCATED IN: cytosol; EXPRESSED IN: 22 plant structures; EXPRESSED DURING: 13 growth stages; CONTAINS InterPro DOMAIN/s: NUDIX (InterPro:IPR015797), Anti-sense to fibroblast growth factor pr…
AT5G54960	protein_coding PDC2 (pyruvate decarboxylase-2); carboxy-lyase/ catalytic/ magnesium ion binding / pyruvate decarboxylase/ thiamin pyrophosphate binding pyruvate decarboxylase-2 pyruvate decarboxylase-2 (PDC2); FUNCTIONS IN: pyruvate decarboxylase activity, magnesium ion binding, carboxy-lyase activity, thiamin pyrophosphate binding, catalytic activity; INVOLVED IN: response to hypoxia; LOCATED IN…
AT5G59310	protein_coding LTP4 (LIPID TRANSFER PROTEIN 4); lipid binding Encodes a member of the lipid transfer protein family. Proteins of this family are generally small (~9 kD), basic, expressed abundantly and contain eight Cys residues. The proteins can bind fatty acids and acylCoA esters and can transfer several different phospholipids. They are localized to the cell wall. The mRNA is present in flower…
AT5G59320	protein_coding LTP3 (LIPID TRANSFER PROTEIN 3); lipid binding Predicted to encode a PR (pathogenesis-related) protein. Belongs to the lipid transfer protein (PR-14) family with the following members: At2g38540/LTP1, At2g38530/LTP2, At5g59320/LTP3, At5g59310/LTP4, At3g51600/LTP5, At3g08770/LTP6, At2g15050/LTP7, At2g18370/LTP8, At2g15325/LTP9, At5g01870/LTP10, At4g33355/LTP11, At3g51590/LTP12, At5g…
AT5G62490	protein_coding ATHVA22B Part of the AtHVA22 family. Protein expression is ABA- and stress-inducible. ATHVA22B; FUNCTIONS IN: molecular_function unknown; INVOLVED IN: hyperosmotic salinity response, response to abscisic acid stimulus; LOCATED IN: endomembrane system; EXPRESSED IN: stem, rosette leaf, cauline leaf, flower; CONTAINS InterPro DOMAIN/s: TB2/DP1 and HVA22 related protein (InterPro:IPR0…
AT5G64100	protein_coding peroxidase, putative peroxidase, putative; FUNCTIONS IN: electron carrier activity, peroxidase activity, heme binding; INVOLVED IN: response to oxidative stress; LOCATED IN: cell wall; EXPRESSED IN: hypocotyl, root, callus; EXPRESSED DURING: seedling growth; CONTAINS InterPro DOMAIN/s: Haem peroxidase (InterPro:IPR010255), Plant peroxidase (InterPro:IPR000823), Haem peroxidase, pla…
AT5G64120	protein_coding peroxidase, putative encodes a cell wall bound peroxidase that is induced by hypo-osmolarity peroxidase, putative; FUNCTIONS IN: peroxidase activity; INVOLVED IN: defense response to fungus, N-terminal protein myristoylation, respiratory burst; LOCATED IN: apoplast, cell wall, membrane; EXPRESSED IN: 17 plant structures; EXPRESSED DURING: 10 growth stages; CONTAINS InterPro DOMAIN/…
AT5G66400	protein_coding RAB18 (RESPONSIVE TO ABA 18) Belongs to the dehydrin protein family, which contains highly conserved stretches of 7-17 residues that are repetitively scattered in their sequences, the K-, S-, Y- and lysine rich segments. ABA- and drought-induced glycine-rice dehydrin protein. The ABA-induced expression of RAB18 was reduced following ACC application, indicating that ethylene inhibit…
AT5G67180	protein_coding AP2 domain-containing transcription factor, putative AP2 domain-containing transcription factor, putative; FUNCTIONS IN: transcription factor activity, DNA binding; INVOLVED IN: multicellular organismal development, response to heat, regulation of transcription, DNA-dependent; LOCATED IN: nucleus; EXPRESSED IN: 18 plant structures; EXPRESSED DURING: 11 growth stages; CONTAINS Inter…
AT5G67320	protein_coding HOS15 (high expression of osmotically responsive genes 15) Encodes a WD-40 protein involved in histone deacetylation in response to abiotic stress.Identified in a screen for mutations with altered expression of stress induced genes. Functions as a repressor of cold tolerance induced genes. Loss of function mutants are hypersensitive to freezing. high expression of osmotically respo…

## Sheet: Development
Gene	Description (Direct description or transfer from target)
AT1G02205	protein_coding CER1 (ECERIFERUM 1); octadecanal decarbonylase Expression of the CER1 gene associated with production of stem epicuticular wax and pollen fertility. Biochemical studies showed that cer1 mutants are blocked in the conversion of stem wax C30 aldehydes to C29 alkanes, and they also lack the secondary alcohols and ketones. These suggested the CER1 protein is a aldehyde decarbonylase. E…
AT1G02220	protein_coding ANAC003 (Arabidopsis NAC domain containing protein 3); transcription factor Arabidopsis NAC domain containing protein 3 (ANAC003); FUNCTIONS IN: transcription factor activity; INVOLVED IN: multicellular organismal development, regulation of transcription; LOCATED IN: cellular_component unknown; EXPRESSED IN: 17 plant structures; EXPRESSED DURING: LP.06 six leaves visible, 4 anthesi…
AT1G17020	protein_coding SRG1 (SENESCENCE-RELATED GENE 1); oxidoreductase, acting on diphenols and related substances as donors, oxygen as acceptor / oxidoreductase, acting on paired donors, with incorporation or reduction of molecular oxygen, 2-oxoglutarate as one donor, and inc Encodes a novel member of the Fe(II)/ascorbate oxidase gene family; senescence-related gene. SENESCENCE-RELATED GENE 1 (SRG1); F…
AT1G17020	protein_coding SRG1 (SENESCENCE-RELATED GENE 1); oxidoreductase, acting on diphenols and related substances as donors, oxygen as acceptor / oxidoreductase, acting on paired donors, with incorporation or reduction of molecular oxygen, 2-oxoglutarate as one donor, and inc Encodes a novel member of the Fe(II)/ascorbate oxidase gene family; senescence-related gene. SENESCENCE-RELATED GENE 1 (SRG1); F…
AT1G24260	protein_coding SEP3 (SEPALLATA3); DNA binding / protein binding / transcription factor Member of the MADs box transcription factor family. SEP3 is redundant with SEP1 and 2. Flowers of SEP1/2/3 triple mutants show a conversion of petals and stamens to sepals.SEP3 forms heterotetrameric complexes with other MADS box family members and binds to the CArG box motif. SEPALLATA3 (SEP3); FUNCTIONS IN: p…
AT1G54040	protein_coding ESP (EPITHIOSPECIFIER PROTEIN); enzyme regulator Epithiospecifier protein, interacts with WRKY53. Involved in pathogen resistance and leaf senescence. EPITHIOSPECIFIER PROTEIN (ESP); FUNCTIONS IN: enzyme regulator activity; INVOLVED IN: response to jasmonic acid stimulus, leaf senescence, glucosinolate catabolic process, defense response to bacterium; LOCATED IN: nucleus; EXPRESSED…
AT1G54040	protein_coding ESP (EPITHIOSPECIFIER PROTEIN); enzyme regulator Epithiospecifier protein, interacts with WRKY53. Involved in pathogen resistance and leaf senescence. EPITHIOSPECIFIER PROTEIN (ESP); FUNCTIONS IN: enzyme regulator activity; INVOLVED IN: response to jasmonic acid stimulus, leaf senescence, glucosinolate catabolic process, defense response to bacterium; LOCATED IN: nucleus; EXPRESSED…
AT1G65480	protein_coding FT (FLOWERING LOCUS T); phosphatidylethanolamine binding / protein binding FT, together with LFY, promotes flowering and is antagonistic with its homologous gene, TERMINAL FLOWER1 (TFL1). FT is expressed in leaves and is induced by long day treatment. Either the FT mRNA or protein is translocated to the shoot apex where it induces its own expression. Recent data suggests that FT pr…
AT1G69530	protein_coding ATEXPA1 (ARABIDOPSIS THALIANA EXPANSIN A1) Member of Alpha-Expansin Gene Family. Naming convention from the Expansin Working Group (Kende et al, Plant Mol Bio). Involved in the formation of nematode-induced syncytia in roots of Arabidopsis thaliana. ARABIDOPSIS THALIANA EXPANSIN A1 (ATEXPA1); INVOLVED IN: response to gibberellin stimulus, syncytium formation, response to red light,…
AT2G01420	protein_coding PIN4 (PIN-FORMED 4); auxin:hydrogen symporter/ transporter Encodes a putative auxin efflux carrier that is localized in developing and mature root meristems. It is involved in the maintenance of embryonic auxin gradients. A role for AtPIN4 in generating a sink for auxin below the quiescent center of the root meristem that is essential for auxin distribution and patterning is propos…
AT2G02990	protein_coding RNS1 (RIBONUCLEASE 1); endoribonuclease/ ribonuclease member of the ribonuclease T2 family, responds to inorganic phosphate starvation, and inhibits production of anthocyanin. Also involved in wound-induced signaling independent of jasmonic acid. RIBONUCLEASE 1 (RNS1); FUNCTIONS IN: ribonuclease activity, endoribonuclease activity; INVOLVED IN: cellular response to phosphate starva…
AT2G02990	protein_coding RNS1 (RIBONUCLEASE 1); endoribonuclease/ ribonuclease member of the ribonuclease T2 family, responds to inorganic phosphate starvation, and inhibits production of anthocyanin. Also involved in wound-induced signaling independent of jasmonic acid. RIBONUCLEASE 1 (RNS1); FUNCTIONS IN: ribonuclease activity, endoribonuclease activity; INVOLVED IN: cellular response to phosphate starva…
AT2G20750	protein_coding ATEXPB1 (ARABIDOPSIS THALIANA EXPANSIN B1) member of BETA-EXPANSINS. Naming convention from the Expansin Working Group (Kende et al, 2004. Plant Mol Bio) ARABIDOPSIS THALIANA EXPANSIN B1 (ATEXPB1); INVOLVED IN: plant-type cell wall organization, unidimensional cell growth, plant-type cell wall loosening; LOCATED IN: endomembrane system, extracellular region; EXPRESSED IN: 15 plant …
AT2G28550	protein_coding RAP2.7 (RELATED TO AP2.7); DNA binding / transcription factor RELATED TO AP2.7 (RAP2.7); FUNCTIONS IN: transcription factor activity, DNA binding; INVOLVED IN: organ morphogenesis, regulation of transcription, DNA-dependent, vegetative to reproductive phase transition; LOCATED IN: nucleus; EXPRESSED IN: 15 plant structures; EXPRESSED DURING: 9 growth stages; CONTAINS InterPro DOMAI…
AT2G29350	protein_coding SAG13; alcohol dehydrogenase/ oxidoreductase senescence-associated gene SAG13 encoding a short-chain alcohol dehydrogenase SAG13; FUNCTIONS IN: alcohol dehydrogenase activity, oxidoreductase activity; INVOLVED IN: aging; EXPRESSED IN: 14 plant structures; EXPRESSED DURING: 6 growth stages; CONTAINS InterPro DOMAIN/s: NAD(P)-binding (InterPro:IPR016040), Glucose/ribitol dehydrogenas…
AT2G29350	protein_coding SAG13; alcohol dehydrogenase/ oxidoreductase senescence-associated gene SAG13 encoding a short-chain alcohol dehydrogenase SAG13; FUNCTIONS IN: alcohol dehydrogenase activity, oxidoreductase activity; INVOLVED IN: aging; EXPRESSED IN: 14 plant structures; EXPRESSED DURING: 6 growth stages; CONTAINS InterPro DOMAIN/s: NAD(P)-binding (InterPro:IPR016040), Glucose/ribitol dehydrogenas…
AT2G35980	protein_coding YLS9 (YELLOW-LEAF-SPECIFIC GENE 9) Encodes a protein whose sequence is similar to tobacco hairpin-induced gene (HIN1) and Arabidopsis non-race specific disease resistance gene (NDR1). Expression of this gene is induced by cucumber mosaic virus, spermine and during senescence. The gene product is localized to the chloroplast. YELLOW-LEAF-SPECIFIC GENE 9 (YLS9); FUNCTIONS IN: molecul…
AT2G35980	protein_coding YLS9 (YELLOW-LEAF-SPECIFIC GENE 9) Encodes a protein whose sequence is similar to tobacco hairpin-induced gene (HIN1) and Arabidopsis non-race specific disease resistance gene (NDR1). Expression of this gene is induced by cucumber mosaic virus, spermine and during senescence. The gene product is localized to the chloroplast. YELLOW-LEAF-SPECIFIC GENE 9 (YLS9); FUNCTIONS IN: molecul…
AT2G39250	protein_coding SNZ (SCHNARCHZAPFEN); DNA binding / transcription factor Encodes a AP2 domain transcription factor that can repress flowering. SNZ and its paralogous gene, SCHLAFMUTZE (SMZ), share a signature with partial complementarity to the miR172 microRNA, whose precursor is induced upon flowering. SCHNARCHZAPFEN (SNZ); FUNCTIONS IN: transcription factor activity, DNA binding; INVOLVED IN: mu…
AT2G40610	protein_coding ATEXPA8 (ARABIDOPSIS THALIANA EXPANSIN A8) member of Alpha-Expansin Gene Family. Naming convention from the Expansin Working Group (Kende et al, 2004. Plant Mol Bio). Involved in the formation of nematode-induced syncytia in roots of Arabidopsis thaliana. ARABIDOPSIS THALIANA EXPANSIN A8 (ATEXPA8); INVOLVED IN: syncytium formation, plant-type cell wall modification during multidime…
AT2G42830	protein_coding SHP2 (SHATTERPROOF 2); protein binding / transcription factor AGAMOUS [AG]-like MADS box protein (AGL5) involved in fruit development (valve margin and dehiscence zone differentiation). A putative direct target of AG. SHP2 has been shown to be a downstream gene of the complex formed by AG and SEP proteins (SEP4 alone does not form a functional complex with AG). SHATTERPROOF 2 (SHP2…
AT3G13672	protein_coding seven in absentia (SINA) family protein seven in absentia (SINA) family protein; FUNCTIONS IN: molecular_function unknown; INVOLVED IN: multicellular organismal development, ubiquitin-dependent protein catabolic process; LOCATED IN: nucleus; EXPRESSED IN: 11 plant structures; EXPRESSED DURING: LP.06 six leaves visible, 4 anthesis, LP.04 four leaves visible, petal differentiation an…
AT3G15170	protein_coding CUC1 (CUP-SHAPED COTYLEDON1); transcription factor Encodes a transcription factor involved in shoot apical meristem formation and auxin-mediated lateral root formation. The gene is thought not to be involved in stress responses (NaCl, auxins, ethylene). Cuc mutant was first recognized at the heart stage, where embryos lacking two distinct bulges of cotyledonary primordia were obser…
AT3G15500	protein_coding ANAC055 (ARABIDOPSIS NAC DOMAIN CONTAINING PROTEIN 55); transcription factor Encodes an ATAF-like NAC-domain transcription factor that doesn't contain C-terminal sequences shared by CUC1, CUC2 and NAM. Note: this protein (AtNAC3) is not to be confused with the protein encoded by locus AT3G29035, which, on occasion, has also been referred to as AtNAC3. ARABIDOPSIS NAC DOMAIN CONTAIN…
AT3G20210	protein_coding DELTA-VPE; cysteine-type endopeptidase Encodes a vacuolar processing enzyme with caspase-1-like activity that is specifically expressed in inner integument of developing seeds. Mutants display abnormal seed coat development. It is speculated to be involved in cell death of limited cell layers, the purpose of which is to form a seed coat. DELTA-VPE; FUNCTIONS IN: cysteine-type endop…
AT3G29030	protein_coding EXPA5 (EXPANSIN A5) Encodes an expansin. Naming convention from the Expansin Working Group (Kende et al, 2004. Plant Mol Bio) EXPANSIN A5 (EXPA5); INVOLVED IN: plant-type cell wall modification during multidimensional cell growth, unidimensional cell growth, plant-type cell wall loosening; LOCATED IN: endomembrane system, extracellular region; EXPRESSED IN: 21 plant structures; EXP…
AT3G45970	protein_coding ATEXLA1 (ARABIDOPSIS THALIANA EXPANSIN-LIKE A1) member of EXPANSIN-LIKE. Naming convention from the Expansin Working Group (Kende et al, 2004. Plant Mol Bio) ARABIDOPSIS THALIANA EXPANSIN-LIKE A1 (ATEXLA1); INVOLVED IN: unidimensional cell growth, plant-type cell wall loosening; LOCATED IN: cell wall, plant-type cell wall; EXPRESSED IN: 20 plant structures; EXPRESSED DURING: 10 gro…
AT3G49620	protein_coding DIN11 (DARK INDUCIBLE 11); iron ion binding / oxidoreductase encodes a protein similar to 2-oxoacid-dependent dioxygenase. Expression is induced after 24 hours of dark treatment, in senescing leaves and treatment with exogenous photosynthesis inhibitor. Induction of gene expression was suppressed in excised leaves supplied with sugar. The authors suggest that the gene's expression …
AT3G49620	protein_coding DIN11 (DARK INDUCIBLE 11); iron ion binding / oxidoreductase encodes a protein similar to 2-oxoacid-dependent dioxygenase. Expression is induced after 24 hours of dark treatment, in senescing leaves and treatment with exogenous photosynthesis inhibitor. Induction of gene expression was suppressed in excised leaves supplied with sugar. The authors suggest that the gene's expression …
AT4G12980	protein_coding auxin-responsive protein, putative auxin-responsive protein, putative; INVOLVED IN: multicellular organismal development; LOCATED IN: membrane; EXPRESSED IN: 25 plant structures; EXPRESSED DURING: 14 growth stages; CONTAINS InterPro DOMAIN/s: Uncharacterised conserved protein UCP037471 (InterPro:IPR017214), Protein of unknown function DUF568, DOMON-like (InterPro:IPR007613), DOMON …
AT4G14550	protein_coding IAA14 (INDOLE-3-ACETIC ACID INDUCIBLE 14); protein binding / transcription factor/ transcription repressor IAA14 is a member of the Aux/IAA protein family. Involved in lateral root development. Gain of function mutation decreases auxin-inducible gene expression. Protein is localized to the nucleus. Expressed in stele and root tip epidermis. Functions as a negative regulator of ARF7…
AT4G18010	protein_coding AT5PTASE2 (MYO-INOSITOL POLYPHOSPHATE 5-PHOSPHATASE 2); inositol-polyphosphate 5-phosphatase Encodes an inositol polyphosphate 5-phosphatase that appears to have Type I activity. It can dephosphorylate IP3(inositol(1,4,5)P3) and IP4 (inositol(1,3,4,5)P4), but it does not appear to be active against phosphatidylinositol 4,5 bisphosphate. Overexpression of this gene renders plants in…
AT4G22950	protein_coding AGL19 (AGAMOUS-LIKE 19); transcription factor MADS-box protein AGL19 AGAMOUS-LIKE 19 (AGL19); FUNCTIONS IN: transcription factor activity; INVOLVED IN: vernalization response, regulation of transcription, DNA-dependent, regulation of timing of transition from vegetative to reproductive phase; LOCATED IN: nucleus; EXPRESSED IN: 12 plant structures; EXPRESSED DURING: LP.04 four leave…
AT4G28250	protein_coding ATEXPB3 (ARABIDOPSIS THALIANA EXPANSIN B3) putative beta-expansin/allergen protein. Naming convention from the Expansin Working Group (Kende et al, 2004. Plant Mol Bio). Involved in the formation of nematode-induced syncytia in roots of Arabidopsis thaliana. ARABIDOPSIS THALIANA EXPANSIN B3 (ATEXPB3); INVOLVED IN: response to cyclopentenone, syncytium formation, plant-type cell wal…
AT4G30270	protein_coding MERI5B (meristem-5); hydrolase, acting on glycosyl bonds / xyloglucan:xyloglucosyl transferase encodes a protein similar to endo xyloglucan transferase in sequence. It is also very similar to BRU1 in soybean, which is involved in brassinosteroid response. meristem-5 (MERI5B); FUNCTIONS IN: hydrolase activity, acting on glycosyl bonds, xyloglucan:xyloglucosyl transferase activity; I…
AT4G30430	protein_coding TET9 (TETRASPANIN9) Member of TETRASPANIN family TETRASPANIN9 (TET9); FUNCTIONS IN: molecular_function unknown; INVOLVED IN: aging; LOCATED IN: plasma membrane; EXPRESSED IN: 9 plant structures; EXPRESSED DURING: 4 anthesis, C globular stage, LP.10 ten leaves visible, petal differentiation and expansion stage; CONTAINS InterPro DOMAIN/s: Tetraspanin (InterPro:IPR018499), Tetraspani…
AT4G35770	protein_coding SEN1 (SENESCENCE 1) Senescence-associated gene that is strongly induced by phosphate starvation. Transcripts are differentially regulated at the level of mRNA stability at different times of day. mRNAs are targets of the mRNA degradation pathway mediated by the downstream (DST) instability determinant. SENESCENCE 1 (SEN1); FUNCTIONS IN: molecular_function unknown; INVOLVED IN: in 6…
AT4G36930	protein_coding SPT (SPATULA); DNA binding / transcription factor Encodes a transcription factor of the bHLH protein family. Mutants have abnormal, unfused carpels and reduced seed dormancy. SPATULA (SPT); FUNCTIONS IN: transcription factor activity, DNA binding; INVOLVED IN: in 6 processes; LOCATED IN: nucleus; EXPRESSED IN: 22 plant structures; EXPRESSED DURING: 13 growth stages; CONTAINS InterP…
AT5G06760	protein_coding late embryogenesis abundant group 1 domain-containing protein / LEA group 1 domain-containing protein late embryogenesis abundant group 1 domain-containing protein / LEA group 1 domain-containing protein; FUNCTIONS IN: molecular_function unknown; INVOLVED IN: embryonic development ending in seed dormancy, embryonic development; LOCATED IN: cellular_component unknown; EXPRESSED IN: …
AT5G08120	protein_coding MBP2C (MICROTUBULE BINDING PROTEIN 2C); protein binding Microtubule-associated and viral movement protein binding protein. Negatively regulates KN1 association to plasmodesmata and, consequently, cell-to-cell transport. Involved in the alignment of cortical microtubules, the patterning of stomata and in restricting tobamoviral infections. MICROTUBULE BINDING PROTEIN 2C (MBP2C); FUN…
AT5G11260	protein_coding HY5 (ELONGATED HYPOCOTYL 5); DNA binding / double-stranded DNA binding / transcription factor Basic leucine zipper (bZIP) transcription factor. Nuclear localization. Involved in light-regulated transcriptional activation of G-box-containing promoters. Negatively regulated by Cop1. Although cytokinins do not appear to affect the gene's promoter activity, they appear to stabilize the…
AT5G39610	protein_coding ATNAC6 (ARABIDOPSIS NAC DOMAIN CONTAINING PROTEIN 6); protein heterodimerization/ protein homodimerization/ transcription factor Encodes a NAC-domain transcription factor. Positively regulates aging-induced cell death and senescence in leaves. This gene is upregulated in response to salt stress in wildtype as well as NTHK1 transgenic lines although in the latter case the induction …
AT5G39610	protein_coding ATNAC6 (ARABIDOPSIS NAC DOMAIN CONTAINING PROTEIN 6); protein heterodimerization/ protein homodimerization/ transcription factor Encodes a NAC-domain transcription factor. Positively regulates aging-induced cell death and senescence in leaves. This gene is upregulated in response to salt stress in wildtype as well as NTHK1 transgenic lines although in the latter case the induction …
AT5G53200	protein_coding TRY (TRIPTYCHON); DNA binding / transcription factor TRIPTYCHON (TRY); FUNCTIONS IN: transcription factor activity, DNA binding; INVOLVED IN: trichome branching, regulation of transcription; EXPRESSED IN: 20 plant structures; EXPRESSED DURING: 10 growth stages; CONTAINS InterPro DOMAIN/s: SANT, DNA-binding (InterPro:IPR001005), Homeodomain-like (InterPro:IPR009057), Myb, DNA-bindin…
AT5G53360	protein_coding seven in absentia (SINA) family protein seven in absentia (SINA) family protein; FUNCTIONS IN: ubiquitin-protein ligase activity, protein binding, zinc ion binding; INVOLVED IN: multicellular organismal development, protein ubiquitination, ubiquitin-dependent protein catabolic process; LOCATED IN: endomembrane system, nucleus; EXPRESSED IN: 23 plant structures; EXPRESSED DURING: 14…
AT5G59510	protein_coding RTFL5 (ROTUNDIFOLIA LIKE 5) ROTUNDIFOLIA LIKE 5 (RTFL5); FUNCTIONS IN: molecular_function unknown; INVOLVED IN: shoot development; LOCATED IN: cellular_component unknown; EXPRESSED IN: 8 plant structures; EXPRESSED DURING: 4 anthesis, petal differentiation and expansion stage; CONTAINS InterPro DOMAIN/s: DVL (InterPro:IPR012552); BEST Arabidopsis thaliana protein match is: RTFL4 (R…
AT5G64060	protein_coding anac103 (Arabidopsis NAC domain containing protein 103); transcription factor Arabidopsis NAC domain containing protein 103 (anac103); FUNCTIONS IN: transcription factor activity; INVOLVED IN: multicellular organismal development, regulation of transcription; LOCATED IN: cellular_component unknown; EXPRESSED IN: 9 plant structures; EXPRESSED DURING: 6 growth stages; CONTAINS InterP…
AT5G67060	protein_coding HEC1 (HECATE 1); transcription factor HECATE 1 (HEC1); FUNCTIONS IN: transcription factor activity; INVOLVED IN: transmitting tissue development, carpel formation, regulation of transcription; LOCATED IN: nucleus; EXPRESSED IN: 9 plant structures; EXPRESSED DURING: 6 growth stages; CONTAINS InterPro DOMAIN/s: Basic helix-loop-helix dimerisation region bHLH (InterPro:IPR001092), Hel…
AT5G67180	protein_coding AP2 domain-containing transcription factor, putative AP2 domain-containing transcription factor, putative; FUNCTIONS IN: transcription factor activity, DNA binding; INVOLVED IN: multicellular organismal development, response to heat, regulation of transcription, DNA-dependent; LOCATED IN: nucleus; EXPRESSED IN: 18 plant structures; EXPRESSED DURING: 11 growth stages; CONTAINS Inter…

## Sheet: Transcription
Gene	Description (Direct description or transfer from target)
AT1G02220	NAC domain containing protein 3 (NAC003); FUNCTIONS IN: sequence-specific DNA binding transcription factor activity; INVOLVED IN: multicellular organismal development, regulation of transcription; LOCATED IN: cellular_component unknown; EXPRESSED IN: 17 plant structures; EXPRESSED DURING: LP.06 six leaves visible, LP.04 four leaves visible, 4 anthesis, 4 leaf senescence stage, petal differentiati…
AT1G19540	NmrA-like negative transcriptional regulator family protein; FUNCTIONS IN: binding, catalytic activity; INVOLVED IN: metabolic process; LOCATED IN: cellular_component unknown; EXPRESSED IN: 18 plant structures; EXPRESSED DURING: 11 growth stages; CONTAINS InterPro DOMAIN/s: NAD(P)-binding domain (InterPro:IPR016040), NmrA-like (InterPro:IPR008030); BEST Arabidopsis thaliana protein match is: NmrA…
AT1G24260	Member of the MADs box transcription factor family. SEP3 is redundant with SEP1 and 2. Flowers of SEP1/2/3 triple mutants show a conversion of petals and stamens to sepals.SEP3 forms heterotetrameric complexes with other MADS box family members and binds to the CArG box motif.
AT1G65480	FT, together with LFY, promotes flowering and is antagonistic with its homologous gene, TERMINAL FLOWER1 (TFL1). FT is expressed in leaves and is induced by long day treatment. Either the FT mRNA or protein is translocated to the shoot apex where it induces its own expression. Recent data suggests that FT protein acts as a long-range signal. FT is a target of CO and acts upstream of SOC1.
AT1G77570	Winged helix-turn-helix transcription repressor DNA-binding; FUNCTIONS IN: DNA binding, sequence-specific DNA binding transcription factor activity; INVOLVED IN: regulation of transcription, DNA-dependent; LOCATED IN: endomembrane system, nucleus; EXPRESSED IN: 13 plant structures; EXPRESSED DURING: 6 growth stages; CONTAINS InterPro DOMAIN/s: Winged helix-turn-helix transcription repressor DNA-b…
AT2G36080	Encodes a plant-specific B3 DNA-binding domain transcription factor. Has transcription repressor activity.
AT2G42830	AGAMOUS [AG]-like MADS box protein (AGL5) involved in fruit development (valve margin and dehiscence zone differentiation). A putative direct target of AG. SHP2 has been shown to be a downstream gene of the complex formed by AG and SEP proteins (SEP4 alone does not form a functional complex with AG).
AT3G15170	Encodes a transcription factor involved in shoot apical meristem formation and auxin-mediated lateral root formation. The gene is thought not to be involved in stress responses (NaCl, auxins, ethylene). Cuc mutant was first recognized at the heart stage, where embryos lacking two distinct bulges of cotyledonary primordia were observed.
AT4G22950	MADS-box protein AGL19
AT4G36740	Encodes a homeodomain leucine zipper class I (HD-Zip I) protein.
AT4G36930	Encodes a transcription factor of the bHLH protein family. Mutants have abnormal, unfused carpels and reduced seed dormancy.
AT5G20420	chromatin remodeling 42 (CHR42); FUNCTIONS IN: helicase activity, DNA binding, ATP binding, nucleic acid binding; EXPRESSED IN: shoot apex, embryo, flower, seed; EXPRESSED DURING: F mature embryo stage, petal differentiation and expansion stage, E expanded cotyledon stage, D bilateral stage; CONTAINS InterPro DOMAIN/s: DEAD-like helicase, N-terminal (InterPro:IPR014001), DNA/RNA helicase, C-termi…
AT5G67060	HECATE 1 (HEC1); FUNCTIONS IN: sequence-specific DNA binding transcription factor activity; INVOLVED IN: transmitting tissue development, carpel formation, regulation of transcription; LOCATED IN: nucleus; EXPRESSED IN: 9 plant structures; EXPRESSED DURING: 6 growth stages; CONTAINS InterPro DOMAIN/s: Helix-loop-helix DNA-binding domain (InterPro:IPR001092), Helix-loop-helix DNA-binding (InterPro…
AT1G18710	Member of the R2R3 factor gene family.
AT1G19510	RAD-like 5 (RL5); FUNCTIONS IN: DNA binding, sequence-specific DNA binding transcription factor activity; INVOLVED IN: regulation of transcription, DNA-dependent; EXPRESSED IN: 11 plant structures; EXPRESSED DURING: 9 growth stages; CONTAINS InterPro DOMAIN/s: SANT, DNA-binding (InterPro:IPR001005), Molecular chaperone, heat shock protein, Hsp40, DnaJ (InterPro:IPR015609), Homeodomain-like (Inter…
AT2G39250	Encodes a AP2 domain transcription factor that can repress flowering. SNZ and its paralogous gene, SCHLAFMUTZE (SMZ), share a signature with partial complementarity to the miR172 microRNA, whose precursor is induced upon flowering.
AT4G17810	C2H2 and C2HC zinc fingers superfamily protein; FUNCTIONS IN: sequence-specific DNA binding transcription factor activity, zinc ion binding, nucleic acid binding; INVOLVED IN: regulation of transcription; LOCATED IN: intracellular; EXPRESSED IN: 8 plant structures; EXPRESSED DURING: 7 growth stages; CONTAINS InterPro DOMAIN/s: Zinc finger, C2H2-like (InterPro:IPR015880), Zinc finger, C2H2-type (I…
AT5G39860	Encodes PRE1 (PACLOBUTRAZOL RESISTANCE1). PRE1 and IBH1 form a pair of antagonistic HLH/bHLH transcription factors that function downstream of BZR1 to mediate brassinosteroid regulation of cell elongation. BNQ1 is directly and negatively regulated by AP3 and PI in petals.Required for appropriate regulation of flowering time.
AT5G46690	beta HLH protein 71 (bHLH071); FUNCTIONS IN: DNA binding, sequence-specific DNA binding transcription factor activity; INVOLVED IN: regulation of transcription; LOCATED IN: nucleus; EXPRESSED IN: 16 plant structures; EXPRESSED DURING: 13 growth stages; CONTAINS InterPro DOMAIN/s: Helix-loop-helix DNA-binding domain (InterPro:IPR001092), Helix-loop-helix DNA-binding (InterPro:IPR011598); BEST Arab…
AT5G53200	TRIPTYCHON (TRY); CONTAINS InterPro DOMAIN/s: SANT, DNA-binding (InterPro:IPR001005), Homeodomain-like (InterPro:IPR009057), Myb, DNA-binding (InterPro:IPR014778), Homeodomain-related (InterPro:IPR012287), MYB-like (InterPro:IPR017877), Myb transcription factor (InterPro:IPR015495); BEST Arabidopsis thaliana protein match is: Homeodomain-like superfamily protein (TAIR:AT2G30420.1); Has 2274 Blast…

## Sheet: RNA metabolism
Gene	Description (Direct description or transfer from target)
AT3G44260	Encodes one of the homologs of the yeast CCR4-associated factor 1: AT3G44260 (CAF1a), AT5G22250 (CAF1b). Has mRNA deadenylation activity. Also plays a role in plant defense responses.
AT1G14790	Encodes RNA-dependent RNA polymerase. While not required for virus-induced post-transcriptional gene silencing (PTGS), it can promote turnover of viral RNAs in infected plants. Nomenclature according to Xie, et al. (2004). Involved in the production of Cucumber Mosaic Virus siRNAs.
AT1G17960	Threonyl-tRNA synthetase; FUNCTIONS IN: nucleotide binding, aminoacyl-tRNA ligase activity, threonine-tRNA ligase activity, ATP binding; INVOLVED IN: threonyl-tRNA aminoacylation, translation, tRNA aminoacylation for protein translation; LOCATED IN: cytoplasm; EXPRESSED IN: inflorescence meristem, root, pedicel; EXPRESSED DURING: 4 anthesis; CONTAINS InterPro DOMAIN/s: Threonyl/alanyl tRNA synthe…
AT2G21440	RNA-binding (RRM/RBD/RNP motifs) family protein; FUNCTIONS IN: RNA binding, nucleotide binding, nucleic acid binding; EXPRESSED IN: 22 plant structures; EXPRESSED DURING: 13 growth stages; CONTAINS InterPro DOMAIN/s: RNA recognition motif, RNP-1 (InterPro:IPR000504), Nucleotide-binding, alpha-beta plait (InterPro:IPR012677); BEST Arabidopsis thaliana protein match is: SC35-like splicing factor 28…
AT3G12460	Polynucleotidyl transferase, ribonuclease H-like superfamily protein; FUNCTIONS IN: 3'-5' exonuclease activity, nucleic acid binding; INVOLVED IN: nucleobase, nucleoside, nucleotide and nucleic acid metabolic process; LOCATED IN: intracellular; EXPRESSED IN: 10 plant structures; EXPRESSED DURING: 4 anthesis, F mature embryo stage, petal differentiation and expansion stage, E expanded cotyledon st…
AT3G12470	Polynucleotidyl transferase, ribonuclease H-like superfamily protein; FUNCTIONS IN: nucleic acid binding; INVOLVED IN: biological_process unknown; LOCATED IN: cellular_component unknown; EXPRESSED IN: sperm cell, seed; EXPRESSED DURING: E expanded cotyledon stage; CONTAINS InterPro DOMAIN/s: Polynucleotidyl transferase, ribonuclease H fold (InterPro:IPR012337); BEST Arabidopsis thaliana protein m…
AT3G19840	Binds the carboxyl-terminal domain (CTD) of the largest subunit of RNA polymerase II and functions as a scaffold for RNA processing machineries.
AT3G54490	NRPE5-like protein of unknown function; homologous to budding yeast RPB5
AT4G02400	U3 ribonucleoprotein (Utp) family protein; FUNCTIONS IN: molecular_function unknown; INVOLVED IN: rRNA processing; LOCATED IN: small-subunit processome; EXPRESSED IN: 23 plant structures; EXPRESSED DURING: 13 growth stages; CONTAINS InterPro DOMAIN/s: Small-subunit processome, Utp14 (InterPro:IPR006709); BEST Arabidopsis thaliana protein match is: U3 ribonucleoprotein (Utp) family protein (TAIR:A…
AT4G25730	FtsJ-like methyltransferase family protein; FUNCTIONS IN: methyltransferase activity, nucleic acid binding; INVOLVED IN: methylation, rRNA processing, rRNA methylation; LOCATED IN: nucleus; EXPRESSED IN: 22 plant structures; EXPRESSED DURING: 13 growth stages; CONTAINS InterPro DOMAIN/s: Spb1, C-terminal (InterPro:IPR012920), Ribosomal RNA methyltransferase J (InterPro:IPR015507), Ribosomal RNA m…
AT5G08420	RNA-binding KH domain-containing protein; FUNCTIONS IN: RNA binding; INVOLVED IN: biological_process unknown; LOCATED IN: cellular_component unknown; EXPRESSED IN: 22 plant structures; EXPRESSED DURING: 13 growth stages; CONTAINS InterPro DOMAIN/s: K Homology (InterPro:IPR004087); Has 2263 Blast hits to 1799 proteins in 332 species: Archae - 149; Bacteria - 48; Metazoa - 634; Fungi - 309; Plants …
AT5G46840	RNA-binding (RRM/RBD/RNP motifs) family protein; FUNCTIONS IN: RNA binding, nucleotide binding, nucleic acid binding; EXPRESSED IN: 24 plant structures; EXPRESSED DURING: 15 growth stages; CONTAINS InterPro DOMAIN/s: RNA recognition motif, RNP-1 (InterPro:IPR000504), Nucleotide-binding, alpha-beta plait (InterPro:IPR012677); Has 1807 Blast hits to 1807 proteins in 277 species: Archae - 0; Bacteri…
AT5G66540	FUNCTIONS IN: molecular_function unknown; INVOLVED IN: rRNA processing; LOCATED IN: cytosol, nucleolus, nucleus; EXPRESSED IN: 22 plant structures; EXPRESSED DURING: 12 growth stages; CONTAINS InterPro DOMAIN/s: U3 small nucleolar ribonucleoprotein complex, subunit Mpp10p (InterPro:IPR012173), Mpp10 protein (InterPro:IPR007151); Has 30201 Blast hits to 17322 proteins in 780 species: Archae - 12; …
AT5G67240	small RNA degrading nuclease 3 (SDN3); FUNCTIONS IN: exonuclease activity, nucleic acid binding; LOCATED IN: intracellular; EXPRESSED IN: 23 plant structures; EXPRESSED DURING: 13 growth stages; CONTAINS InterPro DOMAIN/s: Exonuclease (InterPro:IPR006055), Polynucleotidyl transferase, ribonuclease H fold (InterPro:IPR012337), Exonuclease, RNase T/DNA polymerase III (InterPro:IPR013520); BEST Arab…
AT3G13640	member of RLI subfamily

## Sheet: Post-translational modification
Gene	Description (Direct description or transfer from target)
AT5G02880	encodes a ubiquitin-protein ligase containing a HECT domain. There are six other HECT-domain UPLs in Arabidopsis.
AT5G10650	RING/U-box superfamily protein; FUNCTIONS IN: zinc ion binding; EXPRESSED IN: 19 plant structures; EXPRESSED DURING: 14 growth stages; CONTAINS InterPro DOMAIN/s: Zinc finger, RING-type (InterPro:IPR001841), Zinc finger, C3HC4 RING-type (InterPro:IPR018957); BEST Arabidopsis thaliana protein match is: RING/U-box superfamily protein (TAIR:AT5G24870.2); Has 30201 Blast hits to 17322 proteins in 780…
AT5G53360	TRAF-like superfamily protein; FUNCTIONS IN: ubiquitin-protein ligase activity, zinc ion binding; INVOLVED IN: multicellular organismal development, protein ubiquitination, ubiquitin-dependent protein catabolic process; LOCATED IN: endomembrane system, nucleus; EXPRESSED IN: 23 plant structures; EXPRESSED DURING: 14 growth stages; CONTAINS InterPro DOMAIN/s: TRAF-like (InterPro:IPR008974), Seven-…
AT5G55170	Encodes a small ubiquitin-like modifier (SUMO) polypeptide that becomes covalently attached to various intracellular protein targets, much like ubiquitination, leading to post-translational modification of those targets.
AT1G02205	protein_coding CER1 (ECERIFERUM 1); octadecanal decarbonylase Expression of the CER1 gene associated with production of stem epicuticular wax and pollen fertility. Biochemical studies showed that cer1 mutants are blocked in the conversion of stem wax C30 aldehydes to C29 alkanes, and they also lack the secondary alcohols and ketones. These suggested the CER1 protein is a aldehyde decarbonylase. E…
AT1G06100	protein_coding fatty acid desaturase family protein fatty acid desaturase family protein; FUNCTIONS IN: oxidoreductase activity; INVOLVED IN: lipid metabolic process; EXPRESSED IN: 17 plant structures; EXPRESSED DURING: 11 growth stages; CONTAINS InterPro DOMAIN/s: Fatty acid desaturase, type 1, core (InterPro:IPR015876), Fatty acid desaturase, type 1 (InterPro:IPR005804); BEST Arabidopsis thalia…
AT1G20823	RING/U-box superfamily protein; FUNCTIONS IN: zinc ion binding; INVOLVED IN: response to chitin; EXPRESSED IN: 22 plant structures; EXPRESSED DURING: 13 growth stages; CONTAINS InterPro DOMAIN/s: Zinc finger, RING-type (InterPro:IPR001841), Zinc finger, C3HC4 RING-type (InterPro:IPR018957); BEST Arabidopsis thaliana protein match is: RING/U-box superfamily protein (TAIR:AT1G76410.1); Has 9063 Bla…
AT1G27980	protein_coding DPL1; carboxy-lyase/ catalytic/ pyridoxal phosphate binding DPL1; FUNCTIONS IN: pyridoxal phosphate binding, carboxy-lyase activity, catalytic activity; INVOLVED IN: amino acid metabolic process, sphingolipid catabolic process; LOCATED IN: endoplasmic reticulum, membrane; EXPRESSED IN: 23 plant structures; EXPRESSED DURING: 13 growth stages; CONTAINS InterPro DOMAIN/s: Pyridoxal ph…
AT1G30370	protein_coding lipase class 3 family protein lipase class 3 family protein; FUNCTIONS IN: triacylglycerol lipase activity; INVOLVED IN: lipid metabolic process; EXPRESSED IN: root; CONTAINS InterPro DOMAIN/s: Lipase, class 3 (InterPro:IPR002921); BEST Arabidopsis thaliana protein match is: lipase class 3 family protein (TAIR:AT1G06800.1); Has 1224 Blast hits to 1220 proteins in 234 species: Archa…
AT1G43800	protein_coding acyl-(acyl-carrier-protein) desaturase, putative / stearoyl-ACP desaturase, putative acyl-(acyl-carrier-protein) desaturase, putative / stearoyl-ACP desaturase, putative; FUNCTIONS IN: acyl-[acyl-carrier-protein] desaturase activity, oxidoreductase activity, transition metal ion binding; INVOLVED IN: fatty acid metabolic process, fatty acid biosynthetic process; LOCATED IN: membran…
AT1G62290	protein_coding aspartyl protease family protein aspartyl protease family protein; FUNCTIONS IN: aspartic-type endopeptidase activity; INVOLVED IN: proteolysis, lipid metabolic process; LOCATED IN: vacuole; EXPRESSED IN: 10 plant structures; EXPRESSED DURING: LP.06 six leaves visible, LP.04 four leaves visible, seedling growth, petal differentiation and expansion stage, LP.08 eight leaves visible;…
AT1G78960	protein_coding ATLUP2; beta-amyrin synthase/ lupeol synthase Encodes a multifunctional 2-3-oxidosqualene (OS)-triterpene cyclase that can cyclize OS into lupeol, alpha- and beta-amyrin. ATLUP2; FUNCTIONS IN: beta-amyrin synthase activity, lupeol synthase activity; INVOLVED IN: pentacyclic triterpenoid biosynthetic process, triterpenoid biosynthetic process; LOCATED IN: cellular_component unknown;…
AT2G22240	protein_coding MIPS2 (MYO-INOSITOL-1-PHOSTPATE SYNTHASE 2); binding / catalytic/ inositol-3-phosphate synthase ** Referred to as MIPS1 in Mitsuhashi et al 2008. Myo-inositol-1-phosphate synthase isoform 2. Expressed in leaf, root and silique. Immunolocaliazation experiments with an antibody recognizing MIPS1, MIPS2, and MIPS3 showed endosperm localization. MYO-INOSITOL-1-PHOSTPATE SYNTHASE 2 (MIP…
AT2G35930	Encodes a cytoplasmically localized U-box domain containing E3 ubiquitin ligase that is involved in the response to water stress and acts as a negative regulator of PAMP-triggered immunity.
AT3G01420	protein_coding DOX1; lipoxygenase Encodes an alpha-dioxygenase involved in protection against oxidative stress and cell death. Induced in response to Salicylic acid and oxidative stress. Independent of NPR1 in induction by salicylic acid. DOX1; FUNCTIONS IN: lipoxygenase activity; INVOLVED IN: in 6 processes; LOCATED IN: endomembrane system; EXPRESSED IN: 9 plant structures; EXPRESSED DURING: 4 a…
AT3G14440	protein_coding NCED3 (NINE-CIS-EPOXYCAROTENOID DIOXYGENASE 3); 9-cis-epoxycarotenoid dioxygenase Encodes 9-cis-epoxycarotenoid dioxygenase, a key enzyme in the biosynthesis of abscisic acid. Regulated in response to drought and salinity. Expressed in roots, flowers and seeds. Localized to the chloroplast stroma and thylakoid membrane. NINE-CIS-EPOXYCAROTENOID DIOXYGENASE 3 (NCED3); FUNCTIONS IN: …
AT3G19380	plant U-box 25 (PUB25); FUNCTIONS IN: ubiquitin-protein ligase activity, binding; INVOLVED IN: response to chitin; LOCATED IN: ubiquitin ligase complex; EXPRESSED IN: 22 plant structures; EXPRESSED DURING: 12 growth stages; CONTAINS InterPro DOMAIN/s: U box domain (InterPro:IPR003613), Armadillo-like helical (InterPro:IPR011989), Armadillo-type fold (InterPro:IPR016024); BEST Arabidopsis thaliana…
AT3G21500	protein_coding 1-deoxy-D-xylulose-5-phosphate synthase Encodes a protein postulated to have 1-deoxy-D-xylulose 5-phosphate synthase activity. DXPS1; FUNCTIONS IN: 1-deoxy-D-xylulose-5-phosphate synthase activity; INVOLVED IN: metabolic process, terpenoid biosynthetic process; EXPRESSED IN: stem, embryo, sepal, stamen; EXPRESSED DURING: 4 anthesis, C globular stage; CONTAINS InterPro DOMAIN/s: Tra…
AT3G48460	protein_coding GDSL-motif lipase/hydrolase family protein GDSL-motif lipase/hydrolase family protein; FUNCTIONS IN: hydrolase activity, acting on ester bonds, carboxylesterase activity; INVOLVED IN: glycerol biosynthetic process, lipid metabolic process; LOCATED IN: endomembrane system; EXPRESSED IN: 22 plant structures; EXPRESSED DURING: 13 growth stages; CONTAINS InterPro DOMAIN/s: Lipase, GDSL…
AT4G04460	protein_coding aspartyl protease family protein aspartyl protease family protein; FUNCTIONS IN: aspartic-type endopeptidase activity; INVOLVED IN: proteolysis, lipid metabolic process; LOCATED IN: endomembrane system; EXPRESSED IN: 16 plant structures; EXPRESSED DURING: 6 growth stages; CONTAINS InterPro DOMAIN/s: Saposin-like (InterPro:IPR011001), Peptidase aspartic, catalytic (InterPro:IPR00900…
AT4G18550	protein_coding lipase class 3 family protein lipase class 3 family protein; FUNCTIONS IN: triacylglycerol lipase activity; INVOLVED IN: lipid metabolic process; LOCATED IN: cellular_component unknown; EXPRESSED IN: 7 plant structures; EXPRESSED DURING: 4 anthesis, petal differentiation and expansion stage; CONTAINS InterPro DOMAIN/s: Lipase, class 3 (InterPro:IPR002921); BEST Arabidopsis thaliana…
AT4G39800	protein_coding MIPS1 (MYO-INOSITOL-1-PHOSTPATE SYNTHASE 1); inositol-3-phosphate synthase ** Referred to as MIPS2 in Mitsuhashi et al 2008. myo-inositol-1-phosphate synthase isoform 1.Expressed in leaf, root and silique. Immunolocaliazation experiments with an antibody recognizing MIPS1, MIPS2, and MIPS3 showed endosperm localization. MYO-INOSITOL-1-PHOSTPATE SYNTHASE 1 (MIPS1); FUNCTIONS IN: ino…
AT5G01220	protein_coding SQD2 (sulfoquinovosyldiacylglycerol 2); UDP-glycosyltransferase/ UDP-sulfoquinovose:DAG sulfoquinovosyltransferase/ transferase, transferring glycosyl groups involved in sulfolipid biosynthesis sulfoquinovosyldiacylglycerol 2 (SQD2); FUNCTIONS IN: UDP-glycosyltransferase activity, transferase activity, transferring glycosyl groups, UDP-sulfoquinovose:DAG sulfoquinovosyltransferase …
AT5G08030	protein_coding glycerophosphoryl diester phosphodiesterase family protein glycerophosphoryl diester phosphodiesterase family protein; FUNCTIONS IN: phosphoric diester hydrolase activity, glycerophosphodiester phosphodiesterase activity; INVOLVED IN: glycerol metabolic process, lipid metabolic process; LOCATED IN: endomembrane system; EXPRESSED IN: leaf whorl, sepal, flower; EXPRESSED DURING: peta…
AT5G20410	protein_coding MGD2; 1,2-diacylglycerol 3-beta-galactosyltransferase/ UDP-galactosyltransferase/ transferase, transferring glycosyl groups Encodes a type B monogalactosyldiacylglycerol (MGDG) synthase. Strongly induced by phosphate deprivation, and in non-photosynthetic tissues. Does not contribute to galactolipid synthesis under Pi-sufficient conditions but does under Pi starvation. MGD2; FUNCTI…
AT5G24150	protein_coding SQP1; squalene monooxygenase squalene monooxygenase gene homolog SQP1; FUNCTIONS IN: squalene monooxygenase activity; INVOLVED IN: sterol biosynthetic process; LOCATED IN: endomembrane system, integral to membrane; EXPRESSED IN: 21 plant structures; EXPRESSED DURING: 12 growth stages; CONTAINS InterPro DOMAIN/s: Squalene epoxidase (InterPro:IPR013698), FAD dependent oxidoreductase …
AT5G24160	protein_coding SQE6 (SQUALENE MONOXYGENASE 6); FAD binding / oxidoreductase/ squalene monooxygenase SQUALENE MONOXYGENASE 6 (SQE6); FUNCTIONS IN: squalene monooxygenase activity, oxidoreductase activity, FAD binding; INVOLVED IN: sterol biosynthetic process; LOCATED IN: endomembrane system, integral to membrane; EXPRESSED IN: 12 plant structures; EXPRESSED DURING: 9 growth stages; CONTAINS InterP…
AT5G37300	protein_coding WSD1; diacylglycerol O-acyltransferase/ long-chain-alcohol O-fatty-acyltransferase Encodes a bifunctional enzyme, wax ester synthase (WS) and diacylglycerol acyltransferase (DGAT). In vitro assay indicated a ratio of 10.9 between its WS and DGAT activities. Both mutant and in vivo expression/analysis in yeast studies indicated a role in wax biosynthesis. WSD1; FUNCTIONS IN: diacylg…
AT5G38020	protein_coding S-adenosyl-L-methionine:carboxyl methyltransferase family protein encodes a protein whose sequence is similar to SAM:salicylic acid carboxyl methyltransferase (SAMT) (GI:6002712)(Clarkia breweri) and to SAM:benzoic acid carboxyl methyltransferase (BAMT)(GI:9789277)(Antirrhinum majus) S-adenosyl-L-methionine:carboxyl methyltransferase family protein; FUNCTIONS IN: S-adenosylmethioni…
AT5G41080	protein_coding glycerophosphoryl diester phosphodiesterase family protein glycerophosphoryl diester phosphodiesterase family protein; FUNCTIONS IN: phosphoric diester hydrolase activity, glycerophosphodiester phosphodiesterase activity; INVOLVED IN: glycerol metabolic process, lipid metabolic process; EXPRESSED IN: 22 plant structures; EXPRESSED DURING: 14 growth stages; CONTAINS InterPro DOMAIN/…
AT5G42650	protein_coding AOS (ALLENE OXIDE SYNTHASE); allene oxide synthase/ hydro-lyase/ oxygen binding Encodes a member of the cytochrome p450 CYP74 gene family that functions as an allene oxide synthase. This enzyme catalyzes dehydration of the hydroperoxide to an unstable allene oxide in the JA biosynthetic pathway. It shows a dual catalytic activity, the major one being a 13-AOS but also expressing a …
AT5G45950	protein_coding GDSL-motif lipase/hydrolase family protein GDSL-motif lipase/hydrolase family protein; FUNCTIONS IN: hydrolase activity, acting on ester bonds, carboxylesterase activity; INVOLVED IN: lipid metabolic process; LOCATED IN: endomembrane system; EXPRESSED IN: 20 plant structures; EXPRESSED DURING: 13 growth stages; CONTAINS InterPro DOMAIN/s: Lipase, GDSL (InterPro:IPR001087); BEST Ara…
AT5G57240	protein_coding ORP4C (OSBP(OXYSTEROL BINDING PROTEIN)-RELATED PROTEIN 4C); oxysterol binding OSBP(OXYSTEROL BINDING PROTEIN)-RELATED PROTEIN 4C (ORP4C); FUNCTIONS IN: oxysterol binding; INVOLVED IN: steroid metabolic process; LOCATED IN: cellular_component unknown; EXPRESSED IN: 9 plant structures; EXPRESSED DURING: L mature pollen stage, M germinated pollen stage, 4 anthesis, petal differentiati…
AT5G58770	protein_coding dehydrodolichyl diphosphate synthase, putative / DEDOL-PP synthase, putative dehydrodolichyl diphosphate synthase, putative / DEDOL-PP synthase, putative; FUNCTIONS IN: dehydrodolichyl diphosphate synthase activity; INVOLVED IN: dolichol biosynthetic process; LOCATED IN: chloroplast; EXPRESSED IN: 15 plant structures; EXPRESSED DURING: 9 growth stages; CONTAINS InterPro DOMAIN/s: D…

## Sheet: Metabolism
Name	Description (Direct description or transfer from target)
AT1G01250	protein_coding AP2 domain-containing transcription factor, putative encodes a member of the DREB subfamily A-4 of ERF/AP2 transcription factor family. The protein contains one AP2 domain. There are 17 members in this subfamily including TINY. AP2 domain-containing transcription factor, putative; FUNCTIONS IN: transcription factor activity, DNA binding; INVOLVED IN: regulation of transcription, DN…
AT1G02205	protein_coding CER1 (ECERIFERUM 1); octadecanal decarbonylase Expression of the CER1 gene associated with production of stem epicuticular wax and pollen fertility. Biochemical studies showed that cer1 mutants are blocked in the conversion of stem wax C30 aldehydes to C29 alkanes, and they also lack the secondary alcohols and ketones. These suggested the CER1 protein is a aldehyde decarbonylase. E…
AT1G02300	protein_coding cathepsin B-like cysteine protease, putative cathepsin B-like cysteine protease, putative; FUNCTIONS IN: cysteine-type endopeptidase activity, cysteine-type peptidase activity; INVOLVED IN: proteolysis, regulation of catalytic activity; LOCATED IN: endomembrane system; EXPRESSED IN: 22 plant structures; EXPRESSED DURING: 13 growth stages; CONTAINS InterPro DOMAIN/s: Peptidase C1A, …
AT1G02360	protein_coding chitinase, putative chitinase, putative; FUNCTIONS IN: chitinase activity; INVOLVED IN: cell wall macromolecule catabolic process; LOCATED IN: endomembrane system; EXPRESSED IN: stem, leaf whorl, cotyledon, root; CONTAINS InterPro DOMAIN/s: Glycoside hydrolase, family 19 (InterPro:IPR016283), Glycoside hydrolase, family 19, catalytic (InterPro:IPR000726); BEST Arabidopsis thaliana …
AT1G02390	protein_coding GPAT2 (GLYCEROL-3-PHOSPHATE ACYLTRANSFERASE 2); acyltransferase Encodes a member of a family of proteins with glycerol-3-phosphate acyltransferase activity. GLYCEROL-3-PHOSPHATE ACYLTRANSFERASE 2 (GPAT2); FUNCTIONS IN: acyltransferase activity; INVOLVED IN: metabolic process; EXPRESSED IN: 13 plant structures; EXPRESSED DURING: 8 growth stages; CONTAINS InterPro DOMAIN/s: Phospholi…
AT1G02920	protein_coding GSTF7; copper ion binding / glutathione binding / glutathione transferase Encodes glutathione transferase belonging to the phi class of GSTs. Naming convention according to Wagner et al. (2002). GSTF7; FUNCTIONS IN: glutathione transferase activity, copper ion binding, glutathione binding; INVOLVED IN: response to cadmium ion, response to salt stress, defense response to bacterium,…
AT1G02930	protein_coding ATGSTF6 (GLUTATHIONE S-TRANSFERASE); copper ion binding / glutathione binding / glutathione transferase Encodes glutathione transferase belonging to the phi class of GSTs. Naming convention according to Wagner et al. (2002). GLUTATHIONE S-TRANSFERASE (ATGSTF6); FUNCTIONS IN: glutathione transferase activity, copper ion binding, glutathione binding; INVOLVED IN: in 7 processes; LOCA…
AT1G03090	protein_coding MCCA; methylcrotonoyl-CoA carboxylase MCCA is the biotinylated subunit of the dimer MCCase, which is involved in leucine degradation. Both subunits are nuclear coded and the active enzyme is located in the mitochondrion. MCCA; FUNCTIONS IN: methylcrotonoyl-CoA carboxylase activity; INVOLVED IN: leucine catabolic process; LOCATED IN: mitochondrion, cytosolic ribosome; EXPRESSED IN: …
AT1G06100	protein_coding fatty acid desaturase family protein fatty acid desaturase family protein; FUNCTIONS IN: oxidoreductase activity; INVOLVED IN: lipid metabolic process; EXPRESSED IN: 17 plant structures; EXPRESSED DURING: 11 growth stages; CONTAINS InterPro DOMAIN/s: Fatty acid desaturase, type 1, core (InterPro:IPR015876), Fatty acid desaturase, type 1 (InterPro:IPR005804); BEST Arabidopsis thalia…
AT1G08250	protein_coding ADT6 (arogenate dehydratase 6); arogenate dehydratase/ prephenate dehydratase Encodes a plastid-localized arogenate dehydratase involved in phenylalanine biosynthesis. Not less than six genes encoding ADT were identiﬁed in the Arabidopsis genome: ADT1 [At1g11790]; ADT2 [At3g07630]; ADT3 [At2g27820]; ADT4 [At3g44720]; ADT5 [At5g22630]; and ADT6 [At1g08250]. arogenate dehydratase 6 (…
AT1G08630	protein_coding THA1 (Threonine Aldolase 1); aldehyde-lyase/ threonine aldolase Encodes a threonine aldolase, involved in threonine degradation to glycine. Primarily expressed in seeds and seedlings. Threonine Aldolase 1 (THA1); FUNCTIONS IN: threonine aldolase activity, aldehyde-lyase activity; INVOLVED IN: threonine catabolic process; LOCATED IN: cellular_component unknown; EXPRESSED IN: 10 plan…
AT1G09250	protein_coding transcription factor transcription factor; FUNCTIONS IN: transcription factor activity; INVOLVED IN: regulation of transcription; LOCATED IN: nucleus, chloroplast; EXPRESSED IN: 22 plant structures; EXPRESSED DURING: 13 growth stages; CONTAINS InterPro DOMAIN/s: Basic helix-loop-helix dimerisation region bHLH (InterPro:IPR001092), Helix-loop-helix DNA-binding (InterPro:IPR011598); …
AT1G12780	protein_coding UGE1 (UDP-D-glucose/UDP-D-galactose 4-epimerase 1); UDP-glucose 4-epimerase/ protein dimerization Encodes a UDP-glucose epimerase that catalyzes the interconversion of the sugar nucleotides UDP-glucose UDP-galactose via a UDP-4-keto-hexose intermediate. Responsive to stress. UDP-D-glucose/UDP-D-galactose 4-epimerase 1 (UGE1); FUNCTIONS IN: UDP-glucose 4-epimerase activity, protein …
AT1G13300	protein_coding myb family transcription factor myb family transcription factor; FUNCTIONS IN: transcription factor activity, DNA binding; INVOLVED IN: regulation of transcription; EXPRESSED IN: hypocotyl, root; CONTAINS InterPro DOMAIN/s: Homeodomain-like (InterPro:IPR009057), Myb, DNA-binding (InterPro:IPR014778), Myb-type HTH DNA-binding domain (InterPro:IPR017930), Myb-like DNA-binding region,…
AT1G13700	protein_coding glucosamine/galactosamine-6-phosphate isomerase family protein glucosamine/galactosamine-6-phosphate isomerase family protein; FUNCTIONS IN: 6-phosphogluconolactonase activity, catalytic activity; INVOLVED IN: pentose-phosphate shunt, carbohydrate metabolic process; LOCATED IN: cellular_component unknown; EXPRESSED IN: 11 plant structures; EXPRESSED DURING: LP.06 six leaves visible…
AT1G14790	protein_coding RDR1 (RNA-DEPENDENT RNA POLYMERASE 1); RNA-directed RNA polymerase/ nucleic acid binding Encodes RNA-dependent RNA polymerase. While not required for virus-induced post-transcriptional gene silencing (PTGS), it can promote turnover of viral RNAs in infected plants. Nomenclature according to Xie, et al. (2004). Involved in the production of Cucumber Mosaic Virus siRNAs. RNA-DEPENDEN…
AT1G15040	protein_coding glutamine amidotransferase-related glutamine amidotransferase-related; FUNCTIONS IN: hydrolase activity; INVOLVED IN: glutamine metabolic process; LOCATED IN: cellular_component unknown; EXPRESSED IN: hypocotyl, root; CONTAINS InterPro DOMAIN/s: Peptidase C26 (InterPro:IPR011697), Glutamine amidotransferase type 1 (InterPro:IPR017926); BEST Arabidopsis thaliana protein match is: hy…
AT1G17020	protein_coding SRG1 (SENESCENCE-RELATED GENE 1); oxidoreductase, acting on diphenols and related substances as donors, oxygen as acceptor / oxidoreductase, acting on paired donors, with incorporation or reduction of molecular oxygen, 2-oxoglutarate as one donor, and inc Encodes a novel member of the Fe(II)/ascorbate oxidase gene family; senescence-related gene. SENESCENCE-RELATED GENE 1 (SRG1); F…
AT1G17960	protein_coding threonyl-tRNA synthetase, putative / threonine--tRNA ligase, putative threonyl-tRNA synthetase, putative / threonine--tRNA ligase, putative; FUNCTIONS IN: nucleotide binding, aminoacyl-tRNA ligase activity, threonine-tRNA ligase activity, ATP binding; INVOLVED IN: threonyl-tRNA aminoacylation, translation, tRNA aminoacylation for protein translation; LOCATED IN: cytoplasm; EXPRESSE…
AT1G18400	protein_coding BEE1 (BR Enhanced Expression 1); transcription factor BR Enhanced Expression 1 (BEE1); FUNCTIONS IN: transcription factor activity; INVOLVED IN: regulation of transcription; LOCATED IN: nucleus; EXPRESSED IN: 22 plant structures; EXPRESSED DURING: 13 growth stages; CONTAINS InterPro DOMAIN/s: Basic helix-loop-helix dimerisation region bHLH (InterPro:IPR001092), Helix-loop-helix DNA…
AT1G18710	protein_coding AtMYB47 (myb domain protein 47); DNA binding / transcription factor Member of the R2R3 factor gene family. myb domain protein 47 (AtMYB47); FUNCTIONS IN: transcription factor activity, DNA binding; INVOLVED IN: response to jasmonic acid stimulus, response to salt stress, regulation of transcription, DNA-dependent; LOCATED IN: nucleus, cytoplasm; EXPRESSED IN: leaf lamina base, stem…
AT1G18870	protein_coding ICS2 (ISOCHORISMATE SYNTHASE 2); isochorismate synthase Encodes a protein with isochorismate synthase activity involved in phylloquinone biosynthesis. Mutant studies of this gene's function suggest that its function is redundant with that of ICS1 (AT1G7410). ISOCHORISMATE SYNTHASE 2 (ICS2); FUNCTIONS IN: isochorismate synthase activity; INVOLVED IN: phylloquinone biosynthetic proce…
AT1G19150	protein_coding LHCA6; chlorophyll binding PSI type II chlorophyll a/b-binding protein (Lhca2*1) mRNA, LHCA6; FUNCTIONS IN: chlorophyll binding; INVOLVED IN: response to blue light, response to red light, response to far red light, photosynthesis; LOCATED IN: light-harvesting complex, chloroplast; EXPRESSED IN: 24 plant structures; EXPRESSED DURING: 13 growth stages; CONTAINS InterPro DOMAIN/s: Ch…
AT1G19510	protein_coding ATRL5 (ARABIDOPSIS RAD-LIKE 5); DNA binding / transcription factor ARABIDOPSIS RAD-LIKE 5 (ATRL5); FUNCTIONS IN: transcription factor activity, DNA binding; INVOLVED IN: regulation of transcription, DNA-dependent; EXPRESSED IN: 11 plant structures; EXPRESSED DURING: 9 growth stages; CONTAINS InterPro DOMAIN/s: SANT, DNA-binding (InterPro:IPR001005), Molecular chaperone, heat shock …
AT1G19670	protein_coding ATCLH1 (ARABIDOPSIS THALIANA CORONATINE-INDUCED PROTEIN 1); chlorophyllase Chlorophyllase is the first enzyme involved in chlorophyll degradation. It catalyzes the hydrolysis of the ester bond to yield chlorophyllide and phytol. AtCLH1 lacks a typical signal sequence for the chloroplast. Its expression is induced rapidly by methyljasmonate, a known promoter of senescence and chloro…
AT1G21590	protein_coding protein kinase family protein protein kinase family protein; FUNCTIONS IN: protein serine/threonine kinase activity, protein kinase activity, kinase activity, ATP binding; INVOLVED IN: protein amino acid phosphorylation, response to stress; LOCATED IN: cellular_component unknown; EXPRESSED IN: 22 plant structures; EXPRESSED DURING: 13 growth stages; CONTAINS InterPro DOMAIN/s: UspA…
AT1G21910	protein_coding AP2 domain-containing transcription factor family protein encodes a member of the DREB subfamily A-5 of ERF/AP2 transcription factor family. The protein contains one AP2 domain. There are 15 members in this subfamily including RAP2.1, RAP2.9 and RAP2.10. AP2 domain-containing transcription factor family protein; FUNCTIONS IN: transcription factor activity, DNA binding; INVOLVED IN:…
AT1G24260	protein_coding SEP3 (SEPALLATA3); DNA binding / protein binding / transcription factor Member of the MADs box transcription factor family. SEP3 is redundant with SEP1 and 2. Flowers of SEP1/2/3 triple mutants show a conversion of petals and stamens to sepals.SEP3 forms heterotetrameric complexes with other MADS box family members and binds to the CArG box motif. SEPALLATA3 (SEP3); FUNCTIONS IN: p…
AT1G27980	protein_coding DPL1; carboxy-lyase/ catalytic/ pyridoxal phosphate binding DPL1; FUNCTIONS IN: pyridoxal phosphate binding, carboxy-lyase activity, catalytic activity; INVOLVED IN: amino acid metabolic process, sphingolipid catabolic process; LOCATED IN: endoplasmic reticulum, membrane; EXPRESSED IN: 23 plant structures; EXPRESSED DURING: 13 growth stages; CONTAINS InterPro DOMAIN/s: Pyridoxal ph…
AT1G30370	protein_coding lipase class 3 family protein lipase class 3 family protein; FUNCTIONS IN: triacylglycerol lipase activity; INVOLVED IN: lipid metabolic process; EXPRESSED IN: root; CONTAINS InterPro DOMAIN/s: Lipase, class 3 (InterPro:IPR002921); BEST Arabidopsis thaliana protein match is: lipase class 3 family protein (TAIR:AT1G06800.1); Has 1224 Blast hits to 1220 proteins in 234 species: Archa…
AT1G36060	protein_coding AP2 domain-containing transcription factor, putative encodes a member of the DREB subfamily A-6 of ERF/AP2 transcription factor family. The protein contains one AP2 domain. There are 8 members in this subfamily including RAP2.4. AP2 domain-containing transcription factor, putative; FUNCTIONS IN: transcription factor activity, DNA binding; INVOLVED IN: regulation of transcription, D…
AT1G43800	protein_coding acyl-(acyl-carrier-protein) desaturase, putative / stearoyl-ACP desaturase, putative acyl-(acyl-carrier-protein) desaturase, putative / stearoyl-ACP desaturase, putative; FUNCTIONS IN: acyl-[acyl-carrier-protein] desaturase activity, oxidoreductase activity, transition metal ion binding; INVOLVED IN: fatty acid metabolic process, fatty acid biosynthetic process; LOCATED IN: membran…
AT1G47480	protein_coding hydrolase hydrolase; FUNCTIONS IN: hydrolase activity; INVOLVED IN: metabolic process; LOCATED IN: cellular_component unknown; EXPRESSED IN: stem, hypocotyl, flower, root; EXPRESSED DURING: petal differentiation and expansion stage; CONTAINS InterPro DOMAIN/s: Lipase, GDXG, active site (InterPro:IPR002168), Alpha/beta hydrolase fold-3 (InterPro:IPR013094); BEST Arabidopsis thaliana…
AT1G51170	protein_coding protein kinase family protein protein kinase family protein; FUNCTIONS IN: kinase activity; INVOLVED IN: protein amino acid phosphorylation; EXPRESSED IN: 21 plant structures; EXPRESSED DURING: 7 growth stages; CONTAINS InterPro DOMAIN/s: Protein kinase, ATP binding site (InterPro:IPR017441), Protein kinase, core (InterPro:IPR000719), Serine/threonine protein kinase (InterPro:IPR00…
AT1G54040	protein_coding ESP (EPITHIOSPECIFIER PROTEIN); enzyme regulator Epithiospecifier protein, interacts with WRKY53. Involved in pathogen resistance and leaf senescence. EPITHIOSPECIFIER PROTEIN (ESP); FUNCTIONS IN: enzyme regulator activity; INVOLVED IN: response to jasmonic acid stimulus, leaf senescence, glucosinolate catabolic process, defense response to bacterium; LOCATED IN: nucleus; EXPRESSED…
AT1G60190	protein_coding armadillo/beta-catenin repeat family protein / U-box domain-containing protein armadillo/beta-catenin repeat family protein / U-box domain-containing protein; FUNCTIONS IN: ubiquitin-protein ligase activity, protein binding, binding, zinc ion binding; INVOLVED IN: protein ubiquitination; LOCATED IN: ubiquitin ligase complex; EXPRESSED IN: 6 plant structures; EXPRESSED DURING: 4 ant…
AT1G62290	protein_coding aspartyl protease family protein aspartyl protease family protein; FUNCTIONS IN: aspartic-type endopeptidase activity; INVOLVED IN: proteolysis, lipid metabolic process; LOCATED IN: vacuole; EXPRESSED IN: 10 plant structures; EXPRESSED DURING: LP.06 six leaves visible, LP.04 four leaves visible, seedling growth, petal differentiation and expansion stage, LP.08 eight leaves visible;…
AT1G62540	protein_coding FMO GS-OX2 (FLAVIN-MONOOXYGENASE GLUCOSINOLATE S-OXYGENASE 2); 3-methylthiopropyl glucosinolate S-oxygenase/ 4-methylthiopropyl glucosinolate S-oxygenase/ 5-methylthiopropyl glucosinolate S-oxygenase/ 7-methylthiopropyl glucosinolate S-oxygenase/ 8-methyl belongs to the flavin-monooxygenase (FMO) family, encodes a glucosinolate S-oxygenase that catalyzes the conversion of methylthi…
AT1G64380	protein_coding AP2 domain-containing transcription factor, putative encodes a member of the DREB subfamily A-6 of ERF/AP2 transcription factor family. The protein contains one AP2 domain. There are 8 members in this subfamily including RAP2.4. AP2 domain-containing transcription factor, putative; FUNCTIONS IN: transcription factor activity, DNA binding; INVOLVED IN: response to chitin, regulation…
AT1G64590	protein_coding short-chain dehydrogenase/reductase (SDR) family protein short-chain dehydrogenase/reductase (SDR) family protein; FUNCTIONS IN: oxidoreductase activity, binding, catalytic activity; INVOLVED IN: metabolic process; EXPRESSED IN: 20 plant structures; EXPRESSED DURING: 12 growth stages; CONTAINS InterPro DOMAIN/s: NAD(P)-binding (InterPro:IPR016040), Glucose/ribitol dehydrogenase (In…
AT1G65870	protein_coding disease resistance-responsive family protein disease resistance-responsive family protein; FUNCTIONS IN: molecular_function unknown; INVOLVED IN: lignan biosynthetic process, defense response; LOCATED IN: cell wall; EXPRESSED IN: 13 plant structures; EXPRESSED DURING: 9 growth stages; CONTAINS InterPro DOMAIN/s: Plant disease resistance response protein (InterPro:IPR004265); BEST A…
AT1G69523	protein_coding UbiE/COQ5 methyltransferase family protein UbiE/COQ5 methyltransferase family protein; FUNCTIONS IN: methyltransferase activity; INVOLVED IN: metabolic process; LOCATED IN: chloroplast; EXPRESSED IN: 20 plant structures; EXPRESSED DURING: 13 growth stages; CONTAINS InterPro DOMAIN/s: Methyltransferase type 11 (InterPro:IPR013216); BEST Arabidopsis thaliana protein match is: UbiE/CO…
AT1G72070	protein_coding DNAJ heat shock N-terminal domain-containing protein DNAJ heat shock N-terminal domain-containing protein; FUNCTIONS IN: unfolded protein binding, heat shock protein binding; INVOLVED IN: protein folding; EXPRESSED IN: 9 plant structures; EXPRESSED DURING: 6 growth stages; CONTAINS InterPro DOMAIN/s: Molecular chaperone, heat shock protein, Hsp40, DnaJ (InterPro:IPR015609), Heat sh…
AT1G73010	protein_coding phosphatase phosphatase; FUNCTIONS IN: phosphatase activity; INVOLVED IN: metabolic process; LOCATED IN: cellular_component unknown; EXPRESSED IN: 19 plant structures; EXPRESSED DURING: 10 growth stages; CONTAINS InterPro DOMAIN/s: Pyridoxal phosphate phosphatase, PHOSPHO2 (InterPro:IPR016965), HAD-superfamily hydrolase, subfamily IB, PSPase-like (InterPro:IPR006383), Pyridoxal pho…
AT1G73870	protein_coding zinc finger (B-box type) family protein zinc finger (B-box type) family protein; FUNCTIONS IN: transcription factor activity, zinc ion binding; INVOLVED IN: regulation of transcription; LOCATED IN: intracellular; EXPRESSED IN: 14 plant structures; EXPRESSED DURING: 9 growth stages; CONTAINS InterPro DOMAIN/s: CCT domain (InterPro:IPR010402), Zinc finger, B-box (InterPro:IPR000315);…
AT1G74010	protein_coding strictosidine synthase family protein strictosidine synthase family protein; FUNCTIONS IN: strictosidine synthase activity; INVOLVED IN: biosynthetic process; LOCATED IN: plant-type cell wall; EXPRESSED IN: 11 plant structures; EXPRESSED DURING: L mature pollen stage, M germinated pollen stage, 4 anthesis, C globular stage, petal differentiation and expansion stage; CONTAINS InterP…
AT1G74250	protein_coding DNAJ heat shock N-terminal domain-containing protein DNAJ heat shock N-terminal domain-containing protein; FUNCTIONS IN: heat shock protein binding, zinc ion binding, nucleic acid binding; INVOLVED IN: protein folding; LOCATED IN: intracellular; EXPRESSED IN: 22 plant structures; EXPRESSED DURING: 13 growth stages; CONTAINS InterPro DOMAIN/s: Zinc finger, C2H2-like (InterPro:IPR015…
AT1G75250	protein_coding ATRL6 (ARABIDOPSIS RAD-LIKE 6); transcription factor ARABIDOPSIS RAD-LIKE 6 (ATRL6); FUNCTIONS IN: transcription factor activity; INVOLVED IN: regulation of transcription; EXPRESSED IN: 7 plant structures; EXPRESSED DURING: LP.06 six leaves visible, LP.04 four leaves visible, petal differentiation and expansion stage; CONTAINS InterPro DOMAIN/s: SANT, DNA-binding (InterPro:IPR00100…
AT1G77120	protein_coding ADH1 (ALCOHOL DEHYDROGENASE 1); alcohol dehydrogenase Catalyzes the reduction of acetaldehyde using NADH as reductant. Requires zinc for activity. Dimer. Anaerobic response polypeptide (ANP). Fermentation. The protein undergoes thiolation following treatment with the oxidant tert-butylhydroperoxide. ALCOHOL DEHYDROGENASE 1 (ADH1); FUNCTIONS IN: alcohol dehydrogenase activity; INVOL…
AT1G77570	protein_coding DNA binding / transcription factor DNA binding / transcription factor; FUNCTIONS IN: transcription factor activity, DNA binding; INVOLVED IN: regulation of transcription, DNA-dependent; LOCATED IN: endomembrane system, nucleus; EXPRESSED IN: 13 plant structures; EXPRESSED DURING: 6 growth stages; CONTAINS InterPro DOMAIN/s: Winged helix repressor DNA-binding (InterPro:IPR011991), H…
AT1G77640	protein_coding AP2 domain-containing transcription factor, putative encodes a member of the DREB subfamily A-5 of ERF/AP2 transcription factor family. The protein contains one AP2 domain. There are 15 members in this subfamily including RAP2.1, RAP2.9 and RAP2.10. AP2 domain-containing transcription factor, putative; FUNCTIONS IN: transcription factor activity, DNA binding; INVOLVED IN: regulatio…
AT1G78050	protein_coding PGM (PHOSPHOGLYCERATE/BISPHOSPHOGLYCERATE MUTASE); catalytic/ intramolecular transferase, phosphotransferases PHOSPHOGLYCERATE/BISPHOSPHOGLYCERATE MUTASE (PGM); FUNCTIONS IN: intramolecular transferase activity, phosphotransferases, catalytic activity; INVOLVED IN: response to nitrate, metabolic process; LOCATED IN: chloroplast; EXPRESSED IN: 18 plant structures; EXPRESSED DURING: …
AT1G78960	protein_coding ATLUP2; beta-amyrin synthase/ lupeol synthase Encodes a multifunctional 2-3-oxidosqualene (OS)-triterpene cyclase that can cyclize OS into lupeol, alpha- and beta-amyrin. ATLUP2; FUNCTIONS IN: beta-amyrin synthase activity, lupeol synthase activity; INVOLVED IN: pentacyclic triterpenoid biosynthetic process, triterpenoid biosynthetic process; LOCATED IN: cellular_component unknown;…
AT1G80160	protein_coding lactoylglutathione lyase family protein / glyoxalase I family protein lactoylglutathione lyase family protein / glyoxalase I family protein; FUNCTIONS IN: lactoylglutathione lyase activity; INVOLVED IN: carbohydrate metabolic process; EXPRESSED IN: 10 plant structures; EXPRESSED DURING: L mature pollen stage, M germinated pollen stage, 4 anthesis, petal differentiation and expansio…
AT2G02990	protein_coding RNS1 (RIBONUCLEASE 1); endoribonuclease/ ribonuclease member of the ribonuclease T2 family, responds to inorganic phosphate starvation, and inhibits production of anthocyanin. Also involved in wound-induced signaling independent of jasmonic acid. RIBONUCLEASE 1 (RNS1); FUNCTIONS IN: ribonuclease activity, endoribonuclease activity; INVOLVED IN: cellular response to phosphate starva…
AT2G07707	protein_coding hydrogen ion transmembrane transporter/ hydrolase, acting on acid anhydrides, catalyzing transmembrane movement of substances hydrogen ion transmembrane transporter/ hydrolase, acting on acid anhydrides, catalyzing transmembrane movement of substances; FUNCTIONS IN: hydrogen ion transmembrane transporter activity, hydrolase activity, acting on acid anhydrides, catalyzing transmembr…
AT2G18550	protein_coding HB-2 (HOMEOBOX-2); DNA binding / transcription factor Encodes a homeodomain leucine zipper class I (HD-Zip I) protein. HOMEOBOX-2 (HB-2); FUNCTIONS IN: transcription factor activity, DNA binding; INVOLVED IN: regulation of transcription, DNA-dependent, regulation of transcription; LOCATED IN: nucleus; EXPRESSED IN: 21 plant structures; EXPRESSED DURING: 13 growth stages; CONTAINS I…
AT2G22240	protein_coding MIPS2 (MYO-INOSITOL-1-PHOSTPATE SYNTHASE 2); binding / catalytic/ inositol-3-phosphate synthase ** Referred to as MIPS1 in Mitsuhashi et al 2008. Myo-inositol-1-phosphate synthase isoform 2. Expressed in leaf, root and silique. Immunolocaliazation experiments with an antibody recognizing MIPS1, MIPS2, and MIPS3 showed endosperm localization. MYO-INOSITOL-1-PHOSTPATE SYNTHASE 2 (MIP…
AT2G23910	protein_coding cinnamoyl-CoA reductase-related cinnamoyl-CoA reductase-related; FUNCTIONS IN: coenzyme binding, binding, cinnamoyl-CoA reductase activity, catalytic activity; INVOLVED IN: lignin biosynthetic process, cellular metabolic process, metabolic process; LOCATED IN: cellular_component unknown; EXPRESSED IN: 19 plant structures; EXPRESSED DURING: 13 growth stages; CONTAINS InterPro DOMAIN…
AT2G24850	protein_coding TAT3 (TYROSINE AMINOTRANSFERASE 3); L-tyrosine:2-oxoglutarate aminotransferase/ transaminase Encodes a tyrosine aminotransferase that is responsive to treatment with jasmonic acid. TYROSINE AMINOTRANSFERASE 3 (TAT3); FUNCTIONS IN: transaminase activity, L-tyrosine:2-oxoglutarate aminotransferase activity; INVOLVED IN: response to jasmonic acid stimulus, biosynthetic process, respon…
AT2G27420	protein_coding cysteine proteinase, putative cysteine proteinase, putative; FUNCTIONS IN: cysteine-type peptidase activity, cysteine-type endopeptidase activity; INVOLVED IN: proteolysis; LOCATED IN: endomembrane system; EXPRESSED IN: 15 plant structures; EXPRESSED DURING: 10 growth stages; CONTAINS InterPro DOMAIN/s: Peptidase C1A, papain (InterPro:IPR013128), Proteinase inhibitor I29, cathepsin…
AT2G28210	protein_coding ATACA2 (ALPHA CARBONIC ANHYDRASE 2); carbonate dehydratase/ zinc ion binding ALPHA CARBONIC ANHYDRASE 2 (ATACA2); FUNCTIONS IN: carbonate dehydratase activity, zinc ion binding; INVOLVED IN: response to carbon dioxide, one-carbon compound metabolic process; LOCATED IN: cellular_component unknown; EXPRESSED IN: stem, root; CONTAINS InterPro DOMAIN/s: Carbonic anhydrase, alpha-class,…
AT2G28550	protein_coding RAP2.7 (RELATED TO AP2.7); DNA binding / transcription factor RELATED TO AP2.7 (RAP2.7); FUNCTIONS IN: transcription factor activity, DNA binding; INVOLVED IN: organ morphogenesis, regulation of transcription, DNA-dependent, vegetative to reproductive phase transition; LOCATED IN: nucleus; EXPRESSED IN: 15 plant structures; EXPRESSED DURING: 9 growth stages; CONTAINS InterPro DOMAI…
AT2G29370	protein_coding tropinone reductase, putative / tropine dehydrogenase, putative tropinone reductase, putative / tropine dehydrogenase, putative; FUNCTIONS IN: oxidoreductase activity, binding, catalytic activity; INVOLVED IN: metabolic process; LOCATED IN: cellular_component unknown; EXPRESSED IN: 21 plant structures; EXPRESSED DURING: 13 growth stages; CONTAINS InterPro DOMAIN/s: NAD(P)-binding (…
AT2G31230	protein_coding ATERF15 (Ethylene-responsive element binding factor 15); DNA binding / transcription activator/ transcription factor encodes a member of the ERF (ethylene response factor) subfamily B-3 of ERF/AP2 transcription factor family. The protein contains one AP2 domain. There are 18 members in this subfamily including ATERF-1, ATERF-2, AND ATERF-5. Ethylene-responsive element binding facto…
AT2G35930	protein_coding PUB23 (PLANT U-BOX 23); ubiquitin-protein ligase Encodes a cytoplasmically localized U-box domain containing E3 ubiquitin ligase that is involved in the response to water stress and acts as a negative regulator of PAMP-triggered immunity. PLANT U-BOX 23 (PUB23); FUNCTIONS IN: ubiquitin-protein ligase activity; INVOLVED IN: in 6 processes; LOCATED IN: cytosol; EXPRESSED IN: 14 plant…
AT2G36080	protein_coding DNA-binding protein, putative Encodes a plant-specific B3 DNA-binding domain transcription factor. Has transcription repressor activity. DNA-binding protein, putative; FUNCTIONS IN: transcription repressor activity, transcription factor activity; INVOLVED IN: regulation of transcription, DNA-dependent; LOCATED IN: cellular_component unknown; EXPRESSED IN: 9 plant structures; EXPRES…
AT2G37430	protein_coding zinc finger (C2H2 type) family protein (ZAT11) zinc finger (C2H2 type) family protein (ZAT11); FUNCTIONS IN: transcription factor activity, zinc ion binding, nucleic acid binding; INVOLVED IN: response to chitin, regulation of transcription; LOCATED IN: intracellular; EXPRESSED IN: cotyledon, root, petiole; CONTAINS InterPro DOMAIN/s: Zinc finger, C2H2-like (InterPro:IPR015880), Zi…
AT2G39030	protein_coding GCN5-related N-acetyltransferase (GNAT) family protein GCN5-related N-acetyltransferase (GNAT) family protein; FUNCTIONS IN: N-acetyltransferase activity; INVOLVED IN: metabolic process; LOCATED IN: cellular_component unknown; EXPRESSED IN: 13 plant structures; EXPRESSED DURING: 10 growth stages; CONTAINS InterPro DOMAIN/s: GCN5-related N-acetyltransferase (InterPro:IPR000182), Acy…
AT2G39250	protein_coding SNZ (SCHNARCHZAPFEN); DNA binding / transcription factor Encodes a AP2 domain transcription factor that can repress flowering. SNZ and its paralogous gene, SCHLAFMUTZE (SMZ), share a signature with partial complementarity to the miR172 microRNA, whose precursor is induced upon flowering. SCHNARCHZAPFEN (SNZ); FUNCTIONS IN: transcription factor activity, DNA binding; INVOLVED IN: mu…
AT2G42830	protein_coding SHP2 (SHATTERPROOF 2); protein binding / transcription factor AGAMOUS [AG]-like MADS box protein (AGL5) involved in fruit development (valve margin and dehiscence zone differentiation). A putative direct target of AG. SHP2 has been shown to be a downstream gene of the complex formed by AG and SEP proteins (SEP4 alone does not form a functional complex with AG). SHATTERPROOF 2 (SHP2…
AT2G43570	protein_coding chitinase, putative chitinase, putative; FUNCTIONS IN: chitin binding, chitinase activity; INVOLVED IN: cell wall macromolecule catabolic process; LOCATED IN: apoplast, plant-type cell wall; EXPRESSED IN: 15 plant structures; EXPRESSED DURING: 10 growth stages; CONTAINS InterPro DOMAIN/s: Chitin-binding, type 1, conserved site (InterPro:IPR018371), Glycoside hydrolase, family 19 (I…
AT2G43590	protein_coding chitinase, putative chitinase, putative; FUNCTIONS IN: chitin binding, chitinase activity; INVOLVED IN: cell wall macromolecule catabolic process; LOCATED IN: endomembrane system; EXPRESSED IN: 7 plant structures; EXPRESSED DURING: 4 anthesis, LP.04 four leaves visible, C globular stage, LP.02 two leaves visible; CONTAINS InterPro DOMAIN/s: Chitin-binding, type 1, conserved site (I…
AT2G44940	protein_coding AP2 domain-containing transcription factor TINY, putative encodes a member of the DREB subfamily A-4 of ERF/AP2 transcription factor family. The protein contains one AP2 domain. There are 17 members in this subfamily including TINY. AP2 domain-containing transcription factor TINY, putative; FUNCTIONS IN: transcription factor activity, DNA binding; INVOLVED IN: regulation of transcr…
AT2G47130	protein_coding short-chain dehydrogenase/reductase (SDR) family protein short-chain dehydrogenase/reductase (SDR) family protein; FUNCTIONS IN: oxidoreductase activity, binding, catalytic activity; INVOLVED IN: metabolic process; LOCATED IN: cellular_component unknown; EXPRESSED IN: 18 plant structures; EXPRESSED DURING: 11 growth stages; CONTAINS InterPro DOMAIN/s: NAD(P)-binding (InterPro:IPR01…
AT2G47680	protein_coding zinc finger (CCCH type) helicase family protein zinc finger (CCCH type) helicase family protein; FUNCTIONS IN: helicase activity, zinc ion binding, nucleic acid binding, ATP binding; INVOLVED IN: nucleobase, nucleoside, nucleotide and nucleic acid metabolic process; LOCATED IN: chloroplast; EXPRESSED IN: 19 plant structures; EXPRESSED DURING: 13 growth stages; CONTAINS InterPro DOM…
AT3G01420	protein_coding DOX1; lipoxygenase Encodes an alpha-dioxygenase involved in protection against oxidative stress and cell death. Induced in response to Salicylic acid and oxidative stress. Independent of NPR1 in induction by salicylic acid. DOX1; FUNCTIONS IN: lipoxygenase activity; INVOLVED IN: in 6 processes; LOCATED IN: endomembrane system; EXPRESSED IN: 9 plant structures; EXPRESSED DURING: 4 a…
AT3G05690	protein_coding NF-YA2 (NUCLEAR FACTOR Y, SUBUNIT A2); transcription factor Encodes a subunit of CCAAT-binding complex, binds to CCAAT box motif present in some plant promoter sequences. One of three members of this class (HAP2A, HAP2B, HAP2C), it is expressed in vegetative and reproductive tissues. NUCLEAR FACTOR Y, SUBUNIT A2 (NF-YA2); FUNCTIONS IN: transcription factor activity; INVOLVED IN: do…
AT3G10040	protein_coding transcription factor transcription factor; FUNCTIONS IN: transcription factor activity; INVOLVED IN: regulation of transcription; EXPRESSED IN: 14 plant structures; EXPRESSED DURING: 6 growth stages; BEST Arabidopsis thaliana protein match is: transcription factor (TAIR:AT1G21200.1); Has 3218 Blast hits to 1770 proteins in 207 species: Archae - 1; Bacteria - 114; Metazoa - 1149; Fu…
AT3G11450	protein_coding DNAJ heat shock N-terminal domain-containing protein / cell division protein-related DNAJ heat shock N-terminal domain-containing protein / cell division protein-related; FUNCTIONS IN: heat shock protein binding, DNA binding; INVOLVED IN: protein folding; LOCATED IN: cellular_component unknown; EXPRESSED IN: 24 plant structures; EXPRESSED DURING: 13 growth stages; CONTAINS InterPro…
AT3G12460	protein_coding 3'-5' exonuclease/ nucleic acid binding 3'-5' exonuclease/ nucleic acid binding; FUNCTIONS IN: 3'-5' exonuclease activity, nucleic acid binding; INVOLVED IN: nucleobase, nucleoside, nucleotide and nucleic acid metabolic process; LOCATED IN: intracellular; EXPRESSED IN: 9 plant structures; EXPRESSED DURING: 4 anthesis, F mature embryo stage, petal differentiation and expansion stage…
AT3G13610	protein_coding oxidoreductase, 2OG-Fe(II) oxygenase family protein oxidoreductase, 2OG-Fe(II) oxygenase family protein; FUNCTIONS IN: oxidoreductase activity, acting on paired donors, with incorporation or reduction of molecular oxygen, 2-oxoglutarate as one donor, and incorporation of one atom each of oxygen into both donors, dioxygenase activity; INVOLVED IN: coumarin biosynthetic process, resp…
AT3G13672	protein_coding seven in absentia (SINA) family protein seven in absentia (SINA) family protein; FUNCTIONS IN: molecular_function unknown; INVOLVED IN: multicellular organismal development, ubiquitin-dependent protein catabolic process; LOCATED IN: nucleus; EXPRESSED IN: 11 plant structures; EXPRESSED DURING: LP.06 six leaves visible, 4 anthesis, LP.04 four leaves visible, petal differentiation an…
AT3G14440	protein_coding NCED3 (NINE-CIS-EPOXYCAROTENOID DIOXYGENASE 3); 9-cis-epoxycarotenoid dioxygenase Encodes 9-cis-epoxycarotenoid dioxygenase, a key enzyme in the biosynthesis of abscisic acid. Regulated in response to drought and salinity. Expressed in roots, flowers and seeds. Localized to the chloroplast stroma and thylakoid membrane. NINE-CIS-EPOXYCAROTENOID DIOXYGENASE 3 (NCED3); FUNCTIONS IN: …
AT3G19620	protein_coding glycosyl hydrolase family 3 protein glycosyl hydrolase family 3 protein; FUNCTIONS IN: hydrolase activity, hydrolyzing O-glycosyl compounds; INVOLVED IN: carbohydrate metabolic process; LOCATED IN: cell wall; EXPRESSED IN: 14 plant structures; EXPRESSED DURING: 4 anthesis, LP.04 four leaves visible, C globular stage, LP.10 ten leaves visible, petal differentiation and expansion sta…
AT3G19840	protein_coding FF domain-containing protein / WW domain-containing protein FF domain-containing protein / WW domain-containing protein; FUNCTIONS IN: protein binding; INVOLVED IN: biological_process unknown; LOCATED IN: cellular_component unknown; EXPRESSED IN: 22 plant structures; EXPRESSED DURING: 13 growth stages; CONTAINS InterPro DOMAIN/s: FF (InterPro:IPR002713), WW/Rsp5/WWP (InterPro:IPR00…
AT3G20210	protein_coding DELTA-VPE; cysteine-type endopeptidase Encodes a vacuolar processing enzyme with caspase-1-like activity that is specifically expressed in inner integument of developing seeds. Mutants display abnormal seed coat development. It is speculated to be involved in cell death of limited cell layers, the purpose of which is to form a seed coat. DELTA-VPE; FUNCTIONS IN: cysteine-type endop…
AT3G21500	protein_coding 1-deoxy-D-xylulose-5-phosphate synthase Encodes a protein postulated to have 1-deoxy-D-xylulose 5-phosphate synthase activity. DXPS1; FUNCTIONS IN: 1-deoxy-D-xylulose-5-phosphate synthase activity; INVOLVED IN: metabolic process, terpenoid biosynthetic process; EXPRESSED IN: stem, embryo, sepal, stamen; EXPRESSED DURING: 4 anthesis, C globular stage; CONTAINS InterPro DOMAIN/s: Tra…
AT3G30720	protein_coding QQS (QUA-QUINE STARCH) QUA-QUINE STARCH (QQS); FUNCTIONS IN: molecular_function unknown; INVOLVED IN: starch biosynthetic process; LOCATED IN: cytosol; EXPRESSED IN: 33 plant structures; EXPRESSED DURING: 15 growth stages; Has 1 Blast hits to 1 proteins in 1 species: Archae - 0; Bacteria - 0; Metazoa - 0; Fungi - 0; Plants - 1; Viruses - 0; Other Eukaryotes - 0 (source: NCBI BLink).
AT3G30775	protein_coding ERD5 (EARLY RESPONSIVE TO DEHYDRATION 5); proline dehydrogenase Encodes a proline oxidase that is predicted to localize to the inner mitochondrial membrane, its mRNA expression induced by high levels of Al and by osmotic stress. The promoter contains an L-proline-inducible element. EARLY RESPONSIVE TO DEHYDRATION 5 (ERD5); FUNCTIONS IN: proline dehydrogenase activity; INVOLVED IN: …
AT3G44260	protein_coding CCR4-NOT transcription complex protein, putative CCR4-NOT transcription complex protein, putative; FUNCTIONS IN: ribonuclease activity, nucleic acid binding; INVOLVED IN: response to biotic stimulus, response to wounding, RNA modification; LOCATED IN: nucleus; EXPRESSED IN: 22 plant structures; EXPRESSED DURING: 12 growth stages; CONTAINS InterPro DOMAIN/s: Ribonuclease CAF1 (Inter…
AT3G44320	protein_coding NIT3 (NITRILASE 3); indole-3-acetonitrile nitrilase/ indole-3-acetonitrile nitrile hydratase/ nitrilase This enzyme catalyzes the hydrolysis of indole-3-acetonitrile (IAN) to indole-3-acetic acid (IAA) (EC 3.5.5.1) and IAN to indole-3-acetamide (IAM) at lower levels. It is the only one of the four Arabidopsis nitrilases whose mRNA levels are strongly induced when plants experience …
AT3G48460	protein_coding GDSL-motif lipase/hydrolase family protein GDSL-motif lipase/hydrolase family protein; FUNCTIONS IN: hydrolase activity, acting on ester bonds, carboxylesterase activity; INVOLVED IN: glycerol biosynthetic process, lipid metabolic process; LOCATED IN: endomembrane system; EXPRESSED IN: 22 plant structures; EXPRESSED DURING: 13 growth stages; CONTAINS InterPro DOMAIN/s: Lipase, GDSL…
AT3G48480	protein_coding cysteine-type peptidase cysteine-type peptidase; FUNCTIONS IN: cysteine-type peptidase activity; INVOLVED IN: proteolysis; LOCATED IN: cellular_component unknown; EXPRESSED IN: 7 plant structures; EXPRESSED DURING: 4 anthesis, F mature embryo stage, petal differentiation and expansion stage, D bilateral stage, E expanded cotyledon stage; CONTAINS InterPro DOMAIN/s: Peptidase C48, S…
AT3G50740	protein_coding UGT72E1 (UDP-glucosyl transferase 72E1); UDP-glycosyltransferase/ coniferyl-alcohol glucosyltransferase/ transferase, transferring glycosyl groups UGT72E1 is an UDPG:coniferyl alcohol glucosyltransferase which specifically glucosylates sinapyl- and coniferyl aldehydes. The enzyme is thought to be involved in lignin metabolism. UDP-glucosyl transferase 72E1 (UGT72E1); FUNCTIONS IN: …
AT3G51330	protein_coding aspartyl protease family protein aspartyl protease family protein; FUNCTIONS IN: aspartic-type endopeptidase activity; INVOLVED IN: proteolysis; LOCATED IN: anchored to membrane; EXPRESSED IN: 7 plant structures; EXPRESSED DURING: LP.06 six leaves visible, LP.04 four leaves visible, LP.10 ten leaves visible, 4 leaf senescence stage, LP.08 eight leaves visible; CONTAINS InterPro DOM…
AT3G51350	protein_coding aspartyl protease family protein aspartyl protease family protein; FUNCTIONS IN: aspartic-type endopeptidase activity; INVOLVED IN: proteolysis; LOCATED IN: anchored to membrane; CONTAINS InterPro DOMAIN/s: Peptidase aspartic, catalytic (InterPro:IPR009007), Peptidase A1 (InterPro:IPR001461), Peptidase aspartic, active site (InterPro:IPR001969); BEST Arabidopsis thaliana protein ma…
AT3G51860	protein_coding CAX3 (CATION EXCHANGER 3); calcium:cation antiporter/ calcium:hydrogen antiporter/ cation:cation antiporter CATION EXCHANGER 3 (CAX3); FUNCTIONS IN: cation:cation antiporter activity, calcium:cation antiporter activity, calcium:hydrogen antiporter activity; INVOLVED IN: in 9 processes; LOCATED IN: plant-type vacuole membrane, vacuolar membrane, vacuole; EXPRESSED IN: 23 plant struc…
AT3G54490	protein_coding RPB5E (RNA POLYMERASE II FIFTH LARGEST SUBUNIT, E); DNA binding / DNA-directed RNA polymerase NRPE5-like protein of unknown function; homologous to budding yeast RPB5 RNA POLYMERASE II FIFTH LARGEST SUBUNIT, E (RPB5E); FUNCTIONS IN: DNA-directed RNA polymerase activity, DNA binding; INVOLVED IN: transcription; LOCATED IN: nucleus; CONTAINS InterPro DOMAIN/s: RNA polymerase, Rpb5, N…
AT3G56980	protein_coding BHLH039; DNA binding / transcription factor BHLH039; FUNCTIONS IN: transcription factor activity, DNA binding; INVOLVED IN: regulation of transcription; LOCATED IN: nucleus; EXPRESSED IN: 7 plant structures; EXPRESSED DURING: LP.06 six leaves visible, LP.04 four leaves visible, LP.10 ten leaves visible, LP.12 twelve leaves visible, LP.08 eight leaves visible; CONTAINS InterPro DOMA…
AT3G57470	protein_coding peptidase M16 family protein / insulinase family protein peptidase M16 family protein / insulinase family protein; FUNCTIONS IN: metalloendopeptidase activity, zinc ion binding, catalytic activity, metal ion binding; INVOLVED IN: proteolysis; LOCATED IN: cellular_component unknown; EXPRESSED IN: 22 plant structures; EXPRESSED DURING: 13 growth stages; CONTAINS InterPro DOMAIN/s: Pe…
AT4G01610	protein_coding cathepsin B-like cysteine protease, putative cathepsin B-like cysteine protease, putative; FUNCTIONS IN: cysteine-type endopeptidase activity, cysteine-type peptidase activity; INVOLVED IN: proteolysis, regulation of catalytic activity; LOCATED IN: vacuole; EXPRESSED IN: 22 plant structures; EXPRESSED DURING: 13 growth stages; CONTAINS InterPro DOMAIN/s: Peptidase C1A, papain (Inte…
AT4G01950	protein_coding GPAT3 (GLYCEROL-3-PHOSPHATE ACYLTRANSFERASE 3); acyltransferase Encodes a member of a family of proteins with glycerol-3-phosphate acyltransferase activity. GLYCEROL-3-PHOSPHATE ACYLTRANSFERASE 3 (GPAT3); FUNCTIONS IN: acyltransferase activity; INVOLVED IN: metabolic process; EXPRESSED IN: 14 plant structures; EXPRESSED DURING: 9 growth stages; CONTAINS InterPro DOMAIN/s: Phospholi…
AT4G02400	protein_coding FUNCTIONS IN: molecular_function unknown; INVOLVED IN: rRNA processing; LOCATED IN: small-subunit processome; EXPRESSED IN: 23 plant structures; EXPRESSED DURING: 13 growth stages; CONTAINS InterPro DOMAIN/s: Small-subunit processome, Utp14 (InterPro:IPR006709); BEST Arabidopsis thaliana protein match is: U3 ribonucleoprotein (Utp) family protein (TAIR:AT5G08600.1); Has 7412 Blast …
AT4G02410	protein_coding lectin protein kinase family protein lectin protein kinase family protein; FUNCTIONS IN: kinase activity; INVOLVED IN: protein amino acid phosphorylation; LOCATED IN: endomembrane system; EXPRESSED IN: 19 plant structures; EXPRESSED DURING: 10 growth stages; CONTAINS InterPro DOMAIN/s: Legume lectin, beta domain (InterPro:IPR001220), Protein kinase, ATP binding site (InterPro:IPR01…
AT4G02420	protein_coding lectin protein kinase, putative lectin protein kinase, putative; FUNCTIONS IN: kinase activity; INVOLVED IN: protein amino acid phosphorylation; LOCATED IN: endomembrane system; EXPRESSED IN: 21 plant structures; EXPRESSED DURING: 13 growth stages; CONTAINS InterPro DOMAIN/s: Legume lectin, beta domain (InterPro:IPR001220), Protein kinase, ATP binding site (InterPro:IPR017441), Ser…
AT4G04460	protein_coding aspartyl protease family protein aspartyl protease family protein; FUNCTIONS IN: aspartic-type endopeptidase activity; INVOLVED IN: proteolysis, lipid metabolic process; LOCATED IN: endomembrane system; EXPRESSED IN: 16 plant structures; EXPRESSED DURING: 6 growth stages; CONTAINS InterPro DOMAIN/s: Saposin-like (InterPro:IPR011001), Peptidase aspartic, catalytic (InterPro:IPR00900…
AT4G04955	protein_coding ATALN (Arabidopsis allantoinase); allantoinase/ hydrolase Encodes an allantoinase which is involved in allantoin degradation and assimilation. Gene expression was induced when allantoin was added to the medium. The insertion mutant, ataln m2-1, did not grow well on the MS medium where allantoin, instead of ammonium nitrate, was supplied. Arabidopsis allantoinase (ATALN); FUNCTIONS …
AT4G11310	protein_coding cysteine proteinase, putative cysteine proteinase precursor-like protein cysteine proteinase, putative; FUNCTIONS IN: cysteine-type peptidase activity, cysteine-type endopeptidase activity; INVOLVED IN: proteolysis, N-terminal protein myristoylation; LOCATED IN: cell wall; CONTAINS InterPro DOMAIN/s: Peptidase C1A, papain (InterPro:IPR013128), Proteinase inhibitor I29, cathepsin pr…
AT4G11320	protein_coding cysteine proteinase, putative cysteine proteinase, putative; FUNCTIONS IN: cysteine-type endopeptidase activity, cysteine-type peptidase activity; INVOLVED IN: proteolysis; LOCATED IN: endomembrane system; CONTAINS InterPro DOMAIN/s: Peptidase C1A, papain (InterPro:IPR013128), Proteinase inhibitor I29, cathepsin propeptide (InterPro:IPR013201), Peptidase C1A, papain C-terminal (Int…
AT4G14690	protein_coding ELIP2 (EARLY LIGHT-INDUCIBLE PROTEIN 2); chlorophyll binding Encodes an early light-induced protein. ELIPs are thought not to be directly involved in the synthesis and assembly of specific photosynthetic complexes, but rather affect the biogenesis of all chlorophyll-binding complexes. A study (PMID 17553115) has shown that the chlorophyll synthesis pathway was downregulated as a re…
AT4G16563	protein_coding aspartyl protease family protein aspartyl protease family protein; FUNCTIONS IN: aspartic-type endopeptidase activity; INVOLVED IN: proteolysis; LOCATED IN: plant-type cell wall; EXPRESSED IN: 19 plant structures; EXPRESSED DURING: 11 growth stages; CONTAINS InterPro DOMAIN/s: Peptidase aspartic, catalytic (InterPro:IPR009007), Peptidase A1 (InterPro:IPR001461), Peptidase aspartic,…
AT4G17810	protein_coding nucleic acid binding / transcription factor/ zinc ion binding nucleic acid binding / transcription factor/ zinc ion binding; FUNCTIONS IN: transcription factor activity, zinc ion binding, nucleic acid binding; INVOLVED IN: regulation of transcription; LOCATED IN: intracellular; EXPRESSED IN: 8 plant structures; EXPRESSED DURING: 7 growth stages; CONTAINS InterPro DOMAIN/s: Zinc fin…
AT4G18010	protein_coding AT5PTASE2 (MYO-INOSITOL POLYPHOSPHATE 5-PHOSPHATASE 2); inositol-polyphosphate 5-phosphatase Encodes an inositol polyphosphate 5-phosphatase that appears to have Type I activity. It can dephosphorylate IP3(inositol(1,4,5)P3) and IP4 (inositol(1,3,4,5)P4), but it does not appear to be active against phosphatidylinositol 4,5 bisphosphate. Overexpression of this gene renders plants in…
AT4G18550	protein_coding lipase class 3 family protein lipase class 3 family protein; FUNCTIONS IN: triacylglycerol lipase activity; INVOLVED IN: lipid metabolic process; LOCATED IN: cellular_component unknown; EXPRESSED IN: 7 plant structures; EXPRESSED DURING: 4 anthesis, petal differentiation and expansion stage; CONTAINS InterPro DOMAIN/s: Lipase, class 3 (InterPro:IPR002921); BEST Arabidopsis thaliana…
AT4G22950	protein_coding AGL19 (AGAMOUS-LIKE 19); transcription factor MADS-box protein AGL19 AGAMOUS-LIKE 19 (AGL19); FUNCTIONS IN: transcription factor activity; INVOLVED IN: vernalization response, regulation of transcription, DNA-dependent, regulation of timing of transition from vegetative to reproductive phase; LOCATED IN: nucleus; EXPRESSED IN: 12 plant structures; EXPRESSED DURING: LP.04 four leave…
AT4G23600	protein_coding CORI3 (CORONATINE INDUCED 1); cystathionine beta-lyase/ transaminase Encodes cystine lyase which is expected to be involved in amino acid metabolism, providing the plant with cysteine and the generation of precursors of ethylene biosynthesis. mRNA levels are elevated in response to wounding. CORONATINE INDUCED 1 (CORI3); FUNCTIONS IN: cystathionine beta-lyase activity, transaminase…
AT4G24040	protein_coding TRE1 (TREHALASE 1); alpha,alpha-trehalase/ trehalase Encodes a trehalase, member of Glycoside Hydrolase Family 37. TREHALASE 1 (TRE1); FUNCTIONS IN: alpha,alpha-trehalase activity, trehalase activity; INVOLVED IN: trehalose catabolic process; EXPRESSED IN: 11 plant structures; EXPRESSED DURING: 6 growth stages; CONTAINS InterPro DOMAIN/s: Glycoside hydrolase, family 37 (InterPro:IP…
AT4G25090	protein_coding respiratory burst oxidase, putative / NADPH oxidase, putative respiratory burst oxidase, putative / NADPH oxidase, putative; FUNCTIONS IN: in 7 functions; INVOLVED IN: oxidation reduction; LOCATED IN: cytosolic ribosome, vacuole; EXPRESSED IN: root; CONTAINS InterPro DOMAIN/s: Ferredoxin reductase-type FAD-binding domain (InterPro:IPR017927), EF-HAND 1 (InterPro:IPR018247), Cytochr…
AT4G25730	protein_coding FtsJ-like methyltransferase family protein FtsJ-like methyltransferase family protein; FUNCTIONS IN: methyltransferase activity; INVOLVED IN: rRNA processing, rRNA methylation; LOCATED IN: nucleus; EXPRESSED IN: 22 plant structures; EXPRESSED DURING: 13 growth stages; CONTAINS InterPro DOMAIN/s: Spb1, C-terminal (InterPro:IPR012920), Ribosomal RNA methyltransferase J (InterPro:IPR0…
AT4G26200	protein_coding ACS7; 1-aminocyclopropane-1-carboxylate synthase Member of a family of proteins in Arabidopsis that encode 1-Amino-cyclopropane-1-carboxylate synthase, an enzyme involved in ethylene biosynthesis. Not expressed in response to IAA. ACS7; FUNCTIONS IN: 1-aminocyclopropane-1-carboxylate synthase activity; INVOLVED IN: ethylene biosynthetic process; LOCATED IN: cellular_component unkno…
AT4G26530	protein_coding fructose-bisphosphate aldolase, putative fructose-bisphosphate aldolase, putative; FUNCTIONS IN: fructose-bisphosphate aldolase activity; INVOLVED IN: glycolysis, metabolic process; LOCATED IN: chloroplast; EXPRESSED IN: 18 plant structures; EXPRESSED DURING: 11 growth stages; CONTAINS InterPro DOMAIN/s: Aldolase-type TIM barrel (InterPro:IPR013785), Fructose-bisphosphate aldolase,…
AT4G26850	protein_coding VTC2 (vitamin c defective 2); GDP-D-glucose phosphorylase/ GDP-galactose:glucose-1-phosphate guanyltransferase/ GDP-galactose:mannose-1-phosphate guanyltransferase/ GDP-galactose:myoinositol-1-phosphate guanyltransferase/ galactose-1-phosphate guanylyltra Encodes a novel protein involved in ascorbate biosynthesis, which was shown to catalyze the transfer of GMP from GDP-galactose t…
AT4G28940	protein_coding catalytic catalytic; FUNCTIONS IN: catalytic activity; INVOLVED IN: nucleoside metabolic process; LOCATED IN: endomembrane system; EXPRESSED IN: hypocotyl, flower, root; EXPRESSED DURING: 4 anthesis; CONTAINS InterPro DOMAIN/s: Nucleoside phosphorylase (InterPro:IPR000845), Nucleoside phosphorylase, family 1 (InterPro:IPR018017); BEST Arabidopsis thaliana protein match is: phosphor…
AT4G29740	protein_coding CKX4 (CYTOKININ OXIDASE 4); amine oxidase/ cytokinin dehydrogenase It encodes a protein whose sequence is similar to cytokinin oxidase/dehydrogenase, which catalyzes the degradation of cytokinins. CYTOKININ OXIDASE 4 (CKX4); FUNCTIONS IN: cytokinin dehydrogenase activity, amine oxidase activity; INVOLVED IN: cytokinin catabolic process; LOCATED IN: endomembrane system; EXPRESSED IN…
AT4G31800	protein_coding WRKY18; transcription factor Pathogen-induced transcription factor. Binds W-box sequences in vitro. Forms protein complexes with itself and with WRKY40 and WRKY60. Constitutive expression of WRKY18 enhanced resistance to P. syringae, but its coexpression with WRKY40 or WRKY60 made plants more susceptible to both P. syringae and B. cinerea. WRKY18, WRKY40, and WRKY60 have partially …
AT4G36740	protein_coding ATHB40 (ARABIDOPSIS THALIANA HOMEOBOX PROTEIN 40); DNA binding / transcription factor Encodes a homeodomain leucine zipper class I (HD-Zip I) protein. ARABIDOPSIS THALIANA HOMEOBOX PROTEIN 40 (ATHB40); FUNCTIONS IN: transcription factor activity, DNA binding; INVOLVED IN: response to auxin stimulus, regulation of transcription, DNA-dependent; LOCATED IN: nucleus; EXPRESSED IN: frui…
AT4G37120	protein_coding SMP2; single-stranded RNA binding Encodes a zinc finger containing protein similar to step II splicing factors that is similar to SMP1. SMP2 is also reduced in SMP1 epigenetic alleles; plants make smaller organs having reduced cell numbers but increased cell size. SMP2; FUNCTIONS IN: single-stranded RNA binding; INVOLVED IN: positive regulation of cell proliferation, RNA splicing; …
AT4G39800	protein_coding MIPS1 (MYO-INOSITOL-1-PHOSTPATE SYNTHASE 1); inositol-3-phosphate synthase ** Referred to as MIPS2 in Mitsuhashi et al 2008. myo-inositol-1-phosphate synthase isoform 1.Expressed in leaf, root and silique. Immunolocaliazation experiments with an antibody recognizing MIPS1, MIPS2, and MIPS3 showed endosperm localization. MYO-INOSITOL-1-PHOSTPATE SYNTHASE 1 (MIPS1); FUNCTIONS IN: ino…
AT5G01220	protein_coding SQD2 (sulfoquinovosyldiacylglycerol 2); UDP-glycosyltransferase/ UDP-sulfoquinovose:DAG sulfoquinovosyltransferase/ transferase, transferring glycosyl groups involved in sulfolipid biosynthesis sulfoquinovosyldiacylglycerol 2 (SQD2); FUNCTIONS IN: UDP-glycosyltransferase activity, transferase activity, transferring glycosyl groups, UDP-sulfoquinovose:DAG sulfoquinovosyltransferase …
AT5G02490	protein_coding heat shock cognate 70 kDa protein 2 (HSC70-2) (HSP70-2) heat shock cognate 70 kDa protein 2 (HSC70-2) (HSP70-2); FUNCTIONS IN: ATP binding; INVOLVED IN: protein folding, response to cadmium ion, response to heat, response to bacterium; LOCATED IN: cytosol, cell wall, plasma membrane; EXPRESSED IN: 19 plant structures; EXPRESSED DURING: 9 growth stages; CONTAINS InterPro DOMAIN/s: H…
AT5G02880	protein_coding UPL4; ubiquitin-protein ligase encodes a ubiquitin-protein ligase containing a HECT domain. There are six other HECT-domain UPLs in Arabidopsis. UPL4; FUNCTIONS IN: ubiquitin-protein ligase activity; INVOLVED IN: protein ubiquitination; LOCATED IN: ubiquitin ligase complex; EXPRESSED IN: 24 plant structures; EXPRESSED DURING: 15 growth stages; CONTAINS InterPro DOMAIN/s: HEAT (Inte…
AT5G03140	protein_coding lectin protein kinase family protein lectin protein kinase family protein; FUNCTIONS IN: carbohydrate binding, kinase activity; INVOLVED IN: protein amino acid phosphorylation; LOCATED IN: endomembrane system; EXPRESSED IN: 19 plant structures; EXPRESSED DURING: 13 growth stages; CONTAINS InterPro DOMAIN/s: Legume lectin, beta domain (InterPro:IPR001220), Protein kinase, ATP bindin…
AT5G06570	protein_coding hydrolase hydrolase; FUNCTIONS IN: hydrolase activity; INVOLVED IN: metabolic process; LOCATED IN: cellular_component unknown; EXPRESSED IN: 6 plant structures; EXPRESSED DURING: petal differentiation and expansion stage; CONTAINS InterPro DOMAIN/s: Alpha/beta hydrolase fold-3 (InterPro:IPR013094); BEST Arabidopsis thaliana protein match is: AtCXE17 (Arabidopsis thaliana carboxyest…
AT5G07100	protein_coding WRKY26; transcription factor Encodes WRKY DNA-binding protein 26 (WRKY26). WRKY26; FUNCTIONS IN: transcription factor activity; INVOLVED IN: regulation of transcription, DNA-dependent, regulation of transcription; LOCATED IN: nucleus; EXPRESSED IN: 10 plant structures; EXPRESSED DURING: LP.06 six leaves visible, 4 anthesis, LP.04 four leaves visible; CONTAINS InterPro DOMAIN/s: DNA…
AT5G08030	protein_coding glycerophosphoryl diester phosphodiesterase family protein glycerophosphoryl diester phosphodiesterase family protein; FUNCTIONS IN: phosphoric diester hydrolase activity, glycerophosphodiester phosphodiesterase activity; INVOLVED IN: glycerol metabolic process, lipid metabolic process; LOCATED IN: endomembrane system; EXPRESSED IN: leaf whorl, sepal, flower; EXPRESSED DURING: peta…
AT5G11260	protein_coding HY5 (ELONGATED HYPOCOTYL 5); DNA binding / double-stranded DNA binding / transcription factor Basic leucine zipper (bZIP) transcription factor. Nuclear localization. Involved in light-regulated transcriptional activation of G-box-containing promoters. Negatively regulated by Cop1. Although cytokinins do not appear to affect the gene's promoter activity, they appear to stabilize the…
AT5G13330	protein_coding Rap2.6L (related to AP2 6L); DNA binding / transcription factor encodes a member of the ERF (ethylene response factor) subfamily B-4 of ERF/AP2 transcription factor family. The protein contains one AP2 domain. There are 7 members in this subfamily. related to AP2 6L (Rap2.6L); FUNCTIONS IN: transcription factor activity, DNA binding; INVOLVED IN: regulation of transcription, DNA-de…
AT5G15830	protein_coding AtbZIP3 (Arabidopsis thaliana basic leucine-zipper 3); DNA binding / transcription factor Arabidopsis thaliana basic leucine-zipper 3 (AtbZIP3); FUNCTIONS IN: transcription factor activity, DNA binding; INVOLVED IN: regulation of transcription, DNA-dependent; LOCATED IN: nucleus; EXPRESSED IN: 9 plant structures; EXPRESSED DURING: 6 growth stages; CONTAINS InterPro DOMAIN/s: Basic-…
AT5G20410	protein_coding MGD2; 1,2-diacylglycerol 3-beta-galactosyltransferase/ UDP-galactosyltransferase/ transferase, transferring glycosyl groups Encodes a type B monogalactosyldiacylglycerol (MGDG) synthase. Strongly induced by phosphate deprivation, and in non-photosynthetic tissues. Does not contribute to galactolipid synthesis under Pi-sufficient conditions but does under Pi starvation. MGD2; FUNCTI…
AT5G24150	protein_coding SQP1; squalene monooxygenase squalene monooxygenase gene homolog SQP1; FUNCTIONS IN: squalene monooxygenase activity; INVOLVED IN: sterol biosynthetic process; LOCATED IN: endomembrane system, integral to membrane; EXPRESSED IN: 21 plant structures; EXPRESSED DURING: 12 growth stages; CONTAINS InterPro DOMAIN/s: Squalene epoxidase (InterPro:IPR013698), FAD dependent oxidoreductase …
AT5G24160	protein_coding SQE6 (SQUALENE MONOXYGENASE 6); FAD binding / oxidoreductase/ squalene monooxygenase SQUALENE MONOXYGENASE 6 (SQE6); FUNCTIONS IN: squalene monooxygenase activity, oxidoreductase activity, FAD binding; INVOLVED IN: sterol biosynthetic process; LOCATED IN: endomembrane system, integral to membrane; EXPRESSED IN: 12 plant structures; EXPRESSED DURING: 9 growth stages; CONTAINS InterP…
AT5G24530	protein_coding DMR6 (DOWNY MILDEW RESISTANT 6); oxidoreductase/ oxidoreductase, acting on paired donors, with incorporation or reduction of molecular oxygen, 2-oxoglutarate as one donor, and incorporation of one atom each of oxygen into both donors Encodes a putative 2OG-Fe(II) oxygenase that is defense-associated but required for susceptibility to downy mildew. DOWNY MILDEW RESISTANT 6 (DMR6); F…
AT5G27510	protein_coding protein kinase family protein protein kinase family protein; FUNCTIONS IN: protein serine/threonine kinase activity, protein kinase activity, kinase activity, ATP binding; INVOLVED IN: protein amino acid phosphorylation; LOCATED IN: cellular_component unknown; CONTAINS InterPro DOMAIN/s: Protein kinase, core (InterPro:IPR000719), Serine/threonine protein kinase-related (InterPro:IP…
AT5G37300	protein_coding WSD1; diacylglycerol O-acyltransferase/ long-chain-alcohol O-fatty-acyltransferase Encodes a bifunctional enzyme, wax ester synthase (WS) and diacylglycerol acyltransferase (DGAT). In vitro assay indicated a ratio of 10.9 between its WS and DGAT activities. Both mutant and in vivo expression/analysis in yeast studies indicated a role in wax biosynthesis. WSD1; FUNCTIONS IN: diacylg…
AT5G38020	protein_coding S-adenosyl-L-methionine:carboxyl methyltransferase family protein encodes a protein whose sequence is similar to SAM:salicylic acid carboxyl methyltransferase (SAMT) (GI:6002712)(Clarkia breweri) and to SAM:benzoic acid carboxyl methyltransferase (BAMT)(GI:9789277)(Antirrhinum majus) S-adenosyl-L-methionine:carboxyl methyltransferase family protein; FUNCTIONS IN: S-adenosylmethioni…
AT5G41080	protein_coding glycerophosphoryl diester phosphodiesterase family protein glycerophosphoryl diester phosphodiesterase family protein; FUNCTIONS IN: phosphoric diester hydrolase activity, glycerophosphodiester phosphodiesterase activity; INVOLVED IN: glycerol metabolic process, lipid metabolic process; EXPRESSED IN: 22 plant structures; EXPRESSED DURING: 14 growth stages; CONTAINS InterPro DOMAIN/…
AT5G42650	protein_coding AOS (ALLENE OXIDE SYNTHASE); allene oxide synthase/ hydro-lyase/ oxygen binding Encodes a member of the cytochrome p450 CYP74 gene family that functions as an allene oxide synthase. This enzyme catalyzes dehydration of the hydroperoxide to an unstable allene oxide in the JA biosynthetic pathway. It shows a dual catalytic activity, the major one being a 13-AOS but also expressing a …
AT5G45650	protein_coding subtilase family protein subtilase family protein; FUNCTIONS IN: identical protein binding, serine-type endopeptidase activity; INVOLVED IN: proteolysis, negative regulation of catalytic activity; LOCATED IN: endomembrane system; EXPRESSED IN: 23 plant structures; EXPRESSED DURING: 13 growth stages; CONTAINS InterPro DOMAIN/s: Protease-associated PA (InterPro:IPR003137), Proteinase…
AT5G45950	protein_coding GDSL-motif lipase/hydrolase family protein GDSL-motif lipase/hydrolase family protein; FUNCTIONS IN: hydrolase activity, acting on ester bonds, carboxylesterase activity; INVOLVED IN: lipid metabolic process; LOCATED IN: endomembrane system; EXPRESSED IN: 20 plant structures; EXPRESSED DURING: 13 growth stages; CONTAINS InterPro DOMAIN/s: Lipase, GDSL (InterPro:IPR001087); BEST Ara…
AT5G46330	protein_coding FLS2 (FLAGELLIN-SENSITIVE 2); ATP binding / kinase/ protein binding / protein serine/threonine kinase/ transmembrane receptor protein serine/threonine kinase Encodes a leucine-rich repeat serine/threonine protein kinase that is expressed ubiquitously. FLS2 is involved in MAP kinase signalling relay involved in innate immunity. Essential in the perception of flagellin, a potent elic…
AT5G46690	protein_coding bHLH071 (beta HLH protein 71); DNA binding / transcription factor beta HLH protein 71 (bHLH071); FUNCTIONS IN: transcription factor activity, DNA binding; INVOLVED IN: regulation of transcription; LOCATED IN: nucleus; EXPRESSED IN: 16 plant structures; EXPRESSED DURING: 13 growth stages; CONTAINS InterPro DOMAIN/s: Basic helix-loop-helix dimerisation region bHLH (InterPro:IPR001092…
AT5G50260	protein_coding cysteine proteinase, putative cysteine proteinase, putative; FUNCTIONS IN: cysteine-type endopeptidase activity, cysteine-type peptidase activity; INVOLVED IN: proteolysis; LOCATED IN: endomembrane system; EXPRESSED IN: 8 plant structures; EXPRESSED DURING: 4 anthesis, C globular stage, petal differentiation and expansion stage; CONTAINS InterPro DOMAIN/s: Peptidase C1A, papain (In…
AT5G53200	protein_coding TRY (TRIPTYCHON); DNA binding / transcription factor TRIPTYCHON (TRY); FUNCTIONS IN: transcription factor activity, DNA binding; INVOLVED IN: trichome branching, regulation of transcription; EXPRESSED IN: 20 plant structures; EXPRESSED DURING: 10 growth stages; CONTAINS InterPro DOMAIN/s: SANT, DNA-binding (InterPro:IPR001005), Homeodomain-like (InterPro:IPR009057), Myb, DNA-bindin…
AT5G53360	protein_coding seven in absentia (SINA) family protein seven in absentia (SINA) family protein; FUNCTIONS IN: ubiquitin-protein ligase activity, protein binding, zinc ion binding; INVOLVED IN: multicellular organismal development, protein ubiquitination, ubiquitin-dependent protein catabolic process; LOCATED IN: endomembrane system, nucleus; EXPRESSED IN: 23 plant structures; EXPRESSED DURING: 14…
AT5G55170	protein_coding SUMO3 (SMALL UBIQUITIN-LIKE MODIFIER 3); protein binding / protein tag Encodes a small ubiquitin-like modifier (SUMO) polypeptide that becomes covalently attached to various intracellular protein targets, much like ubiquitination, leading to post-translational modification of those targets. SMALL UBIQUITIN-LIKE MODIFIER 3 (SUMO3); FUNCTIONS IN: protein binding, protein tag; INVOLVE…
AT5G56080	protein_coding NAS2 (NICOTIANAMINE SYNTHASE 2); nicotianamine synthase Encodes a protein with nicotianamine synthase activity. Its transcript levels rise in roots in response to zinc deficiency and rise in leaves in response to elevated levels of zinc. NICOTIANAMINE SYNTHASE 2 (NAS2); FUNCTIONS IN: nicotianamine synthase activity; INVOLVED IN: response to zinc ion, nicotianamine biosynthetic proc…
AT5G57240	protein_coding ORP4C (OSBP(OXYSTEROL BINDING PROTEIN)-RELATED PROTEIN 4C); oxysterol binding OSBP(OXYSTEROL BINDING PROTEIN)-RELATED PROTEIN 4C (ORP4C); FUNCTIONS IN: oxysterol binding; INVOLVED IN: steroid metabolic process; LOCATED IN: cellular_component unknown; EXPRESSED IN: 9 plant structures; EXPRESSED DURING: L mature pollen stage, M germinated pollen stage, 4 anthesis, petal differentiati…
AT5G57655	protein_coding xylose isomerase family protein xylose isomerase family protein; FUNCTIONS IN: xylose isomerase activity; INVOLVED IN: carbohydrate metabolic process; LOCATED IN: endoplasmic reticulum, plasma membrane, vacuole; EXPRESSED IN: 25 plant structures; EXPRESSED DURING: 13 growth stages; CONTAINS InterPro DOMAIN/s: Xylose isomerase-like, TIM barrel (InterPro:IPR013022), Xylose isomerase,…
AT5G58770	protein_coding dehydrodolichyl diphosphate synthase, putative / DEDOL-PP synthase, putative dehydrodolichyl diphosphate synthase, putative / DEDOL-PP synthase, putative; FUNCTIONS IN: dehydrodolichyl diphosphate synthase activity; INVOLVED IN: dolichol biosynthetic process; LOCATED IN: chloroplast; EXPRESSED IN: 15 plant structures; EXPRESSED DURING: 9 growth stages; CONTAINS InterPro DOMAIN/s: D…
AT5G59130	protein_coding subtilase family protein subtilase family protein; FUNCTIONS IN: identical protein binding, serine-type endopeptidase activity; INVOLVED IN: proteolysis, negative regulation of catalytic activity; LOCATED IN: endomembrane system; EXPRESSED IN: 17 plant structures; EXPRESSED DURING: 13 growth stages; CONTAINS InterPro DOMAIN/s: Protease-associated PA (InterPro:IPR003137), Peptidase …
AT5G59680	protein_coding leucine-rich repeat protein kinase, putative leucine-rich repeat protein kinase, putative; FUNCTIONS IN: kinase activity; INVOLVED IN: protein amino acid phosphorylation; LOCATED IN: endomembrane system; EXPRESSED IN: 7 plant structures; EXPRESSED DURING: 6 growth stages; CONTAINS InterPro DOMAIN/s: Protein kinase, ATP binding site (InterPro:IPR017441), Protein kinase, core (InterP…
AT5G61380	protein_coding TOC1 (TIMING OF CAB EXPRESSION 1); transcription regulator/ two-component response regulator Pseudo response regulator involved in the generation of circadian rhythms. TOC1 appears to shorten the period of circumnutation speed. TOC1 contributes to the plant fitness (carbon fixation, biomass) by influencing the circadian clock period. PRR3 may increase the stability of TOC1 by preve…
AT5G64120	protein_coding peroxidase, putative encodes a cell wall bound peroxidase that is induced by hypo-osmolarity peroxidase, putative; FUNCTIONS IN: peroxidase activity; INVOLVED IN: defense response to fungus, N-terminal protein myristoylation, respiratory burst; LOCATED IN: apoplast, cell wall, membrane; EXPRESSED IN: 17 plant structures; EXPRESSED DURING: 10 growth stages; CONTAINS InterPro DOMAIN/…
AT5G64570	protein_coding XYL4; hydrolase, hydrolyzing O-glycosyl compounds / xylan 1,4-beta-xylosidase Encodes a beta-d-xylosidase that belongs to family 3 of glycoside hydrolases. XYL4; FUNCTIONS IN: xylan 1,4-beta-xylosidase activity, hydrolase activity, hydrolyzing O-glycosyl compounds; INVOLVED IN: xylan catabolic process; LOCATED IN: apoplast, cell wall; EXPRESSED IN: 23 plant structures; EXPRESSED DU…
AT5G66080	protein_coding protein phosphatase 2C family protein / PP2C family protein protein phosphatase 2C family protein / PP2C family protein; FUNCTIONS IN: protein serine/threonine phosphatase activity, catalytic activity; INVOLVED IN: protein amino acid dephosphorylation; LOCATED IN: protein serine/threonine phosphatase complex; EXPRESSED IN: 16 plant structures; EXPRESSED DURING: 10 growth stages; CO…
AT5G66540	protein_coding FUNCTIONS IN: molecular_function unknown; INVOLVED IN: rRNA processing; LOCATED IN: cytosol, nucleolus, nucleus; EXPRESSED IN: 22 plant structures; EXPRESSED DURING: 12 growth stages; CONTAINS InterPro DOMAIN/s: U3 small nucleolar ribonucleoprotein complex, subunit Mpp10p (InterPro:IPR012173), Mpp10 protein (InterPro:IPR007151); Has 76240 Blast hits to 38667 proteins in 1479 specie…
AT5G67060	protein_coding HEC1 (HECATE 1); transcription factor HECATE 1 (HEC1); FUNCTIONS IN: transcription factor activity; INVOLVED IN: transmitting tissue development, carpel formation, regulation of transcription; LOCATED IN: nucleus; EXPRESSED IN: 9 plant structures; EXPRESSED DURING: 6 growth stages; CONTAINS InterPro DOMAIN/s: Basic helix-loop-helix dimerisation region bHLH (InterPro:IPR001092), Hel…
AT5G67180	protein_coding AP2 domain-containing transcription factor, putative AP2 domain-containing transcription factor, putative; FUNCTIONS IN: transcription factor activity, DNA binding; INVOLVED IN: multicellular organismal development, response to heat, regulation of transcription, DNA-dependent; LOCATED IN: nucleus; EXPRESSED IN: 18 plant structures; EXPRESSED DURING: 11 growth stages; CONTAINS Inter…
AT5G67320	protein_coding HOS15 (high expression of osmotically responsive genes 15) Encodes a WD-40 protein involved in histone deacetylation in response to abiotic stress.Identified in a screen for mutations with altered expression of stress induced genes. Functions as a repressor of cold tolerance induced genes. Loss of function mutants are hypersensitive to freezing. high expression of osmotically respo…
