# Supplementary material for: Geminivirus-encoded TrAP suppressor inhibits the histone methyltransferase SUVH4/KYP to counter host defense
Source: eLife. 2015 Sep 7;4:e06671. doi: 10.7554/eLife.06671 (PMC4606454; doi:10.7554/eLife.06671)
Supplement: Supplementary file 2. — Transcriptome comparison of the genes deregulated by TrAP overexpression and lhp1 loss-of-function mutant. DOI: http://dx.doi.org/10.7554/eLife.06671.022 [file elife06671s002.xlsx]

## Sheet: DEG in lhp1
Gene	Proble	Log2 (FoldChange)	Average expression	Bayes Adjusted P-value	Annotation
AT2G26440	245052_at	1.5493	7.10713	0.00333915	Plant invertase/pectin methylesterase inhibitor superfamily
AT2G41510	245108_at	1.24946	4.55641	0.0360369	cytokinin oxidase/dehydrogenase 1
AT2G47550	245151_at	2.18596	5.02657	0.00307087	Plant invertase/pectin methylesterase inhibitor superfamily
AT3G29810	245228_at	1.75027	7.97959	0.00112979	COBRA-like protein 2 precursor
AT4G16563	245262_at	1.36793	7.31417	0.0277447	Eukaryotic aspartyl protease family protein
AT4G15210	245275_at	1.09554	3.86986	0.0411426	beta-amylase 5
AT4G14690	245306_at	1.17526	10.2533	0.05546	Chlorophyll A-B binding family protein
AT4G16670	245439_at	1.28035	6.32872	0.00386748	Plant protein of unknown function (DUF828) with plant pleckstrin homology-like region
AT1G35140	245757_at	1.44742	9.83129	0.219144	Phosphate-responsive 1 family protein
AT5G09440	245885_at	1.37469	10.0011	0.0272634	EXORDIUM like 4
AT5G24770 /// AT5G24780	245928_s_at	1.75694	7.50171	0.00506759	NA
AT5G20240	246072_at	3.07466	5.2405	0.00058036	K-box region and MADS-box transcription factor family protein
AT5G19890	246149_at	1.52534	5.02894	0.0567625	Peroxidase superfamily protein
AT4G36430	246228_at	1.41046	8.01147	0.00348476	Peroxidase superfamily protein
AT4G36700	246273_at	1.07755	4.80426	0.0850342	RmlC-like cupins superfamily protein
AT3G51860	246302_at	1.47272	8.04302	0.00332248	cation exchanger 3
AT1G77380	246389_at	1.02581	6.01751	0.0322659	amino acid permease 3
AT5G15830	246522_at	1.2724	7.46305	0.0418413	basic leucine-zipper 3
AT5G15800	246531_at	3.43346	5.00953	0.000171471	K-box region and MADS-box transcription factor family protein
AT5G14920	246550_at	1.31461	8.84446	0.0172581	Gibberellin-regulated family protein
AT1G31770	246580_at	1.05282	7.25271	0.0404574	ATP-binding cassette 14
AT5G14780	246595_at	1.11755	10.876	0.00643328	formate dehydrogenase
AT5G36220	246620_at	1.41774	6.36938	0.0115176	cytochrome p450 81d1
AT5G26260	246825_at	1.41781	7.1358	0.00285603	TRAF-like family protein
AT5G67320	247002_at	1.0651	5.90812	0.226146	WD-40 repeat family protein
AT5G67480	247013_at	2.11213	8.01361	0.0158246	BTB and TAZ domain protein 4
AT5G66985	247024_at	1.21072	7.76045	0.225781	NA
AT5G67110	247035_at	1.30141	6.4994	0.00269426	basic helix-loop-helix (bHLH) DNA-binding superfamily protein
AT5G66540	247046_at	1.1154	5.75068	0.0881132	NA
AT5G64570	247266_at	1.26096	9.5033	0.0113103	beta-D-xylosidase 4
AT5G63580	247358_at	2.35786	5.09504	0.00285243	flavonol synthase 2
AT5G62730	247447_at	1.70708	4.9437	0.0057987	Major facilitator superfamily protein
AT5G62165	247469_at	1.04719	3.7433	0.0440862	AGAMOUS-like 42
AT5G61440	247524_at	1.07387	7.96127	0.0307364	atypical CYS HIS rich thioredoxin 5
AT5G60760	247582_at	1.04419	4.48624	0.0179632	P-loop containing nucleoside triphosphate hydrolases superfamily protein
AT5G60530	247645_at	1.01288	5.08953	0.244751	late embryogenesis abundant protein-related / LEA protein-related
AT5G59320	247717_at	1.80764	9.46404	0.00879665	lipid transfer protein 3
AT5G59310	247718_at	5.58394	8.37206	0.000171471	lipid transfer protein 4
AT5G56870	247954_at	1.05174	9.34852	0.235424	beta-galactosidase 4
AT5G56360	247990_at	1.43767	7.23855	0.195742	calmodulin-binding protein
AT5G55920	248036_at	1.11168	7.61706	0.167645	S-adenosyl-L-methionine-dependent methyltransferases superfamily protein
AT5G53820	248227_at	1.30632	3.93221	0.00690843	Late embryogenesis abundant protein (LEA) family protein
AT5G51840	248378_at	1.05483	5.99388	0.129554	NA
AT5G50790	248496_at	3.19318	5.43897	0.000431633	Nodulin MtN3 family protein
AT5G49520	248611_at	1.63906	5.61091	0.0148792	WRKY DNA-binding protein 48
AT5G48000	248728_at	1.44308	6.39216	0.0079536	subfamily A, family 708, cytochrome P450, polypeptide 2
AT5G48010	248729_at	1.06064	5.97759	0.00402084	thalianol synthase 1
AT5G46330	248895_at	1.2005	5.28757	0.0565306	Leucine-rich receptor-like protein kinase family protein
AT5G46050	248932_at	1.83513	6.29276	0.00483416	peptide transporter 3
AT5G44390	249051_at	1.06408	5.67371	0.143301	FAD-binding Berberine family protein
AT5G44420	249052_at	2.77025	6.64959	0.00058036	plant defensin 1.2
AT5G39520	249454_at	3.29052	6.18555	0.00113114	Protein of unknown function (DUF1997)
AT5G39580	249459_at	2.03087	7.88659	0.117277	Peroxidase superfamily protein
AT5G39610	249467_at	1.35018	7.00496	0.0282876	NAC domain containing protein 6
AT5G38720	249528_at	1.22159	5.15303	0.150149	NA
AT5G38780	249532_at	1.07481	5.30036	0.106811	S-adenosyl-L-methionine-dependent methyltransferases superfamily protein
AT5G38020	249567_at	1.15572	7.04765	0.00307087	S-adenosyl-L-methionine-dependent methyltransferases superfamily protein
AT5G37940 /// AT5G38000	249600_s_at	1.07632	3.60592	0.0168401	NA
AT5G24160	249775_at	2.16819	7.4718	0.00171975	squalene monoxygenase 6
AT5G24240	249780_at	1.69688	4.86205	0.0189384	Phosphatidylinositol 3- and 4-kinase ;Ubiquitin family protein
AT5G23810	249791_at	1.10423	5.23107	0.00307087	amino acid permease 7
AT5G23020	249867_at	1.03913	9.54762	0.0115586	2-isopropylmalate synthase 2
AT5G22460	249917_at	1.32509	6.38335	0.0237851	alpha/beta-Hydrolases superfamily protein
AT5G22430	249939_at	2.28995	4.67366	0.00058036	Pollen Ole e 1 allergen and extensin family protein
AT5G17760	250062_at	1.38429	6.10636	0.0138867	P-loop containing nucleoside triphosphate hydrolases superfamily protein
AT5G14650	250142_at	1.86091	4.56249	0.00246019	Pectin lyase-like superfamily protein
AT5G15120	250152_at	1.3099	8.07753	0.211389	Protein of unknown function (DUF1637)
AT5G13330	250287_at	1.5933	7.0669	0.00285243	related to AP2 6l
AT5G11360	250360_at	1.63142	5.80135	0.0122415	Interleukin-1 receptor-associated kinase 4 protein
AT5G10040	250464_at	1.3413	4.9423	0.270656	NA
AT5G10210	250472_at	2.10043	6.62263	0.00256666	NA
AT5G09570	250515_at	1.08347	6.42781	0.0240449	Cox19-like CHCH family protein
AT5G07680	250597_at	1.21881	5.4902	0.00344702	NAC domain containing protein 80
AT5G06720	250646_at	1.60772	5.56045	0.00307087	peroxidase 2
AT5G07100	250666_at	1.26086	6.32606	0.0333915	WRKY DNA-binding protein 26
AT5G06730	250702_at	1.09837	4.11181	0.00276386	Peroxidase superfamily protein
AT5G05340	250798_at	2.16681	5.58639	0.0116819	Peroxidase superfamily protein
AT5G05040 /// AT5G05060	250815_s_at	1.09667	8.54005	0.00285243	NA
AT5G03840	250869_at	1.42224	4.93663	0.003735	PEBP (phosphatidylethanolamine-binding protein) family protein
AT3G63110	251154_at	1.0289	7.47585	0.0292829	isopentenyltransferase 3
AT3G57520	251642_at	1.02458	9.54278	0.0260416	seed imbibition 2
AT3G55970	251770_at	1.93869	5.12298	0.00549759	jasmonate-regulated gene 21
AT3G54340	251898_at	3.24378	5.00916	0.000328819	K-box region and MADS-box transcription factor family protein
AT3G51430	252117_at	1.1174	7.79549	0.00266837	Calcium-dependent phosphotriesterase superfamily protein
AT3G50570	252160_at	1.02316	6.89274	0.0675653	hydroxyproline-rich glycoprotein family protein
AT3G26560 /// AT3G50480	252170_at	1.21417	8.9271	0.0674227	NA
AT3G49620	252265_at	2.91412	5.43088	0.000328819	2-oxoglutarate (2OG) and Fe(II)-dependent oxygenase superfamily protein
AT3G49110 /// AT3G49120	252291_s_at	1.0923	10.2642	0.0157977	NA
AT3G46280	252511_at	1.34119	7.70566	0.0338195	protein kinase-related
AT3G45970	252563_at	1.92958	8.66557	0.0915668	expansin-like A1
AT4G37770	253066_at	1.1908	5.92469	0.0598934	1-amino-cyclopropane-1-carboxylate synthase 8
AT4G37520 /// AT4G37530	253099_s_at	1.09637	9.07966	0.0116819	NA
AT4G33150	253373_at	1.59163	7.63519	0.0178634	lysine-ketoglutarate reductase/saccharopine dehydrogenase bifunctional enzyme
AT4G31800	253485_at	1.67057	6.71133	0.120921	WRKY DNA-binding protein 18
AT4G31330	253525_at	1.31522	6.69293	0.0116819	DUF599, Protein of unknown function
AT4G30280	253628_at	1.0107	7.58855	0.210189	xyloglucan endotransglucosylase/hydrolase 18
AT4G30430	253632_at	1.14757	4.43115	0.0409184	tetraspanin9
AT4G30270	253666_at	1.26807	11.5281	0.0105852	xyloglucan endotransglucosylase/hydrolase 24
AT4G27730	253887_at	1.02945	6.03497	0.0469591	oligopeptide transporter 1
AT4G26260	254001_at	1.38451	5.06759	0.0278494	myo-inositol oxygenase 4
AT4G25810	254042_at	2.46802	8.834	0.0706749	xyloglucan endotransglycosylase 6
AT4G25730	254079_at	1.08325	6.09948	0.101273	FtsJ-like methyltransferase family protein
AT4G24540	254130_at	1.58904	5.63585	0.0128832	AGAMOUS-like 24
AT4G24040	254197_at	1.31491	7.29392	0.00344702	trehalase 1
AT4G24110	254200_at	1.92321	6.57207	0.106749	NA
AT4G22470	254314_at	2.84116	8.54059	0.00285603	protease inhibitor/seed storage/lipid transfer protein (LTP) family protein
AT4G21590	254391_at	2.0326	6.03985	0.00218974	endonuclease 3
AT4G21680	254396_at	2.39322	6.01125	0.00643328	NITRATE TRANSPORTER 1.8
AT4G20860	254447_at	1.06675	7.38952	0.2149	FAD-binding Berberine family protein
AT4G19420	254573_at	1.33538	8.42334	0.0819067	Pectinacetylesterase family protein
AT4G19430	254574_at	1.5211	4.06291	0.0179632	NA
AT4G18960	254595_at	3.06463	4.07325	0.000525548	K-box region and MADS-box transcription factor family protein
AT4G18010	254707_at	1.14208	7.97681	0.0168721	myo-inositol polyphosphate 5-phosphatase 2
AT4G12960	254777_at	1.95321	3.91716	0.00307087	Gamma interferon responsive lysosomal thiol (GILT) reductase family protein
AT4G12500	254819_at	1.15991	6.6635	0.00471132	Bifunctional inhibitor/lipid-transfer protein/seed storage 2S albumin superfamily protein
AT4G12550	254828_at	1.7685	8.82498	0.00171975	Auxin-Induced in Root cultures 1
AT4G12490	254832_at	1.64584	8.91944	0.00499968	Bifunctional inhibitor/lipid-transfer protein/seed storage 2S albumin superfamily protein
AT4G11290	254914_at	1.21991	7.57986	0.00348476	Peroxidase superfamily protein
AT4G08770	255110_at	1.35706	7.38391	0.00151511	Peroxidase superfamily protein
AT4G05470	255228_at	2.76205	4.42062	0.000211968	RNI-like superfamily protein
AT4G05390	255230_at	1.36589	8.53428	0.0115586	root FNR 1
AT4G02400	255501_at	1.09613	5.24783	0.249139	U3 ribonucleoprotein (Utp) family protein
AT4G01430	255575_at	1.69928	7.91306	0.00820041	nodulin MtN21 /EamA-like transporter family protein
AT4G10270	255807_at	1.89274	8.68345	0.027181	Wound-responsive family protein
AT1G13700	256098_at	1.02307	8.09316	0.109505	6-phosphogluconolactonase 1
AT1G51820	256181_at	1.17087	3.16671	0.0923066	Leucine-rich repeat protein kinase family protein
AT1G55020	256321_at	1.37124	7.57597	0.0312066	lipoxygenase 1
AT3G19550	256569_at	1.92531	6.40312	0.00113114	NA
AT3G28500	256597_at	3.34083	7.05436	0.00113114	60S acidic ribosomal protein family
AT3G27220	257153_at	1.29797	6.97085	0.225256	Galactose oxidase/kelch repeat superfamily protein
AT3G30775	257315_at	1.15848	10.1541	0.00841988	Methylenetetrahydrofolate reductase family protein
AT2G26020	257365_x_at	2.47083	8.1763	0.00163982	plant defensin 1.2b
AT2G43140	257373_at	1.12759	5.73515	0.00307087	basic helix-loop-helix (bHLH) DNA-binding superfamily protein
AT3G26210	257623_at	1.08465	6.54874	0.0308578	family 71, polypeptide 23, cytochrome P450, subfamily B
AT3G26230	257625_at	1.00547	5.46501	0.0360369	polypeptide 24, family 71, cytochrome P450, subfamily B
AT3G26200	257636_at	1.0028	6.58953	0.0412239	family 71, polypeptide 22, cytochrome P450, subfamily B
AT3G25790	257645_at	1.17194	5.18891	0.0232787	myb-like transcription factor family protein
AT3G29250	257774_at	1.09674	7.23493	0.037991	NAD(P)-binding Rossmann-fold superfamily protein
AT3G23250	257919_at	1.43143	4.46107	0.0831347	myb domain protein 15
AT3G23150	257922_at	1.00375	6.16745	0.0368702	hybrid-type, Signal transduction histidine kinase, ethylene sensor
AT3G21720	257947_at	1.78783	5.26448	0.016421	isocitrate lyase
AT3G15650	258270_at	1.16186	6.70975	0.00781252	alpha/beta-Hydrolases superfamily protein
AT3G15500	258395_at	1.5055	6.81035	0.106811	NAC domain containing protein 3
AT3G02550	258487_at	1.90671	10.2655	0.0543164	LOB domain-containing protein 41
AT3G04720	258791_at	1.1492	12.1591	0.00307087	pathogenesis-related 4
AT3G04070	258809_at	1.04548	6.65091	0.0471761	NAC domain containing protein 47
AT3G05690	258890_at	1.616	6.83976	0.0120073	nuclear factor Y, subunit A2
AT3G10450	258923_at	1.25495	5.99718	0.00443026	serine carboxypeptidase-like 7
AT3G10040	258930_at	1.7176	6.22358	0.194857	sequence-specific DNA binding transcription factors
AT3G01970	258975_at	1.24826	6.75717	0.010128	WRKY DNA-binding protein 45
AT3G08860	258983_at	1.13959	5.43514	0.00810632	PYRIMIDINE 4
AT3G03470	259058_at	1.31591	7.66226	0.0115586	subfamily A, family 87, cytochrome P450, polypeptide 9
AT3G02310	259124_at	3.13963	4.60776	0.000171471	K-box region and MADS-box transcription factor family protein
AT3G11450	259284_at	1.13705	6.06442	0.151267	DnaJ domain ;Myb-like DNA-binding domain
AT1G43910	259507_at	1.22772	5.79982	0.00791717	P-loop containing nucleoside triphosphate hydrolases superfamily protein
AT1G21250	259561_at	1.30566	5.77653	0.0941444	cell wall-associated kinase
AT1G27980	259598_at	1.31741	8.29176	0.00344702	dihydrosphingosine phosphate lyase
AT1G52410	259609_at	1.31785	5.50531	0.10877	TSK-associating protein 1
AT1G77760	259681_at	1.00398	10.9076	0.0200343	nitrate reductase 1
AT1G63040	259682_at	1.02714	3.98804	0.00766152	a pseudogene member of the DREB subfamily A-4 of ERF/AP2 transcription factor family. The translated product contains one AP2 domain. There are 17 members in this subfamily including TINY.
AT1G77640	259729_at	1.69511	6.73839	0.105918	Integrase-type DNA-binding superfamily protein
AT1G78090	260059_at	1.06459	7.11453	0.0223937	trehalose-6-phosphate phosphatase
AT1G66320 /// AT1G66640	260132_s_at	2.2142	4.07215	0.000525548	NA
AT1G71890	260170_at	1.00937	6.45453	0.01484	Major facilitator superfamily protein
AT1G52890	260203_at	2.28847	5.2189	0.0214802	NAC domain containing protein 19
AT1G74010	260386_at	1.927	6.53725	0.00269272	Calcium-dependent phosphotriesterase superfamily protein
AT1G69930	260405_at	1.40004	4.33586	0.158695	glutathione S-transferase TAU 11
AT1G69880	260408_at	4.44845	6.57575	0.000328819	thioredoxin H-type 8
AT1G69870	260410_at	1.6169	7.45302	0.0136264	nitrate transporter 1.7
AT1G11070	260471_at	2.18953	3.57719	0.0274863	NA
AT2G43535	260549_at	1.74933	8.90609	0.00058036	Scorpion toxin-like knottin superfamily protein
AT2G43510	260551_at	2.11301	8.60679	0.00219997	trypsin inhibitor protein 1
AT2G43620	260556_at	2.053	8.83679	0.00307087	Chitinase family protein
AT2G43660	260584_at	1.38746	4.81338	0.00277331	Carbohydrate-binding X8 domain superfamily protein
AT1G19380	260656_at	1.19627	9.96814	0.13514	Protein of unknown function (DUF1195)
AT1G17590	260684_at	1.21684	4.27217	0.079826	subunit A8, nuclear factor Y
AT1G29050	260840_at	1.1976	8.34917	0.00841988	TRICHOME BIREFRINGENCE-LIKE 38
AT1G21910	260856_at	1.48152	8.8743	0.0980303	Integrase-type DNA-binding superfamily protein
AT1G43800	260869_at	1.35224	8.155	0.0941444	Plant stearoyl-acyl-carrier-protein desaturase family protein
AT1G02470	260933_at	1.93275	6.22518	0.0282343	Polyketide cyclase/dehydrase and lipid transport superfamily protein
AT1G12780	261211_at	1.13528	9.90436	0.138304	UDP-D-glucose/UDP-D-galactose 4-epimerase 1
AT1G32940	261240_at	1.10524	6.51072	0.0646324	Subtilase family protein
AT1G37140	262033_at	1.55261	4.26808	0.00285243	MEI2 C-terminal RRM only like 1
AT1G80160	262047_at	2.65031	5.92054	0.000660456	Lactoylglutathione lyase / glyoxalase I family protein
AT1G02850	262118_at	1.57978	9.11322	0.0127689	beta glucosidase 11
AT1G52700	262154_at	1.4984	5.79281	0.00146577	alpha/beta-Hydrolases superfamily protein
AT1G78050	262180_at	1.89985	7.09068	0.00807868	phosphoglycerate/bisphosphoglycerate mutase
AT1G64160	262325_at	1.61793	3.45651	0.0201521	Disease resistance-responsive (dirigent-like protein) family protein
AT1G72830	262378_at	1.11421	5.38398	0.0769096	subunit A3, nuclear factor Y
AT1G17020	262482_at	1.9587	6.40805	0.00138473	senescence-related gene 1
AT1G59730	262905_at	1.69219	5.20956	0.00456666	thioredoxin H-type 7
AT1G59960	262913_at	1.05097	8.61733	0.0052304	NAD(P)-linked oxidoreductase superfamily protein
AT1G75730	262967_at	1.11845	5.52739	0.0623092	NA
AT2G18140 /// AT2G18150	263063_s_at	1.73354	6.77857	0.00171975	NA
AT2G16060	263096_at	1.74705	9.49947	0.0317135	hemoglobin 1
AT2G16005	263098_at	1.86908	7.00871	0.0440862	MD-2-related lipid recognition domain-containing protein
AT1G36060	263194_at	1.1198	6.01214	0.0325861	Integrase-type DNA-binding superfamily protein
AT1G10550	263207_at	1.85624	5.99603	0.0904773	xyloglucan:xyloglucosyl transferase 33
AT1G10585	263210_at	1.28318	4.05242	0.0500862	basic helix-loop-helix (bHLH) DNA-binding superfamily protein
AT2G42610	263498_at	1.31353	8.76336	0.0182096	Protein of unknown function (DUF640)
AT2G21640	263515_at	1.04517	5.90847	0.00724574	Encodes a protein of unknown function that is a marker for oxidative stress response.
AT2G24850	263539_at	1.17898	4.58119	0.0305997	tyrosine aminotransferase 3
AT2G01860	263593_at	1.08252	5.86798	0.051967	Tetratricopeptide repeat (TPR)-like superfamily protein
AT1G26930	263680_at	1.01152	7.00337	0.0250385	Galactose oxidase/kelch repeat superfamily protein
AT2G40330	263836_at	1.16429	7.52087	0.0882431	PYR1-like 6
AT2G36080	263963_at	1.03585	7.51293	0.00807868	AP2/B3-like transcriptional factor family protein
AT2G42830	263988_at	1.56083	6.29055	0.00807868	K-box region and MADS-box transcription factor family protein
AT1G79150	264118_at	1.29552	5.72266	0.182153	binding
AT1G79150	264131_at	1.18975	5.28048	0.207846	binding
AT1G78960	264137_at	1.0304	6.22814	0.00606108	lupeol synthase 2
AT1G02220	264148_at	1.11308	4.29744	0.0488147	NAC domain containing protein 3
AT1G65370	264166_at	1.13231	7.56213	0.00456666	TRAF-like family protein
AT1G12010	264346_at	1.41131	8.20922	0.00151652	2-oxoglutarate (2OG) and Fe(II)-dependent oxygenase superfamily protein
AT1G12070	264395_at	1.14286	4.62766	0.0153546	Immunoglobulin E-set superfamily protein
AT1G61800	264400_at	1.96512	5.45645	0.0638387	glucose-6-phosphate/phosphate translocator 2
AT1G61810	264433_at	1.18958	5.3557	0.0695811	beta-glucosidase 45
AT1G09500	264514_at	1.2146	4.03031	0.106885	NAD(P)-binding Rossmann-fold superfamily protein
AT1G10070	264524_at	1.36746	6.92125	0.0368702	branched-chain amino acid transaminase 2
AT1G65500	264635_at	1.14796	8.28075	0.0158723	NA
AT1G65480	264638_at	3.18008	6.63806	0.000243606	PEBP (phosphatidylethanolamine-binding protein) family protein
AT1G03710	264830_at	3.62559	4.80413	0.000171471	Cystatin/monellin superfamily protein
AT1G24280	264859_at	1.04846	7.42816	0.0168575	glucose-6-phosphate dehydrogenase 3
AT1G24260	264872_at	4.50237	8.42665	0.00113114	K-box region and MADS-box transcription factor family protein
AT1G60730	264929_at	1.02685	6.4249	0.00330651	NAD(P)-linked oxidoreductase superfamily protein
AT1G77120	264953_at	1.96473	9.75439	0.00269426	alcohol dehydrogenase 1
AT1G27030	264987_at	1.09774	7.87686	0.0108528	NA
AT1G24575	265025_at	1.44702	7.22127	0.0023213	NA
AT2G16660	265414_at	1.208	8.1295	0.0448558	Major facilitator superfamily protein
AT2G20700	265430_at	1.22333	6.14346	0.0151403	LORELEI-LIKE-GPI ANCHORED PROTEIN 2
AT2G20870	265441_at	1.82819	6.05358	0.00150505	cell wall protein precursor, putative
AT2G19990	265586_at	1.04618	5.412	0.0342721	pathogenesis-related protein-1-like
AT2G19970	265588_at	1.22257	8.44269	0.00285603	and Pathogenesis-related 1 protein) superfamily protein, CAP (Cysteine-rich secretory proteins, Antigen 5
AT2G14560	265837_at	1.21781	5.33223	0.037991	Protein of unknown function (DUF567)
AT2G19590	265948_at	1.0448	6.68229	0.00289444	ACC oxidase 1
AT2G18550	265983_at	1.63252	4.47357	0.00483416	homeobox protein 21
AT2G28120	266140_at	1.06758	8.34818	0.149382	Major facilitator superfamily protein
AT2G39030	266142_at	3.38809	6.51509	0.00112979	Acyl-CoA N-acyltransferases (NAT) superfamily protein
AT2G27550	266209_at	1.98577	7.45614	0.00154625	centroradialis
AT2G29350	266292_at	2.47164	6.43929	0.0138867	senescence-associated gene 13
AT2G41230	266364_at	2.31752	6.97462	0.0062034	NA
AT2G14610	266385_at	1.18332	6.24738	0.112201	pathogenesis-related gene 1
AT2G16860	266537_at	1.14858	6.09327	0.230298	GCIP-interacting family protein
AT2G19800	266693_at	1.45392	8.16988	0.0546218	myo-inositol oxygenase 2
AT2G02990 /// AT2G16300	266743_at	3.44864	6.67959	0.0139524	NA
AT2G29120	266782_at	1.11164	5.10129	0.163767	glutamate receptor 2.7
AT2G22860	266799_at	1.0247	5.37577	0.0418892	phytosulfokine 2 precursor
AT2G39510	266965_at	1.57696	6.17918	0.00483416	nodulin MtN21 /EamA-like transporter family protein
AT2G39330	266989_at	1.00003	3.91879	0.0173738	jacalin-related lectin 23
AT2G39350	267008_at	1.08326	7.47593	0.0165796	ABC-2 type transporter family protein
AT2G26580	245029_at	-2.0791	5.92201	0.00112979	plant-specific transcription factor YABBY family protein
---	245047_at	-1.19715	7.89244	0.0115586	NA
AT1G67810	245193_at	-1.01662	5.29668	0.0657555	sulfur E2
AT4G16515	245336_at	-1.0825	7.77589	0.0445018	At5g51451 (RGF5), tyrosine-sulfated, At1g13620 (RGF2), Encodes a root meristem growth factor (RGF). Belongs to a family of functionally redundant homologous peptides that are secreted, At3g30350 (RGF4), At2g03830 (RGF8) and At5g64770 (RGF9)., At2g04025 (RGF3), and expressed mainly in the stem cell area and the innermost layer of central columella cells. RGFs are required for maintenance of the ro…
AT4G17810	245383_at	-1.36163	7.48938	0.0143398	C2H2 and C2HC zinc fingers superfamily protein
AT4G14560	245397_at	-1.09982	5.51754	0.0305997	indole-3-acetic acid inducible
AT4G16750	245445_at	-1.25861	5.03387	0.0144209	Integrase-type DNA-binding superfamily protein
AT4G17030	245463_at	-1.13468	7.4361	0.00643328	expansin-like B1
AT4G15620	245501_at	-1.46017	7.68152	0.00438504	Uncharacterised protein family (UPF0497)
AT4G14550	245593_at	-1.79246	6.55403	0.0115586	indole-3-acetic acid inducible 14
AT1G56600	245627_at	-1.60033	4.55343	0.0226518	galactinol synthase 2
AT5G04150	245692_at	-1.54447	5.82099	0.0680952	basic helix-loop-helix (bHLH) DNA-binding superfamily protein
AT1G51140	245748_at	-1.08235	6.41248	0.0136264	basic helix-loop-helix (bHLH) DNA-binding superfamily protein
AT1G30250	245771_at	-1.00991	3.22856	0.0294666	NA
AT1G30260	245776_at	-1.74747	7.38428	0.0030839	NA
AT5G13170	245982_at	-2.32665	7.10769	0.00546291	senescence-associated gene 29
AT5G20410	246075_at	-1.74986	4.78602	0.0244927	monogalactosyldiacylglycerol synthase 2
AT5G28630	246108_at	-1.05756	5.51939	0.1865	glycine-rich protein
AT5G25840	246860_at	-1.53817	7.8654	0.0116819	Protein of unknown function (DUF1677)
AT5G26270	246888_at	-1.31898	6.73016	0.0182462	NA
AT5G67180	247041_at	-1.4563	4.84044	0.00113114	target of early activation tagged (EAT) 3
AT5G66740	247055_at	-1.21835	4.32288	0.184518	Protein of unknown function (DUF620)
AT5G66590	247074_at	-1.39844	7.5174	0.0473081	and Pathogenesis-related 1 protein) superfamily protein, CAP (Cysteine-rich secretory proteins, Antigen 5
AT5G66400	247095_at	-1.49054	7.17205	0.0162381	Dehydrin family protein
AT5G66080	247126_at	-1.05359	4.87449	0.0230006	Protein phosphatase 2C family protein
AT5G64770	247252_at	-2.84607	7.01923	0.00112979	At5g51451 (RGF5), tyrosine-sulfated, At1g13620 (RGF2), Encodes a root meristem growth factor (RGF). Belongs to a family of functionally redundant homologous peptides that are secreted, At3g30350 (RGF4), At2g03830 (RGF8) and At5g64770 (RGF9)., At2g04025 (RGF3), and expressed mainly in the stem cell area and the innermost layer of central columella cells. RGFs are required for maintenance of the ro…
AT5G62130	247467_at	-1.01657	7.60304	0.00527674	Per1-like family protein
AT5G59330	247713_at	-1.28263	6.8299	0.0115586	Bifunctional inhibitor/lipid-transfer protein/seed storage 2S albumin superfamily protein
AT5G59220	247723_at	-1.69426	5.76126	0.0339276	highly ABA-induced PP2C gene 1
AT5G59080	247754_at	-1.04069	8.66438	0.0747562	NA
AT5G59130	247760_at	-1.29769	4.74963	0.0168575	Subtilase family protein
AT5G57780	247880_at	-1.92145	6.71415	0.00266837	NA
AT5G55620	248028_at	-1.21371	9.57773	0.0584197	NA
AT5G55570	248064_at	-1.25435	5.97154	0.0308578	NA
AT5G53200	248246_at	-1.01039	5.15959	0.0182915	Homeodomain-like superfamily protein
AT5G52310	248337_at	-1.11742	6.69487	0.00344702	low-temperature-responsive protein 78 (LTI78) / desiccation-responsive protein 29A (RD29A)
AT5G50760	248528_at	-1.4914	7.16994	0.00113114	SAUR-like auxin-responsive protein family
AT5G49630	248619_at	-1.03981	6.09856	0.0112897	amino acid permease 6
AT5G49100	248646_at	-1.00759	6.8993	0.00256666	NA
AT5G48900	248681_at	-1.01443	7.85417	0.010533	Pectin lyase-like superfamily protein
AT5G47610	248759_at	-1.05912	8.17492	0.0306775	RING/U-box superfamily protein
AT5G47640	248764_at	-1.67538	8.15606	0.00690843	subunit B2, nuclear factor Y
AT5G47450	248790_at	-1.82659	6.63792	0.060611	tonoplast intrinsic protein 2;3
AT5G46690	248839_at	-1.16033	6.07279	0.0248449	beta HLH protein 71
AT5G45650	248961_at	-1.29062	5.77336	0.00549759	subtilase family protein
AT5G44050	249071_at	-1.15541	5.01456	0.00711493	MATE efflux family protein
AT5G43150	249134_at	-1.44756	8.72821	0.00327232	NA
AT5G42650	249208_at	-1.56295	7.49485	0.00233851	allene oxide synthase
AT5G41900	249278_at	-1.04906	5.50479	0.0168575	alpha/beta-Hydrolases superfamily protein
AT5G39860	249383_at	-3.10337	4.74741	0.00402084	basic helix-loop-helix (bHLH) DNA-binding family protein
AT5G38910	249476_at	-1.51397	4.49313	0.0223156	RmlC-like cupins superfamily protein
AT5G36910	249645_at	-1.80179	10.1927	0.00058036	thionin 2.2
AT5G24420	249732_at	-1.62792	7.18991	0.0167501	6-phosphogluconolactonase 5
AT5G19260	249920_at	-1.36144	6.53116	0.00344702	Protein of unknown function (DUF3049)
AT5G22390	249932_at	-1.57635	7.29597	0.0135238	Protein of unknown function (DUF3049)
AT5G18060	250012_x_at	-2.31959	5.94953	0.016346	SAUR-like auxin-responsive protein family
AT5G17690	250060_at	-1.19147	5.361	0.105126	like heterochromatin protein (LHP1)
AT5G12050	250327_at	-2.22738	6.65523	0.00307087	NA
AT5G11420	250366_at	-1.05332	10.5901	0.016346	DUF642, Protein of unknown function
AT5G11590	250379_at	-1.05407	4.71392	0.0448443	Integrase-type DNA-binding superfamily protein
AT5G10930	250408_at	-1.42016	6.65199	0.0172377	CBL-interacting protein kinase 5
AT5G08030	250561_at	-1.14533	3.72281	0.0169401	PLC-like phosphodiesterases superfamily protein
AT5G06790	250696_at	-1.17589	5.14379	0.106893	NA
AT5G03090	250979_at	-1.24899	4.04905	0.00277331	NA
AT5G03130	250980_at	-2.03292	4.41796	0.00711493	NA
AT5G02550	251010_at	-1.04654	7.28052	0.0662125	NA
AT5G02440	251050_at	-1.05063	6.69478	0.0115305	NA
AT5G01820	251060_at	-1.14016	7.11039	0.0325861	serine/threonine protein kinase 1
AT5G01220	251143_at	-1.0677	6.80407	0.0108528	sulfoquinovosyldiacylglycerol 2
AT3G62950	251196_at	-1.33943	5.96556	0.158078	Thioredoxin superfamily protein
AT3G61930	251293_at	-1.1225	4.80151	0.0214723	NA
AT3G60390	251374_at	-1.03869	6.28335	0.0738707	homeobox-leucine zipper protein 3
AT3G60220	251412_at	-1.03438	5.62985	0.0167501	TOXICOS EN LEVADURA 4
AT3G58810	251545_at	-1.74513	5.7722	0.000979128	metal tolerance protein A2
AT3G57540	251644_at	-1.02611	5.63322	0.00344702	Remorin family protein
AT3G56060	251746_at	-1.45647	5.90042	0.00612002	Glucose-methanol-choline (GMC) oxidoreductase family protein
AT2G39800 /// AT3G55610	251775_s_at	-1.17997	9.12793	0.0128832	NA
AT3G53960	251916_at	-1.05678	6.04458	0.0294666	Major facilitator superfamily protein
AT3G51750	252073_at	-1.25632	4.09239	0.0231615	NA
AT3G50270	252199_at	-1.08045	7.93858	0.0355402	HXXXD-type acyl-transferase family protein
AT3G48720	252317_at	-1.95356	7.5112	0.000525548	HXXXD-type acyl-transferase family protein
AT3G48460	252363_at	-1.61723	7.7722	0.00980009	GDSL-like Lipase/Acylhydrolase superfamily protein
AT3G47430	252411_at	-1.31328	8.3704	0.00834837	peroxin 11B
AT3G46900	252502_at	-1.45868	6.79049	0.0045913	copper transporter 2
AT4G39800	252863_at	-1.61406	9.21	0.00256666	myo-inositol-1-phosphate synthase 1
AT4G38860	252965_at	-1.93651	7.93543	0.0358785	SAUR-like auxin-responsive protein family
AT4G38850	252970_at	-1.53229	5.05077	0.00515882	SAUR-like auxin-responsive protein family
AT4G38840	252972_at	-1.33305	9.36661	0.00834837	SAUR-like auxin-responsive protein family
AT4G34250	253285_at	-1.04028	7.42174	0.00968036	3-ketoacyl-CoA synthase 16
AT4G33550	253344_at	-1.40812	8.3683	0.0138867	Bifunctional inhibitor/lipid-transfer protein/seed storage 2S albumin superfamily protein
AT4G32280	253423_at	-1.30743	4.13538	0.0111208	indole-3-acetic acid inducible 29
AT4G31940	253502_at	-3.51073	3.7704	0.00058036	polypeptide 4, cytochrome P450, subfamily C, family 82
AT4G29190	253722_at	-1.37021	8.13565	0.0521455	Zinc finger C-x8-C-x5-C-x3-H type family protein
AT4G28250	253815_at	-1.38955	8.47244	0.00166721	expansin B3
AT4G27657	253859_at	-1.65279	5.56831	0.00555722	NA
AT4G26530	253971_at	-2.38691	8.97458	0.00322487	Aldolase superfamily protein
AT4G25470	254075_at	-1.10711	5.08015	0.158148	C-repeat/DRE binding factor 2
AT4G23990	254185_at	-1.13356	5.73148	0.0208171	cellulose synthase like G3
AT4G19170	254564_at	-1.86078	8.62488	0.000979128	nine-cis-epoxycarotenoid dioxygenase 4
AT4G18970	254609_at	-1.00502	8.99943	0.00810632	GDSL-like Lipase/Acylhydrolase superfamily protein
AT4G13840	254737_at	-1.01313	8.85452	0.0632326	HXXXD-type acyl-transferase family protein
AT4G12980	254746_at	-1.8974	7.83343	0.00117311	Auxin-responsive family protein
AT4G12310 /// AT4G12320	254835_s_at	-1.62547	6.15901	0.0247156	NA
AT4G10770	254938_at	-1.1902	6.74212	0.00438504	oligopeptide transporter 7
AT3G24160 /// AT4G09890	255028_at	-1.22594	6.64133	0.0184408	NA
AT4G04750	255294_at	-1.34571	4.84572	0.00455183	Major facilitator superfamily protein
AT4G04840	255298_at	-2.65606	8.47179	0.00129595	methionine sulfoxide reductase B6
AT4G04955	255310_at	-1.02244	7.20961	0.0442239	allantoinase
AT4G02420	255503_at	-1.74335	6.58953	0.00256666	Concanavalin A-like lectin protein kinase family protein
AT4G01950	255549_at	-1.26961	7.62125	0.0118948	glycerol-3-phosphate acyltransferase 3
AT4G01080	255604_at	-1.03115	5.5633	0.158695	TRICHOME BIREFRINGENCE-LIKE 26
AT4G00360	255690_at	-1.21385	9.4504	0.00285243	subfamily A, family 86, cytochrome P450, polypeptide 2
AT4G00400	255692_at	-1.01445	8.43575	0.00871242	glycerol-3-phosphate acyltransferase 8
AT4G10150 /// AT4G10160	255802_s_at	-1.57856	4.48458	0.00781252	NA
AT2G40610	255822_at	-2.82928	8.30425	0.0043688	expansin A8
AT2G40475	255825_at	-1.36169	7.38808	0.0249446	NA
AT2G40460	255877_at	-1.05763	6.42673	0.0118948	Major facilitator superfamily protein
AT1G22160	255957_at	-1.84773	7.00302	0.00724574	Protein of unknown function (DUF581)
AT1G07180	256057_at	-1.17805	8.87496	0.00661322	alternative NAD(P)H dehydrogenase 1
AT1G06980	256066_at	-1.49059	4.75226	0.0312066	NA
AT1G20823	256093_at	-1.05617	6.6132	0.0463695	RING/U-box superfamily protein
AT1G13650	256096_at	-1.80874	5.79781	0.0131101	NA
AT1G69530	256299_at	-1.38176	9.99851	0.0608537	expansin A1
AT1G31580	256497_at	-1.19348	11.8744	0.00307087	ECS1
AT1G75250	256503_at	-1.86234	5.88897	0.0197457	RAD-like 6
AT1G66100	256527_at	-3.96538	8.9442	0.0105852	Plant thionin
AT3G29780	256563_at	-1.18878	5.83269	0.0230379	ralf-like 27
AT3G28220	256577_at	-2.11365	7.98971	0.000722602	TRAF-like family protein
AT3G52360	256674_at	-1.27309	8.63737	0.0104643	NA
AT3G25670	256761_at	-1.14391	4.36702	0.00618775	Leucine-rich repeat (LRR) family protein
AT3G22231	256766_at	-1.39962	6.98344	0.11964	pathogen and circadian controlled 1
AT3G13720	256785_at	-1.01566	9.67933	0.0411487	PRA1 (Prenylated rab acceptor) family protein
AT3G22540	256926_at	-1.37927	5.38075	0.0518773	Protein of unknown function (DUF1677)
AT3G30720	256940_at	-1.34501	5.41708	0.0236015	qua-quine starch
AT3G19620	257017_at	-1.51067	3.93323	0.00488448	Glycosyl hydrolase family protein
AT3G12900	257135_at	-1.64662	5.34891	0.00656082	2-oxoglutarate (2OG) and Fe(II)-dependent oxygenase superfamily protein
AT3G21890	257262_at	-1.29524	6.07451	0.188746	B-box type zinc finger family protein
AT3G22060	257264_at	-1.02013	7.75282	0.0514829	Receptor-like protein kinase-related family protein
AT3G28007	257271_at	-1.22991	4.53569	0.00984783	Nodulin MtN3 family protein
AT3G14440	257280_at	-1.41234	3.32579	0.0453687	nine-cis-epoxycarotenoid dioxygenase 3
AT3G29670	257288_at	-1.41971	4.98595	0.0987046	HXXXD-type acyl-transferase family protein
AT2G37950	257381_at	-1.44327	6.03641	0.0115586	RING/FYVE/PHD zinc finger superfamily protein
AT1G29440	257506_at	-2.13976	5.97607	0.00814349	SAUR-like auxin-responsive protein family
AT3G25760 /// AT3G25770	257641_s_at	-1.55103	8.67894	0.00285603	NA
AT3G29030	258003_at	-1.60998	8.33157	0.0191267	expansin A5
AT3G13980	258196_at	-1.09333	6.70946	0.0312374	NA
AT3G16120	258339_at	-1.00299	4.50293	0.0145895	Dynein light chain type 1 family protein
AT3G16670	258419_at	-1.8442	8.80807	0.00438504	Pollen Ole e 1 allergen and extensin family protein
AT3G06070	258468_at	-1.73216	7.03522	0.0130529	NA
AT3G02380	258497_at	-1.12704	9.10935	0.0801226	CONSTANS-like 2
AT3G05800	258742_at	-1.51819	5.60645	0.0174024	AtBS1(activation-tagged BRI1 suppressor 1)-interacting factor 1
AT3G01960	259001_at	-1.72535	4.1144	0.00724574	NA
AT3G01550	259185_at	-1.01979	7.58055	0.0217681	phosphoenolpyruvate (pep)/phosphate translocator 2
AT3G16360	259329_at	-1.1655	4.31663	0.0158246	HPT phosphotransmitter 4
AT3G03840	259331_at	-1.38129	4.04465	0.00527674	SAUR-like auxin-responsive protein family
AT1G69160	259373_at	-1.01617	7.39347	0.00540621	NA
AT1G02390	259418_at	-1.34147	4.62944	0.00307087	glycerol-3-phosphate acyltransferase 2
AT1G64390	259736_at	-1.09822	8.10805	0.0466607	glycosyl hydrolase 9C2
AT1G29500	259773_at	-1.37035	6.2636	0.0282343	SAUR-like auxin-responsive protein family
AT1G29510	259783_at	-1.44377	5.32953	0.0240449	SAUR-like auxin-responsive protein family
AT1G29450	259784_at	-1.42664	6.53845	0.0131101	SAUR-like auxin-responsive protein family
AT1G29660	259786_at	-1.62631	10.3697	0.00160435	GDSL-like Lipase/Acylhydrolase superfamily protein
AT1G29460	259787_at	-1.90245	3.37724	0.0039642	SAUR-like auxin-responsive protein family
AT1G29395	259789_at	-1.44051	5.82997	0.0482328	COLD REGULATED 314 INNER MEMBRANE 1
AT1G29430 /// AT5G27780	259790_s_at	-1.94938	5.55746	0.00307087	NA
AT1G68780	260041_at	-1.45574	6.08224	0.042177	RNI-like superfamily protein
AT1G74670	260221_at	-1.54919	10.0584	0.00980009	Gibberellin-regulated family protein
AT1G73870	260380_at	-1.68691	7.93849	0.00113114	B-box type zinc finger protein with CCT domain
AT1G19510	260664_at	-1.4178	3.33008	0.013029	RAD-like 5
AT1G06830	260831_at	-1.30641	7.42748	0.0664831	Glutaredoxin family protein
AT1G06100	260948_at	-1.16433	5.89596	0.0305217	Fatty acid desaturase family protein
AT1G01250	261059_at	-1.42734	5.4278	0.0168401	Integrase-type DNA-binding superfamily protein
AT1G75460	261118_at	-1.0445	9.83073	0.00307087	ATP-dependent protease La (LON) domain protein
AT1G32900	261191_at	-1.15177	9.30673	0.01417	UDP-Glycosyltransferase superfamily protein
AT1G19960	261221_at	-1.8345	6.87354	0.00781252	NA
AT1G20190	261226_at	-1.42428	8.23717	0.0123547	expansin 11
AT1G18810	261407_at	-1.36067	6.10794	0.0168721	phytochrome kinase substrate-related
AT1G18870	261428_at	-1.30634	4.62998	0.0546789	isochorismate synthase 2
AT1G18710	261431_at	-2.50512	4.27961	0.00285603	myb domain protein 47
AT1G21130	261453_at	-1.16028	7.2291	0.137831	O-methyltransferase family protein
AT1G14540	261474_at	-1.09757	4.23792	0.152671	Peroxidase superfamily protein
AT1G08250	261758_at	-1.00128	6.69147	0.0747562	arogenate dehydratase 6
AT1G64590	261956_at	-1.82432	6.54806	0.00690843	NAD(P)-binding Rossmann-fold superfamily protein
AT1G78070	262164_at	-1.28512	6.01707	0.0116819	Transducin/WD40 repeat-like superfamily protein
AT1G48330	262236_at	-1.16227	5.8372	0.00438504	NA
AT1G53870 /// AT1G53890	262259_s_at	-1.35149	5.64698	0.00661202	NA
AT1G70985	262290_at	-1.28506	7.16554	0.0796589	hydroxyproline-rich glycoprotein family protein
AT1G73120	262373_at	-1.37496	7.64855	0.0317203	NA
AT1G34760	262412_at	-1.45165	6.90156	0.0345073	general regulatory factor 11
AT1G49310	262446_at	-1.04215	6.84903	0.0118764	NA
AT1G15260	262598_at	-1.01818	8.39731	0.0326081	NA
---	262719_at	-1.52125	4.51781	0.00344702	NA
AT1G13100	262827_at	-1.09206	6.26604	0.00276386	polypeptide 29, family 71, cytochrome P450, subfamily B
AT1G14700	262830_at	-1.82081	7.47662	0.000328819	purple acid phosphatase 3
AT1G64780	262883_at	-1.13423	8.35799	0.0499657	ammonium transporter 1;2
AT1G54040	263174_at	-1.73628	7.28315	0.00719367	epithiospecifier protein
AT2G22240	263433_at	-2.26135	7.27958	0.00058036	myo-inositol-1-phosphate synthase 2
AT2G22200	263486_at	-1.19584	5.08811	0.00285243	Integrase-type DNA-binding superfamily protein
AT2G42540	263497_at	-3.07736	6.20634	0.00112979	cold-regulated 15a
AT2G21650	263549_at	-1.73732	5.57724	0.00348476	Homeodomain-like superfamily protein
AT1G04240	263656_at	-1.21251	6.32656	0.0439079	AUX/IAA transcriptional regulator family protein
AT1G04250	263664_at	-1.23258	9.4936	0.0118184	AUX/IAA transcriptional regulator family protein
AT2G20570	263715_at	-1.23184	8.87642	0.0097036	GBF's pro-rich region-interacting factor 1
AT2G24540	263796_at	-1.02289	7.68872	0.0950082	Galactose oxidase/kelch repeat superfamily protein
AT2G36870	263841_at	-1.0216	9.80186	0.01484	xyloglucan endotransglucosylase/hydrolase 32
AT2G36430	263915_at	-1.02351	6.49201	0.0105852	Plant protein of unknown function (DUF247)
AT2G35960	263951_at	-1.13739	7.49743	0.0467027	NDR1/HIN1-like 12
AT2G22540	264054_at	-1.07869	9.31887	0.00269426	K-box region and MADS-box transcription factor family protein
AT2G28550	264057_at	-1.4421	7.52502	0.0169401	related to AP2.7
AT1G22690	264195_at	-1.27582	10.3568	0.00364019	Gibberellin-regulated family protein
AT1G60190	264217_at	-1.55091	5.96367	0.0941004	ARM repeat superfamily protein
AT1G54820	264240_at	-1.18743	7.46547	0.015876	Protein kinase superfamily protein
AT1G62280	264734_at	-1.14954	4.40835	0.0537267	SLAC1 homologue 1
AT1G62250	264738_at	-1.1303	7.99366	0.00438504	NA
AT1G08650	264783_at	-1.03128	6.38049	0.0977176	phosphoenolpyruvate carboxylase kinase 1
AT2G17300	264909_at	-1.23407	5.74623	0.0395008	NA
AT1G60590	264931_at	-1.34488	6.67606	0.207388	Pectin lyase-like superfamily protein
AT1G52000	265053_at	-2.05733	5.60895	0.00650387	Mannose-binding lectin superfamily protein
AT1G62510	265111_at	-1.28993	11.2565	0.00266837	Bifunctional inhibitor/lipid-transfer protein/seed storage 2S albumin superfamily protein
AT2G07707	265230_s_at	-1.08278	5.39619	0.019958	F0 complex, subunit 8 protein, Plant mitochondrial ATPase
AT2G43050	265246_at	-1.50587	5.58367	0.030271	Plant invertase/pectin methylesterase inhibitor superfamily
AT2G42900	265265_at	-1.00909	6.50425	0.0317135	Plant basic secretory protein (BSP) family protein
AT2G20750	265443_at	-2.45195	5.80248	0.00269272	expansin B1
AT2G27420	265665_at	-2.24522	5.01432	0.158078	Cysteine proteinases superfamily protein
AT2G03530	265713_at	-1.15524	5.50114	0.0359856	ureide permease 2
AT2G32100	265724_at	-1.44345	8.17937	0.0144209	ovate family protein 16
AT2G15020	265892_at	-2.48906	5.09066	0.0658655	NA
AT2G37870	266098_at	-1.20043	7.26288	0.0248774	Bifunctional inhibitor/lipid-transfer protein/seed storage 2S albumin superfamily protein
AT2G28780	266222_at	-1.43794	4.83083	0.00557453	NA
AT2G01420	266300_at	-1.21019	8.70921	0.0172377	Auxin efflux carrier family protein
AT2G47770	266462_at	-1.16002	6.03357	0.0437001	TSPO(outer membrane tryptophan-rich sensory protein)-related
AT2G19810	266695_at	-1.17882	8.05634	0.159637	CCCH-type zinc finger family protein
AT2G39250	267010_at	-1.67323	5.49616	0.00269272	Integrase-type DNA-binding superfamily protein
AT2G32560	267116_at	-1.07126	7.11719	0.0409321	F-box family protein
AT2G44230	267344_at	-1.27849	7.34342	0.00402084	Plant protein of unknown function (DUF946)
AT2G33790	267457_at	-1.14372	6.25324	0.0358785	arabinogalactan protein 30
AT2G30420	267495_at	-1.20385	4.64624	0.00473081	Homeodomain-like superfamily protein
AT2G45600	267503_at	-1.20909	6.86757	0.00781252	alpha/beta-Hydrolases superfamily protein
AT2G41870	267538_at	-1.57996	7.48896	0.00522716	Remorin family protein
AT2G32990	267595_at	-1.10842	6.09895	0.0471761	glycosyl hydrolase 9B8

## Sheet: Common TrAP-lhp1 DEG
Common lhp1-TrAP UPREGULATED GENES
Locus Identifier	Gene Description	Primary Gene Symbol	All Gene Symbols
AT1G02220	NAC domain containing protein 3 (NAC003); FUNCTIONS IN: sequence-specific DNA binding transcription factor activity; INVOLVED IN: multicellular organismal development, regulation of transcription; LOCATED IN: cellular_component unknown; EXPRESSED IN: 17 plant structures; EXPRESSED DURING: LP.06 six leaves visible, LP.04 four leaves visible, 4 anthesis, 4 leaf senescence stage, petal differentiati…	NAC DOMAIN CONTAINING PROTEIN 3 (NAC003)	NAC DOMAIN CONTAINING PROTEIN 3 (NAC003)
AT1G02470	Polyketide cyclase/dehydrase and lipid transport superfamily protein; FUNCTIONS IN: molecular_function unknown; INVOLVED IN: biological_process unknown; LOCATED IN: chloroplast; EXPRESSED IN: 10 plant structures; EXPRESSED DURING: 4 anthesis, C globular stage, petal differentiation and expansion stage; CONTAINS InterPro DOMAIN/s: Streptomyces cyclase/dehydrase (InterPro:IPR005031); BEST Arabidops…
AT1G02850	beta glucosidase 11 (BGLU11); FUNCTIONS IN: cation binding, hydrolase activity, hydrolyzing O-glycosyl compounds, catalytic activity; INVOLVED IN: carbohydrate metabolic process; LOCATED IN: endomembrane system; EXPRESSED IN: 24 plant structures; EXPRESSED DURING: 13 growth stages; CONTAINS InterPro DOMAIN/s: Glycoside hydrolase, family 1 (InterPro:IPR001360), Glycoside hydrolase, family 1, activ…	BETA GLUCOSIDASE 11 (BGLU11)	BETA GLUCOSIDASE 11 (BGLU11)
AT1G10070	Encodes a chloroplast branched-chain amino acid aminotransferase. Complements the yeast leu/iso-leu/val auxotrophy mutant.	BRANCHED-CHAIN AMINO ACID TRANSAMINASE 2 (BCAT-2)	BRANCHED-CHAIN AMINO ACID TRANSAMINASE 2 (BCAT-2)
AT1G10550	Encodes a membrane-localized protein that is predicted to function during cell wall modification.Overexpression of XTH33 results in abnormal cell morphology. It's expression is under epigenetic control by ATX1.	XYLOGLUCAN:XYLOGLUCOSYL TRANSFERASE 33 (XTH33)	XYLOGLUCAN:XYLOGLUCOSYL TRANSFERASE 33 (XTH33)
AT1G12010	Encodes a protein that appears to have 1-amino-cyclopropane-1-carboxylic acid oxidase activity based on mutant analyses.
AT1G12780	Encodes a UDP-glucose epimerase that catalyzes the interconversion of the sugar nucleotides UDP-glucose UDP-galactose via a UDP-4-keto-hexose intermediate. Responsive to stress.	UDP-D-GLUCOSE/UDP-D-GALACTOSE 4-EPIMERASE 1 (UGE1)	A. THALIANA UDP-GLC 4-EPIMERASE 1 (ATUGE1)
AT1G13700	6-phosphogluconolactonase 1 (PGL1); FUNCTIONS IN: 6-phosphogluconolactonase activity, catalytic activity; INVOLVED IN: pentose-phosphate shunt, carbohydrate metabolic process; LOCATED IN: cellular_component unknown; EXPRESSED IN: 11 plant structures; EXPRESSED DURING: LP.06 six leaves visible, LP.04 four leaves visible, 4 anthesis, petal differentiation and expansion stage; CONTAINS InterPro DOMA…	6-PHOSPHOGLUCONOLACTONASE 1 (PGL1)	6-PHOSPHOGLUCONOLACTONASE 1 (PGL1)
AT1G17020	Encodes a novel member of the Fe(II)/ascorbate oxidase gene family; senescence-related gene.	SENESCENCE-RELATED GENE 1 (SRG1)	SENESCENCE-RELATED GENE 1 (ATSRG1)
AT1G19380	Protein of unknown function (DUF1195); CONTAINS InterPro DOMAIN/s: Protein of unknown function DUF1195 (InterPro:IPR010608); BEST Arabidopsis thaliana protein match is: Protein of unknown function (DUF1195) (TAIR:AT4G36660.1); Has 67 Blast hits to 67 proteins in 15 species: Archae - 0; Bacteria - 0; Metazoa - 0; Fungi - 0; Plants - 67; Viruses - 0; Other Eukaryotes - 0 (source: NCBI BLink).
AT1G21250	cell wall-associated kinase, may function as a signaling receptor of extracellular matrix component such as oligogalacturonides.	CELL WALL-ASSOCIATED KINASE (WAK1)	(PRO25)
AT1G21910	encodes a member of the DREB subfamily A-5 of ERF/AP2 transcription factor family. The protein contains one AP2 domain. There are 15 members in this subfamily including RAP2.1, RAP2.9 and RAP2.10.	DEHYDRATION RESPONSE ELEMENT-BINDING PROTEIN 26 (DREB26)	DEHYDRATION RESPONSE ELEMENT-BINDING PROTEIN 26 (DREB26)
AT1G24260	Member of the MADs box transcription factor family. SEP3 is redundant with SEP1 and 2. Flowers of SEP1/2/3 triple mutants show a conversion of petals and stamens to sepals.SEP3 forms heterotetrameric complexes with other MADS box family members and binds to the CArG box motif.	SEPALLATA3 (SEP3)	AGAMOUS-LIKE 9 (AGL9)
AT1G24575	unknown protein; Has 7 Blast hits to 7 proteins in 2 species: Archae - 0; Bacteria - 0; Metazoa - 0; Fungi - 0; Plants - 7; Viruses - 0; Other Eukaryotes - 0 (source: NCBI BLink).
AT1G26930	Galactose oxidase/kelch repeat superfamily protein; FUNCTIONS IN: molecular_function unknown; INVOLVED IN: biological_process unknown; LOCATED IN: peroxisome; EXPRESSED IN: 18 plant structures; EXPRESSED DURING: 8 growth stages; CONTAINS InterPro DOMAIN/s: Galactose oxidase/kelch, beta-propeller (InterPro:IPR011043), Kelch repeat type 1 (InterPro:IPR006652), Kelch related (InterPro:IPR013089), Ke…
AT1G27980	dihydrosphingosine phosphate lyase (DPL1); FUNCTIONS IN: pyridoxal phosphate binding, carboxy-lyase activity, catalytic activity; INVOLVED IN: sphingolipid catabolic process, cellular amino acid metabolic process; LOCATED IN: endoplasmic reticulum, membrane; EXPRESSED IN: 23 plant structures; EXPRESSED DURING: 13 growth stages; CONTAINS InterPro DOMAIN/s: Pyridoxal phosphate-dependent transferase…	DIHYDROSPHINGOSINE PHOSPHATE LYASE (DPL1)	(ATDPL1)
AT1G35140	EXL1 is involved in the C-starvation response. Phenotypic changes of an exl1 loss of function mutant became evident only under corresponding experimental conditions. For example, the mutant showed diminished biomass production in a short-day/low light growth regime, impaired survival during extended night, and impaired survival of anoxia stress.	PHOSPHATE-INDUCED 1 (PHI-1)	PHOSPHATE-INDUCED 1 (PHI-1)
AT1G36060	encodes a member of the DREB subfamily A-6 of ERF/AP2 transcription factor family. The protein contains one AP2 domain. There are 8 members in this subfamily including RAP2.4.
AT1G43800	Plant stearoyl-acyl-carrier-protein desaturase family protein; FUNCTIONS IN: acyl-[acyl-carrier-protein] desaturase activity, oxidoreductase activity, transition metal ion binding; INVOLVED IN: oxidation reduction, fatty acid metabolic process, fatty acid biosynthetic process; LOCATED IN: membrane; EXPRESSED IN: 9 plant structures; EXPRESSED DURING: 6 growth stages; CONTAINS InterPro DOMAIN/s: Ri…	FLORAL TRANSITION AT THE MERISTEM1 (FTM1)	FLORAL TRANSITION AT THE MERISTEM1 (FTM1)
AT1G43910	P-loop containing nucleoside triphosphate hydrolases superfamily protein; FUNCTIONS IN: nucleoside-triphosphatase activity, ATPase activity, nucleotide binding, ATP binding; LOCATED IN: endomembrane system; EXPRESSED IN: 23 plant structures; EXPRESSED DURING: 13 growth stages; CONTAINS InterPro DOMAIN/s: ATPase, AAA-type, core (InterPro:IPR003959), ATPase, AAA+ type, core (InterPro:IPR003593); BE…
AT1G61800	glucose6-Phosphate/phosphate transporter 2. Expression is upregulated in the shoot of cax1/cax3 mutant.	GLUCOSE-6-PHOSPHATE/PHOSPHATE TRANSLOCATOR 2 (GPT2)	GLUCOSE-6-PHOSPHATE/PHOSPHATE TRANSLOCATOR 2 (GPT2)
AT1G65480	FT, together with LFY, promotes flowering and is antagonistic with its homologous gene, TERMINAL FLOWER1 (TFL1). FT is expressed in leaves and is induced by long day treatment. Either the FT mRNA or protein is translocated to the shoot apex where it induces its own expression. Recent data suggests that FT protein acts as a long-range signal. FT is a target of CO and acts upstream of SOC1.	FLOWERING LOCUS T (FT)	FLOWERING LOCUS T (FT)
AT1G69870	Encodes a low affinity nitrate transporter NRT1.7. Expressed in phloem. Responsible for source-to-sink remobilization of nitrate.	NITRATE TRANSPORTER 1.7 (NRT1.7)	NITRATE TRANSPORTER 1.7 (NRT1.7)
AT1G69880	thioredoxin H-type 8 (TH8); INVOLVED IN: N-terminal protein myristoylation, cell redox homeostasis; LOCATED IN: cellular_component unknown; EXPRESSED IN: 15 plant structures; EXPRESSED DURING: 6 growth stages; CONTAINS InterPro DOMAIN/s: Thioredoxin fold (InterPro:IPR012335), Thioredoxin, core (InterPro:IPR015467), Thioredoxin-like (InterPro:IPR017936), Thioredoxin domain (InterPro:IPR013766), Th…	THIOREDOXIN H-TYPE 8 (TH8)	THIOREDOXIN H-TYPE 8 (TH8)
AT1G74010	Calcium-dependent phosphotriesterase superfamily protein; FUNCTIONS IN: strictosidine synthase activity; INVOLVED IN: biosynthetic process; LOCATED IN: plant-type cell wall; EXPRESSED IN: 11 plant structures; EXPRESSED DURING: L mature pollen stage, M germinated pollen stage, 4 anthesis, C globular stage, petal differentiation and expansion stage; CONTAINS InterPro DOMAIN/s: Strictosidine synthas…
AT1G75730	unknown protein; Has 327 Blast hits to 272 proteins in 89 species: Archae - 0; Bacteria - 129; Metazoa - 68; Fungi - 14; Plants - 20; Viruses - 0; Other Eukaryotes - 96 (source: NCBI BLink).
AT1G77120	Catalyzes the reduction of acetaldehyde using NADH as reductant. Requires zinc for activity. Dimer. Anaerobic response polypeptide (ANP). Fermentation. The protein undergoes thiolation following treatment with the oxidant tert-butylhydroperoxide.	ALCOHOL DEHYDROGENASE 1 (ADH1)	ALCOHOL DEHYDROGENASE 1 (ADH1)
AT1G77640	encodes a member of the DREB subfamily A-5 of ERF/AP2 transcription factor family. The protein contains one AP2 domain. There are 15 members in this subfamily including RAP2.1, RAP2.9 and RAP2.10.
AT1G78050	phosphoglycerate/bisphosphoglycerate mutase (PGM); FUNCTIONS IN: intramolecular transferase activity, phosphotransferases, catalytic activity; INVOLVED IN: response to nitrate, metabolic process; LOCATED IN: chloroplast; EXPRESSED IN: 18 plant structures; EXPRESSED DURING: 7 growth stages; CONTAINS InterPro DOMAIN/s: Histidine phosphatase superfamily, clade-1 (InterPro:IPR013078), Phosphoglycerat…	PHOSPHOGLYCERATE/BISPHOSPHOGLYCERATE MUTASE (PGM)	PHOSPHOGLYCERATE/BISPHOSPHOGLYCERATE MUTASE (PGM)
AT1G78960	Encodes a multifunctional 2-3-oxidosqualene (OS)-triterpene cyclase that can cyclize OS into lupeol, alpha- and beta-amyrin.	LUPEOL SYNTHASE 2 (LUP2)	LUPEOL SYNTHASE 2 (LUP2)
AT1G79150	binding; FUNCTIONS IN: binding; INVOLVED IN: biological_process unknown; LOCATED IN: cellular_component unknown; EXPRESSED IN: 23 plant structures; EXPRESSED DURING: 13 growth stages; CONTAINS InterPro DOMAIN/s: CCAAT-binding factor (InterPro:IPR005612), Armadillo-type fold (InterPro:IPR016024), Nucleolar complex-associated (InterPro:IPR011501); Has 3184 Blast hits to 2630 proteins in 361 species…
AT1G80160	Lactoylglutathione lyase / glyoxalase I family protein; CONTAINS InterPro DOMAIN/s: Glyoxalase/bleomycin resistance protein/dioxygenase (InterPro:IPR004360); BEST Arabidopsis thaliana protein match is: Lactoylglutathione lyase / glyoxalase I family protein (TAIR:AT1G15380.2); Has 30201 Blast hits to 17322 proteins in 780 species: Archae - 12; Bacteria - 1396; Metazoa - 17338; Fungi - 3422; Plants…	GLYOXYLASE I 7 (GLYI7)	GLYOXYLASE I 7 (GLYI7)
AT2G02990	member of the ribonuclease T2 family, responds to inorganic phosphate starvation, and inhibits production of anthocyanin. Also involved in wound-induced signaling independent of jasmonic acid.	RIBONUCLEASE 1 (RNS1)	RIBONUCLEASE 1 (ATRNS1)
AT2G14560	Encodes LURP1, a member of the LURP cluster (late upregulated in response to Hyaloperonospora parasitica) which exhibits a pronounced upregulation after recognition of the pathogenic oomycte H. parasitica. LURP1 is required for full basal defense to H. parasitica and resistance to this pathogen mediated by the R-proteins RPP4 and RPP5.	LATE UPREGULATED IN RESPONSE TO HYALOPERONOSPORA PARASITICA (LURP1)	LATE UPREGULATED IN RESPONSE TO HYALOPERONOSPORA PARASITICA (LURP1)
AT2G16060	Encodes a class 1 nonsymbiotic hemoglobin induced by low oxygen levels with very high oxygen affinity. It is not likely to be a hemoglobin transporter because of its extremely high affinity for oxygen. Overexpression impairs cold stress-induced nitric oxide (NO) production.	HEMOGLOBIN 1 (HB1)	CLASS I HEMOGLOBIN (GLB1)
AT2G16300	F-box family protein; CONTAINS InterPro DOMAIN/s: F-box domain, cyclin-like (InterPro:IPR001810); BEST Arabidopsis thaliana protein match is: F-box family protein with a domain of unknown function (DUF295) (TAIR:AT2G16290.1); Has 144 Blast hits to 140 proteins in 7 species: Archae - 0; Bacteria - 0; Metazoa - 0; Fungi - 0; Plants - 144; Viruses - 0; Other Eukaryotes - 0 (source: NCBI BLink).
AT2G16660	Major facilitator superfamily protein; INVOLVED IN: response to karrikin; LOCATED IN: endomembrane system; EXPRESSED IN: 23 plant structures; EXPRESSED DURING: 13 growth stages; CONTAINS InterPro DOMAIN/s: Nodulin-like (InterPro:IPR010658), Major facilitator superfamily, general substrate transporter (InterPro:IPR016196); BEST Arabidopsis thaliana protein match is: Major facilitator superfamily p…
AT2G16860	GCIP-interacting family protein; CONTAINS InterPro DOMAIN/s: mRNA splicing factor SYF2 (InterPro:IPR013260); Has 2586 Blast hits to 2013 proteins in 293 species: Archae - 27; Bacteria - 123; Metazoa - 700; Fungi - 265; Plants - 138; Viruses - 7; Other Eukaryotes - 1326 (source: NCBI BLink).
AT2G18550	Encodes a homeodomain leucine zipper class I (HD-Zip I) protein.	HOMEOBOX PROTEIN 21 (HB21)	HOMEOBOX-2 (HB-2)
AT2G19800	Encodes a myo-inositol oxygenase family gene.	MYO-INOSITOL OXYGENASE 2 (MIOX2)	MYO-INOSITOL OXYGENASE 2 (MIOX2)
AT2G20700	LORELEI-LIKE-GPI ANCHORED PROTEIN 2 (LLG2); BEST Arabidopsis thaliana protein match is: LORELEI-LIKE-GPI ANCHORED PROTEIN 3 (TAIR:AT4G28280.2); Has 124 Blast hits to 124 proteins in 16 species: Archae - 0; Bacteria - 0; Metazoa - 0; Fungi - 0; Plants - 124; Viruses - 0; Other Eukaryotes - 0 (source: NCBI BLink).	LORELEI-LIKE-GPI ANCHORED PROTEIN 2 (LLG2)	LORELEI-LIKE-GPI ANCHORED PROTEIN 2 (LLG2)
AT2G24850	Encodes a tyrosine aminotransferase that is responsive to treatment with jasmonic acid.	TYROSINE AMINOTRANSFERASE 3 (TAT3)	TYROSINE AMINOTRANSFERASE 3 (TAT3)
AT2G26020	Predicted to encode a PR (pathogenesis-related) protein. Belongs to the plant defensin (PDF) family with the following members: At1g75830/PDF1.1, At5g44420/PDF1.2a, At2g26020/PDF1.2b, At5g44430/PDF1.2c, At2g26010/PDF1.3, At1g19610/PDF1.4, At1g55010/PDF1.5, At2g02120/PDF2.1, At2g02100/PDF2.2, At2g02130/PDF2.3, At1g61070/PDF2.4, At5g63660/PDF2.5, At2g02140/PDF2.6, At5g38330/PDF3.1 and At4g30070/PDF…	PLANT DEFENSIN 1.2B (PDF1.2b)	PLANT DEFENSIN 1.2B (PDF1.2b)
AT2G27550	encodes a protein similar to TFL1. overexpression leads to similar phenotype as TFL1 overexpression. expressed specifically in the hypocotyl and null mutation does not result in phenotypes exhibited by TFL1 null mutations. It acts non-cell autonomously to inhibit floral initiation.	CENTRORADIALIS (ATC)	CENTRORADIALIS (ATC)
AT2G28120	Major facilitator superfamily protein; INVOLVED IN: N-terminal protein myristoylation, transmembrane transport; LOCATED IN: plasma membrane; EXPRESSED IN: 11 plant structures; EXPRESSED DURING: 6 growth stages; CONTAINS InterPro DOMAIN/s: Nodulin-like (InterPro:IPR010658), Major facilitator superfamily MFS-1 (InterPro:IPR011701), Major facilitator superfamily, general substrate transporter (Inter…
AT2G29350	senescence-associated gene SAG13 encoding a short-chain alcohol dehydrogenase	SENESCENCE-ASSOCIATED GENE 13 (SAG13)	SENESCENCE-ASSOCIATED GENE 13 (SAG13)
AT2G36080	Encodes a plant-specific B3 DNA-binding domain transcription factor. Has transcription repressor activity.
AT2G39030	Encodes a protein that acts as an ornithine N-delta-acetyltransferase, leading to the formation of N-delta-actetylornithine. This compound is likely used in plant defense and levels of it are increased in Arabidopsis plants in response to MeJA and ABA.	N-ACETYLTRANSFERASE ACTIVITY 1 (NATA1)	N-ACETYLTRANSFERASE ACTIVITY 1 (NATA1)
AT2G39510	nodulin MtN21-like transporter family protein
AT2G41230	Encodes an ER-localized plant hormone-responsive gene and appears to act redundantly with ARGOS and ARL during organ growth.	ORGAN SIZE RELATED 1 (ORS1)	ORGAN SIZE RELATED 1 (ORS1)
AT2G42830	AGAMOUS [AG]-like MADS box protein (AGL5) involved in fruit development (valve margin and dehiscence zone differentiation). A putative direct target of AG. SHP2 has been shown to be a downstream gene of the complex formed by AG and SEP proteins (SEP4 alone does not form a functional complex with AG).	SHATTERPROOF 2 (SHP2)	AGAMOUS-LIKE 5 (AGL5)
AT2G43510	Member of the defensin-like (DEFL) family. Encodes putative trypsin inhibitor protein which may function in defense against herbivory.	TRYPSIN INHIBITOR PROTEIN 1 (TI1)	TRYPSIN INHIBITOR PROTEIN 1 (TI1)
AT2G43620	Chitinase family protein; FUNCTIONS IN: chitin binding, chitinase activity; INVOLVED IN: response to salt stress; LOCATED IN: apoplast; EXPRESSED IN: 12 plant structures; EXPRESSED DURING: 11 growth stages; CONTAINS InterPro DOMAIN/s: Chitin-binding, type 1, conserved site (InterPro:IPR018371), Glycoside hydrolase, family 19 (InterPro:IPR016283), Chitin-binding, type 1 (InterPro:IPR001002), Glyco…
AT3G02550	LOB domain-containing protein 41 (LBD41); CONTAINS InterPro DOMAIN/s: Lateral organ boundaries, LOB (InterPro:IPR004883), Asymmetric leaves, AS2/LOB (InterPro:IPR017414); BEST Arabidopsis thaliana protein match is: LOB domain-containing protein 40 (TAIR:AT1G67100.1); Has 601 Blast hits to 600 proteins in 23 species: Archae - 0; Bacteria - 0; Metazoa - 0; Fungi - 0; Plants - 601; Viruses - 0; Othe…	LOB DOMAIN-CONTAINING PROTEIN 41 (LBD41)	LOB DOMAIN-CONTAINING PROTEIN 41 (LBD41)
AT3G03470	member of CYP89A	"CYTOCHROME P450, FAMILY 87, SUBFAMILY A, POLYPEPTIDE 9" (CYP89A9)	"CYTOCHROME P450, FAMILY 87, SUBFAMILY A, POLYPEPTIDE 9" (CYP89A9)
AT3G04720	Encodes a protein similar to the antifungal chitin-binding protein hevein from rubber tree latex. mRNA levels increase in response to ethylene and turnip crinkle virus infection.	PATHOGENESIS-RELATED 4 (PR4)	PATHOGENESIS-RELATED 4 (PR4)
AT3G05690	Encodes a subunit of CCAAT-binding complex, binds to CCAAT box motif present in some plant promoter sequences. One of three members of this class (HAP2A, HAP2B, HAP2C), it is expressed in vegetative and reproductive tissues.	"NUCLEAR FACTOR Y, SUBUNIT A2" (NF-YA2)	UNFERTILIZED EMBRYO SAC 8 (UNE8)
AT3G10040	sequence-specific DNA binding transcription factors; BEST Arabidopsis thaliana protein match is: unknown protein (TAIR:AT1G76870.1); Has 3136 Blast hits to 1955 proteins in 249 species: Archae - 4; Bacteria - 147; Metazoa - 846; Fungi - 267; Plants - 330; Viruses - 57; Other Eukaryotes - 1485 (source: NCBI BLink).
AT3G11450	DnaJ domain ;Myb-like DNA-binding domain; FUNCTIONS IN: heat shock protein binding, DNA binding; INVOLVED IN: protein folding; LOCATED IN: cellular_component unknown; EXPRESSED IN: 24 plant structures; EXPRESSED DURING: 13 growth stages; CONTAINS InterPro DOMAIN/s: Molecular chaperone, heat shock protein, Hsp40, DnaJ (InterPro:IPR015609), Heat shock protein DnaJ, N-terminal (InterPro:IPR001623), …
AT3G15500	Encodes an ATAF-like NAC-domain transcription factor that doesn't contain C-terminal sequences shared by CUC1, CUC2 and NAM. Note: this protein (AtNAC3) is not to be confused with the protein encoded by locus AT3G29035, which, on occasion, has also been referred to as AtNAC3.	NAC DOMAIN CONTAINING PROTEIN 3 (NAC3)	NAC DOMAIN CONTAINING PROTEIN 3 (ATNAC3)
AT3G19550	unknown protein; FUNCTIONS IN: molecular_function unknown; INVOLVED IN: biological_process unknown; LOCATED IN: mitochondrion; EXPRESSED IN: 15 plant structures; EXPRESSED DURING: 9 growth stages; Has 36 Blast hits to 36 proteins in 8 species: Archae - 0; Bacteria - 0; Metazoa - 0; Fungi - 0; Plants - 36; Viruses - 0; Other Eukaryotes - 0 (source: NCBI BLink).
AT3G26230	putative cytochrome P450	"CYTOCHROME P450, FAMILY 71, SUBFAMILY B, POLYPEPTIDE 24" (CYP71B24)	"CYTOCHROME P450, FAMILY 71, SUBFAMILY B, POLYPEPTIDE 24" (CYP71B24)
AT3G27220	Galactose oxidase/kelch repeat superfamily protein; CONTAINS InterPro DOMAIN/s: Galactose oxidase/kelch, beta-propeller (InterPro:IPR011043), Kelch related (InterPro:IPR013089), Kelch-type beta propeller (InterPro:IPR015915); BEST Arabidopsis thaliana protein match is: Galactose oxidase/kelch repeat superfamily protein (TAIR:AT1G51540.1); Has 1505 Blast hits to 1317 proteins in 198 species: Archa…
AT3G29810	COBRA-like protein 2 precursor (COBL2); FUNCTIONS IN: molecular_function unknown; INVOLVED IN: biological_process unknown; LOCATED IN: anchored to plasma membrane, anchored to membrane; EXPRESSED IN: 24 plant structures; EXPRESSED DURING: 13 growth stages; CONTAINS InterPro DOMAIN/s: Glycosyl-phosphatidyl inositol-anchored, plant (InterPro:IPR006918), COBRA-like (InterPro:IPR017391); BEST Arabido…	COBRA-LIKE PROTEIN 2 PRECURSOR (COBL2)	COBRA-LIKE PROTEIN 2 PRECURSOR (COBL2)
AT3G30775	Encodes a proline oxidase that is predicted to localize to the inner mitochondrial membrane, its mRNA expression induced by high levels of Al and by osmotic stress. The promoter contains an L-proline-inducible element.	EARLY RESPONSIVE TO DEHYDRATION 5 (ERD5)	EARLY RESPONSIVE TO DEHYDRATION 5 (ERD5)
AT3G45970	member of EXPANSIN-LIKE. Naming convention from the Expansin Working Group (Kende et al, 2004. Plant Mol Bio)	EXPANSIN-LIKE A1 (EXLA1)	(ATEXPL1)
AT3G49620	encodes a protein similar to 2-oxoacid-dependent dioxygenase. Expression is induced after 24 hours of dark treatment, in senescing leaves and treatment with exogenous photosynthesis inhibitor. Induction of gene expression was suppressed in excised leaves supplied with sugar. The authors suggest that the gene's expression pattern is responding to the level of sugar in the cell.	DARK INDUCIBLE 11 (DIN11)	DARK INDUCIBLE 11 (DIN11)
AT3G51860	cation exchanger 3 (CAX3); CONTAINS InterPro DOMAIN/s: Sodium/calcium exchanger membrane region (InterPro:IPR004837), Calcium/proton exchanger superfamily (InterPro:IPR004798), Calcium/proton exchanger (InterPro:IPR004713); BEST Arabidopsis thaliana protein match is: cation exchanger 1 (TAIR:AT2G38170.1); Has 3567 Blast hits to 3405 proteins in 1022 species: Archae - 24; Bacteria - 2167; Metazoa …	CATION EXCHANGER 3 (CAX3)	(ATCAX3)
AT3G55970	jasmonate-regulated gene 21 (JRG21); FUNCTIONS IN: oxidoreductase activity, iron ion binding; INVOLVED IN: oxidation reduction; LOCATED IN: cellular_component unknown; EXPRESSED IN: 10 plant structures; EXPRESSED DURING: LP.06 six leaves visible, LP.04 four leaves visible, 4 anthesis, C globular stage, petal differentiation and expansion stage; CONTAINS InterPro DOMAIN/s: Isopenicillin N synthase…	JASMONATE-REGULATED GENE 21 (JRG21)	JASMONATE-REGULATED GENE 21 (JRG21)
AT4G01430	nodulin MtN21-like transporter family protein
AT4G02400	U3 ribonucleoprotein (Utp) family protein; FUNCTIONS IN: molecular_function unknown; INVOLVED IN: rRNA processing; LOCATED IN: small-subunit processome; EXPRESSED IN: 23 plant structures; EXPRESSED DURING: 13 growth stages; CONTAINS InterPro DOMAIN/s: Small-subunit processome, Utp14 (InterPro:IPR006709); BEST Arabidopsis thaliana protein match is: U3 ribonucleoprotein (Utp) family protein (TAIR:A…
AT4G10270	Wound-responsive family protein; CONTAINS InterPro DOMAIN/s: Protein of unknown function wound-induced (InterPro:IPR022251); BEST Arabidopsis thaliana protein match is: Wound-responsive family protein (TAIR:AT4G10265.1); Has 183 Blast hits to 182 proteins in 16 species: Archae - 0; Bacteria - 0; Metazoa - 0; Fungi - 0; Plants - 183; Viruses - 0; Other Eukaryotes - 0 (source: NCBI BLink).
AT4G12490	Bifunctional inhibitor/lipid-transfer protein/seed storage 2S albumin superfamily protein; CONTAINS InterPro DOMAIN/s: Bifunctional inhibitor/plant lipid transfer protein/seed storage (InterPro:IPR016140), Plant lipid transfer protein/seed storage/trypsin-alpha amylase inhibitor (InterPro:IPR003612), Plant lipid transfer protein/hydrophobic protein, helical domain (InterPro:IPR013770); BEST Arabi…
AT4G12960	Gamma interferon responsive lysosomal thiol (GILT) reductase family protein; FUNCTIONS IN: catalytic activity; INVOLVED IN: biological_process unknown; LOCATED IN: endomembrane system; EXPRESSED IN: 9 plant structures; EXPRESSED DURING: 4 anthesis, C globular stage, petal differentiation and expansion stage, seed development stages; CONTAINS InterPro DOMAIN/s: Gamma interferon inducible lysosomal…	GAMMA-INTERFERON-RESPONSIVE LYSOSOMAL THIOL REDUCTASE (GILT)	(AtGILT)
AT4G14690	Encodes an early light-induced protein. ELIPs are thought not to be directly involved in the synthesis and assembly of specific photosynthetic complexes, but rather affect the biogenesis of all chlorophyll-binding complexes. A study (PMID 17553115) has shown that the chlorophyll synthesis pathway was downregulated as a result of constitutive ELIP2 expression, leading to decreased chlorophyll avai…	EARLY LIGHT-INDUCIBLE PROTEIN 2 (ELIP2)	EARLY LIGHT-INDUCIBLE PROTEIN 2 (ELIP2)
AT4G16563	Eukaryotic aspartyl protease family protein; FUNCTIONS IN: aspartic-type endopeptidase activity; INVOLVED IN: proteolysis; LOCATED IN: plant-type cell wall; EXPRESSED IN: 19 plant structures; EXPRESSED DURING: 11 growth stages; CONTAINS InterPro DOMAIN/s: Peptidase aspartic (InterPro:IPR021109), Peptidase aspartic, catalytic (InterPro:IPR009007), Peptidase A1 (InterPro:IPR001461), Peptidase aspar…
AT4G18010	Encodes an inositol polyphosphate 5-phosphatase that appears to have Type I activity. It can dephosphorylate IP3(inositol(1,4,5)P3) and IP4 (inositol(1,3,4,5)P4), but it does not appear to be active against phosphatidylinositol 4,5 bisphosphate. Overexpression of this gene renders plants insensitive to ABA in germination and growth assays.	INOSITOL(1,4,5)P3 5-PHOSPHATASE II (IP5PII)	INOSITOL(1,4,5)P3 5-PHOSPHATASE II (IP5PII)
AT4G19420	Pectinacetylesterase family protein; FUNCTIONS IN: carboxylesterase activity; INVOLVED IN: biological_process unknown; LOCATED IN: endomembrane system; EXPRESSED IN: 23 plant structures; EXPRESSED DURING: 13 growth stages; CONTAINS InterPro DOMAIN/s: Pectinacetylesterase (InterPro:IPR004963); BEST Arabidopsis thaliana protein match is: Pectinacetylesterase family protein (TAIR:AT4G19410.1); Has 3…
AT4G19430	unknown protein; FUNCTIONS IN: molecular_function unknown; INVOLVED IN: biological_process unknown; LOCATED IN: chloroplast; EXPRESSED IN: 17 plant structures; EXPRESSED DURING: 13 growth stages; Has 30201 Blast hits to 17322 proteins in 780 species: Archae - 12; Bacteria - 1396; Metazoa - 17338; Fungi - 3422; Plants - 5037; Viruses - 0; Other Eukaryotes - 2996 (source: NCBI BLink).
AT4G20860	FAD-binding Berberine family protein; FUNCTIONS IN: electron carrier activity, oxidoreductase activity, FAD binding, catalytic activity; INVOLVED IN: response to cyclopentenone; LOCATED IN: endomembrane system; EXPRESSED IN: 10 plant structures; EXPRESSED DURING: LP.06 six leaves visible, LP.04 four leaves visible, 4 anthesis, LP.10 ten leaves visible, LP.08 eight leaves visible; CONTAINS InterPr…
AT4G21680	Encodes a nitrate transporter (NRT1.8). Functions in nitrate removal from the xylem sap. Mediates cadmium tolerance.	NITRATE TRANSPORTER 1.8 (NRT1.8)	NITRATE TRANSPORTER 1.8 (NRT1.8)
AT4G22470	protease inhibitor/seed storage/lipid transfer protein (LTP) family protein; FUNCTIONS IN: lipid binding; INVOLVED IN: lipid transport; LOCATED IN: endomembrane system; EXPRESSED IN: embryo, hypocotyl, sepal, stamen; EXPRESSED DURING: 4 anthesis, C globular stage, petal differentiation and expansion stage; CONTAINS InterPro DOMAIN/s: Bifunctional inhibitor/plant lipid transfer protein/seed storag…
AT4G24040	Encodes a trehalase, member of Glycoside Hydrolase Family 37.	TREHALASE 1 (TRE1)	(ATTRE1)
AT4G24110	unknown protein; Has 76 Blast hits to 76 proteins in 13 species: Archae - 0; Bacteria - 0; Metazoa - 1; Fungi - 0; Plants - 75; Viruses - 0; Other Eukaryotes - 0 (source: NCBI BLink).
AT4G25730	FtsJ-like methyltransferase family protein; FUNCTIONS IN: methyltransferase activity, nucleic acid binding; INVOLVED IN: methylation, rRNA processing, rRNA methylation; LOCATED IN: nucleus; EXPRESSED IN: 22 plant structures; EXPRESSED DURING: 13 growth stages; CONTAINS InterPro DOMAIN/s: Spb1, C-terminal (InterPro:IPR012920), Ribosomal RNA methyltransferase J (InterPro:IPR015507), Ribosomal RNA m…
AT4G25810	xyloglucan endotransglycosylase-related protein (XTR6)	XYLOGLUCAN ENDOTRANSGLYCOSYLASE 6 (XTR6)	XYLOGLUCAN ENDOTRANSGLUCOSYLASE/HYDROLASE 23 (XTH23)
AT4G30270	encodes a protein similar to endo xyloglucan transferase in sequence. It is also very similar to BRU1 in soybean, which is involved in brassinosteroid response.	XYLOGLUCAN ENDOTRANSGLUCOSYLASE/HYDROLASE 24 (XTH24)	MERISTEM-5 (MERI5B)
AT4G30430	Member of TETRASPANIN family	TETRASPANIN9 (TET9)	TETRASPANIN9 (TET9)
AT4G31800	Pathogen-induced transcription factor. Binds W-box sequences in vitro. Forms protein complexes with itself and with WRKY40 and WRKY60. Constitutive expression of WRKY18 enhanced resistance to P. syringae, but its coexpression with WRKY40 or WRKY60 made plants more susceptible to both P. syringae and B. cinerea. WRKY18, WRKY40, and WRKY60 have partially redundant roles in response to the hemibiotr…	WRKY DNA-BINDING PROTEIN 18 (WRKY18)	WRKY DNA-BINDING PROTEIN 18 (WRKY18)
AT4G33150	Encodes two proteins. One protein is the monofunctional saccharopine dehydrogenase involved in lysine degradation. The longer protein from the same LKR/SDH locus is bifunctional and also has saccharopine dehydrogenase activity. The monofunctional SDH functions mainly to enhance the flux of lysine catabolism. Gene expression is induced by abscisic acid, jasmonate, and under sucrose starvation.
AT4G37520	Peroxidase superfamily protein; FUNCTIONS IN: protein binding, peroxidase activity; INVOLVED IN: oxidation reduction, response to oxidative stress; LOCATED IN: cytoplasm; CONTAINS InterPro DOMAIN/s: Haem peroxidase (InterPro:IPR010255), Plant peroxidase (InterPro:IPR000823), Peroxidases heam-ligand binding site (InterPro:IPR019793), Haem peroxidase, plant/fungal/bacterial (InterPro:IPR002016); BE…
AT4G37530	Peroxidase superfamily protein; FUNCTIONS IN: protein binding, peroxidase activity; INVOLVED IN: response to salt stress; LOCATED IN: endomembrane system; EXPRESSED IN: root; CONTAINS InterPro DOMAIN/s: Haem peroxidase (InterPro:IPR010255), Plant peroxidase (InterPro:IPR000823), Peroxidases heam-ligand binding site (InterPro:IPR019793), Haem peroxidase, plant/fungal/bacterial (InterPro:IPR002016)…
AT5G07100	Encodes WRKY DNA-binding protein 26 (WRKY26).	WRKY DNA-BINDING PROTEIN 26 (WRKY26)	WRKY DNA-BINDING PROTEIN 26 (WRKY26)
AT5G10210	CONTAINS InterPro DOMAIN/s: C2 calcium-dependent membrane targeting (InterPro:IPR000008); BEST Arabidopsis thaliana protein match is: unknown protein (TAIR:AT5G65030.1); Has 1807 Blast hits to 1807 proteins in 277 species: Archae - 0; Bacteria - 0; Metazoa - 736; Fungi - 347; Plants - 385; Viruses - 0; Other Eukaryotes - 339 (source: NCBI BLink).
AT5G11360	Interleukin-1 receptor-associated kinase 4 protein; BEST Arabidopsis thaliana protein match is: Protein kinase superfamily protein (TAIR:AT5G11400.2); Has 3084 Blast hits to 2897 proteins in 59 species: Archae - 0; Bacteria - 0; Metazoa - 0; Fungi - 0; Plants - 3084; Viruses - 0; Other Eukaryotes - 0 (source: NCBI BLink).
AT5G13330	encodes a member of the ERF (ethylene response factor) subfamily B-4 of ERF/AP2 transcription factor family. The protein contains one AP2 domain. There are 7 members in this subfamily.	RELATED TO AP2 6L (Rap2.6L)	RELATED TO AP2 6L (Rap2.6L)
AT5G14920	Gibberellin-regulated family protein; INVOLVED IN: response to gibberellin stimulus; LOCATED IN: endomembrane system; EXPRESSED IN: 22 plant structures; EXPRESSED DURING: 13 growth stages; CONTAINS InterPro DOMAIN/s: Gibberellin regulated protein (InterPro:IPR003854); BEST Arabidopsis thaliana protein match is: GAST1 protein homolog 3 (TAIR:AT4G09600.1); Has 178772 Blast hits to 67361 proteins in…
AT5G15830	basic leucine-zipper 3 (bZIP3); FUNCTIONS IN: DNA binding, sequence-specific DNA binding transcription factor activity; INVOLVED IN: regulation of transcription, DNA-dependent; EXPRESSED IN: 9 plant structures; EXPRESSED DURING: 6 growth stages; CONTAINS InterPro DOMAIN/s: Basic-leucine zipper (bZIP) transcription factor (InterPro:IPR004827), bZIP transcription factor, bZIP-1 (InterPro:IPR011616)…	BASIC LEUCINE-ZIPPER 3 (bZIP3)	BASIC LEUCINE-ZIPPER 3 (bZIP3)
AT5G22460	alpha/beta-Hydrolases superfamily protein; FUNCTIONS IN: catalytic activity; INVOLVED IN: biological_process unknown; LOCATED IN: cell wall, vacuole, plant-type cell wall; EXPRESSED IN: 19 plant structures; EXPRESSED DURING: 12 growth stages; CONTAINS InterPro DOMAIN/s: Alpha/beta hydrolase fold-1 (InterPro:IPR000073); BEST Arabidopsis thaliana protein match is: alpha/beta-Hydrolases superfamily …
AT5G23810	Encodes nonfunctional amino acid transporter. AAP7 is the most distantly related member of the AAP family, a group of well characterized amino acid transporters within the ATF1 superfamily. Expression of this gene has not been detected with RNA gel blots or promoter GUS studies.	AMINO ACID PERMEASE 7 (AAP7)	AMINO ACID PERMEASE 7 (AAP7)
AT5G24160	squalene monoxygenase 6 (SQE6); FUNCTIONS IN: squalene monooxygenase activity, oxidoreductase activity, FAD binding; INVOLVED IN: sterol biosynthetic process; LOCATED IN: endomembrane system, integral to membrane; EXPRESSED IN: 12 plant structures; EXPRESSED DURING: 9 growth stages; CONTAINS InterPro DOMAIN/s: Squalene epoxidase (InterPro:IPR013698), FAD dependent oxidoreductase (InterPro:IPR0060…	SQUALENE MONOXYGENASE 6 (SQE6)	SQUALENE MONOXYGENASE 6 (SQE6)
AT5G36220	member of CYP81D family of cytochrome p450s. This gene was originally called CYP91A1, but was later renamed to CYP81D1.	CYTOCHROME P450, FAMILY 81, SUBFAMILY D, POLYPEPTIDE 1 (CYP81D1)	CYTOCHROME P450, FAMILY 81, SUBFAMILY D, POLYPEPTIDE 1 (CYP81D1)
AT5G38720	unknown protein; Has 13419 Blast hits to 9093 proteins in 698 species: Archae - 38; Bacteria - 1038; Metazoa - 4949; Fungi - 1086; Plants - 485; Viruses - 44; Other Eukaryotes - 5779 (source: NCBI BLink).
AT5G39520	Protein of unknown function (DUF1997); FUNCTIONS IN: molecular_function unknown; INVOLVED IN: biological_process unknown; LOCATED IN: chloroplast; EXPRESSED IN: 9 plant structures; EXPRESSED DURING: LP.06 six leaves visible, LP.04 four leaves visible, 4 anthesis, 4 leaf senescence stage, petal differentiation and expansion stage; CONTAINS InterPro DOMAIN/s: Protein of unknown function DUF1997 (In…
AT5G39610	Encodes a NAC-domain transcription factor. Positively regulates aging-induced cell death and senescence in leaves. This gene is upregulated in response to salt stress in wildtype as well as NTHK1 transgenic lines although in the latter case the induction was drastically reduced. It was also upregulated by ABA, ACC and NAA treatment, although in the latter two cases, the induction occurred relativ…	NAC DOMAIN CONTAINING PROTEIN 6 (NAC6)	NAC DOMAIN CONTAINING PROTEIN 2 (NAC2)
AT5G44420	Encodes an ethylene- and jasmonate-responsive plant defensin. mRNA levels are not responsive to salicylic acid treatment; although jasmonate and salicylic acid can act synergistically to enhance the expression of this gene. Belongs to the plant defensin (PDF) family with the following members: At1g75830/PDF1.1, At5g44420/PDF1.2a, At2g26020/PDF1.2b, At5g44430/PDF1.2c, At2g26010/PDF1.3, At1g19610/P…	PLANT DEFENSIN 1.2 (PDF1.2)	PLANT DEFENSIN 1.2 (PDF1.2)
AT5G46050	Encodes a di- and tri-peptide transporter involved in responses to wounding, virulent bacterial pathogens, and high NaCl concentrations. The protein is predicted to have 12 transmembrane helicies.	PEPTIDE TRANSPORTER 3 (PTR3)	ARABIDOPSIS THALIANA PEPTIDE TRANSPORTER 3 (ATPTR3)
AT5G46330	Encodes a leucine-rich repeat serine/threonine protein kinase that is expressed ubiquitously. FLS2 is involved in MAP kinase signalling relay involved in innate immunity. Essential in the perception of flagellin, a potent elicitor of the defense response. FLS2 is directed for degradation by the bacterial ubiquitin ligase AvrPtoB.	FLAGELLIN-SENSITIVE 2 (FLS2)	FLAGELLIN-SENSITIVE 2 (FLS2)
AT5G50790	Encodes a member of the SWEET sucrose efflux transporter family proteins.	(SWEET10)	(SWEET10)
AT5G51840	unknown protein; Has 30201 Blast hits to 17322 proteins in 780 species: Archae - 12; Bacteria - 1396; Metazoa - 17338; Fungi - 3422; Plants - 5037; Viruses - 0; Other Eukaryotes - 2996 (source: NCBI BLink).
AT5G55920	Encodes a homolog of the S. cerevisiae Nop2 that is involved in ribosome biogenesis and plays a role on organ size control by promoting cell proliferation and preventing compensation in normal leaf development.	OLIGOCELLULA 2 (OLI2)	OLIGOCELLULA 2 (OLI2)
AT5G56360	Encodes PSL4, beta-subunit of endoplasmic reticulum-resident glucosidase II, which is essential for stable accumulation and quality control of the elf18 receptor EFR but not the flg22 receptor FLS2.	PRIORITY IN SWEET LIFE 4 (PSL4)	PRIORITY IN SWEET LIFE 4 (PSL4)
AT5G56870	beta-galactosidase 4 (BGAL4); FUNCTIONS IN: beta-galactosidase activity; INVOLVED IN: lactose catabolic process, using glucoside 3-dehydrogenase, carbohydrate metabolic process, lactose catabolic process via UDP-galactose, lactose catabolic process; LOCATED IN: endomembrane system; EXPRESSED IN: 25 plant structures; EXPRESSED DURING: 12 growth stages; CONTAINS InterPro DOMAIN/s: Glycoside hydrola…	BETA-GALACTOSIDASE 4 (BGAL4)	BETA-GALACTOSIDASE 4 (BGAL4)
AT5G59310	Encodes a member of the lipid transfer protein family. Proteins of this family are generally small (~9 kD), basic, expressed abundantly and contain eight Cys residues. The proteins can bind fatty acids and acylCoA esters and can transfer several different phospholipids. They are localized to the cell wall. The mRNA is present in flowers and siliques, and is strongly up-regulated by abscisic acid.…	LIPID TRANSFER PROTEIN 4 (LTP4)	LIPID TRANSFER PROTEIN 4 (LTP4)
AT5G59320	Predicted to encode a PR (pathogenesis-related) protein. Belongs to the lipid transfer protein (PR-14) family with the following members: At2g38540/LTP1, At2g38530/LTP2, At5g59320/LTP3, At5g59310/LTP4, At3g51600/LTP5, At3g08770/LTP6, At2g15050/LTP7, At2g18370/LTP8, At2g15325/LTP9, At5g01870/LTP10, At4g33355/LTP11, At3g51590/LTP12, At5g44265/LTP13, At5g62065/LTP14, At4g08530/LTP15.	LIPID TRANSFER PROTEIN 3 (LTP3)	LIPID TRANSFER PROTEIN 3 (LTP3)
AT5G61440	Encodes a member of the thioredoxin family protein. Located in the chloroplast.	ATYPICAL CYS HIS RICH THIOREDOXIN 5 (ACHT5)	ATYPICAL CYS HIS RICH THIOREDOXIN 5 (ACHT5)
AT5G64570	Encodes a beta-d-xylosidase that belongs to family 3 of glycoside hydrolases.	BETA-D-XYLOSIDASE 4 (XYL4)	BETA-D-XYLOSIDASE 4 (XYL4)
AT5G66540	FUNCTIONS IN: molecular_function unknown; INVOLVED IN: rRNA processing; LOCATED IN: cytosol, nucleolus, nucleus; EXPRESSED IN: 22 plant structures; EXPRESSED DURING: 12 growth stages; CONTAINS InterPro DOMAIN/s: U3 small nucleolar ribonucleoprotein complex, subunit Mpp10p (InterPro:IPR012173), Mpp10 protein (InterPro:IPR007151); Has 30201 Blast hits to 17322 proteins in 780 species: Archae - 12; …
AT5G67320	Encodes a WD-40 protein involved in histone deacetylation in response to abiotic stress.Identified in a screen for mutations with altered expression of stress induced genes. Functions as a repressor of cold tolerance induced genes. Loss of function mutants are hypersensitive to freezing.	HIGH EXPRESSION OF OSMOTICALLY RESPONSIVE GENES 15 (HOS15)	HIGH EXPRESSION OF OSMOTICALLY RESPONSIVE GENES 15 (HOS15)
AT5G67480	BTB and TAZ domain protein. Located in cytoplasm and expressed in fruit, flower and leaves.	BTB AND TAZ DOMAIN PROTEIN 4 (BT4)	BTB AND TAZ DOMAIN PROTEIN 4 (BT4)
Common lhp1-TrAP DOWNREGULATED GENES
Locus Identifier	Gene Description	Primary Gene Symbol	All Gene Symbols
AT1G01250	encodes a member of the DREB subfamily A-4 of ERF/AP2 transcription factor family. The protein contains one AP2 domain. There are 17 members in this subfamily including TINY.
AT1G02390	Encodes a member of a family of proteins with glycerol-3-phosphate acyltransferase activity.	GLYCEROL-3-PHOSPHATE ACYLTRANSFERASE 2 (GPAT2)	GLYCEROL-3-PHOSPHATE ACYLTRANSFERASE 2 (GPAT2)
AT1G06100	Fatty acid desaturase family protein; FUNCTIONS IN: oxidoreductase activity, oxidoreductase activity, acting on paired donors, with oxidation of a pair of donors resulting in the reduction of molecular oxygen to two molecules of water; INVOLVED IN: oxidation reduction, lipid metabolic process; EXPRESSED IN: 17 plant structures; EXPRESSED DURING: 11 growth stages; CONTAINS InterPro DOMAIN/s: Fatty…
AT1G06980	unknown protein; FUNCTIONS IN: molecular_function unknown; INVOLVED IN: biological_process unknown; LOCATED IN: endomembrane system; EXPRESSED IN: sepal, male gametophyte, carpel; EXPRESSED DURING: 4 anthesis; BEST Arabidopsis thaliana protein match is: unknown protein (TAIR:AT2G30230.1); Has 159 Blast hits to 159 proteins in 13 species: Archae - 0; Bacteria - 0; Metazoa - 0; Fungi - 0; Plants - …
AT1G07180	Internal NAD(P)H dehydrogenase in mitochondria. The predicted protein sequence has high homology with other designated NAD(P)H DHs from microorganisms; the capacity for matrix NAD(P)H oxidation via the rotenone-insensitive pathway is significantly reduced in the Atndi1 mutant plant line; the in vitro translation product of AtNDI1 is imported into isolated mitochondria and located on the inside of…	ALTERNATIVE NAD(P)H DEHYDROGENASE 1 (NDA1)	ALTERNATIVE NAD(P)H DEHYDROGENASE 1 (NDA1)
AT1G08250	Encodes a plastid-localized arogenate dehydratase involved in phenylalanine biosynthesis. Although this enzyme has sequence similarity to prephenate dehydratases, it is 98 times more active with arogenate than prephenate in enzymatic assays.	AROGENATE DEHYDRATASE 6 (ADT6)	ARABIDOPSIS THALIANA AROGENATE DEHYDRATASE 6 (AtADT6)
AT1G08650	Encodes a phosphoenolpyruvate carboxylase kinase that is expressed at highest levels in leaves. Expression is induced by light.	PHOSPHOENOLPYRUVATE CARBOXYLASE KINASE 1 (PPCK1)	PHOSPHOENOLPYRUVATE CARBOXYLASE KINASE 1 (ATPPCK1)
AT1G13650	BEST Arabidopsis thaliana protein match is: 18S pre-ribosomal assembly protein gar2-related (TAIR:AT2G03810.4); Has 3688 Blast hits to 1629 proteins in 255 species: Archae - 22; Bacteria - 222; Metazoa - 684; Fungi - 292; Plants - 62; Viruses - 14; Other Eukaryotes - 2392 (source: NCBI BLink).
AT1G14540	Peroxidase superfamily protein; FUNCTIONS IN: peroxidase activity, heme binding; INVOLVED IN: response to oxidative stress, oxidation reduction; LOCATED IN: endomembrane system; EXPRESSED IN: leaf apex, sepal, root, stamen; EXPRESSED DURING: 4 anthesis; CONTAINS InterPro DOMAIN/s: Haem peroxidase (InterPro:IPR010255), Plant peroxidase (InterPro:IPR000823), Peroxidases heam-ligand binding site (In…	PEROXIDASE 4 (PER4)	PEROXIDASE 4 (PER4)
AT1G14700	purple acid phosphatase 3 (PAP3); FUNCTIONS IN: protein serine/threonine phosphatase activity, acid phosphatase activity; LOCATED IN: vacuole; EXPRESSED IN: 22 plant structures; EXPRESSED DURING: 12 growth stages; CONTAINS InterPro DOMAIN/s: Metallophosphoesterase (InterPro:IPR004843); BEST Arabidopsis thaliana protein match is: purple acid phosphatase 8 (TAIR:AT2G01890.1); Has 1143 Blast hits to…	PURPLE ACID PHOSPHATASE 3 (PAP3)	(ATPAP3)
AT1G18710	Member of the R2R3 factor gene family.	MYB DOMAIN PROTEIN 47 (MYB47)	MYB DOMAIN PROTEIN 47 (AtMYB47)
AT1G18870	Encodes a protein with isochorismate synthase activity involved in phylloquinone biosynthesis. Mutant studies of this gene's function suggest that its function is redundant with that of ICS1 (AT1G7410).	ISOCHORISMATE SYNTHASE 2 (ICS2)	ARABIDOPSIS ISOCHORISMATE SYNTHASE 2 (ATICS2)
AT1G19510	RAD-like 5 (RL5); FUNCTIONS IN: DNA binding, sequence-specific DNA binding transcription factor activity; INVOLVED IN: regulation of transcription, DNA-dependent; EXPRESSED IN: 11 plant structures; EXPRESSED DURING: 9 growth stages; CONTAINS InterPro DOMAIN/s: SANT, DNA-binding (InterPro:IPR001005), Molecular chaperone, heat shock protein, Hsp40, DnaJ (InterPro:IPR015609), Homeodomain-like (Inter…	RAD-LIKE 5 (RL5)	RAD-LIKE 5 (ATRL5)
AT1G20823	RING/U-box superfamily protein; FUNCTIONS IN: zinc ion binding; INVOLVED IN: response to chitin; EXPRESSED IN: 22 plant structures; EXPRESSED DURING: 13 growth stages; CONTAINS InterPro DOMAIN/s: Zinc finger, RING-type (InterPro:IPR001841), Zinc finger, C3HC4 RING-type (InterPro:IPR018957); BEST Arabidopsis thaliana protein match is: RING/U-box superfamily protein (TAIR:AT1G76410.1); Has 9063 Bla…
AT1G29430	SAUR-like auxin-responsive protein family ; CONTAINS InterPro DOMAIN/s: Auxin responsive SAUR protein (InterPro:IPR003676); BEST Arabidopsis thaliana protein match is: SAUR-like auxin-responsive protein family (TAIR:AT5G27780.1); Has 636 Blast hits to 622 proteins in 19 species: Archae - 0; Bacteria - 0; Metazoa - 0; Fungi - 0; Plants - 636; Viruses - 0; Other Eukaryotes - 0 (source: NCBI BLink).
AT1G29440	SAUR-like auxin-responsive protein family ; CONTAINS InterPro DOMAIN/s: Auxin responsive SAUR protein (InterPro:IPR003676); BEST Arabidopsis thaliana protein match is: SAUR-like auxin-responsive protein family (TAIR:AT1G29430.1); Has 30201 Blast hits to 17322 proteins in 780 species: Archae - 12; Bacteria - 1396; Metazoa - 17338; Fungi - 3422; Plants - 5037; Viruses - 0; Other Eukaryotes - 2996 (…	SMALL AUXIN UP RNA 63 (SAUR63)	SMALL AUXIN UP RNA 63 (SAUR63)
AT1G29450	SAUR-like auxin-responsive protein family ; CONTAINS InterPro DOMAIN/s: Auxin responsive SAUR protein (InterPro:IPR003676); BEST Arabidopsis thaliana protein match is: SAUR-like auxin-responsive protein family (TAIR:AT1G29500.1); Has 675 Blast hits to 661 proteins in 20 species: Archae - 0; Bacteria - 0; Metazoa - 0; Fungi - 0; Plants - 675; Viruses - 0; Other Eukaryotes - 0 (source: NCBI BLink).
AT1G29460	SAUR-like auxin-responsive protein family ; FUNCTIONS IN: molecular_function unknown; INVOLVED IN: response to auxin stimulus; LOCATED IN: mitochondrion; EXPRESSED IN: 12 plant structures; EXPRESSED DURING: 9 growth stages; CONTAINS InterPro DOMAIN/s: Auxin responsive SAUR protein (InterPro:IPR003676); BEST Arabidopsis thaliana protein match is: SAUR-like auxin-responsive protein family (TAIR:AT1…
AT1G29500	SAUR-like auxin-responsive protein family ; CONTAINS InterPro DOMAIN/s: Auxin responsive SAUR protein (InterPro:IPR003676); BEST Arabidopsis thaliana protein match is: SAUR-like auxin-responsive protein family (TAIR:AT1G29450.1); Has 853 Blast hits to 839 proteins in 22 species: Archae - 0; Bacteria - 0; Metazoa - 0; Fungi - 0; Plants - 853; Viruses - 0; Other Eukaryotes - 0 (source: NCBI BLink).
AT1G29510	SMALL AUXIN UPREGULATED 68 (SAUR68); CONTAINS InterPro DOMAIN/s: Auxin responsive SAUR protein (InterPro:IPR003676); BEST Arabidopsis thaliana protein match is: SAUR-like auxin-responsive protein family (TAIR:AT1G29500.1); Has 748 Blast hits to 732 proteins in 21 species: Archae - 0; Bacteria - 0; Metazoa - 0; Fungi - 0; Plants - 748; Viruses - 0; Other Eukaryotes - 0 (source: NCBI BLink).	SMALL AUXIN UPREGULATED 68 (SAUR68)	SMALL AUXIN UPREGULATED 68 (SAUR68)
AT1G30260	BEST Arabidopsis thaliana protein match is: Galactosyltransferase family protein (TAIR:AT4G21060.1); Has 30 Blast hits to 30 proteins in 8 species: Archae - 0; Bacteria - 0; Metazoa - 0; Fungi - 0; Plants - 30; Viruses - 0; Other Eukaryotes - 0 (source: NCBI BLink).		AGAMOUS-LIKE 79 (AGL79)
AT1G49310	unknown protein; FUNCTIONS IN: molecular_function unknown; INVOLVED IN: biological_process unknown; LOCATED IN: endomembrane system; EXPRESSED IN: 9 plant structures; EXPRESSED DURING: LP.04 four leaves visible, petal differentiation and expansion stage; Has 11 Blast hits to 11 proteins in 6 species: Archae - 0; Bacteria - 0; Metazoa - 0; Fungi - 0; Plants - 11; Viruses - 0; Other Eukaryotes - 0 …
AT1G52000	Mannose-binding lectin superfamily protein; FUNCTIONS IN: molecular_function unknown; INVOLVED IN: response to salt stress; LOCATED IN: cellular_component unknown; EXPRESSED IN: 22 plant structures; EXPRESSED DURING: 14 growth stages; CONTAINS InterPro DOMAIN/s: Mannose-binding lectin (InterPro:IPR001229); BEST Arabidopsis thaliana protein match is: myrosinase-binding protein 1 (TAIR:AT1G52040.1)…
AT1G54040	Epithiospecifier protein, interacts with WRKY53. Involved in pathogen resistance and leaf senescence.	EPITHIOSPECIFIER PROTEIN (ESP)	(TASTY)
AT1G60190	Encodes PUB19, a plant U-box armadillo repeat protein. Involved in salt inhibition of germination together with PUB18.	PLANT U-BOX 19 (PUB19)	(AtPUB19)
AT1G62250	unknown protein; LOCATED IN: chloroplast; EXPRESSED IN: 23 plant structures; EXPRESSED DURING: 15 growth stages; Has 30 Blast hits to 30 proteins in 13 species: Archae - 0; Bacteria - 0; Metazoa - 0; Fungi - 0; Plants - 30; Viruses - 0; Other Eukaryotes - 0 (source: NCBI BLink).
AT1G62280	Encodes a protein with ten predicted transmembrane helices. The SLAH1 protein has similarity to the SLAC1 protein involved in ion homeostasis in guard cells. Although it is not expressed in guard cells, it can complement a slac1-2 mutant suggesting that it performs a similar function. SLAH1:GFP localizes to the plasma membrane.	SLAC1 HOMOLOGUE 1 (SLAH1)	SLAC1 HOMOLOGUE 1 (SLAH1)
AT1G64390	glycosyl hydrolase 9C2 (GH9C2); FUNCTIONS IN: carbohydrate binding, hydrolase activity, hydrolyzing O-glycosyl compounds, catalytic activity; INVOLVED IN: carbohydrate metabolic process; LOCATED IN: endomembrane system, extracellular region; EXPRESSED IN: 23 plant structures; EXPRESSED DURING: 13 growth stages; CONTAINS InterPro DOMAIN/s: Six-hairpin glycosidase (InterPro:IPR012341), Carbohydrate…	GLYCOSYL HYDROLASE 9C2 (GH9C2)	GLYCOSYL HYDROLASE 9C2 (GH9C2)
AT1G64590	NAD(P)-binding Rossmann-fold superfamily protein; FUNCTIONS IN: oxidoreductase activity, binding, catalytic activity; INVOLVED IN: oxidation reduction, metabolic process; EXPRESSED IN: 20 plant structures; EXPRESSED DURING: 12 growth stages; CONTAINS InterPro DOMAIN/s: NAD(P)-binding domain (InterPro:IPR016040), Glucose/ribitol dehydrogenase (InterPro:IPR002347), Short-chain dehydrogenase/reducta…
AT1G64780	encodes an ammonium transporter protein believed to act as a high affinity transporter. It is expressed in the root, primarily in endodermal and cortical cells, and contributes to ammonium uptake in the root.	AMMONIUM TRANSPORTER 1;2 (AMT1;2)	AMMONIUM TRANSPORTER 1
AT1G66100	Predicted to encode a PR (pathogenesis-related) protein. Belongs to the plant thionin (PR-13) family with the following members: At1g66100, At5g36910, At1g72260, At2g15010, At1g12663, At1g12660.
AT1G69530	Member of Alpha-Expansin Gene Family. Naming convention from the Expansin Working Group (Kende et al, Plant Mol Bio). Involved in the formation of nematode-induced syncytia in roots of Arabidopsis thaliana.	EXPANSIN A1 (EXPA1)	EXPANSIN A1 (ATEXPA1)
AT1G70985	hydroxyproline-rich glycoprotein family protein; BEST Arabidopsis thaliana protein match is: hydroxyproline-rich glycoprotein family protein (TAIR:AT1G23050.1); Has 1488 Blast hits to 893 proteins in 162 species: Archae - 2; Bacteria - 187; Metazoa - 240; Fungi - 90; Plants - 878; Viruses - 17; Other Eukaryotes - 74 (source: NCBI BLink).
AT1G73120	unknown protein; FUNCTIONS IN: molecular_function unknown; INVOLVED IN: response to oxidative stress; EXPRESSED IN: root, cultured cell; Has 36 Blast hits to 36 proteins in 8 species: Archae - 0; Bacteria - 0; Metazoa - 0; Fungi - 0; Plants - 36; Viruses - 0; Other Eukaryotes - 0 (source: NCBI BLink).
AT1G73870	B-box type zinc finger protein with CCT domain; FUNCTIONS IN: sequence-specific DNA binding transcription factor activity, zinc ion binding; INVOLVED IN: regulation of transcription; LOCATED IN: intracellular; EXPRESSED IN: 14 plant structures; EXPRESSED DURING: 9 growth stages; CONTAINS InterPro DOMAIN/s: CCT domain (InterPro:IPR010402), Zinc finger, B-box (InterPro:IPR000315); BEST Arabidopsis …
AT1G75250	RAD-like 6 (RL6); CONTAINS InterPro DOMAIN/s: SANT, DNA-binding (InterPro:IPR001005), Molecular chaperone, heat shock protein, Hsp40, DnaJ (InterPro:IPR015609), Homeodomain-like (InterPro:IPR009057); BEST Arabidopsis thaliana protein match is: RAD-like 5 (TAIR:AT1G19510.1); Has 590 Blast hits to 589 proteins in 66 species: Archae - 0; Bacteria - 0; Metazoa - 121; Fungi - 0; Plants - 466; Viruses …	RAD-LIKE 6 (RL6)	RAD-LIKE 6 (ATRL6)
AT1G75460	ATP-dependent protease La (LON) domain protein; FUNCTIONS IN: ATP-dependent peptidase activity; INVOLVED IN: proteolysis; LOCATED IN: chloroplast; EXPRESSED IN: 19 plant structures; EXPRESSED DURING: 11 growth stages; CONTAINS InterPro DOMAIN/s: Peptidase S16, lon N-terminal (InterPro:IPR003111); BEST Arabidopsis thaliana protein match is: ATP-dependent protease La (LON) domain protein (TAIR:AT1G…
AT1G78070	Transducin/WD40 repeat-like superfamily protein; CONTAINS InterPro DOMAIN/s: WD40 repeat 2 (InterPro:IPR019782), WD40 repeat-like-containing domain (InterPro:IPR011046), WD40 repeat, conserved site (InterPro:IPR019775), WD40-repeat-containing domain (InterPro:IPR017986), WD40/YVTN repeat-like-containing domain (InterPro:IPR015943), WD40 repeat (InterPro:IPR001680), WD40 repeat, subgroup (InterPro…
AT2G01420	Encodes a putative auxin efflux carrier that is localized in developing and mature root meristems. It is involved in the maintenance of embryonic auxin gradients. A role for AtPIN4 in generating a sink for auxin below the quiescent center of the root meristem that is essential for auxin distribution and patterning is proposed. In the root, PIN4 is detected around the quiescent center and cells su…	PIN-FORMED 4 (PIN4)	PIN-FORMED 4 (PIN4)
AT2G03530	Mediate high-affinity uracil and 5-FU (a toxic uracil analogue) transport when expressed in yeast and Xenopus oocytes.Involved in allantoin transport.	UREIDE PERMEASE 2 (UPS2)	UREIDE PERMEASE 2 (UPS2)
AT2G07707	Plant mitochondrial ATPase, F0 complex, subunit 8 protein; FUNCTIONS IN: cobalt ion binding; INVOLVED IN: ATP synthesis coupled proton transport; LOCATED IN: mitochondrion, vacuole, membrane; EXPRESSED IN: cultured cell, leaf; CONTAINS InterPro DOMAIN/s: ATPase, F0 complex, subunit 8, mitochondrial, plant (InterPro:IPR003319), Protein of unknown function DUF1082, plant mitochondria (InterPro:IPR0…
AT2G15020	unknown protein; BEST Arabidopsis thaliana protein match is: unknown protein (TAIR:AT5G64190.1); Has 72 Blast hits to 72 proteins in 10 species: Archae - 0; Bacteria - 0; Metazoa - 0; Fungi - 0; Plants - 72; Viruses - 0; Other Eukaryotes - 0 (source: NCBI BLink).
AT2G17300	unknown protein; FUNCTIONS IN: molecular_function unknown; INVOLVED IN: biological_process unknown; LOCATED IN: chloroplast; EXPRESSED IN: 20 plant structures; EXPRESSED DURING: 13 growth stages; BEST Arabidopsis thaliana protein match is: unknown protein (TAIR:AT4G35320.1); Has 42 Blast hits to 42 proteins in 10 species: Archae - 0; Bacteria - 0; Metazoa - 0; Fungi - 0; Plants - 42; Viruses - 0;…
AT2G20750	member of BETA-EXPANSINS. Naming convention from the Expansin Working Group (Kende et al, 2004. Plant Mol Bio)	EXPANSIN B1 (EXPB1)	EXPANSIN B1 (ATEXPB1)
AT2G22240	** Referred to as MIPS1 in Mitsuhashi et al 2008. Myo-inositol-1-phosphate synthase isoform 2. Expressed in leaf, root and silique. Immunolocalization experiments with an antibody recognizing MIPS1, MIPS2, and MIPS3 showed endosperm localization.	MYO-INOSITOL-1-PHOSPHATE SYNTHASE 2 (MIPS2)	MYO-INOSITOL-1-PHOSPHATE SYNTHASE 1 (MIPS1)
AT2G27420	Cysteine proteinases superfamily protein; FUNCTIONS IN: cysteine-type peptidase activity, cysteine-type endopeptidase activity; INVOLVED IN: proteolysis; LOCATED IN: endomembrane system; EXPRESSED IN: 15 plant structures; EXPRESSED DURING: 10 growth stages; CONTAINS InterPro DOMAIN/s: Peptidase C1A, papain (InterPro:IPR013128), Proteinase inhibitor I29, cathepsin propeptide (InterPro:IPR013201), …
AT2G28550	related to AP2.7 (RAP2.7); CONTAINS InterPro DOMAIN/s: DNA-binding, integrase-type (InterPro:IPR016177), Pathogenesis-related transcriptional factor/ERF, DNA-binding (InterPro:IPR001471); BEST Arabidopsis thaliana protein match is: target of early activation tagged (EAT) 2 (TAIR:AT5G60120.1).	RELATED TO AP2.7 (RAP2.7)	RELATED TO AP2.7 (RAP2.7)
AT2G28780	unknown protein; INVOLVED IN: biological_process unknown; LOCATED IN: mitochondrion; EXPRESSED IN: inflorescence meristem, root, flower; EXPRESSED DURING: petal differentiation and expansion stage; CONTAINS InterPro DOMAIN/s: Protein of unknown function DUF939, bacterial (InterPro:IPR010343); BEST Arabidopsis thaliana protein match is: unknown protein (TAIR:AT3G09450.1); Has 671 Blast hits to 667…
AT2G32100	ovate family protein 16 (OFP16); CONTAINS InterPro DOMAIN/s: Protein of unknown function DUF623 (InterPro:IPR006458); BEST Arabidopsis thaliana protein match is: ovate family protein 12 (TAIR:AT1G05420.1); Has 251 Blast hits to 251 proteins in 22 species: Archae - 0; Bacteria - 16; Metazoa - 0; Fungi - 0; Plants - 235; Viruses - 0; Other Eukaryotes - 0 (source: NCBI BLink).	OVATE FAMILY PROTEIN 16 (OFP16)	OVATE FAMILY PROTEIN 16 (OFP16)
AT2G32990	glycosyl hydrolase 9B8 (GH9B8); FUNCTIONS IN: hydrolase activity, hydrolyzing O-glycosyl compounds, catalytic activity; INVOLVED IN: carbohydrate metabolic process; LOCATED IN: endomembrane system; EXPRESSED IN: 17 plant structures; EXPRESSED DURING: 11 growth stages; CONTAINS InterPro DOMAIN/s: Six-hairpin glycosidase (InterPro:IPR012341), Glycoside hydrolase, family 9, active site (InterPro:IPR…	GLYCOSYL HYDROLASE 9B8 (GH9B8)	GLYCOSYL HYDROLASE 9B8 (GH9B8)
AT2G35960	Encodes a protein whose sequence is similar to tobacco hairpin-induced gene (HIN1) and Arabidopsis non-race specific disease resistance gene (NDR1). Expression is not altered in response to cucumber mosaic virus or spermine.	NDR1/HIN1-LIKE 12 (NHL12)	NDR1/HIN1-LIKE 12 (NHL12)
AT2G39250	Encodes a AP2 domain transcription factor that can repress flowering. SNZ and its paralogous gene, SCHLAFMUTZE (SMZ), share a signature with partial complementarity to the miR172 microRNA, whose precursor is induced upon flowering.	SCHNARCHZAPFEN (SNZ)	SCHNARCHZAPFEN (SNZ)
AT2G40475	unknown protein; BEST Arabidopsis thaliana protein match is: unknown protein (TAIR:AT3G56260.2); Has 477 Blast hits to 219 proteins in 41 species: Archae - 0; Bacteria - 4; Metazoa - 91; Fungi - 61; Plants - 144; Viruses - 0; Other Eukaryotes - 177 (source: NCBI BLink).	ALTERED SEED GERMINATION 8 (ASG8)	ALTERED SEED GERMINATION 8 (ASG8)
AT2G40610	member of Alpha-Expansin Gene Family. Naming convention from the Expansin Working Group (Kende et al, 2004. Plant Mol Bio). Involved in the formation of nematode-induced syncytia in roots of Arabidopsis thaliana.	EXPANSIN A8 (EXPA8)	EXPANSIN A8 (ATEXPA8)
AT2G41870	Remorin family protein; CONTAINS InterPro DOMAIN/s: Remorin, C-terminal (InterPro:IPR005516); BEST Arabidopsis thaliana protein match is: Remorin family protein (TAIR:AT3G57540.1); Has 469 Blast hits to 467 proteins in 36 species: Archae - 0; Bacteria - 7; Metazoa - 9; Fungi - 6; Plants - 437; Viruses - 0; Other Eukaryotes - 10 (source: NCBI BLink).
AT2G42540	A cold-regulated gene whose product is targeted to the chloroplast. Cor15am protects stromal proteins from aggregation under various stress conditions. Constitutive expression increases freezing tolerance in protoplasts in vitro and chloroplasts in vivo. NMR and x-ray diffraction studies suggest that COR15a alters the intrinsic curvature of the inner membrane of chloroplast envelope. Late Embryog…	COLD-REGULATED 15A (COR15A)	(COR15)
AT2G44230	Plant protein of unknown function (DUF946); FUNCTIONS IN: molecular_function unknown; INVOLVED IN: N-terminal protein myristoylation; LOCATED IN: chloroplast; EXPRESSED IN: 21 plant structures; EXPRESSED DURING: 12 growth stages; CONTAINS InterPro DOMAIN/s: Protein of unknown function DUF946 (InterPro:IPR009291); BEST Arabidopsis thaliana protein match is: Plant protein of unknown function (DUF94…
AT3G01550	phosphoenolpyruvate (pep)/phosphate translocator 2 (PPT2); FUNCTIONS IN: antiporter activity; INVOLVED IN: transport; LOCATED IN: integral to membrane, chloroplast, membrane; EXPRESSED IN: 19 plant structures; EXPRESSED DURING: 13 growth stages; CONTAINS InterPro DOMAIN/s: Protein of unknown function DUF6, transmembrane (InterPro:IPR000620), Tpt phosphate/phosphoenolpyruvate translocator (InterPr…	PHOSPHOENOLPYRUVATE (PEP)/PHOSPHATE TRANSLOCATOR 2 (PPT2)	PHOSPHOENOLPYRUVATE (PEP)/PHOSPHATE TRANSLOCATOR 2 (PPT2)
AT3G01960	unknown protein; Has 13 Blast hits to 13 proteins in 5 species: Archae - 0; Bacteria - 0; Metazoa - 0; Fungi - 0; Plants - 13; Viruses - 0; Other Eukaryotes - 0 (source: NCBI BLink).
AT3G03840	SAUR-like auxin-responsive protein family ; CONTAINS InterPro DOMAIN/s: Auxin responsive SAUR protein (InterPro:IPR003676); BEST Arabidopsis thaliana protein match is: SAUR-like auxin-responsive protein family (TAIR:AT3G03820.1); Has 1137 Blast hits to 1129 proteins in 28 species: Archae - 0; Bacteria - 0; Metazoa - 0; Fungi - 0; Plants - 1136; Viruses - 0; Other Eukaryotes - 1 (source: NCBI BLin…	SMALL AUXIN UP RNA 27 (SAUR27)	SMALL AUXIN UP RNA 27 (SAUR27)
AT3G06070	unknown protein; BEST Arabidopsis thaliana protein match is: unknown protein (TAIR:AT5G19190.1); Has 33 Blast hits to 33 proteins in 12 species: Archae - 0; Bacteria - 0; Metazoa - 1; Fungi - 0; Plants - 32; Viruses - 0; Other Eukaryotes - 0 (source: NCBI BLink).
AT3G12900	2-oxoglutarate (2OG) and Fe(II)-dependent oxygenase superfamily protein; FUNCTIONS IN: oxidoreductase activity, acting on paired donors, with incorporation or reduction of molecular oxygen, 2-oxoglutarate as one donor, and incorporation of one atom each of oxygen into both donors, oxidoreductase activity; INVOLVED IN: biological_process unknown; LOCATED IN: cellular_component unknown; EXPRESSED I…
AT3G13980	unknown protein; BEST Arabidopsis thaliana protein match is: unknown protein (TAIR:AT1G54200.1); Has 1485 Blast hits to 418 proteins in 98 species: Archae - 0; Bacteria - 6; Metazoa - 246; Fungi - 61; Plants - 107; Viruses - 6; Other Eukaryotes - 1059 (source: NCBI BLink).
AT3G14440	Encodes 9-cis-epoxycarotenoid dioxygenase, a key enzyme in the biosynthesis of abscisic acid. Regulated in response to drought and salinity. Expressed in roots, flowers and seeds. Localized to the chloroplast stroma and thylakoid membrane.	NINE-CIS-EPOXYCAROTENOID DIOXYGENASE 3 (NCED3)	NINE-CIS-EPOXYCAROTENOID DIOXYGENASE 3 (NCED3)
AT3G16120	Dynein light chain type 1 family protein; FUNCTIONS IN: microtubule motor activity; INVOLVED IN: microtubule-based process; LOCATED IN: microtubule associated complex; EXPRESSED IN: 12 plant structures; EXPRESSED DURING: 6 growth stages; CONTAINS InterPro DOMAIN/s: Dynein light chain, type 1/2 (InterPro:IPR001372); BEST Arabidopsis thaliana protein match is: RHO guanyl-nucleotide exchange factor …
AT3G16670	Pollen Ole e 1 allergen and extensin family protein; FUNCTIONS IN: molecular_function unknown; INVOLVED IN: response to oxidative stress; LOCATED IN: endomembrane system; EXPRESSED IN: 9 plant structures; EXPRESSED DURING: 7 growth stages; CONTAINS InterPro DOMAIN/s: Pollen Ole e 1 allergen/extensin (InterPro:IPR006041); BEST Arabidopsis thaliana protein match is: Pollen Ole e 1 allergen and exte…
AT3G19620	Glycosyl hydrolase family protein; FUNCTIONS IN: hydrolase activity, hydrolyzing O-glycosyl compounds; INVOLVED IN: carbohydrate metabolic process; LOCATED IN: cell wall; EXPRESSED IN: 14 plant structures; EXPRESSED DURING: LP.04 four leaves visible, 4 anthesis, LP.10 ten leaves visible, C globular stage, petal differentiation and expansion stage; CONTAINS InterPro DOMAIN/s: Glycoside hydrolase, …
AT3G22060	contains Pfam profile: PF01657 Domain of unknown function that is usually associated with protein kinase domain Pfam:PF00069, however this protein does not have the protein kinase domain
AT3G22540	Protein of unknown function (DUF1677); CONTAINS InterPro DOMAIN/s: Protein of unknown function DUF1677, plant (InterPro:IPR012876); BEST Arabidopsis thaliana protein match is: Protein of unknown function (DUF1677) (TAIR:AT4G14819.1); Has 245 Blast hits to 245 proteins in 14 species: Archae - 0; Bacteria - 0; Metazoa - 0; Fungi - 0; Plants - 245; Viruses - 0; Other Eukaryotes - 0 (source: NCBI BLi…
AT3G28007	Nodulin MtN3 family protein; LOCATED IN: endomembrane system, integral to membrane, membrane; EXPRESSED IN: 15 plant structures; EXPRESSED DURING: 8 growth stages; CONTAINS InterPro DOMAIN/s: MtN3/saliva-related transmembrane protein, conserved region (InterPro:IPR018169), RAG1-activating protein 1 homologue (InterPro:IPR018179), RAG1-activating protein-1-related (InterPro:IPR004316); BEST Arabid…	(SWEET4)	(AtSWEET4)
AT3G28220	TRAF-like family protein; FUNCTIONS IN: molecular_function unknown; INVOLVED IN: response to salt stress; LOCATED IN: vacuole, chloroplast envelope; EXPRESSED IN: 19 plant structures; EXPRESSED DURING: 13 growth stages; CONTAINS InterPro DOMAIN/s: TRAF-like (InterPro:IPR008974), MATH (InterPro:IPR002083); BEST Arabidopsis thaliana protein match is: TRAF-like family protein (TAIR:AT1G58270.1); Has…
AT3G29030	Encodes an expansin. Naming convention from the Expansin Working Group (Kende et al, 2004. Plant Mol Bio)	EXPANSIN A5 (EXPA5)	ARABIDOPSIS THALIANA EXPANSIN A5 (ATEXPA5)
AT3G30720	QUA-QUINE STARCH (QQS); Has 1 Blast hits to 1 proteins in 1 species: Archae - 0; Bacteria - 0; Metazoa - 0; Fungi - 0; Plants - 1; Viruses - 0; Other Eukaryotes - 0 (source: NCBI BLink).	QUA-QUINE STARCH (QQS)	QUA-QUINE STARCH (QQS)
AT3G46900	encodes a member of copper transporter family and functionally complements a high affinity copper transporter mutant in yeast	COPPER TRANSPORTER 2 (COPT2)	COPPER TRANSPORTER 2 (COPT2)
AT3G47430	member of the peroxin11 (PEX11) gene family, located on the peroxisome membrane, controls peroxisome proliferation.	PEROXIN 11B (PEX11B)	PEROXIN 11B (PEX11B)
AT3G48460	GDSL-like Lipase/Acylhydrolase superfamily protein; FUNCTIONS IN: hydrolase activity, acting on ester bonds, carboxylesterase activity; INVOLVED IN: glycerol biosynthetic process, lipid metabolic process; LOCATED IN: endomembrane system; EXPRESSED IN: 22 plant structures; EXPRESSED DURING: 14 growth stages; CONTAINS InterPro DOMAIN/s: Lipase, GDSL (InterPro:IPR001087); BEST Arabidopsis thaliana p…
AT3G50270	HXXXD-type acyl-transferase family protein; FUNCTIONS IN: transferase activity, transferring acyl groups other than amino-acyl groups, transferase activity; INVOLVED IN: biological_process unknown; EXPRESSED IN: 19 plant structures; EXPRESSED DURING: 13 growth stages; CONTAINS InterPro DOMAIN/s: Transferase (InterPro:IPR003480); BEST Arabidopsis thaliana protein match is: HXXXD-type acyl-transfer…
AT3G51750	unknown protein; Has 15 Blast hits to 14 proteins in 5 species: Archae - 0; Bacteria - 0; Metazoa - 0; Fungi - 0; Plants - 15; Viruses - 0; Other Eukaryotes - 0 (source: NCBI BLink).
AT3G52360	unknown protein; FUNCTIONS IN: molecular_function unknown; INVOLVED IN: response to karrikin; LOCATED IN: endomembrane system; EXPRESSED IN: 23 plant structures; EXPRESSED DURING: 14 growth stages; BEST Arabidopsis thaliana protein match is: unknown protein (TAIR:AT2G35850.1); Has 34 Blast hits to 34 proteins in 10 species: Archae - 0; Bacteria - 0; Metazoa - 0; Fungi - 0; Plants - 34; Viruses - …
AT3G53960	Major facilitator superfamily protein; FUNCTIONS IN: transporter activity; INVOLVED IN: oligopeptide transport; LOCATED IN: plasma membrane, membrane; EXPRESSED IN: 22 plant structures; EXPRESSED DURING: 13 growth stages; CONTAINS InterPro DOMAIN/s: PTR2 family proton/oligopeptide symporter, conserved site (InterPro:IPR018456), Oligopeptide transporter (InterPro:IPR000109), Major facilitator supe…
AT3G58810	Member of Zinc transporter (ZAT) family. Contributes to basic cellular Zn tolerance and controls Zn partitioning, particularly under conditions of high rates of Zn influx into the root symplasm. Localizes to the vacuolar membrane.	METAL TOLERANCE PROTEIN A2 (MTPA2)	METAL TOLERANCE PROTEIN A2 (MTPA2)
AT3G61930	unknown protein; FUNCTIONS IN: molecular_function unknown; INVOLVED IN: N-terminal protein myristoylation; EXPRESSED IN: 11 plant structures; EXPRESSED DURING: 4 anthesis, C globular stage, petal differentiation and expansion stage; Has 11 Blast hits to 11 proteins in 5 species: Archae - 0; Bacteria - 0; Metazoa - 0; Fungi - 0; Plants - 11; Viruses - 0; Other Eukaryotes - 0 (source: NCBI BLink).
AT4G01950	Encodes a member of a family of proteins with glycerol-3-phosphate acyltransferase activity.	GLYCEROL-3-PHOSPHATE ACYLTRANSFERASE 3 (GPAT3)	(ATGPAT3)
AT4G02420	Concanavalin A-like lectin protein kinase family protein; FUNCTIONS IN: kinase activity; INVOLVED IN: protein amino acid phosphorylation; LOCATED IN: endomembrane system; EXPRESSED IN: 21 plant structures; EXPRESSED DURING: 13 growth stages; CONTAINS InterPro DOMAIN/s: Legume lectin, beta chain (InterPro:IPR001220), Protein kinase, ATP binding site (InterPro:IPR017441), Serine/threonine-protein k…
AT4G04750	Major facilitator superfamily protein; FUNCTIONS IN: carbohydrate transmembrane transporter activity, sugar:hydrogen symporter activity; INVOLVED IN: transport, transmembrane transport; LOCATED IN: integral to membrane, membrane; EXPRESSED IN: 19 plant structures; EXPRESSED DURING: 13 growth stages; CONTAINS InterPro DOMAIN/s: Sugar transporter, conserved site (InterPro:IPR005829), Major facilita…
AT4G04840	methionine sulfoxide reductase B6 (MSRB6); FUNCTIONS IN: peptide-methionine-(S)-S-oxide reductase activity; INVOLVED IN: oxidation reduction; LOCATED IN: cytosol; EXPRESSED IN: 11 plant structures; EXPRESSED DURING: 7 growth stages; CONTAINS InterPro DOMAIN/s: Methionine sulphoxide reductase B (InterPro:IPR002579), Mss4-like (InterPro:IPR011057); BEST Arabidopsis thaliana protein match is: methio…	METHIONINE SULFOXIDE REDUCTASE B6 (MSRB6)	METHIONINE SULFOXIDE REDUCTASE B6 (MSRB6)
AT4G10150	RING/U-box superfamily protein; FUNCTIONS IN: zinc ion binding; CONTAINS InterPro DOMAIN/s: Zinc finger, RING-type (InterPro:IPR001841), Zinc finger, C3HC4 RING-type (InterPro:IPR018957); BEST Arabidopsis thaliana protein match is: RING/U-box superfamily protein (TAIR:AT4G10160.1); Has 9409 Blast hits to 9387 proteins in 290 species: Archae - 0; Bacteria - 6; Metazoa - 2329; Fungi - 766; Plants -…
AT4G10160	RING/U-box superfamily protein; CONTAINS InterPro DOMAIN/s: Zinc finger, RING-type (InterPro:IPR001841), Zinc finger, C3HC4 RING-type (InterPro:IPR018957); BEST Arabidopsis thaliana protein match is: RING/U-box superfamily protein (TAIR:AT4G10150.1); Has 9335 Blast hits to 9314 proteins in 290 species: Archae - 0; Bacteria - 6; Metazoa - 2290; Fungi - 731; Plants - 4944; Viruses - 53; Other Eukar…
AT4G10770	oligopeptide transporter	OLIGOPEPTIDE TRANSPORTER 7 (OPT7)	ARABIDOPSIS THALIANA OLIGOPEPTIDE TRANSPORTER 7 (ATOPT7)
AT4G12980	Auxin-responsive family protein; CONTAINS InterPro DOMAIN/s: Uncharacterised conserved protein UCP037471 (InterPro:IPR017214), Cytochrome b561, eukaryote (InterPro:IPR004877), Protein of unknown function DUF568, DOMON-like (InterPro:IPR007613), DOMON related (InterPro:IPR005018), Cytochrome b561/ferric reductase transmembrane (InterPro:IPR006593); BEST Arabidopsis thaliana protein match is: Auxin…
AT4G14550	IAA14 is a member of the Aux/IAA protein family. Involved in lateral root development. Gain of function mutation decreases auxin-inducible gene expression. Protein is localized to the nucleus. Expressed in stele and root tip epidermis. Functions as a negative regulator of ARF7/19.	INDOLE-3-ACETIC ACID INDUCIBLE 14 (IAA14)	SOLITARY ROOT (SLR)
AT4G15620	Uncharacterised protein family (UPF0497); CONTAINS InterPro DOMAIN/s: Uncharacterised protein family UPF0497, trans-membrane plant (InterPro:IPR006702), Uncharacterised protein family UPF0497, trans-membrane plant subgroup (InterPro:IPR006459); BEST Arabidopsis thaliana protein match is: Uncharacterised protein family (UPF0497) (TAIR:AT4G15630.1); Has 622 Blast hits to 622 proteins in 21 species:…
AT4G17810	C2H2 and C2HC zinc fingers superfamily protein; FUNCTIONS IN: sequence-specific DNA binding transcription factor activity, zinc ion binding, nucleic acid binding; INVOLVED IN: regulation of transcription; LOCATED IN: intracellular; EXPRESSED IN: 8 plant structures; EXPRESSED DURING: 7 growth stages; CONTAINS InterPro DOMAIN/s: Zinc finger, C2H2-like (InterPro:IPR015880), Zinc finger, C2H2-type (I…
AT4G19170	chloroplast-targeted member of a family of enzymes similar to nine-cis-epoxycarotenoid dioxygenase	NINE-CIS-EPOXYCAROTENOID DIOXYGENASE 4 (NCED4)	CAROTENOID CLEAVAGE DIOXYGENASE 4 (CCD4)
AT4G26530	Aldolase superfamily protein; FUNCTIONS IN: fructose-bisphosphate aldolase activity; INVOLVED IN: glycolysis, metabolic process; LOCATED IN: chloroplast; EXPRESSED IN: 18 plant structures; EXPRESSED DURING: 11 growth stages; CONTAINS InterPro DOMAIN/s: Aldolase-type TIM barrel (InterPro:IPR013785), Fructose-bisphosphate aldolase, class-I (InterPro:IPR000741); BEST Arabidopsis thaliana protein mat…	FRUCTOSE-BISPHOSPHATE ALDOLASE 5 (FBA5)	FRUCTOSE-BISPHOSPHATE ALDOLASE 5 (FBA5)
AT4G27657	unknown protein; FUNCTIONS IN: molecular_function unknown; INVOLVED IN: biological_process unknown; LOCATED IN: endomembrane system; EXPRESSED IN: 15 plant structures; EXPRESSED DURING: 9 growth stages; BEST Arabidopsis thaliana protein match is: unknown protein (TAIR:AT5G54145.1); Has 30201 Blast hits to 17322 proteins in 780 species: Archae - 12; Bacteria - 1396; Metazoa - 17338; Fungi - 3422; …
AT4G28250	putative beta-expansin/allergen protein. Naming convention from the Expansin Working Group (Kende et al, 2004. Plant Mol Bio). Involved in the formation of nematode-induced syncytia in roots of Arabidopsis thaliana.	EXPANSIN B3 (EXPB3)	EXPANSIN B3 (ATEXPB3)
AT4G31940	The gene encodes a cytochrome P450 enzyme, CYP82C. It is involved in the early Fe deficiency response.	"CYTOCHROME P450, FAMILY 82, SUBFAMILY C, POLYPEPTIDE 4" (CYP82C4)	"CYTOCHROME P450, FAMILY 82, SUBFAMILY C, POLYPEPTIDE 4" (CYP82C4)
AT4G38840	SAUR-like auxin-responsive protein family ; FUNCTIONS IN: molecular_function unknown; INVOLVED IN: response to auxin stimulus, response to cold; LOCATED IN: plasma membrane; EXPRESSED IN: 21 plant structures; EXPRESSED DURING: 13 growth stages; CONTAINS InterPro DOMAIN/s: Auxin responsive SAUR protein (InterPro:IPR003676); BEST Arabidopsis thaliana protein match is: SAUR-like auxin-responsive pro…
AT4G38850	mRNA is rapidly induced by auxin and is very short-lived. Has been used as a reporter gene in studying auxin mutants.	SMALL AUXIN UPREGULATED 15 (SAUR15)	SMALL AUXIN UP RNA 1 FROM ARABIDOPSIS THALIANA ECOTYPE COLUMBIA (SAUR_AC1)
AT4G38860	SAUR-like auxin-responsive protein family ; CONTAINS InterPro DOMAIN/s: Auxin responsive SAUR protein (InterPro:IPR003676); BEST Arabidopsis thaliana protein match is: SAUR-like auxin-responsive protein family (TAIR:AT2G21220.1); Has 1286 Blast hits to 1273 proteins in 28 species: Archae - 0; Bacteria - 0; Metazoa - 0; Fungi - 0; Plants - 1285; Viruses - 0; Other Eukaryotes - 1 (source: NCBI BLin…
AT4G39800	** Referred to as MIPS2 in Mitsuhashi et al 2008. myo-inositol-1-phosphate synthase isoform 1.Expressed in leaf, root and silique. Immunolocalization experiments with an antibody recognizing MIPS1, MIPS2, and MIPS3 showed endosperm localization.	D-MYO-INOSITOL 3-PHOSPHATE SYNTHASE 1 (MIPS1)	MYO-INOSITOL-1-PHOSTPATE SYNTHASE 2 (ATMIPS2)
AT5G01220	involved in sulfolipid biosynthesis	SULFOQUINOVOSYLDIACYLGLYCEROL 2 (SQD2)	SULFOQUINOVOSYLDIACYLGLYCEROL 2 (SQD2)
AT5G01820	Encodes a CBL-interacting serine/threonine protein kinase.	SERINE/THREONINE PROTEIN KINASE 1 (SR1)	SNF1-RELATED PROTEIN KINASE 3.15 (SnRK3.15)
AT5G02550	unknown protein; Has 3 Blast hits to 3 proteins in 1 species: Archae - 0; Bacteria - 0; Metazoa - 0; Fungi - 0; Plants - 3; Viruses - 0; Other Eukaryotes - 0 (source: NCBI BLink).
AT5G03130	unknown protein; Has 1 Blast hits to 1 proteins in 1 species: Archae - 0; Bacteria - 0; Metazoa - 0; Fungi - 0; Plants - 1; Viruses - 0; Other Eukaryotes - 0 (source: NCBI BLink).
AT5G08030	Encodes a member of the glycerophosphodiester phosphodiesterase (GDPD) family.	GLYCEROPHOSPHODIESTER PHOSPHODIESTERASE 6 (GDPD6)	(AtGDPD6)
AT5G10930	Encodes CBL-interacting protein kinase 5 (CIPK5).	CBL-INTERACTING PROTEIN KINASE 5 (CIPK5)	SNF1-RELATED PROTEIN KINASE 3.24 (SnRK3.24)
AT5G12050	unknown protein; BEST Arabidopsis thaliana protein match is: unknown protein (TAIR:AT3G13980.1); Has 1807 Blast hits to 1807 proteins in 277 species: Archae - 0; Bacteria - 0; Metazoa - 736; Fungi - 347; Plants - 385; Viruses - 0; Other Eukaryotes - 339 (source: NCBI BLink).
AT5G13170	Encodes a member of the SWEET sucrose efflux transporter family proteins.	SENESCENCE-ASSOCIATED GENE 29 (SAG29)	SENESCENCE-ASSOCIATED GENE 29 (SAG29)
AT5G18060	SAUR-like auxin-responsive protein family ; CONTAINS InterPro DOMAIN/s: Auxin responsive SAUR protein (InterPro:IPR003676); BEST Arabidopsis thaliana protein match is: SAUR-like auxin-responsive protein family (TAIR:AT5G18050.1); Has 1807 Blast hits to 1807 proteins in 277 species: Archae - 0; Bacteria - 0; Metazoa - 736; Fungi - 347; Plants - 385; Viruses - 0; Other Eukaryotes - 339 (source: NCB…	SMALL AUXIN UP RNA 23 (SAUR23)	SMALL AUXIN UP RNA 23 (SAUR23)
AT5G20410	Encodes a type B monogalactosyldiacylglycerol (MGDG) synthase. Strongly induced by phosphate deprivation, and in non-photosynthetic tissues. Does not contribute to galactolipid synthesis under Pi-sufficient conditions but does under Pi starvation.	MONOGALACTOSYLDIACYLGLYCEROL SYNTHASE 2 (MGD2)	MONOGALACTOSYLDIACYLGLYCEROL SYNTHASE 2 (MGD2)
AT5G24420	6-phosphogluconolactonase 5 (PGL5); FUNCTIONS IN: 6-phosphogluconolactonase activity; INVOLVED IN: pentose-phosphate shunt, pentose-phosphate shunt, oxidative branch, carbohydrate metabolic process; LOCATED IN: cellular_component unknown; EXPRESSED IN: 21 plant structures; EXPRESSED DURING: 14 growth stages; CONTAINS InterPro DOMAIN/s: 6-phosphogluconolactonase, DevB-type (InterPro:IPR005900); BE…	6-PHOSPHOGLUCONOLACTONASE 5 (PGL5)	6-PHOSPHOGLUCONOLACTONASE 5 (PGL5)
AT5G25840	Protein of unknown function (DUF1677); CONTAINS InterPro DOMAIN/s: Protein of unknown function DUF1677, plant (InterPro:IPR012876); BEST Arabidopsis thaliana protein match is: Protein of unknown function (DUF1677) (TAIR:AT1G79770.1); Has 1807 Blast hits to 1807 proteins in 277 species: Archae - 0; Bacteria - 0; Metazoa - 736; Fungi - 347; Plants - 385; Viruses - 0; Other Eukaryotes - 339 (source:…
AT5G26270	unknown protein; Has 1807 Blast hits to 1807 proteins in 277 species: Archae - 0; Bacteria - 0; Metazoa - 736; Fungi - 347; Plants - 385; Viruses - 0; Other Eukaryotes - 339 (source: NCBI BLink).
AT5G27780	SAUR-like auxin-responsive protein family ; CONTAINS InterPro DOMAIN/s: Auxin responsive SAUR protein (InterPro:IPR003676); BEST Arabidopsis thaliana protein match is: SAUR-like auxin-responsive protein family (TAIR:AT1G29430.1); Has 1807 Blast hits to 1807 proteins in 277 species: Archae - 0; Bacteria - 0; Metazoa - 736; Fungi - 347; Plants - 385; Viruses - 0; Other Eukaryotes - 339 (source: NCB…	SMALL AUXIN UP RNA 75 (SAUR75)	SMALL AUXIN UP RNA 75 (SAUR75)
AT5G38910	RmlC-like cupins superfamily protein; FUNCTIONS IN: manganese ion binding, nutrient reservoir activity; INVOLVED IN: biological_process unknown; LOCATED IN: endomembrane system, apoplast; CONTAINS InterPro DOMAIN/s: Cupin, RmlC-type (InterPro:IPR011051), Cupin 1 (InterPro:IPR006045), RmlC-like jelly roll fold (InterPro:IPR014710), Germin (InterPro:IPR001929), Germin, manganese binding site (Inter…
AT5G39860	Encodes PRE1 (PACLOBUTRAZOL RESISTANCE1). PRE1 and IBH1 form a pair of antagonistic HLH/bHLH transcription factors that function downstream of BZR1 to mediate brassinosteroid regulation of cell elongation. BNQ1 is directly and negatively regulated by AP3 and PI in petals.Required for appropriate regulation of flowering time.	PACLOBUTRAZOL RESISTANCE1 (PRE1)	PACLOBUTRAZOL RESISTANCE1 (PRE1)
AT5G42650	Encodes a member of the cytochrome p450 CYP74 gene family that functions as an allene oxide synthase. This enzyme catalyzes dehydration of the hydroperoxide to an unstable allene oxide in the JA biosynthetic pathway. It shows a dual catalytic activity, the major one being a 13-AOS but also expressing a 9-AOS activity.	ALLENE OXIDE SYNTHASE (AOS)	ALLENE OXIDE SYNTHASE (AOS)
AT5G43150	unknown protein; FUNCTIONS IN: molecular_function unknown; INVOLVED IN: biological_process unknown; LOCATED IN: mitochondrion; EXPRESSED IN: 22 plant structures; EXPRESSED DURING: 13 growth stages; Has 1807 Blast hits to 1807 proteins in 277 species: Archae - 0; Bacteria - 0; Metazoa - 736; Fungi - 347; Plants - 385; Viruses - 0; Other Eukaryotes - 339 (source: NCBI BLink).
AT5G44050	MATE efflux family protein; FUNCTIONS IN: antiporter activity, drug transmembrane transporter activity, transporter activity; INVOLVED IN: drug transmembrane transport, transmembrane transport; LOCATED IN: membrane; EXPRESSED IN: 10 plant structures; EXPRESSED DURING: 7 growth stages; CONTAINS InterPro DOMAIN/s: Multi antimicrobial extrusion protein MatE (InterPro:IPR002528); BEST Arabidopsis tha…
AT5G45650	subtilase family protein; FUNCTIONS IN: identical protein binding, serine-type endopeptidase activity; INVOLVED IN: proteolysis, negative regulation of catalytic activity; LOCATED IN: endomembrane system; EXPRESSED IN: 23 plant structures; EXPRESSED DURING: 13 growth stages; CONTAINS InterPro DOMAIN/s: Protease-associated PA (InterPro:IPR003137), Proteinase inhibitor, propeptide (InterPro:IPR0090…
AT5G46690	beta HLH protein 71 (bHLH071); FUNCTIONS IN: DNA binding, sequence-specific DNA binding transcription factor activity; INVOLVED IN: regulation of transcription; LOCATED IN: nucleus; EXPRESSED IN: 16 plant structures; EXPRESSED DURING: 13 growth stages; CONTAINS InterPro DOMAIN/s: Helix-loop-helix DNA-binding domain (InterPro:IPR001092), Helix-loop-helix DNA-binding (InterPro:IPR011598); BEST Arab…	BETA HLH PROTEIN 71 (bHLH071)	BETA HLH PROTEIN 71 (bHLH071)
AT5G47450	Tonoplast intrinsic protein, transports ammonium (NH3) and methylammonium across the tonoplast membrane, gene expression shows diurnal regulation and is upregulated by ammonium (NH3).	TONOPLAST INTRINSIC PROTEIN 2;3 (TIP2;3)	ARABIDOPSIS THALIANA TONOPLAST INTRINSIC PROTEIN 2
AT5G49100	unknown protein; BEST Arabidopsis thaliana protein match is: unknown protein (TAIR:AT3G06868.1); Has 30201 Blast hits to 17322 proteins in 780 species: Archae - 12; Bacteria - 1396; Metazoa - 17338; Fungi - 3422; Plants - 5037; Viruses - 0; Other Eukaryotes - 2996 (source: NCBI BLink).
AT5G49630	Is a high affinity amino acid transporter capable of transporting aspartate and tryptophan. May be involved in the amino acid uptake from xylem.	AMINO ACID PERMEASE 6 (AAP6)	AMINO ACID PERMEASE 6 (AAP6)
AT5G50760	SAUR-like auxin-responsive protein family ; CONTAINS InterPro DOMAIN/s: Auxin responsive SAUR protein (InterPro:IPR003676); BEST Arabidopsis thaliana protein match is: SAUR-like auxin-responsive protein family (TAIR:AT3G43120.1); Has 1807 Blast hits to 1807 proteins in 277 species: Archae - 0; Bacteria - 0; Metazoa - 736; Fungi - 347; Plants - 385; Viruses - 0; Other Eukaryotes - 339 (source: NCB…
AT5G53200	TRIPTYCHON (TRY); CONTAINS InterPro DOMAIN/s: SANT, DNA-binding (InterPro:IPR001005), Homeodomain-like (InterPro:IPR009057), Myb, DNA-binding (InterPro:IPR014778), Homeodomain-related (InterPro:IPR012287), MYB-like (InterPro:IPR017877), Myb transcription factor (InterPro:IPR015495); BEST Arabidopsis thaliana protein match is: Homeodomain-like superfamily protein (TAIR:AT2G30420.1); Has 2274 Blast…	TRIPTYCHON (TRY)	TRIPTYCHON (TRY)
AT5G55570	unknown protein; LOCATED IN: chloroplast; Has 35333 Blast hits to 34131 proteins in 2444 species: Archae - 798; Bacteria - 22429; Metazoa - 974; Fungi - 991; Plants - 531; Viruses - 0; Other Eukaryotes - 9610 (source: NCBI BLink).
AT5G57780	Encodes a atypical member of the bHLH (basic helix-loop-helix) family transcriptional factors.	P1R1 (P1R1)	P1R1 (P1R1)
AT5G59130	Subtilase family protein; FUNCTIONS IN: identical protein binding, serine-type endopeptidase activity; INVOLVED IN: proteolysis, negative regulation of catalytic activity; LOCATED IN: endomembrane system; EXPRESSED IN: 17 plant structures; EXPRESSED DURING: 13 growth stages; CONTAINS InterPro DOMAIN/s: Protease-associated PA (InterPro:IPR003137), Peptidase S8/S53, subtilisin/kexin/sedolisin (Inte…
AT5G64770	Encodes a root meristem growth factor (RGF). Belongs to a family of functionally redundant homologous peptides that are secreted, tyrosine-sulfated, and expressed mainly in the stem cell area and the innermost layer of central columella cells. RGFs are required for maintenance of the root stem cell niche and transit amplifying cell proliferation. Members of this family include: At5g60810 (RGF1), …	ROOT MERISTEM GROWTH FACTOR 9 (RGF9)	GOLVEN 2 (GLV2)
AT5G66080	Protein phosphatase 2C family protein; FUNCTIONS IN: protein serine/threonine phosphatase activity, catalytic activity; INVOLVED IN: protein amino acid dephosphorylation; LOCATED IN: protein serine/threonine phosphatase complex; EXPRESSED IN: 16 plant structures; EXPRESSED DURING: 10 growth stages; CONTAINS InterPro DOMAIN/s: Protein phosphatase 2C, manganese/magnesium aspartate binding site (Int…
AT5G66400	Belongs to the dehydrin protein family, which contains highly conserved stretches of 7-17 residues that are repetitively scattered in their sequences, the K-, S-, Y- and lysine rich segments. ABA- and drought-induced glycine-rice dehydrin protein. The ABA-induced expression of RAB18 was reduced following ACC application, indicating that ethylene inhibits the ABA signaling pathway. RAB18 is also e…	RESPONSIVE TO ABA 18 (RAB18)	ARABIDOPSIS THALIANA DROUGHT-INDUCED 8 (ATDI8)
AT5G66590	CAP (Cysteine-rich secretory proteins, Antigen 5, and Pathogenesis-related 1 protein) superfamily protein; FUNCTIONS IN: molecular_function unknown; INVOLVED IN: biological_process unknown; LOCATED IN: endomembrane system, extracellular region; EXPRESSED IN: 22 plant structures; EXPRESSED DURING: 13 growth stages; CONTAINS InterPro DOMAIN/s: Allergen V5/Tpx-1 related (InterPro:IPR001283), SCP-lik…
AT5G66740	Protein of unknown function (DUF620); CONTAINS InterPro DOMAIN/s: Protein of unknown function DUF620 (InterPro:IPR006873); BEST Arabidopsis thaliana protein match is: Protein of unknown function (DUF620) (TAIR:AT1G75160.1); Has 213 Blast hits to 212 proteins in 19 species: Archae - 0; Bacteria - 2; Metazoa - 0; Fungi - 0; Plants - 211; Viruses - 0; Other Eukaryotes - 0 (source: NCBI BLink).
AT5G67180	target of early activation tagged (EAT) 3 (TOE3); CONTAINS InterPro DOMAIN/s: DNA-binding, integrase-type (InterPro:IPR016177), Pathogenesis-related transcriptional factor/ERF, DNA-binding (InterPro:IPR001471); BEST Arabidopsis thaliana protein match is: Integrase-type DNA-binding superfamily protein (TAIR:AT4G36920.2); Has 1807 Blast hits to 1807 proteins in 277 species: Archae - 0; Bacteria - 0…	TARGET OF EARLY ACTIVATION TAGGED (EAT) 3 (TOE3)	TARGET OF EARLY ACTIVATION TAGGED (EAT) 3 (TOE3)
AT1G34760	Encodes a 14-3-3 protein. Binds H+-ATPase in response to blue light.	GENERAL REGULATORY FACTOR 11 (GRF11)	GENERAL REGULATORY FACTOR 11 (GRF11)
AT2G19970	CAP (Cysteine-rich secretory proteins, Antigen 5, and Pathogenesis-related 1 protein) superfamily protein; FUNCTIONS IN: molecular_function unknown; INVOLVED IN: biological_process unknown; LOCATED IN: extracellular region; EXPRESSED IN: hypocotyl, root, flower; EXPRESSED DURING: petal differentiation and expansion stage; CONTAINS InterPro DOMAIN/s: Allergen V5/Tpx-1 related (InterPro:IPR001283),…
AT2G19990	Encodes a PR-1-like protein homolog that is differentially expressed in resistant compared to susceptible cultivars by powdery mildew infection. The deduced amino acid sequence has 24 amino acids comprising the signal peptide and 140 amino acids of the mature peptide (15 kDa). Northern blot analysis showed accumulation of the corresponding mRNA 12 h after inoculation of resistant barley cultivars…	PATHOGENESIS-RELATED PROTEIN-1-LIKE (PR-1-LIKE)	PATHOGENESIS-RELATED PROTEIN-1-LIKE (PR-1-LIKE)
AT2G47770	Encodes a membrane-bound protein designated AtTSPO (Arabidopsis thaliana TSPO-related). AtTSPO is related to the bacterial outer membrane tryptophan-rich sensory protein (TspO) and the mammalian mitochondrial 18 kDa Translocator Protein (18 kDa TSPO), members of the TspO/MBR domain-containing membrane proteins. Mainly detected in dry seeds, but can be induced in vegetative tissues by osmotic or s…	TSPO(OUTER MEMBRANE TRYPTOPHAN-RICH SENSORY PROTEIN)-RELATED (TSPO)	TSPO(OUTER MEMBRANE TRYPTOPHAN-RICH SENSORY PROTEIN)-RELATED (ATTSPO)
AT4G04955	Encodes an allantoinase which is involved in allantoin degradation and assimilation. Gene expression was induced when allantoin was added to the medium. The insertion mutant, ataln m2-1, did not grow well on the MS medium where allantoin, instead of ammonium nitrate, was supplied.	ALLANTOINASE (ALN)	ALLANTOINASE (ALN)
AT5G38020	encodes a protein whose sequence is similar to SAM:salicylic acid carboxyl methyltransferase (SAMT) (GI:6002712)(Clarkia breweri) and to SAM:benzoic acid carboxyl methyltransferase (BAMT)(GI:9789277)(Antirrhinum majus)

## Sheet: UP Regulation of transcription
Name	Description (Direct description or transfer from target)
AT2G18550	protein_coding HB-2 (HOMEOBOX-2); DNA binding / transcription factor Encodes a homeodomain leucine zipper class I (HD-Zip I) protein. HOMEOBOX-2 (HB-2); FUNCTIONS IN: transcription factor activity, DNA binding; INVOLVED IN: regulation of transcription, DNA-dependent, regulation of transcription; LOCATED IN: nucleus; EXPRESSED IN: 21 plant structures; EXPRESSED DURING: 13 growth stages; CONTAINS I…
AT3G05690	protein_coding NF-YA2 (NUCLEAR FACTOR Y, SUBUNIT A2); transcription factor Encodes a subunit of CCAAT-binding complex, binds to CCAAT box motif present in some plant promoter sequences. One of three members of this class (HAP2A, HAP2B, HAP2C), it is expressed in vegetative and reproductive tissues. NUCLEAR FACTOR Y, SUBUNIT A2 (NF-YA2); FUNCTIONS IN: transcription factor activity; INVOLVED IN: do…
AT5G13330	protein_coding Rap2.6L (related to AP2 6L); DNA binding / transcription factor encodes a member of the ERF (ethylene response factor) subfamily B-4 of ERF/AP2 transcription factor family. The protein contains one AP2 domain. There are 7 members in this subfamily. related to AP2 6L (Rap2.6L); FUNCTIONS IN: transcription factor activity, DNA binding; INVOLVED IN: regulation of transcription, DNA-de…
AT1G77640	protein_coding AP2 domain-containing transcription factor, putative encodes a member of the DREB subfamily A-5 of ERF/AP2 transcription factor family. The protein contains one AP2 domain. There are 15 members in this subfamily including RAP2.1, RAP2.9 and RAP2.10. AP2 domain-containing transcription factor, putative; FUNCTIONS IN: transcription factor activity, DNA binding; INVOLVED IN: regulatio…
AT4G31800	protein_coding WRKY18; transcription factor Pathogen-induced transcription factor. Binds W-box sequences in vitro. Forms protein complexes with itself and with WRKY40 and WRKY60. Constitutive expression of WRKY18 enhanced resistance to P. syringae, but its coexpression with WRKY40 or WRKY60 made plants more susceptible to both P. syringae and B. cinerea. WRKY18, WRKY40, and WRKY60 have partially …
AT1G24260	protein_coding SEP3 (SEPALLATA3); DNA binding / protein binding / transcription factor Member of the MADs box transcription factor family. SEP3 is redundant with SEP1 and 2. Flowers of SEP1/2/3 triple mutants show a conversion of petals and stamens to sepals.SEP3 forms heterotetrameric complexes with other MADS box family members and binds to the CArG box motif. SEPALLATA3 (SEP3); FUNCTIONS IN: p…
AT2G36080	protein_coding DNA-binding protein, putative Encodes a plant-specific B3 DNA-binding domain transcription factor. Has transcription repressor activity. DNA-binding protein, putative; FUNCTIONS IN: transcription repressor activity, transcription factor activity; INVOLVED IN: regulation of transcription, DNA-dependent; LOCATED IN: cellular_component unknown; EXPRESSED IN: 9 plant structures; EXPRES…
AT2G42830	protein_coding SHP2 (SHATTERPROOF 2); protein binding / transcription factor AGAMOUS [AG]-like MADS box protein (AGL5) involved in fruit development (valve margin and dehiscence zone differentiation). A putative direct target of AG. SHP2 has been shown to be a downstream gene of the complex formed by AG and SEP proteins (SEP4 alone does not form a functional complex with AG). SHATTERPROOF 2 (SHP2…
AT5G15830	protein_coding AtbZIP3 (Arabidopsis thaliana basic leucine-zipper 3); DNA binding / transcription factor Arabidopsis thaliana basic leucine-zipper 3 (AtbZIP3); FUNCTIONS IN: transcription factor activity, DNA binding; INVOLVED IN: regulation of transcription, DNA-dependent; LOCATED IN: nucleus; EXPRESSED IN: 9 plant structures; EXPRESSED DURING: 6 growth stages; CONTAINS InterPro DOMAIN/s: Basic-…
AT5G07100	protein_coding WRKY26; transcription factor Encodes WRKY DNA-binding protein 26 (WRKY26). WRKY26; FUNCTIONS IN: transcription factor activity; INVOLVED IN: regulation of transcription, DNA-dependent, regulation of transcription; LOCATED IN: nucleus; EXPRESSED IN: 10 plant structures; EXPRESSED DURING: LP.06 six leaves visible, 4 anthesis, LP.04 four leaves visible; CONTAINS InterPro DOMAIN/s: DNA…
AT1G36060	protein_coding AP2 domain-containing transcription factor, putative encodes a member of the DREB subfamily A-6 of ERF/AP2 transcription factor family. The protein contains one AP2 domain. There are 8 members in this subfamily including RAP2.4. AP2 domain-containing transcription factor, putative; FUNCTIONS IN: transcription factor activity, DNA binding; INVOLVED IN: regulation of transcription, D…
AT1G21910	protein_coding AP2 domain-containing transcription factor family protein encodes a member of the DREB subfamily A-5 of ERF/AP2 transcription factor family. The protein contains one AP2 domain. There are 15 members in this subfamily including RAP2.1, RAP2.9 and RAP2.10. AP2 domain-containing transcription factor family protein; FUNCTIONS IN: transcription factor activity, DNA binding; INVOLVED IN:…

## Sheet: UP Aging
Name	Description (Direct description or transfer from target)
AT4G30270	protein_coding MERI5B (meristem-5); hydrolase, acting on glycosyl bonds / xyloglucan:xyloglucosyl transferase encodes a protein similar to endo xyloglucan transferase in sequence. It is also very similar to BRU1 in soybean, which is involved in brassinosteroid response. meristem-5 (MERI5B); FUNCTIONS IN: hydrolase activity, acting on glycosyl bonds, xyloglucan:xyloglucosyl transferase activity; I…
AT3G49620	protein_coding DIN11 (DARK INDUCIBLE 11); iron ion binding / oxidoreductase encodes a protein similar to 2-oxoacid-dependent dioxygenase. Expression is induced after 24 hours of dark treatment, in senescing leaves and treatment with exogenous photosynthesis inhibitor. Induction of gene expression was suppressed in excised leaves supplied with sugar. The authors suggest that the gene's expression …
AT5G39610	protein_coding ATNAC6 (ARABIDOPSIS NAC DOMAIN CONTAINING PROTEIN 6); protein heterodimerization/ protein homodimerization/ transcription factor Encodes a NAC-domain transcription factor. Positively regulates aging-induced cell death and senescence in leaves. This gene is upregulated in response to salt stress in wildtype as well as NTHK1 transgenic lines although in the latter case the induction …
AT4G30430	protein_coding TET9 (TETRASPANIN9) Member of TETRASPANIN family TETRASPANIN9 (TET9); FUNCTIONS IN: molecular_function unknown; INVOLVED IN: aging; LOCATED IN: plasma membrane; EXPRESSED IN: 9 plant structures; EXPRESSED DURING: 4 anthesis, C globular stage, LP.10 ten leaves visible, petal differentiation and expansion stage; CONTAINS InterPro DOMAIN/s: Tetraspanin (InterPro:IPR018499), Tetraspani…
AT2G29350	protein_coding SAG13; alcohol dehydrogenase/ oxidoreductase senescence-associated gene SAG13 encoding a short-chain alcohol dehydrogenase SAG13; FUNCTIONS IN: alcohol dehydrogenase activity, oxidoreductase activity; INVOLVED IN: aging; EXPRESSED IN: 14 plant structures; EXPRESSED DURING: 6 growth stages; CONTAINS InterPro DOMAIN/s: NAD(P)-binding (InterPro:IPR016040), Glucose/ribitol dehydrogenas…
AT1G17020	protein_coding SRG1 (SENESCENCE-RELATED GENE 1); oxidoreductase, acting on diphenols and related substances as donors, oxygen as acceptor / oxidoreductase, acting on paired donors, with incorporation or reduction of molecular oxygen, 2-oxoglutarate as one donor, and inc Encodes a novel member of the Fe(II)/ascorbate oxidase gene family; senescence-related gene. SENESCENCE-RELATED GENE 1 (SRG1); F…
AT2G02990	protein_coding RNS1 (RIBONUCLEASE 1); endoribonuclease/ ribonuclease member of the ribonuclease T2 family, responds to inorganic phosphate starvation, and inhibits production of anthocyanin. Also involved in wound-induced signaling independent of jasmonic acid. RIBONUCLEASE 1 (RNS1); FUNCTIONS IN: ribonuclease activity, endoribonuclease activity; INVOLVED IN: cellular response to phosphate starva…

## Sheet: UP Stress response
Name	Description (Direct description or transfer from target)
AT5G46050	protein_coding PTR3 (PEPTIDE TRANSPORTER 3); dipeptide transporter/ transporter/ tripeptide transporter Encodes a di- and tri-peptide transporter involved in responses to wounding, virulent bacterial pathogens, and high NaCl concentrations. The protein is predicted to have 12 transmembrane helicies. PEPTIDE TRANSPORTER 3 (PTR3); FUNCTIONS IN: dipeptide transporter activity, tripeptide transporter…
AT5G59310	protein_coding LTP4 (LIPID TRANSFER PROTEIN 4); lipid binding Encodes a member of the lipid transfer protein family. Proteins of this family are generally small (~9 kD), basic, expressed abundantly and contain eight Cys residues. The proteins can bind fatty acids and acylCoA esters and can transfer several different phospholipids. They are localized to the cell wall. The mRNA is present in flower…
AT2G24850	protein_coding TAT3 (TYROSINE AMINOTRANSFERASE 3); L-tyrosine:2-oxoglutarate aminotransferase/ transaminase Encodes a tyrosine aminotransferase that is responsive to treatment with jasmonic acid. TYROSINE AMINOTRANSFERASE 3 (TAT3); FUNCTIONS IN: transaminase activity, L-tyrosine:2-oxoglutarate aminotransferase activity; INVOLVED IN: response to jasmonic acid stimulus, biosynthetic process, respon…
AT5G46330	protein_coding FLS2 (FLAGELLIN-SENSITIVE 2); ATP binding / kinase/ protein binding / protein serine/threonine kinase/ transmembrane receptor protein serine/threonine kinase Encodes a leucine-rich repeat serine/threonine protein kinase that is expressed ubiquitously. FLS2 is involved in MAP kinase signalling relay involved in innate immunity. Essential in the perception of flagellin, a potent elic…
AT2G26020	protein_coding PDF1.2b (plant defensin 1.2b) Predicted to encode a PR (pathogenesis-related) protein. Belongs to the plant defensin (PDF) family with the following members: At1g75830/PDF1.1, At5g44420/PDF1.2a, At2g26020/PDF1.2b, At5g44430/PDF1.2c, At2g26010/PDF1.3, At1g19610/PDF1.4, At1g55010/PDF1.5, At2g02120/PDF2.1, At2g02100/PDF2.2, At2g02130/PDF2.3, At1g61070/PDF2.4, At5g63660/PDF2.5, At2g021…
AT2G16060	protein_coding AHB1 (ARABIDOPSIS HEMOGLOBIN 1); oxygen binding / oxygen transporter Encodes a class 1 nonsymbiotic hemoglobin induced by low oxygen levels with very high oxygen affinity. It is not likely to be a hemoglobin transporter because of its extremely high affinity for oxygen. ARABIDOPSIS HEMOGLOBIN 1 (AHB1); FUNCTIONS IN: oxygen transporter activity, oxygen binding; INVOLVED IN: response…
AT1G77120	protein_coding ADH1 (ALCOHOL DEHYDROGENASE 1); alcohol dehydrogenase Catalyzes the reduction of acetaldehyde using NADH as reductant. Requires zinc for activity. Dimer. Anaerobic response polypeptide (ANP). Fermentation. The protein undergoes thiolation following treatment with the oxidant tert-butylhydroperoxide. ALCOHOL DEHYDROGENASE 1 (ADH1); FUNCTIONS IN: alcohol dehydrogenase activity; INVOL…
AT3G15500	protein_coding ANAC055 (ARABIDOPSIS NAC DOMAIN CONTAINING PROTEIN 55); transcription factor Encodes an ATAF-like NAC-domain transcription factor that doesn't contain C-terminal sequences shared by CUC1, CUC2 and NAM. Note: this protein (AtNAC3) is not to be confused with the protein encoded by locus AT3G29035, which, on occasion, has also been referred to as AtNAC3. ARABIDOPSIS NAC DOMAIN CONTAIN…
AT3G49620	protein_coding DIN11 (DARK INDUCIBLE 11); iron ion binding / oxidoreductase encodes a protein similar to 2-oxoacid-dependent dioxygenase. Expression is induced after 24 hours of dark treatment, in senescing leaves and treatment with exogenous photosynthesis inhibitor. Induction of gene expression was suppressed in excised leaves supplied with sugar. The authors suggest that the gene's expression …
AT5G67320	protein_coding HOS15 (high expression of osmotically responsive genes 15) Encodes a WD-40 protein involved in histone deacetylation in response to abiotic stress.Identified in a screen for mutations with altered expression of stress induced genes. Functions as a repressor of cold tolerance induced genes. Loss of function mutants are hypersensitive to freezing. high expression of osmotically respo…
AT5G39610	protein_coding ATNAC6 (ARABIDOPSIS NAC DOMAIN CONTAINING PROTEIN 6); protein heterodimerization/ protein homodimerization/ transcription factor Encodes a NAC-domain transcription factor. Positively regulates aging-induced cell death and senescence in leaves. This gene is upregulated in response to salt stress in wildtype as well as NTHK1 transgenic lines although in the latter case the induction …
AT4G37530	protein_coding peroxidase, putative peroxidase, putative; FUNCTIONS IN: electron carrier activity, peroxidase activity, heme binding; INVOLVED IN: response to salt stress; LOCATED IN: endomembrane system; EXPRESSED IN: root; CONTAINS InterPro DOMAIN/s: Haem peroxidase (InterPro:IPR010255), Plant peroxidase (InterPro:IPR000823), Haem peroxidase, plant/fungal/bacterial (InterPro:IPR002016); BEST Ar…
AT2G14560	protein_coding LURP1 (LATE UPREGULATED IN RESPONSE TO HYALOPERONOSPORA PARASITICA) Encodes LURP1, a member of the LURP cluster (late upregulated in response to Hyaloperonospora parasitica) which exhibits a pronounced upregulation after recognition of the pathogenic oomycte H. parasitica. LURP1 is required for full basal defense to H. parasitica and resistance to this pathogen mediated by the R-pr…
AT5G59320	protein_coding LTP3 (LIPID TRANSFER PROTEIN 3); lipid binding Predicted to encode a PR (pathogenesis-related) protein. Belongs to the lipid transfer protein (PR-14) family with the following members: At2g38540/LTP1, At2g38530/LTP2, At5g59320/LTP3, At5g59310/LTP4, At3g51600/LTP5, At3g08770/LTP6, At2g15050/LTP7, At2g18370/LTP8, At2g15325/LTP9, At5g01870/LTP10, At4g33355/LTP11, At3g51590/LTP12, At5g…
AT1G12780	protein_coding UGE1 (UDP-D-glucose/UDP-D-galactose 4-epimerase 1); UDP-glucose 4-epimerase/ protein dimerization Encodes a UDP-glucose epimerase that catalyzes the interconversion of the sugar nucleotides UDP-glucose UDP-galactose via a UDP-4-keto-hexose intermediate. Responsive to stress. UDP-D-glucose/UDP-D-galactose 4-epimerase 1 (UGE1); FUNCTIONS IN: UDP-glucose 4-epimerase activity, protein …
AT3G30775	protein_coding ERD5 (EARLY RESPONSIVE TO DEHYDRATION 5); proline dehydrogenase Encodes a proline oxidase that is predicted to localize to the inner mitochondrial membrane, its mRNA expression induced by high levels of Al and by osmotic stress. The promoter contains an L-proline-inducible element. EARLY RESPONSIVE TO DEHYDRATION 5 (ERD5); FUNCTIONS IN: proline dehydrogenase activity; INVOLVED IN: …
AT4G10270	protein_coding wound-responsive family protein wound-responsive family protein; FUNCTIONS IN: molecular_function unknown; INVOLVED IN: response to wounding; EXPRESSED IN: 20 plant structures; EXPRESSED DURING: 11 growth stages; BEST Arabidopsis thaliana protein match is: wound-responsive protein, putative (TAIR:AT4G10265.1); Has 110 Blast hits to 109 proteins in 12 species: Archae - 0; Bacteria -…
AT2G43510	protein_coding ATTI1; serine-type endopeptidase inhibitor Member of the defensin-like (DEFL) family. Encodes putative trypsin inhibitor protein which may function in defense against herbivory. ATTI1; FUNCTIONS IN: serine-type endopeptidase inhibitor activity; INVOLVED IN: defense response to fungus, defense response; LOCATED IN: endomembrane system, extracellular region; EXPRESSED IN: 23 plant st…
AT4G31800	protein_coding WRKY18; transcription factor Pathogen-induced transcription factor. Binds W-box sequences in vitro. Forms protein complexes with itself and with WRKY40 and WRKY60. Constitutive expression of WRKY18 enhanced resistance to P. syringae, but its coexpression with WRKY40 or WRKY60 made plants more susceptible to both P. syringae and B. cinerea. WRKY18, WRKY40, and WRKY60 have partially …
AT5G44420	protein_coding PDF1.2 Encodes an ethylene- and jasmonate-responsive plant defensin. mRNA levels are not responsive to salicylic acid treatment; although jasmonate and salicylic acid can act synergistically to enhance the expression of this gene. Belongs to the plant defensin (PDF) family with the following members: At1g75830/PDF1.1, At5g44420/PDF1.2a, At2g26020/PDF1.2b, At5g44430/PDF1.2c, At2g260…
AT4G37520	protein_coding peroxidase 50 (PER50) (P50) (PRXR2) peroxidase 50 (PER50) (P50) (PRXR2); FUNCTIONS IN: electron carrier activity, peroxidase activity, heme binding; INVOLVED IN: response to oxidative stress; LOCATED IN: cytoplasm; CONTAINS InterPro DOMAIN/s: Haem peroxidase (InterPro:IPR010255), Plant peroxidase (InterPro:IPR000823), Haem peroxidase, plant/fungal/bacterial (InterPro:IPR002016); BE…
AT4G12490	protein_coding protease inhibitor/seed storage/lipid transfer protein (LTP) family protein protease inhibitor/seed storage/lipid transfer protein (LTP) family protein; FUNCTIONS IN: lipid binding; INVOLVED IN: defense response to fungus, lipid transport; EXPRESSED IN: 8 plant structures; EXPRESSED DURING: 8 growth stages; CONTAINS InterPro DOMAIN/s: Bifunctional inhibitor/plant lipid transfer pro…
AT3G04720	protein_coding PR4 (PATHOGENESIS-RELATED 4); chitin binding Encodes a protein similar to the antifungal chitin-binding protein hevein from rubber tree latex. mRNA levels increase in response to ethylene and turnip crinkle virus infection. PATHOGENESIS-RELATED 4 (PR4); FUNCTIONS IN: chitin binding; INVOLVED IN: response to ethylene stimulus, systemic acquired resistance, response to salt stress, r…
AT2G02990	protein_coding RNS1 (RIBONUCLEASE 1); endoribonuclease/ ribonuclease member of the ribonuclease T2 family, responds to inorganic phosphate starvation, and inhibits production of anthocyanin. Also involved in wound-induced signaling independent of jasmonic acid. RIBONUCLEASE 1 (RNS1); FUNCTIONS IN: ribonuclease activity, endoribonuclease activity; INVOLVED IN: cellular response to phosphate starva…

## Sheet: UP Response chemical stimulus
Name	Description (Direct description or transfer from target)
AT5G46050	protein_coding PTR3 (PEPTIDE TRANSPORTER 3); dipeptide transporter/ transporter/ tripeptide transporter Encodes a di- and tri-peptide transporter involved in responses to wounding, virulent bacterial pathogens, and high NaCl concentrations. The protein is predicted to have 12 transmembrane helicies. PEPTIDE TRANSPORTER 3 (PTR3); FUNCTIONS IN: dipeptide transporter activity, tripeptide transporter…
AT5G59310	protein_coding LTP4 (LIPID TRANSFER PROTEIN 4); lipid binding Encodes a member of the lipid transfer protein family. Proteins of this family are generally small (~9 kD), basic, expressed abundantly and contain eight Cys residues. The proteins can bind fatty acids and acylCoA esters and can transfer several different phospholipids. They are localized to the cell wall. The mRNA is present in flower…
AT1G78050	protein_coding PGM (PHOSPHOGLYCERATE/BISPHOSPHOGLYCERATE MUTASE); catalytic/ intramolecular transferase, phosphotransferases PHOSPHOGLYCERATE/BISPHOSPHOGLYCERATE MUTASE (PGM); FUNCTIONS IN: intramolecular transferase activity, phosphotransferases, catalytic activity; INVOLVED IN: response to nitrate, metabolic process; LOCATED IN: chloroplast; EXPRESSED IN: 18 plant structures; EXPRESSED DURING: …
AT2G24850	protein_coding TAT3 (TYROSINE AMINOTRANSFERASE 3); L-tyrosine:2-oxoglutarate aminotransferase/ transaminase Encodes a tyrosine aminotransferase that is responsive to treatment with jasmonic acid. TYROSINE AMINOTRANSFERASE 3 (TAT3); FUNCTIONS IN: transaminase activity, L-tyrosine:2-oxoglutarate aminotransferase activity; INVOLVED IN: response to jasmonic acid stimulus, biosynthetic process, respon…
AT3G51860	protein_coding CAX3 (CATION EXCHANGER 3); calcium:cation antiporter/ calcium:hydrogen antiporter/ cation:cation antiporter CATION EXCHANGER 3 (CAX3); FUNCTIONS IN: cation:cation antiporter activity, calcium:cation antiporter activity, calcium:hydrogen antiporter activity; INVOLVED IN: in 9 processes; LOCATED IN: plant-type vacuole membrane, vacuolar membrane, vacuole; EXPRESSED IN: 23 plant struc…
AT5G67480	protein_coding BT4 (BTB AND TAZ DOMAIN PROTEIN 4); protein binding / transcription regulator BTB and TAZ domain protein. Located in cytoplasm and expressed in fruit, flower and leaves. BTB AND TAZ DOMAIN PROTEIN 4 (BT4); FUNCTIONS IN: protein binding, transcription regulator activity; INVOLVED IN: response to auxin stimulus, response to gibberellin stimulus; LOCATED IN: plasma membrane, cytoplasm…
AT2G16060	protein_coding AHB1 (ARABIDOPSIS HEMOGLOBIN 1); oxygen binding / oxygen transporter Encodes a class 1 nonsymbiotic hemoglobin induced by low oxygen levels with very high oxygen affinity. It is not likely to be a hemoglobin transporter because of its extremely high affinity for oxygen. ARABIDOPSIS HEMOGLOBIN 1 (AHB1); FUNCTIONS IN: oxygen transporter activity, oxygen binding; INVOLVED IN: response…
AT1G77120	protein_coding ADH1 (ALCOHOL DEHYDROGENASE 1); alcohol dehydrogenase Catalyzes the reduction of acetaldehyde using NADH as reductant. Requires zinc for activity. Dimer. Anaerobic response polypeptide (ANP). Fermentation. The protein undergoes thiolation following treatment with the oxidant tert-butylhydroperoxide. ALCOHOL DEHYDROGENASE 1 (ADH1); FUNCTIONS IN: alcohol dehydrogenase activity; INVOL…
AT4G30270	protein_coding MERI5B (meristem-5); hydrolase, acting on glycosyl bonds / xyloglucan:xyloglucosyl transferase encodes a protein similar to endo xyloglucan transferase in sequence. It is also very similar to BRU1 in soybean, which is involved in brassinosteroid response. meristem-5 (MERI5B); FUNCTIONS IN: hydrolase activity, acting on glycosyl bonds, xyloglucan:xyloglucosyl transferase activity; I…
AT2G14560	protein_coding LURP1 (LATE UPREGULATED IN RESPONSE TO HYALOPERONOSPORA PARASITICA) Encodes LURP1, a member of the LURP cluster (late upregulated in response to Hyaloperonospora parasitica) which exhibits a pronounced upregulation after recognition of the pathogenic oomycte H. parasitica. LURP1 is required for full basal defense to H. parasitica and resistance to this pathogen mediated by the R-pr…
AT1G61800	protein_coding GPT2; antiporter/ glucose-6-phosphate transmembrane transporter glucose6-Phosphate/phosphate transporter 2 GPT2; FUNCTIONS IN: antiporter activity, glucose-6-phosphate transmembrane transporter activity; INVOLVED IN: hexose phosphate transport, response to sucrose stimulus, response to glucose stimulus; LOCATED IN: plasma membrane; EXPRESSED IN: 16 plant structures; EXPRESSED DURIN…
AT5G39610	protein_coding ATNAC6 (ARABIDOPSIS NAC DOMAIN CONTAINING PROTEIN 6); protein heterodimerization/ protein homodimerization/ transcription factor Encodes a NAC-domain transcription factor. Positively regulates aging-induced cell death and senescence in leaves. This gene is upregulated in response to salt stress in wildtype as well as NTHK1 transgenic lines although in the latter case the induction …
AT5G59320	protein_coding LTP3 (LIPID TRANSFER PROTEIN 3); lipid binding Predicted to encode a PR (pathogenesis-related) protein. Belongs to the lipid transfer protein (PR-14) family with the following members: At2g38540/LTP1, At2g38530/LTP2, At5g59320/LTP3, At5g59310/LTP4, At3g51600/LTP5, At3g08770/LTP6, At2g15050/LTP7, At2g18370/LTP8, At2g15325/LTP9, At5g01870/LTP10, At4g33355/LTP11, At3g51590/LTP12, At5g…
AT3G30775	protein_coding ERD5 (EARLY RESPONSIVE TO DEHYDRATION 5); proline dehydrogenase Encodes a proline oxidase that is predicted to localize to the inner mitochondrial membrane, its mRNA expression induced by high levels of Al and by osmotic stress. The promoter contains an L-proline-inducible element. EARLY RESPONSIVE TO DEHYDRATION 5 (ERD5); FUNCTIONS IN: proline dehydrogenase activity; INVOLVED IN: …
AT4G18010	protein_coding AT5PTASE2 (MYO-INOSITOL POLYPHOSPHATE 5-PHOSPHATASE 2); inositol-polyphosphate 5-phosphatase Encodes an inositol polyphosphate 5-phosphatase that appears to have Type I activity. It can dephosphorylate IP3(inositol(1,4,5)P3) and IP4 (inositol(1,3,4,5)P4), but it does not appear to be active against phosphatidylinositol 4,5 bisphosphate. Overexpression of this gene renders plants in…
AT4G31800	protein_coding WRKY18; transcription factor Pathogen-induced transcription factor. Binds W-box sequences in vitro. Forms protein complexes with itself and with WRKY40 and WRKY60. Constitutive expression of WRKY18 enhanced resistance to P. syringae, but its coexpression with WRKY40 or WRKY60 made plants more susceptible to both P. syringae and B. cinerea. WRKY18, WRKY40, and WRKY60 have partially …
AT1G21250	protein_coding WAK1 (CELL WALL-ASSOCIATED KINASE); kinase cell wall-associated kinase, may function as a signaling receptor of extracellular matrix component. CELL WALL-ASSOCIATED KINASE (WAK1); FUNCTIONS IN: kinase activity; INVOLVED IN: cell surface receptor linked signal transduction, response to salicylic acid stimulus; LOCATED IN: plasma membrane, vacuole, plant-type cell wall; EXPRESSED IN:…
AT5G14920	protein_coding gibberellin-regulated family protein gibberellin-regulated family protein; INVOLVED IN: response to gibberellin stimulus; LOCATED IN: endomembrane system; EXPRESSED IN: 22 plant structures; EXPRESSED DURING: 13 growth stages; CONTAINS InterPro DOMAIN/s: Gibberellin regulated protein (InterPro:IPR003854); BEST Arabidopsis thaliana protein match is: GASA1 (GAST1 PROTEIN HOMOLOG 1) (T…
AT4G37520	protein_coding peroxidase 50 (PER50) (P50) (PRXR2) peroxidase 50 (PER50) (P50) (PRXR2); FUNCTIONS IN: electron carrier activity, peroxidase activity, heme binding; INVOLVED IN: response to oxidative stress; LOCATED IN: cytoplasm; CONTAINS InterPro DOMAIN/s: Haem peroxidase (InterPro:IPR010255), Plant peroxidase (InterPro:IPR000823), Haem peroxidase, plant/fungal/bacterial (InterPro:IPR002016); BE…
AT3G15500	protein_coding ANAC055 (ARABIDOPSIS NAC DOMAIN CONTAINING PROTEIN 55); transcription factor Encodes an ATAF-like NAC-domain transcription factor that doesn't contain C-terminal sequences shared by CUC1, CUC2 and NAM. Note: this protein (AtNAC3) is not to be confused with the protein encoded by locus AT3G29035, which, on occasion, has also been referred to as AtNAC3. ARABIDOPSIS NAC DOMAIN CONTAIN…
AT3G04720	protein_coding PR4 (PATHOGENESIS-RELATED 4); chitin binding Encodes a protein similar to the antifungal chitin-binding protein hevein from rubber tree latex. mRNA levels increase in response to ethylene and turnip crinkle virus infection. PATHOGENESIS-RELATED 4 (PR4); FUNCTIONS IN: chitin binding; INVOLVED IN: response to ethylene stimulus, systemic acquired resistance, response to salt stress, r…
AT5G44420	protein_coding PDF1.2 Encodes an ethylene- and jasmonate-responsive plant defensin. mRNA levels are not responsive to salicylic acid treatment; although jasmonate and salicylic acid can act synergistically to enhance the expression of this gene. Belongs to the plant defensin (PDF) family with the following members: At1g75830/PDF1.1, At5g44420/PDF1.2a, At2g26020/PDF1.2b, At5g44430/PDF1.2c, At2g260…
AT2G02990	protein_coding RNS1 (RIBONUCLEASE 1); endoribonuclease/ ribonuclease member of the ribonuclease T2 family, responds to inorganic phosphate starvation, and inhibits production of anthocyanin. Also involved in wound-induced signaling independent of jasmonic acid. RIBONUCLEASE 1 (RNS1); FUNCTIONS IN: ribonuclease activity, endoribonuclease activity; INVOLVED IN: cellular response to phosphate starva…

## Sheet: DOWN Auxin
Name	Description (Direct description or transfer from target)
AT1G14540	protein_coding anionic peroxidase, putative anionic peroxidase, putative; FUNCTIONS IN: electron carrier activity, peroxidase activity, heme binding; INVOLVED IN: response to oxidative stress; LOCATED IN: endomembrane system; EXPRESSED IN: leaf apex, sepal, root, stamen; EXPRESSED DURING: 4 anthesis; CONTAINS InterPro DOMAIN/s: Haem peroxidase (InterPro:IPR010255), Plant peroxidase (InterPro:IPR0…
AT1G18710	protein_coding AtMYB47 (myb domain protein 47); DNA binding / transcription factor Member of the R2R3 factor gene family. myb domain protein 47 (AtMYB47); FUNCTIONS IN: transcription factor activity, DNA binding; INVOLVED IN: response to jasmonic acid stimulus, response to salt stress, regulation of transcription, DNA-dependent; LOCATED IN: nucleus, cytoplasm; EXPRESSED IN: leaf lamina base, stem…
AT1G20823	protein_coding zinc finger (C3HC4-type RING finger) family protein zinc finger (C3HC4-type RING finger) family protein; FUNCTIONS IN: protein binding, zinc ion binding; INVOLVED IN: response to chitin; EXPRESSED IN: 22 plant structures; EXPRESSED DURING: 13 growth stages; CONTAINS InterPro DOMAIN/s: Zinc finger, RING-type, conserved site (InterPro:IPR017907), Zinc finger, RING-type (InterPro:IPR0…
AT1G29430	protein_coding auxin-responsive family protein auxin-responsive family protein; FUNCTIONS IN: molecular_function unknown; INVOLVED IN: response to auxin stimulus; CONTAINS InterPro DOMAIN/s: Auxin responsive SAUR protein (InterPro:IPR003676); BEST Arabidopsis thaliana protein match is: auxin-responsive family protein (TAIR:AT5G27780.1); Has 320 Blast hits to 311 proteins in 15 species: Archae - 0…
AT1G29440	protein_coding FUNCTIONS IN: molecular_function unknown; INVOLVED IN: response to auxin stimulus; EXPRESSED IN: 19 plant structures; EXPRESSED DURING: 10 growth stages; CONTAINS InterPro DOMAIN/s: Auxin responsive SAUR protein (InterPro:IPR003676); BEST Arabidopsis thaliana protein match is: SAUR68 (SMALL AUXIN UPREGULATED 68) (TAIR:AT1G29510.1); Has 327 Blast hits to 317 proteins in 15 species: …
AT1G29450	protein_coding auxin-responsive protein, putative auxin-responsive protein, putative; FUNCTIONS IN: molecular_function unknown; INVOLVED IN: response to auxin stimulus; EXPRESSED IN: 11 plant structures; EXPRESSED DURING: 7 growth stages; CONTAINS InterPro DOMAIN/s: Auxin responsive SAUR protein (InterPro:IPR003676); BEST Arabidopsis thaliana protein match is: auxin-responsive protein, putative (…
AT1G29460	protein_coding auxin-responsive protein, putative auxin-responsive protein, putative; FUNCTIONS IN: molecular_function unknown; INVOLVED IN: response to auxin stimulus; LOCATED IN: mitochondrion; EXPRESSED IN: 12 plant structures; EXPRESSED DURING: 9 growth stages; CONTAINS InterPro DOMAIN/s: Auxin responsive SAUR protein (InterPro:IPR003676); BEST Arabidopsis thaliana protein match is: unknown p…
AT1G29500	protein_coding auxin-responsive protein, putative auxin-responsive protein, putative; FUNCTIONS IN: molecular_function unknown; INVOLVED IN: response to auxin stimulus; LOCATED IN: nucleolus, nucleus; EXPRESSED IN: 17 plant structures; EXPRESSED DURING: 12 growth stages; CONTAINS InterPro DOMAIN/s: Auxin responsive SAUR protein (InterPro:IPR003676); BEST Arabidopsis thaliana protein match is: aux…
AT1G29510	protein_coding SAUR68 (SMALL AUXIN UPREGULATED 68) SMALL AUXIN UPREGULATED 68 (SAUR68); FUNCTIONS IN: molecular_function unknown; INVOLVED IN: response to auxin stimulus; EXPRESSED IN: 21 plant structures; EXPRESSED DURING: 13 growth stages; CONTAINS InterPro DOMAIN/s: Auxin responsive SAUR protein (InterPro:IPR003676); BEST Arabidopsis thaliana protein match is: unknown protein (TAIR:AT1G29440.1…
AT1G30260	protein_coding FUNCTIONS IN: molecular_function unknown; INVOLVED IN: response to cytokinin stimulus; EXPRESSED IN: 18 plant structures; EXPRESSED DURING: 10 growth stages; BEST Arabidopsis thaliana protein match is: galactosyltransferase family protein (TAIR:AT4G21060.1); Has 16 Blast hits to 16 proteins in 5 species: Archae - 0; Bacteria - 0; Metazoa - 0; Fungi - 0; Plants - 16; Viruses - 0; Ot…
AT1G54040	protein_coding ESP (EPITHIOSPECIFIER PROTEIN); enzyme regulator Epithiospecifier protein, interacts with WRKY53. Involved in pathogen resistance and leaf senescence. EPITHIOSPECIFIER PROTEIN (ESP); FUNCTIONS IN: enzyme regulator activity; INVOLVED IN: response to jasmonic acid stimulus, leaf senescence, glucosinolate catabolic process, defense response to bacterium; LOCATED IN: nucleus; EXPRESSED…
AT1G64780	protein_coding ATAMT1;2 (AMMONIUM TRANSPORTER 1;2); ammonium transmembrane transporter encodes an ammonium transporter protein believed to act as a high affinity transporter. It is expressed in the root, primarily in endodermal and cortical cells, and contributes to ammonium uptake in the root. AMMONIUM TRANSPORTER 1;2 (ATAMT1;2); FUNCTIONS IN: ammonium transmembrane transporter activity; INVOLVE…
AT1G66100	protein_coding thionin, putative Predicted to encode a PR (pathogenesis-related) protein. Belongs to the plant thionin (PR-13) family with the following members: At1g66100, At5g36910, At1g72260, At2g15010, At1g12663, At1g12660. thionin, putative; FUNCTIONS IN: toxin receptor binding; INVOLVED IN: defense response; LOCATED IN: endomembrane system; EXPRESSED IN: 10 plant structures; EXPRESSED DURIN…
AT1G69530	protein_coding ATEXPA1 (ARABIDOPSIS THALIANA EXPANSIN A1) Member of Alpha-Expansin Gene Family. Naming convention from the Expansin Working Group (Kende et al, Plant Mol Bio). Involved in the formation of nematode-induced syncytia in roots of Arabidopsis thaliana. ARABIDOPSIS THALIANA EXPANSIN A1 (ATEXPA1); INVOLVED IN: response to gibberellin stimulus, syncytium formation, response to red light,…
AT1G73120	protein_coding unknown protein unknown protein; FUNCTIONS IN: molecular_function unknown; INVOLVED IN: response to oxidative stress; EXPRESSED IN: root, cultured cell; Has 17 Blast hits to 17 proteins in 4 species: Archae - 0; Bacteria - 0; Metazoa - 0; Fungi - 0; Plants - 17; Viruses - 0; Other Eukaryotes - 0 (source: NCBI BLink).
AT2G22240	protein_coding MIPS2 (MYO-INOSITOL-1-PHOSTPATE SYNTHASE 2); binding / catalytic/ inositol-3-phosphate synthase ** Referred to as MIPS1 in Mitsuhashi et al 2008. Myo-inositol-1-phosphate synthase isoform 2. Expressed in leaf, root and silique. Immunolocaliazation experiments with an antibody recognizing MIPS1, MIPS2, and MIPS3 showed endosperm localization. MYO-INOSITOL-1-PHOSTPATE SYNTHASE 2 (MIP…
AT2G42540	protein_coding COR15A (COLD-REGULATED 15A) A cold-regulated gene whose product is targeted to the chloroplast and constitutive expression increases freezing tolerance in protoplasts in vitro and chloroplasts in vivo. NMR and x-ray diffraction studies suggest that COR15a alters the intrinsic curvature of the inner membrane of chloroplast envelope. COLD-REGULATED 15A (COR15A); FUNCTIONS IN: molecul…
AT3G03840	protein_coding auxin-responsive protein, putative auxin-responsive protein, putative; FUNCTIONS IN: molecular_function unknown; INVOLVED IN: response to auxin stimulus; EXPRESSED IN: 8 plant structures; EXPRESSED DURING: LP.06 six leaves visible, 4 anthesis, LP.10 ten leaves visible, petal differentiation and expansion stage, LP.08 eight leaves visible; CONTAINS InterPro DOMAIN/s: Auxin responsiv…
AT3G14440	protein_coding NCED3 (NINE-CIS-EPOXYCAROTENOID DIOXYGENASE 3); 9-cis-epoxycarotenoid dioxygenase Encodes 9-cis-epoxycarotenoid dioxygenase, a key enzyme in the biosynthesis of abscisic acid. Regulated in response to drought and salinity. Expressed in roots, flowers and seeds. Localized to the chloroplast stroma and thylakoid membrane. NINE-CIS-EPOXYCAROTENOID DIOXYGENASE 3 (NCED3); FUNCTIONS IN: …
AT3G16670	protein_coding unknown protein unknown protein; FUNCTIONS IN: molecular_function unknown; INVOLVED IN: response to oxidative stress; LOCATED IN: endomembrane system; EXPRESSED IN: 9 plant structures; EXPRESSED DURING: 7 growth stages; BEST Arabidopsis thaliana protein match is: unknown protein (TAIR:AT3G16660.1); Has 46 Blast hits to 46 proteins in 5 species: Archae - 0; Bacteria - 0; Metazoa - 0…
AT3G22060	protein_coding receptor protein kinase-related contains Pfam profile: PF01657 Domain of unknown function that is usually associated with protein kinase domain Pfam:PF00069, however this protein does not have the protein kinase domain receptor protein kinase-related; FUNCTIONS IN: molecular_function unknown; INVOLVED IN: response to abscisic acid stimulus; LOCATED IN: cell wall, vacuole; EXPRESSED…
AT3G58810	protein_coding MTPA2 (METAL TOLERANCE PROTEIN A2); efflux transmembrane transporter/ inorganic anion transmembrane transporter/ zinc ion transmembrane transporter Member of Zinc transporter (ZAT) family. Contributes to basic cellular Zn tolerance and controls Zn partitioning, particularly under conditions of high rates of Zn influx into the root symplasm. Localizes to the vacuolar membrane. METAL…
AT4G14550	protein_coding IAA14 (INDOLE-3-ACETIC ACID INDUCIBLE 14); protein binding / transcription factor/ transcription repressor IAA14 is a member of the Aux/IAA protein family. Involved in lateral root development. Gain of function mutation decreases auxin-inducible gene expression. Protein is localized to the nucleus. Expressed in stele and root tip epidermis. Functions as a negative regulator of ARF7…
AT4G38840	protein_coding auxin-responsive protein, putative auxin-responsive protein, putative; FUNCTIONS IN: molecular_function unknown; INVOLVED IN: response to auxin stimulus, response to cold; LOCATED IN: plasma membrane; EXPRESSED IN: 21 plant structures; EXPRESSED DURING: 13 growth stages; CONTAINS InterPro DOMAIN/s: Auxin responsive SAUR protein (InterPro:IPR003676); BEST Arabidopsis thaliana protei…
AT4G38850	protein_coding SAUR15 (SMALL AUXIN UPREGULATED 15) mRNA is rapidly induced by auxin and is very short-lived. Has been used as a reporter gene in studying auxin mutants. SMALL AUXIN UPREGULATED 15 (SAUR15); FUNCTIONS IN: molecular_function unknown; INVOLVED IN: response to auxin stimulus, response to brassinosteroid stimulus; EXPRESSED IN: 15 plant structures; EXPRESSED DURING: 9 growth stages; CO…
AT4G38860	protein_coding auxin-responsive protein, putative auxin-responsive protein, putative; FUNCTIONS IN: molecular_function unknown; INVOLVED IN: response to auxin stimulus; EXPRESSED IN: 18 plant structures; EXPRESSED DURING: 10 growth stages; CONTAINS InterPro DOMAIN/s: Auxin responsive SAUR protein (InterPro:IPR003676); BEST Arabidopsis thaliana protein match is: auxin-responsive protein, putative …
AT5G01220	protein_coding SQD2 (sulfoquinovosyldiacylglycerol 2); UDP-glycosyltransferase/ UDP-sulfoquinovose:DAG sulfoquinovosyltransferase/ transferase, transferring glycosyl groups involved in sulfolipid biosynthesis sulfoquinovosyldiacylglycerol 2 (SQD2); FUNCTIONS IN: UDP-glycosyltransferase activity, transferase activity, transferring glycosyl groups, UDP-sulfoquinovose:DAG sulfoquinovosyltransferase …
AT5G18060	protein_coding auxin-responsive protein, putative auxin-responsive protein, putative; FUNCTIONS IN: molecular_function unknown; INVOLVED IN: response to auxin stimulus; EXPRESSED IN: 17 plant structures; EXPRESSED DURING: 10 growth stages; CONTAINS InterPro DOMAIN/s: Auxin responsive SAUR protein (InterPro:IPR003676); BEST Arabidopsis thaliana protein match is: auxin-responsive protein, putative …
AT5G20410	protein_coding MGD2; 1,2-diacylglycerol 3-beta-galactosyltransferase/ UDP-galactosyltransferase/ transferase, transferring glycosyl groups Encodes a type B monogalactosyldiacylglycerol (MGDG) synthase. Strongly induced by phosphate deprivation, and in non-photosynthetic tissues. Does not contribute to galactolipid synthesis under Pi-sufficient conditions but does under Pi starvation. MGD2; FUNCTI…
AT5G27780	protein_coding auxin-responsive family protein auxin-responsive family protein; FUNCTIONS IN: molecular_function unknown; INVOLVED IN: response to auxin stimulus; CONTAINS InterPro DOMAIN/s: Auxin responsive SAUR protein (InterPro:IPR003676); BEST Arabidopsis thaliana protein match is: auxin-responsive family protein (TAIR:AT1G29430.1); Has 332 Blast hits to 323 proteins in 15 species: Archae - 0…
AT5G42650	protein_coding AOS (ALLENE OXIDE SYNTHASE); allene oxide synthase/ hydro-lyase/ oxygen binding Encodes a member of the cytochrome p450 CYP74 gene family that functions as an allene oxide synthase. This enzyme catalyzes dehydration of the hydroperoxide to an unstable allene oxide in the JA biosynthetic pathway. It shows a dual catalytic activity, the major one being a 13-AOS but also expressing a …
AT5G44050	protein_coding MATE efflux family protein MATE efflux family protein; FUNCTIONS IN: antiporter activity, drug transporter activity, transporter activity; INVOLVED IN: multidrug transport; LOCATED IN: membrane; EXPRESSED IN: 10 plant structures; EXPRESSED DURING: 7 growth stages; CONTAINS InterPro DOMAIN/s: Multi antimicrobial extrusion protein MatE (InterPro:IPR002528); BEST Arabidopsis thaliana …
AT5G50760	protein_coding auxin-responsive family protein auxin-responsive family protein; FUNCTIONS IN: molecular_function unknown; INVOLVED IN: response to auxin stimulus; EXPRESSED IN: stem, sepal, hypocotyl, root, stamen; EXPRESSED DURING: 4 anthesis; CONTAINS InterPro DOMAIN/s: Auxin responsive SAUR protein (InterPro:IPR003676); BEST Arabidopsis thaliana protein match is: auxin-responsive protein-relat…
AT5G66400	protein_coding RAB18 (RESPONSIVE TO ABA 18) Belongs to the dehydrin protein family, which contains highly conserved stretches of 7-17 residues that are repetitively scattered in their sequences, the K-, S-, Y- and lysine rich segments. ABA- and drought-induced glycine-rice dehydrin protein. The ABA-induced expression of RAB18 was reduced following ACC application, indicating that ethylene inhibit…
AT5G67180	protein_coding AP2 domain-containing transcription factor, putative AP2 domain-containing transcription factor, putative; FUNCTIONS IN: transcription factor activity, DNA binding; INVOLVED IN: multicellular organismal development, response to heat, regulation of transcription, DNA-dependent; LOCATED IN: nucleus; EXPRESSED IN: 18 plant structures; EXPRESSED DURING: 11 growth stages; CONTAINS Inter…

## Sheet: DOWN Cell growth
Name	Description (Direct description or transfer from target)
AT1G69530	protein_coding ATEXPA1 (ARABIDOPSIS THALIANA EXPANSIN A1) Member of Alpha-Expansin Gene Family. Naming convention from the Expansin Working Group (Kende et al, Plant Mol Bio). Involved in the formation of nematode-induced syncytia in roots of Arabidopsis thaliana. ARABIDOPSIS THALIANA EXPANSIN A1 (ATEXPA1); INVOLVED IN: response to gibberellin stimulus, syncytium formation, response to red light,…
AT2G20750	protein_coding ATEXPB1 (ARABIDOPSIS THALIANA EXPANSIN B1) member of BETA-EXPANSINS. Naming convention from the Expansin Working Group (Kende et al, 2004. Plant Mol Bio) ARABIDOPSIS THALIANA EXPANSIN B1 (ATEXPB1); INVOLVED IN: plant-type cell wall organization, unidimensional cell growth, plant-type cell wall loosening; LOCATED IN: endomembrane system, extracellular region; EXPRESSED IN: 15 plant …
AT2G40610	protein_coding ATEXPA8 (ARABIDOPSIS THALIANA EXPANSIN A8) member of Alpha-Expansin Gene Family. Naming convention from the Expansin Working Group (Kende et al, 2004. Plant Mol Bio). Involved in the formation of nematode-induced syncytia in roots of Arabidopsis thaliana. ARABIDOPSIS THALIANA EXPANSIN A8 (ATEXPA8); INVOLVED IN: syncytium formation, plant-type cell wall modification during multidime…
AT3G29030	protein_coding EXPA5 (EXPANSIN A5) Encodes an expansin. Naming convention from the Expansin Working Group (Kende et al, 2004. Plant Mol Bio) EXPANSIN A5 (EXPA5); INVOLVED IN: plant-type cell wall modification during multidimensional cell growth, unidimensional cell growth, plant-type cell wall loosening; LOCATED IN: endomembrane system, extracellular region; EXPRESSED IN: 21 plant structures; EXP…
AT4G28250	protein_coding ATEXPB3 (ARABIDOPSIS THALIANA EXPANSIN B3) putative beta-expansin/allergen protein. Naming convention from the Expansin Working Group (Kende et al, 2004. Plant Mol Bio). Involved in the formation of nematode-induced syncytia in roots of Arabidopsis thaliana. ARABIDOPSIS THALIANA EXPANSIN B3 (ATEXPB3); INVOLVED IN: response to cyclopentenone, syncytium formation, plant-type cell wal…
AT5G53200	protein_coding TRY (TRIPTYCHON); DNA binding / transcription factor TRIPTYCHON (TRY); FUNCTIONS IN: transcription factor activity, DNA binding; INVOLVED IN: trichome branching, regulation of transcription; EXPRESSED IN: 20 plant structures; EXPRESSED DURING: 10 growth stages; CONTAINS InterPro DOMAIN/s: SANT, DNA-binding (InterPro:IPR001005), Homeodomain-like (InterPro:IPR009057), Myb, DNA-bindin…

## Sheet: DOWN Cell wall loosening
Name	Description (Direct description or transfer from target)
AT1G69530	protein_coding ATEXPA1 (ARABIDOPSIS THALIANA EXPANSIN A1) Member of Alpha-Expansin Gene Family. Naming convention from the Expansin Working Group (Kende et al, Plant Mol Bio). Involved in the formation of nematode-induced syncytia in roots of Arabidopsis thaliana. ARABIDOPSIS THALIANA EXPANSIN A1 (ATEXPA1); INVOLVED IN: response to gibberellin stimulus, syncytium formation, response to red light,…
AT2G20750	protein_coding ATEXPB1 (ARABIDOPSIS THALIANA EXPANSIN B1) member of BETA-EXPANSINS. Naming convention from the Expansin Working Group (Kende et al, 2004. Plant Mol Bio) ARABIDOPSIS THALIANA EXPANSIN B1 (ATEXPB1); INVOLVED IN: plant-type cell wall organization, unidimensional cell growth, plant-type cell wall loosening; LOCATED IN: endomembrane system, extracellular region; EXPRESSED IN: 15 plant …
AT2G40610	protein_coding ATEXPA8 (ARABIDOPSIS THALIANA EXPANSIN A8) member of Alpha-Expansin Gene Family. Naming convention from the Expansin Working Group (Kende et al, 2004. Plant Mol Bio). Involved in the formation of nematode-induced syncytia in roots of Arabidopsis thaliana. ARABIDOPSIS THALIANA EXPANSIN A8 (ATEXPA8); INVOLVED IN: syncytium formation, plant-type cell wall modification during multidime…
AT3G29030	protein_coding EXPA5 (EXPANSIN A5) Encodes an expansin. Naming convention from the Expansin Working Group (Kende et al, 2004. Plant Mol Bio) EXPANSIN A5 (EXPA5); INVOLVED IN: plant-type cell wall modification during multidimensional cell growth, unidimensional cell growth, plant-type cell wall loosening; LOCATED IN: endomembrane system, extracellular region; EXPRESSED IN: 21 plant structures; EXP…
AT4G28250	protein_coding ATEXPB3 (ARABIDOPSIS THALIANA EXPANSIN B3) putative beta-expansin/allergen protein. Naming convention from the Expansin Working Group (Kende et al, 2004. Plant Mol Bio). Involved in the formation of nematode-induced syncytia in roots of Arabidopsis thaliana. ARABIDOPSIS THALIANA EXPANSIN B3 (ATEXPB3); INVOLVED IN: response to cyclopentenone, syncytium formation, plant-type cell wal…
