# Supplementary material for: Geminivirus-encoded TrAP suppressor inhibits the histone methyltransferase SUVH4/KYP to counter host defense
Source: eLife. 2015 Sep 7;4:e06671. doi: 10.7554/eLife.06671 (PMC4606454; doi:10.7554/eLife.06671)
Supplement: Supplementary file 3. — Expression levels of genes encoding for TGS components in TrAP transgenic plants. DOI: http://dx.doi.org/10.7554/eLife.06671.023 [file elife06671s003.xlsx]

## Sheet: Sheet1
Gene	Probe	Log2_Fold Change	AveExpr	eBayes Adjusted P-value TA Vs Col-0	Annotation
AT1G76110	261782_at	-0.660113	7.54113	0.0713115	HMG (high mobility group) box protein with ARID/BRIGHT DNA-binding domain
AT1G20693	256091_at	-0.577304	9.36954	0.0616304	NFD2, NUCLEOSOME/CHROMATIN ASSEMBLY FACTOR GROUP D 02, NUCLEOSOME/CHROMATIN ASSEMBLY FACTOR GROUP D 2
AT1G20696	256092_at	-0.480871	10.4012	0.0396811	high mobility group B3
AT3G54560	251846_at	-0.456636	9.75125	0.231691	histone H2A 11
AT2G38810	263264_at	-0.451304	7.92833	0.190795	histone H2A 8
AT5G49160	248597_at	-0.410236	7.44478	0.199973	MET1
AT2G31880	263478_at	-0.389008	9.25951	0.742257	EVERSHED
AT1G08170	261755_at	-0.388999	4.57513	0.384259	Histone superfamily protein
AT1G74100	260387_at	-0.378623	9.35085	0.0845153	ARABIDOPSIS SULFOTRANSFERASE 5A
AT3G53650	251952_at	-0.290645	6.12103	0.449939	Histone superfamily protein
AT4G33470	253337_at	-0.290134	8.05539	0.181236	HISTONE DEACETYLASE 14
AT1G06760	260830_at	-0.279381	10.0041	0.261706	winged-helix DNA-binding transcription factor family protein
AT2G30620	267492_at	-0.275906	10.551	0.20513	winged-helix DNA-binding transcription factor family protein
AT5G61060	247558_at	-0.26015	6.19142	0.452298	histone deacetylase 5
AT5G10390	250434_at	-0.252622	8.66422	0.631306	Histone superfamily protein
AT4G40040	252849_at	-0.226533	12.016	0.238011	Histone superfamily protein
AT5G61070	247559_at	-0.220599	3.6945	0.507654	histone deacetylase of the RPD3/HDA1 superfamily 18
AT3G53730	251924_at	-0.218781	10.8083	0.494975	Histone superfamily protein
AT5G19140	249922_at	-0.204721	11.1191	0.72532	Aluminium induced protein with YGL and LRDR motifs
AT5G10400	250433_at	-0.203903	9.20089	0.379367	Histone superfamily protein
AT1G09200	264262_at	-0.2001	10.2225	0.541451	Histone superfamily protein
AT5G10980	250397_at	-0.194275	11.4155	0.308869	Histone superfamily protein
AT2G27040	266314_at	-0.189559	7.67215	0.552946	AGO4, ARGONAUTE 4
AT2G40030	267350_at	-0.184466	2.83829	0.509443	NRPE1, NUCLEAR RNA POLYMERASE D1B
AT1G20870	262854_at	-0.184306	4.59318	0.580953	IDM3, INCREASED DNA METHYLATION 3
AT2G33860	267452_at	-0.180659	7.04051	0.544165	Transcriptional factor B3 family protein / auxin-responsive factor AUX/IAA-related
AT2G23740	267290_at	-0.176634	6.13105	0.776369	SU(VAR)3-9-RELATED PROTEIN 5, SUVR5
AT2G33610	255846_at	-0.156511	6.85125	0.423927	CHROMATIN REMODELING COMPLEX SUBUNIT B, SWI3B, SWITCH SUBUNIT 3
AT4G11130	254933_at	-0.156437	4.29998	0.540005	RDR2, RNA-DEPENDENT RNA POLYMERASE 2
AT1G13370	259387_at	-0.155351	2.95651	0.462473	Histone superfamily protein
AT1G52740	260154_at	-0.150497	11.2093	0.602732	HISTONE H2A PROTEIN 9, HTA9
AT2G37470	265960_at	-0.147984	7.9755	0.473988	Histone superfamily protein
AT3G45930	252562_s_at	-0.145296	8.7069	0.724812	Histone superfamily protein
AT3G46320	252562_s_at	-0.145296	8.7069	0.724812	Histone superfamily protein
AT5G66750	247056_at	-0.145001	5.97034	0.507912	DDM1
AT3G13782	256778_at	-0.144345	3.11443	0.591072	NUCLEOSOME ASSEMBLY PROTEIN1;4, NUCLEOSOME/CHROMATIN ASSEMBLY FACTOR GROUP A 04, NUCLEOSOME/CHROMATIN ASSEMBLY FACTOR GROUP A 4
AT2G28380	265254_at	-0.135502	7.0991	0.716621	DRB2, DSRNA-BINDING PROTEIN 2
AT1G24706	245647_at	-0.129599	3.84704	0.691236	THO2
AT4G11170	254905_at	-0.128317	3.57665	0.705217	RESISTANCE METHYLATED GENE 1, RMG1
AT4G40030	252824_at	-0.128146	11.9576	0.562859	H3.3, HISTONE 3.3
AT1G10930	260463_at	-0.112269	3.72269	0.737052	DNA helicase (RECQl4A)
AT2G18760	266063_at	-0.109851	3.68897	0.654913	CHR8, CHROMATIN REMODELING 8
AT3G46030	252560_at	-0.104486	9.55831	0.625985	HTB11
AT5G43830	249121_at	-0.103128	10.6117	0.774014	Aluminium induced protein with YGL and LRDR motifs
AT4G08990	255069_s_at	-0.100661	2.5619	0.69029	DNA (cytosine-5-)-methyltransferase family protein
AT5G35600	249706_at	-0.0999284	2.75643	0.803642	HDA7, HISTONE DEACETYLASE7
AT5G63730	247342_at	-0.0988318	3.44801	0.788655	ARIADNE 14
AT5G12910	250266_at	-0.0968172	3.30965	0.812648	Histone superfamily protein
AT1G54240	263006_at	-0.0953309	3.11878	0.878115	winged-helix DNA-binding transcription factor family protein
AT5G59910	247652_at	-0.0919791	10.7823	0.647946	HTB4
AT5G59690	247692_s_at	-0.090893	11.8021	0.727815	Histone superfamily protein
AT5G59970	247692_s_at	-0.090893	11.8021	0.727815	Histone superfamily protein
AT2G22740	265347_at	-0.0865313	7.15997	0.772905	SU(VAR)3-9 HOMOLOG 6, SUVH6
AT3G44530	252637_at	-0.0818573	5.73556	0.842412	homolog of histone chaperone HIRA
AT1G51450	260516_at	-0.0817429	6.25734	0.805096	ARABIDOPSIS ASH2 RELATIVE, ASH2R, TRAUCO, TRO
AT3G03300	258848_at	-0.0527217	7.46141	0.867293	DCL2, DICER-LIKE 2
AT5G09860	250459_at	-0.048042	7.35656	0.901553	THO1
AT5G63720	247341_at	-0.0471873	2.80087	0.875006	KOKOPELLI, KPL
AT2G16780	265383_at	-0.0377017	6.84817	0.898425	NFC2, NUCLEOSOME/CHROMATIN ASSEMBLY FACTOR GROUP C 2
AT4G35050	253175_at	-0.0298389	6.14154	0.933782	NUCLEOSOME/CHROMATIN ASSEMBLY FACTOR GROUP C 3
AT4G31900	253499_at	-0.028002	3.22681	0.95316	CHROMATIN REMODELING 7, PICKLE RELATED 2, PKR2
AT2G16390	263600_at	-0.0270343	4.80836	0.948286	DEFECTIVE IN RNA-DIRECTED DNA METHYLATION 1, DMS1, DRD1
AT2G46020	266605_at	-0.0256424	6.52753	0.975624	CHR2, CHROMATIN REMODELING 2
AT2G32940	267641_at	-0.0140985	3.53162	0.972057	AGO6, ARGONAUTE 6
AT1G77300	264480_at	-0.00980872	4.10996	0.987899	ASHH2, SDG8, SET DOMAIN GROUP 8 histone methyltransferases(H3-K4 specific);histone methyltransferases(H3-K36 specific)
AT3G54320	251891_at	-0.00638188	5.45205	0.991022	ACTIVATOR OF SPO(MIN)::LUC1, ASML1, ATWRI1, WRI, WRI1, WRINKLED, WRINKLED 1
AT3G10390	258944_at	-8.88178e-16	4.48855	1	FLOWERING LOCUS D, REDUCED SYSTEMIC IMMUNITY 1, RSI1
AT1G03750	265088_at	0.00216674	3.99789	0.999597	CHROMATIN REMODELING 9
AT3G18090	258148_s_at	0.0036517	6.04077	0.9988	NRPD2B, NUCLEAR RNA POLYMERASE D2B
AT1G54840	264241_at	0.00375618	3.99945	0.992394	IDM2, INCREASED DNA METHYLATION 2, ROS5
AT1G69770	260417_at	0.00492208	7.07983	0.991826	CMT3
AT4G29040	253755_at	0.0117609	9.65363	0.968324	REGULATORY PARTICLE AAA-ATPASE 2A, RPT2A
AT2G24490	265695_at	0.0122287	7.1706	0.98394	SUPPRESSOR OF ROS1
AT4G20910	254449_at	0.0230094	5.36898	0.96101	HEN1, HUA ENHANCER 1
AT5G26040	246881_at	0.0245489	4.85474	0.964748	HDA2, HISTONE DEACETYLASE 2
AT3G24340	257167_at	0.0258901	2.86687	0.950677	CHR40, CHROMATIN REMODELING 40
AT4G25530	245239_at	0.0286067	3.22768	0.911782	FLOWERING WAGENINGEN, FWA, HDG6, HOMEODOMAIN GLABROUS 6
AT1G77540	259706_at	0.0348024	7.95545	0.945477	Encodes a H3/H4 histone acetyltransferase
AT5G65350	247180_at	0.0372629	3.40971	0.893737	HISTONE 3 11, HTR11
AT5G65360	247180_at	0.0372629	3.40971	0.893737	H3.1, HISTONE 3.1
AT2G19430	267333_at	0.0431994	7.94194	0.860322	THO6
AT3G18520	257729_at	0.0459869	8.02128	0.892705	HDA15, HISTONE DEACETYLASE 15
AT5G04240	245691_at	0.0526899	6.05901	0.945753	EARLY FLOWERING 6, ELF6
AT4G38130	252982_at	0.0539604	9.58036	0.867293	HDA1, HDA19, HISTONE DEACETYLASE 1, HISTONE DEACETYLASE 19, RPD3A
AT5G15380	250136_at	0.0554546	4.4998	0.920892	DOMAINS REARRANGED METHYLASE 1, DRM1
AT1G75600	262973_at	0.0593214	2.46973	0.83731	Histone superfamily protein
AT1G48410	262246_at	0.0631152	9.47563	0.873532	AGO1, ARGONAUTE 1
AT5G13960	250212_at	0.0668229	6.09923	0.841903	KRYPTONITE, KYP
AT5G16790	246455_at	0.0681205	3.9002	0.856926	THO7
AT1G54230	262993_at	0.0701025	2.72023	0.83929	Winged helix-turn-helix transcription repressor DNA-binding
AT3G22680	258318_at	0.0702086	7.92229	0.871936	RDM1, RNA-DIRECTED DNA METHYLATION 1
AT1G05490	263203_at	0.076475	2.92746	0.781175	CHR31, CHROMATIN REMODELING 31
AT5G61050	247557_at	0.0765394	2.44874	0.808614	histone deacetylase-related / HD-related
AT2G14830	267108_at	0.0786127	2.65147	0.761353	Regulator of Vps4 activity in the MVB pathway protein
AT4G15950	245526_at	0.0789463	5.71265	0.78639	NRPD4, NRPE4, RDM2, RNA-DIRECTED DNA METHYLATION 2
AT3G44490	252633_x_at	0.0793316	6.90097	0.728343	HDA17, HISTONE DEACETYLASE 17
AT3G44660	252633_x_at	0.0793316	6.90097	0.728343	HDA10, HISTONE DEACETYLASE 10
AT5G63110	247371_at	0.0855461	7.27946	0.751856	HDA6, HISTONE DEACETYLASE 6, RNA-MEDIATED TRANSCRIPTIONAL SILENCING 1
AT1G57820	245828_at	0.0924185	7.17985	0.835564	VARIANT IN METHYLATION 1, VIM1
AT3G49660	252273_at	0.0986364	5.97616	0.863114	HUMAN WDR5 (WD40 REPEAT) HOMOLOG A, WDR5A
AT1G18450	261672_at	0.0998903	8.11967	0.683049	actin-related protein 4
AT2G44980	266130_at	0.103012	4.66602	0.730239	CHR10, CHROMATIN REMODELING 10
AT5G20320	246117_at	0.103858	5.67258	0.7548	DCL4, DICER-LIKE 4
AT5G02570	250997_at	0.104569	4.29059	0.648573	Histone superfamily protein
AT1G08460	261720_at	0.1179	8.23674	0.637319	HDA8, HISTONE DEACETYLASE 8
AT1G50410	261862_at	0.117931	5.69359	0.757599	CHR28, CHROMATIN REMODELING 28, FRG2, SNF2-RING-HELICASE?LIKE 2
AT5G04290	245704_at	0.12334	6.36489	0.743915	KOW DOMAIN-CONTAINING TRANSCRIPTION FACTOR 1, KTF1, SPT5-LIKE, SPT5L
AT2G27840	266253_at	0.123749	8.7605	0.794937	HD2D, HDA13, HDT04, HDT4, HISTONE DEACETYLASE 13
AT3G49500	252261_at	0.128553	6.27557	0.683017	ATRDR6, RDR6, RNA-DEPENDENT RNA POLYMERASE 6, SDE1, SGS2, SILENCING DEFECTIVE 1, SUPPRESSOR OF GENE SILENCING 2
AT5G44800	249020_at	0.129191	4.87525	0.83731	CHR4, CHROMATIN REMODELING 4, PICKLE RELATED 1, PKR1
AT5G03740	250912_at	0.13079	8.91762	0.547774	HD2C, HDT3, HISTONE DEACETYLASE 2C, HISTONE DEACETYLASE 3
AT1G72740	259924_at	0.131382	7.6577	0.674292	Homeodomain-like/winged-helix DNA-binding family protein
AT2G17560	263074_at	0.133079	8.33034	0.78639	NFD04, NFD4, NUCLEOSOME/CHROMATIN ASSEMBLY FACTOR, NUCLEOSOME/CHROMATIN ASSEMBLY FACTOR D4
AT3G49250	252254_at	0.134942	6.40228	0.526618	DMS3, IDN1, INVOLVED IN DE NOVO 1
AT5G42920	249181_at	0.147384	6.6459	0.825752	THO5
AT5G55760	248030_at	0.151439	5.43295	0.696639	SIRTUIN 1, SRT1
AT5G07810	250601_at	0.153726	3.69233	0.716494	SNF2 domain-containing protein / helicase domain-containing protein / HNH endonuclease domain-containing protein
AT3G22850	256829_at	0.162416	8.84518	0.532183	Aluminium induced protein with YGL and LRDR motifs
AT1G76120	261750_at	0.167866	5.07582	0.844427	Pseudouridine synthase family protein
AT2G21450	263745_at	0.168084	2.93772	0.612576	CHR34, CHROMATIN REMODELING 34
AT2G30280	255870_at	0.168408	4.36521	0.669495	DEFECTIVE IN MERISTEM SILENCING 4, DMS4, RDM4, RNA-DIRECTED DNA METHYLATION 4
AT3G17310	258416_at	0.169546	6.27243	0.786139	DOMAINS REARRANGED METHYLTRANSFERASE 3, DRM3
AT3G43920	252716_at	0.177102	4.32437	0.396892	DCL3, DICER-LIKE 3
AT2G13370	263349_at	0.179423	5.75828	0.829512	CHR5, CHROMATIN REMODELING 5
AT1G49590	261604_at	0.181011	6.45588	0.474088	ZINC-FINGER AND OCRE DOMAIN-CONTAINING PROTEIN 1, ZOP1
AT4G13940	245356_at	0.185829	12.3991	0.438613	S-ADENOSYL-L-HOMOCYSTEIN HYDROLASE 1, SAH1, SAHH1
AT3G21060	256967_at	0.186631	6.42453	0.636052	RBBP5 LIKE, RBL
AT1G19350	259955_s_at	0.188674	9.36259	0.351507	BES1, BRASSINAZOLE-RESISTANT 2, BRI1-EMS-SUPPRESSOR 1, BZR2
AT2G02090	266122_at	0.189799	7.34952	0.374329	CHA19, CHR19, CHROMATIN REMODELING 19, ETL1
AT1G69440	256293_at	0.207967	4.68183	0.504056	AGO7, ARGONAUTE7, ZIP, ZIPPY
AT3G20010	256625_at	0.215842	4.78544	0.435214	CHR27, CHROMATIN REMODELING 27, FRG1, SNF2-RING-HELICASE LIKE 1
AT5G63950	247310_at	0.216927	5.22002	0.381381	CHR24, CHROMATIN REMODELING 24
AT3G06010	258559_at	0.217491	4.95606	0.75534	ATCHR12, CHR12, CHROMATIN REMODELING 12
AT3G27360	257714_at	0.222731	8.3454	0.718737	H3.1, HISTONE 3.1
AT3G44680	252649_at	0.230288	4.83935	0.402711	ATHDA9, HDA09, HDA9, HISTONE DEACETYLASE 9
AT4G04770	255305_at	0.231763	9.33732	0.644617	ARABIDOPSIS THALIANA NUCLEOSOME ASSEMBLY PROTEIN 1
AT2G28290	265542_at	0.240836	6.20571	0.704912	CHR3, CHROMATIN REMODELING COMPLEX SUBUNIT R 3, SPLAYED, SYD
AT3G28730	256590_at	0.24254	7.59055	0.558395	NUCLEOSOME/CHROMATIN ASSEMBLY FACTOR D, SSRP1
AT3G62800	251233_at	0.244022	6.53137	0.318719	DOUBLE-STRANDED-RNA-BINDING PROTEIN 4, DRB4
AT1G73910	260378_at	0.244863	3.2434	0.302858	actin-related proteins 4A
AT1G17520	260732_at	0.25234	5.35763	0.343354	Homeodomain-like/winged-helix DNA-binding family protein
AT4G10180	255799_at	0.256867	7.59536	0.592903	DE-ETIOLATED 1, DET1, FUS2, FUSCA 2
AT1G48310	262233_at	0.268994	4.52717	0.331048	CHR18, CHROMATIN REMODELING FACTOR18
AT1G01040	261584_at	0.27939	5.6407	0.705342	DCL1, DICER-LIKE 1
AT5G56130	247993_at	0.283511	7.24277	0.43135	THO3
AT1G65470	264630_at	0.292334	4.81619	0.310352	FAS1, FASCIATA 1, FUGU 2, FUGU2, NFB2, NUCLEOSOME/CHROMATIN ASSEMBLY FACTOR GROUP B
AT5G23570	249843_at	0.314514	4.41556	0.625441	SGS3, SUPPRESSOR OF GENE SILENCING 3
AT3G51880	246311_at	0.317096	7.50586	0.634662	NFD1, NUCLEOSOME/CHROMATIN ASSEMBLY FACTOR D1
AT1G30070	260025_at	0.320842	7.19084	0.240641	SGS domain-containing protein
AT1G13790	259448_at	0.327909	3.12928	0.384365	FACTOR OF DNA METHYLATION 4, FDM4
AT4G26110	253996_at	0.334065	7.94581	0.606399	NAP1;1, NUCLEOSOME ASSEMBLY PROTEIN1;1
AT5G56950	247955_at	0.341227	6.23417	0.339925	NAP1;3, NFA03, NFA3, NUCLEOSOME ASSEMBLY PROTEIN 1;3, NUCLEOSOME/CHROMATIN ASSEMBLY FACTOR GROUP A 03, NUCLEOSOME/CHROMATIN ASSEMBLY FACTOR GROUP A3
AT1G21700	262484_at	0.349122	6.75353	0.606291	SWI3C, SWITCH/SUCROSE NONFERMENTING 3C
AT3G07610	259252_at	0.351465	4.0321	0.554405	IBM1, INCREASE IN BONSAI METHYLATION 1
AT3G14980	257265_at	0.353386	5.78227	0.610509	IDM1, INCREASED DNA METHYLATION 1, REPRESSOR OF SILENCING 4, ROS4	Acyl-CoA N-acyltransferase with RING/FYVE/PHD-type zinc finger protein
AT5G22650	249901_at	0.353616	9.91906	0.178846	HDA4, HDT02, HDT2, HISTONE DEACETYLASE 2, HISTONE DEACETYLASE 2B
AT5G23080	249870_at	0.399958	5.05952	0.182971	TGH, TOUGH
AT2G25170	264384_at	0.423411	5.84537	0.608262	CHD3, CHR6, CKH2, CYTOKININ-HYPERSENSITIVE 2, ENHANCED PHOTOMORPHOGENIC 1, EPP1, GYM, GYMNOS, PICKLE, PKL, SSL2, SUPPRESSOR OF SLR 2
AT3G44750	252625_at	0.438595	9.82306	0.180368	HDA3, HDT1, HISTONE DEACETYLASE 2A, HISTONE DEACETYLASE 3
AT2G28720	263412_at	0.444141	5.58789	0.562063	Histone superfamily protein
AT3G02950	258624_at	0.445235	5.66268	0.325346	THO7
AT5G59800	247690_at	0.44535	7.27991	0.30942	MBD7, METHYL-CPG-BINDING DOMAIN 7
AT3G12550	256282_at	0.464031	3.67225	0.357231	FACTOR OF DNA METHYLATION 3, FDM3
AT5G19310	246095_at	0.464868	3.41686	0.670046	CHR23, CHROMATIN REMODELING 23
AT3G09480	258707_at	0.46797	6.47521	0.152602	Histone superfamily protein
AT1G59890	262900_at	0.475672	5.00635	0.422701	SIN3-LIKE 5, SNL5
AT1G31280	262548_at	0.484937	5.50238	0.163171	AGO2, ARGONAUTE 2, ATAGO2
AT2G19480	265940_at	0.515806	9.17294	0.263184	NUCLEOSOME/CHROMATIN ASSEMBLY FACTOR GROUP A 02, NUCLEOSOME/CHROMATIN ASSEMBLY FACTOR GROUP A 2
AT1G54260	263007_at	0.517069	5.19526	0.385413	winged-helix DNA-binding transcription factor family protein
AT3G15450	258402_at	0.573754	12.0207	0.497366	Aluminium induced protein with YGL and LRDR motifs
AT1G80790	261891_at	0.574992	6.89928	0.512862	FACTOR OF DNA METHYLATION 5, FDM5
AT5G09230	245895_at	0.592135	7.5727	0.0710787	SIRTUIN 2, SRT2
AT4G27450	253874_at	0.596594	11.077	0.600551	Aluminium induced protein with YGL and LRDR motifs
AT1G76710	259877_at	0.714793	5.00404	0.222974	ASHH1, SDG26, SET DOMAIN GROUP 26
AT1G15910	261837_s_at	0.715044	4.44631	0.278537	FACTOR OF DNA METHYLATION 1, FDM1, IDN2 PARALOG 1, IDNL1, IDP1, INVOLVED IN DE NOVO 2 (IDN2) - LIKE 1
AT4G00380	261837_s_at	0.715044	4.44631	0.278537	FACTOR OF DNA METHYLATION 2, FDM2, IDN2 PARALOG 2, IDP2, INDL2, INVOLVED IN DE NOVO 2 (IDN2) - LIKE 2
AT1G28060	259582_at	0.72349	5.56507	0.303822	RDM16, RNA-DIRECTED DNA METHYLATION 16
AT4G35570	253159_at	0.777181	7.13159	0.175688	NFD5, NUCLEOSOME/CHROMATIN ASSEMBLY FACTOR 5
AT2G16485	263605_at	0.819462	3.84975	0.395562	NEEDED FOR RDR2-INDEPENDENT DNA METHYLATION, NERD
AT3G42670	252786_at	0.904985	4.2719	0.00577971	CHROMATIN REMODELING 38, CLASSY 1, CLASSY1, CLSY, CLSY1
AT3G48670	255566_s_at	0.923119	3.94753	0.478794	IDN2, INVOLVED IN DE NOVO 2, RDM12, RNA-DIRECTED DNA METHYLATION 12
AT5G18620	249997_at	0.991863	6.15161	0.387311	CHR17, CHROMATIN REMODELING FACTOR17
AT3G06400	258904_at	0.997273	7.45492	0.401819	CHR11, CHROMATIN-REMODELING PROTEIN 11
AT5G62520	247431_at	1.04919	6.34368	0.588072	SIMILAR TO RCD ONE 5, SRO5
AT1G14790	262888_at	1.58421	6.15593	0.000798398	RDR1, RNA-DEPENDENT RNA POLYMERASE 1
AT5G20420	246077_at	2.50076	3.73791	0.0059479	CHR42, CHROMATIN REMODELING 42
AT3G48430					REF6
AT4G13610					MATERNAL EFFECT EMBRYO ARREST 57, MEE57
