# Supplementary material for: Geminivirus-encoded TrAP suppressor inhibits the histone methyltransferase SUVH4/KYP to counter host defense
Source: eLife. 2015 Sep 7;4:e06671. doi: 10.7554/eLife.06671 (PMC4606454; doi:10.7554/eLife.06671)
Supplement: Supplementary file 4. — List of proteins tested for interaction with TrAP. DOI: http://dx.doi.org/10.7554/eLife.06671.024 [file elife06671s004.xlsx]

## Sheet: Screened proteins
From Known pathways	AT Code
ADK2	AT5G03300
AGO10	AT5G43810
AGO2	AT1G31280
AGO4	AT2G27040
AGO5	AT2G27880
AGO6	AT2G32940
CDC48	AT3G09840
CLF	AT2G23380
CMT3	AT1G69770
DDL	AT3G20550
DDM1	AT5G66750
DRM1	AT1G28330
DRM2	AT5G14620
DRT100	AT3G12610
ESP3	AT1G32490
FIE	AT3G20740
FTSZ2-2	AT3G52750
HOG1	AT4G13940
KYP	AT5G13960
LHP1	AT5G17690
LOM2	AT3G60630
MET1	AT5G49160
OMT1	AT5G54160
RAN1	AT5G20010
REF6	AT3G48430
SAM2	AT4G01850
SE	AT2G27100
VIM1	AT1G57820
From MicroArray Results
SAM-dependent methyltransferase	At1g69523
Putative basic bHLH transcriptional factor	At4g36930
Hypothetical polynucleotidyl transferase	At3g12470
RNA-directed RNA polymerase	At1g14790
Putative mitosis-related protein	At5g20440
Acetylcholine receptor-associated E3 ligase	At1g74760
