# Supplementary material for: Geminivirus-encoded TrAP suppressor inhibits the histone methyltransferase SUVH4/KYP to counter host defense
Source: eLife. 2015 Sep 7;4:e06671. doi: 10.7554/eLife.06671 (PMC4606454; doi:10.7554/eLife.06671)
Supplement: Supplementary file 5. — CG methylation analysis of Col-0 wild type, kyp mutant, and TrAP transgenic plants. DOI: http://dx.doi.org/10.7554/eLife.06671.025 [file elife06671s005.xlsx]

## Sheet: CG_DMR_Annot.xls
Chromosone	Start	End	Feature	Strand	Genes	Chromosone	DMR_start	DMR_end	CpGs_number	Methylation_level_Col-0	Methylation_level_kyp	Methylation_level_AL2	Mean_depth_Col-0	Mean_depth_kyp	Mean_depth_AL2	P_value	Gene	Genomic Features	Description
Chr1	28514284	28515283	downstream	+	AT1G75940.1	Chr1	28515049	28515228	26	0.0227273	0.0364964	0.853403	8.46154	5.26923	7.34615	3.92898e-14	AT1G75940	protein_coding_gene	Glycosyl hydrolase superfamily protein
Chr1	28515034	28515060	DNA/HAT	-	AT1TE93270	Chr1	28515049	28515228	26	0.0227273	0.0364964	0.853403	8.46154	5.26923	7.34615	3.92898e-14	AT1TE93270	NA	NA
Chr1	28515061	28516117	RC/Helitron	+	AT1TE93275	Chr1	28515049	28515228	26	0.0227273	0.0364964	0.853403	8.46154	5.26923	7.34615	3.92898e-14	AT1TE93275	NA	NA
Chr5	16549280	16550279	downstream	+	AT5G41360.1	Chr5	16549665	16549865	29	0.951087	0.198718	0.843137	6.34483	5.37931	7.03448	1.02422e-13	AT5G41360	protein_coding_gene	homolog of Xeroderma pigmentosum complementation group B 2
Chr5	14113153	14118423	LTR/Copia	-	AT5TE50380	Chr5	14117767	14118220	26	0.937063	0.363636	0.944984	11	10.1538	11.8846	2.58103e-12	AT5TE50380	NA	NA
Chr5	14118058	14119057	downstream	-	AT5G35970.1	Chr5	14117767	14118220	26	0.937063	0.363636	0.944984	11	10.1538	11.8846	2.58103e-12	AT5G35970	protein_coding_gene	P-loop containing nucleoside triphosphate hydrolases superfamily protein
Chr3	128317	129316	upstream	+	AT3G01345.1	Chr3	129187	129643	25	0.0733945	0.906667	0.896825	8.72	9	10.08	1.26757e-11	AT3G01345	protein_coding_gene	Expressed protein
Chr3	128483	129482	upstream	-	AT3G01340.1	Chr3	129187	129643	25	0.0733945	0.906667	0.896825	8.72	9	10.08	1.26757e-11	AT3G01340	protein_coding_gene	Transducin/WD40 repeat-like superfamily protein
Chr3	128483	129482	upstream	-	AT3G01340.2	Chr3	129187	129643	25	0.0733945	0.906667	0.896825	8.72	9	10.08	1.26757e-11	AT3G01340	protein_coding_gene	Transducin/WD40 repeat-like superfamily protein
Chr3	128966	129965	upstream	-	AT3G01340.2	Chr3	129187	129643	25	0.0733945	0.906667	0.896825	8.72	9	10.08	1.26757e-11	AT3G01340	protein_coding_gene	Transducin/WD40 repeat-like superfamily protein
Chr3	128994	129993	upstream	-	AT3G01340.1	Chr3	129187	129643	25	0.0733945	0.906667	0.896825	8.72	9	10.08	1.26757e-11	AT3G01340	protein_coding_gene	Transducin/WD40 repeat-like superfamily protein
Chr3	129137	129317	5-UTR	+	AT3G01345.1	Chr3	129187	129643	25	0.0733945	0.906667	0.896825	8.72	9	10.08	1.26757e-11	AT3G01345	protein_coding_gene	Expressed protein
Chr3	129318	130718	CDS	+	AT3G01345.1	Chr3	129187	129643	25	0.0733945	0.906667	0.896825	8.72	9	10.08	1.26757e-11	AT3G01345	protein_coding_gene	Expressed protein
Chr4	8313635	8319045	LTR/Copia	+	AT4TE36845	Chr4	8313815	8314226	24	0.933054	0.323651	0.896266	9.95833	10.0417	10.0417	5.08979e-11	AT4TE36845	NA	NA
Chr1	13698639	13699638	upstream	-	AT1G36370.1	Chr1	13699282	13699627	21	0.0845771	0.0297619	0.756098	9.57143	8	7.80952	9.94455e-11	AT1G36370	protein_coding_gene	serine hydroxymethyltransferase 7
Chr1	13699518	13699677	RC/Helitron	+	AT1TE44850	Chr1	13699282	13699627	21	0.0845771	0.0297619	0.756098	9.57143	8	7.80952	9.94455e-11	AT1TE44850	NA	NA
Chr2	7776683	7777682	upstream	-	AT2G17900.1	Chr2	7777112	7777699	21	0.949749	0.333333	0.92381	9.47619	5.57143	10	2.89072e-10	AT2G17900	protein_coding_gene	SET domain group 37
Chr2	7777248	7782174	LINE/L1	+	AT2TE32120	Chr2	7777112	7777699	21	0.949749	0.333333	0.92381	9.47619	5.57143	10	2.89072e-10	AT2TE32120	NA	NA
Chr5	19829092	19830091	downstream	+	AT5G48900.1	Chr5	19830053	19830376	19	0.777174	0.0122699	0.92228	9.68421	8.57895	10.1579	1.04362e-09	AT5G48900	protein_coding_gene	Pectin lyase-like superfamily protein
Chr5	17090875	17095158	LTR/Copia	-	AT5TE61735	Chr5	17095051	17095413	18	0.946309	0.465347	0.971963	8.27778	5.61111	5.94444	1.09007e-09	AT5TE61735	NA	NA
Chr5	17095159	17095665	LTR/Copia	-	AT5TE61740	Chr5	17095051	17095413	18	0.946309	0.465347	0.971963	8.27778	5.61111	5.94444	1.09007e-09	AT5TE61740	NA	NA
Chr4	6194708	6194791	CDS	-	AT4G09860.1	Chr4	6194619	6194787	16	0.0319149	0.90099	0.492754	5.875	6.3125	8.625	3.0118e-09	AT4G09860	NA	NA
Chr1	17520128	17521127	upstream	-	AT1G47640.1	Chr1	17520752	17521039	18	0.926966	0.277778	0.932515	9.88889	7	9.05556	6.62848e-09	AT1G47640	NA	NA
Chr1	17520594	17525125	LTR/Copia	+	AT1TE58075	Chr1	17520752	17521039	18	0.926966	0.277778	0.932515	9.88889	7	9.05556	6.62848e-09	AT1TE58075	NA	NA
Chr2	12886733	12887732	downstream	-	AT2G30210.1	Chr2	12887040	12887382	18	0.273292	0.0601504	0.833333	8.94444	7.38889	7.66667	4.2638e-08	AT2G30210	protein_coding_gene	laccase 3
Chr2	6953994	6958816	LTR/Copia	+	AT2TE28325	Chr2	6954292	6954454	14	0.980583	0.481481	0.970149	7.35714	7.71429	9.57143	7.62183e-08	AT2TE28325	NA	NA
Chr1	24082027	24083026	upstream	-	AT1G64790.1	Chr1	24082293	24082549	13	0.948718	0.0480769	0.992063	9	8	9.69231	9.6162e-08	AT1G64790	protein_coding_gene	ILITYHIA
Chr1	24082064	24082537	intron	-	AT1G64790.2	Chr1	24082293	24082549	13	0.948718	0.0480769	0.992063	9	8	9.69231	9.6162e-08	AT1G64790	protein_coding_gene	ILITYHIA
Chr1	24082538	24082719	CDS	-	AT1G64790.2	Chr1	24082293	24082549	13	0.948718	0.0480769	0.992063	9	8	9.69231	9.6162e-08	AT1G64790	protein_coding_gene	ILITYHIA
Chr3	18544268	18545572	RC/Helitron	-	AT3TE75240	Chr3	18545514	18545678	15	0.807339	0	0.681818	7.26667	6	5.86667	1.41528e-07	AT3TE75240	NA	NA
Chr5	1819194	1820193	upstream	+	AT5G06050.1	Chr5	1819165	1819453	15	0.0916031	0.834951	0.567797	8.73333	6.86667	7.86667	1.77505e-07	AT5G06050	protein_coding_gene	Putative methyltransferase family protein
Chr2	17362535	17363534	downstream	+	AT2G41640.1	Chr2	17363418	17363683	16	0.876033	0.202128	0.864865	7.5625	5.875	6.9375	2.57789e-07	AT2G41640	protein_coding_gene	Glycosyltransferase family 61 protein
Chr2	17362936	17363935	upstream	+	AT2G41650.1	Chr2	17363418	17363683	16	0.876033	0.202128	0.864865	7.5625	5.875	6.9375	2.57789e-07	AT2G41650	NA	NA
Chr2	17362939	17363787	3-UTR	+	AT2G41640.2	Chr2	17363418	17363683	16	0.876033	0.202128	0.864865	7.5625	5.875	6.9375	2.57789e-07	AT2G41640	protein_coding_gene	Glycosyltransferase family 61 protein
Chr5	19198124	19199374	CDS	+	AT5G47300.1	Chr5	19198952	19199216	15	0.867769	0.0561798	0.582418	8.06667	5.93333	6.06667	3.19062e-07	AT5G47300	protein_coding_gene	F-box and associated interaction domains-containing protein
Chr2	11834369	11835368	upstream	-	AT2G27770.1	Chr2	11834801	11834960	14	0.915152	0	0.9	11.7857	6.5	8.57143	4.35101e-07	AT2G27770	protein_coding_gene	Plant protein of unknown function (DUF868)
Chr2	11834406	11834871	RC/Helitron	-	AT2TE51470	Chr2	11834801	11834960	14	0.915152	0	0.9	11.7857	6.5	8.57143	4.35101e-07	AT2TE51470	NA	NA
Chr2	11834872	11834912	RC/Helitron	-	AT2TE51475	Chr2	11834801	11834960	14	0.915152	0	0.9	11.7857	6.5	8.57143	4.35101e-07	AT2TE51475	NA	NA
Chr2	2081858	2082857	upstream	-	AT2G05620.1	Chr2	2082175	2082456	14	0.780702	0.0210526	0.841463	8.14286	6.78571	11.7143	6.83914e-07	AT2G05620	protein_coding_gene	proton gradient regulation 5
Chr2	2082209	2083208	downstream	-	AT2G05630.1	Chr2	2082175	2082456	14	0.780702	0.0210526	0.841463	8.14286	6.78571	11.7143	6.83914e-07	AT2G05630	protein_coding_gene	Ubiquitin-like superfamily protein
Chr2	2082209	2083208	downstream	-	AT2G05630.2	Chr2	2082175	2082456	14	0.780702	0.0210526	0.841463	8.14286	6.78571	11.7143	6.83914e-07	AT2G05630	protein_coding_gene	Ubiquitin-like superfamily protein
Chr4	8882425	8883799	RC/Helitron	-	AT4TE39710	Chr4	8882423	8882719	15	0.717391	0.311927	0.853846	9.2	7.26667	8.66667	9.84435e-07	AT4TE39710	NA	NA
Chr5	9206507	9206960	CDS	+	AT5G26270.2	Chr5	9206639	9207013	13	0.952756	0.0566038	0.909722	9.76923	8.15385	11.0769	1.18497e-06	AT5G26270	NA	NA
Chr5	9206507	9207007	CDS	+	AT5G26270.1	Chr5	9206639	9207013	13	0.952756	0.0566038	0.909722	9.76923	8.15385	11.0769	1.18497e-06	AT5G26270	NA	NA
Chr5	9206961	9207094	intron	+	AT5G26270.2	Chr5	9206639	9207013	13	0.952756	0.0566038	0.909722	9.76923	8.15385	11.0769	1.18497e-06	AT5G26270	NA	NA
Chr5	9207008	9207094	intron	+	AT5G26270.1	Chr5	9206639	9207013	13	0.952756	0.0566038	0.909722	9.76923	8.15385	11.0769	1.18497e-06	AT5G26270	NA	NA
Chr2	6962477	6964359	DNA	+	AT2TE28345	Chr2	6963520	6963800	22	0.440252	0.0176991	0.692771	7.22727	5.13636	7.54545	1.18917e-06	AT2TE28345	NA	NA
Chr4	47412	48411	upstream	+	AT4G00130.1	Chr4	47815	47999	13	0.650794	0.760331	0.105769	9.69231	9.30769	8	1.33115e-06	AT4G00130	protein_coding_gene	DNA-binding storekeeper protein-related transcriptional regulator
Chr1	13559845	13564824	LTR/Copia	+	AT1TE44380	Chr1	13560130	13560328	13	0.928058	0.107143	0.907563	10.6923	6.46154	9.15385	1.43317e-06	AT1TE44380	NA	NA
Chr3	158687	159686	downstream	-	AT3G01420.1	Chr3	159347	159452	11	0.024	0.641026	0.269231	11.3636	7.09091	9.45455	1.86771e-06	AT3G01420	protein_coding_gene	Peroxidase superfamily protein
Chr3	14470812	14472073	DNA/MuDR	-	AT3TE59315	Chr3	14470866	14471086	11	0.910891	0.0363636	0.350515	9.18182	10	8.81818	1.88176e-06	AT3TE59315	NA	NA
Chr4	1937972	1938971	upstream	-	AT4G04030.1	Chr4	1938716	1938970	16	0.63964	0.0258621	0.432432	6.9375	7.25	9.25	2.14068e-06	AT4G04030	protein_coding_gene	ovate family protein 9
Chr2	2024938	2025004	RC/Helitron	+	AT2TE09290	Chr2	2024757	2024990	14	0.836066	0.197674	0.868132	8.71429	6.14286	6.5	2.28015e-06	AT2TE09290	NA	NA
Chr1	11322918	11324175	CDS	-	AT1G31640.1	Chr1	11323867	11324081	14	0.858333	0.18	0.760563	8.57143	7.14286	10.1429	2.38451e-06	AT1G31640	protein_coding_gene	AGAMOUS-like 92
Chr1	28515061	28516117	RC/Helitron	+	AT1TE93275	Chr1	28516042	28516124	11	0.03125	0.0517241	0.913978	5.81818	5.27273	8.45455	2.48348e-06	AT1TE93275	NA	NA
Chr1	28515713	28516712	upstream	+	AT1G75950.1	Chr1	28516042	28516124	11	0.03125	0.0517241	0.913978	5.81818	5.27273	8.45455	2.48348e-06	AT1G75950	protein_coding_gene	S phase kinase-associated protein 1
Chr1	21225875	21226074	CDS	-	AT1G56630.1	Chr1	21225989	21226143	11	0.663158	0.0119048	0.0357143	8.63636	7.63636	7.63636	2.53268e-06	AT1G56630	protein_coding_gene	alpha/beta-Hydrolases superfamily protein
Chr1	21226075	21226638	intron	-	AT1G56630.1	Chr1	21225989	21226143	11	0.663158	0.0119048	0.0357143	8.63636	7.63636	7.63636	2.53268e-06	AT1G56630	protein_coding_gene	alpha/beta-Hydrolases superfamily protein
Chr1	24897253	24898252	downstream	+	AT1G66750.1	Chr1	24897822	24897993	12	0.0169492	0.0412371	0.350515	9.83333	8.08333	8.08333	2.65619e-06	AT1G66750	protein_coding_gene	CDK-activating kinase 4
Chr2	1360147	1361029	RC/Helitron	+	AT2TE06205	Chr2	1360921	1361300	13	0.0857143	0.839695	0.757009	10.7692	10.0769	8.23077	2.76467e-06	AT2TE06205	NA	NA
Chr1	18643653	18644173	LTR/Copia	-	AT1TE61795	Chr1	18643840	18644197	13	0.737288	0.234234	0.789916	9.07692	8.53846	9.15385	2.99614e-06	AT1TE61795	NA	NA
Chr4	10054031	10055030	downstream	+	AT4G18150.1	Chr4	10054380	10054612	13	0.787037	0.056338	0.87	8.30769	5.46154	7.69231	3.0232e-06	AT4G18150	protein_coding_gene	Kinase-related protein of unknown function (DUF1296)
Chr3	13566796	13567570	RC/Helitron	+	AT3TE55185	Chr3	13567363	13567523	10	0.476744	0	0.0315789	8.6	7	9.5	3.7082e-06	AT3TE55185	NA	NA
Chr3	22232184	22236792	intron	-	AT3G60164.1	Chr3	22232466	22232834	15	0.837209	0.124031	0.815603	8.6	8.6	9.4	4.60292e-06	AT3G60164	pseudogene	Pseudogene of AT3G60966; protein binding / zinc ion binding
Chr3	22232307	22236742	LTR/Copia	+	AT3TE90530	Chr3	22232466	22232834	15	0.837209	0.124031	0.815603	8.6	8.6	9.4	4.60292e-06	AT3TE90530	NA	NA
Chr1	8335387	8335700	CDS	+	AT1G23480.1	Chr1	8335685	8335882	11	0.176471	0.0365854	0.963964	7.72727	7.45455	10.0909	5.04945e-06	AT1G23480	protein_coding_gene	cellulose synthase-like A3
Chr1	8335387	8335700	CDS	+	AT1G23480.2	Chr1	8335685	8335882	11	0.176471	0.0365854	0.963964	7.72727	7.45455	10.0909	5.04945e-06	AT1G23480	protein_coding_gene	cellulose synthase-like A3
Chr1	8335387	8335700	CDS	+	AT1G23480.3	Chr1	8335685	8335882	11	0.176471	0.0365854	0.963964	7.72727	7.45455	10.0909	5.04945e-06	AT1G23480	protein_coding_gene	cellulose synthase-like A3
Chr1	8335701	8335786	intron	+	AT1G23480.1	Chr1	8335685	8335882	11	0.176471	0.0365854	0.963964	7.72727	7.45455	10.0909	5.04945e-06	AT1G23480	protein_coding_gene	cellulose synthase-like A3
Chr1	8335701	8335786	intron	+	AT1G23480.2	Chr1	8335685	8335882	11	0.176471	0.0365854	0.963964	7.72727	7.45455	10.0909	5.04945e-06	AT1G23480	protein_coding_gene	cellulose synthase-like A3
Chr1	8335701	8335786	intron	+	AT1G23480.3	Chr1	8335685	8335882	11	0.176471	0.0365854	0.963964	7.72727	7.45455	10.0909	5.04945e-06	AT1G23480	protein_coding_gene	cellulose synthase-like A3
Chr1	8335787	8335981	CDS	+	AT1G23480.1	Chr1	8335685	8335882	11	0.176471	0.0365854	0.963964	7.72727	7.45455	10.0909	5.04945e-06	AT1G23480	protein_coding_gene	cellulose synthase-like A3
Chr1	8335787	8335981	CDS	+	AT1G23480.2	Chr1	8335685	8335882	11	0.176471	0.0365854	0.963964	7.72727	7.45455	10.0909	5.04945e-06	AT1G23480	protein_coding_gene	cellulose synthase-like A3
Chr1	8335787	8335981	CDS	+	AT1G23480.3	Chr1	8335685	8335882	11	0.176471	0.0365854	0.963964	7.72727	7.45455	10.0909	5.04945e-06	AT1G23480	protein_coding_gene	cellulose synthase-like A3
Chr1	8335804	8336803	upstream	+	AT1G23490.1	Chr1	8335685	8335882	11	0.176471	0.0365854	0.963964	7.72727	7.45455	10.0909	5.04945e-06	AT1G23490	protein_coding_gene	ADP-ribosylation factor 1
Chr2	1928661	1929399	RC/Helitron	+	AT2TE08860	Chr2	1928876	1929195	12	0.863158	0.809091	0.108911	7.91667	9.16667	8.41667	6.58837e-06	AT2TE08860	NA	NA
Chr4	12721443	12722442	downstream	+	AT4G24650.1	Chr4	12721551	12721744	11	0.485714	0	0.0506329	12.7273	8.72727	7.18182	6.77746e-06	AT4G24650	protein_coding_gene	isopentenyltransferase 4
Chr5	16549280	16550279	downstream	+	AT5G41360.1	Chr5	16549790	16549895	11	0.942029	0.0909091	0.944444	6.27273	5	6.54545	7.6989e-06	AT5G41360	protein_coding_gene	homolog of Xeroderma pigmentosum complementation group B 2
Chr3	158687	159686	downstream	-	AT3G01420.1	Chr3	159383	159452	10	0.0265487	0.597015	0.268817	11.3	6.7	9.3	7.97296e-06	AT3G01420	protein_coding_gene	Peroxidase superfamily protein
Chr4	7089368	7089905	LTR/Copia	+	AT4TE30760	Chr4	7089632	7089858	11	0.84058	0.131148	0.944444	6.27273	5.54545	6.54545	8.09058e-06	AT4TE30760	NA	NA
Chr4	7089454	7090453	upstream	+	AT4G11790.1	Chr4	7089632	7089858	11	0.84058	0.131148	0.944444	6.27273	5.54545	6.54545	8.09058e-06	AT4G11790	protein_coding_gene	Pleckstrin homology (PH) domain superfamily protein
Chr3	18254907	18255484	3-UTR	+	AT3G49230.1	Chr3	18254952	18255111	11	0.959184	0.388889	0.931818	8.90909	8.18182	8	9.48719e-06	AT3G49230	NA	NA
Chr3	18255084	18256083	upstream	+	AT3G49240.1	Chr3	18254952	18255111	11	0.959184	0.388889	0.931818	8.90909	8.18182	8	9.48719e-06	AT3G49240	protein_coding_gene	Pentatricopeptide repeat (PPR) superfamily protein
Chr2	665141	665222	intron	+	AT2G02480.1	Chr2	665178	665276	13	0.198113	0.0104167	0	8.15385	7.38462	8.15385	1.09464e-05	AT2G02480	protein_coding_gene	AAA-type ATPase family protein
Chr2	665223	665336	CDS	+	AT2G02480.1	Chr2	665178	665276	13	0.198113	0.0104167	0	8.15385	7.38462	8.15385	1.09464e-05	AT2G02480	protein_coding_gene	AAA-type ATPase family protein
Chr5	24723983	24724982	downstream	+	AT5G61470.1	Chr5	24724701	24724904	13	0.598425	0.114286	0.092437	9.76923	8.07692	9.15385	1.18649e-05	AT5G61470	protein_coding_gene	C2H2-like zinc finger protein
Chr5	24724540	24724979	CDS	-	AT5G61480.1	Chr5	24724701	24724904	13	0.598425	0.114286	0.092437	9.76923	8.07692	9.15385	1.18649e-05	AT5G61480	protein_coding_gene	Leucine-rich repeat protein kinase family protein
Chr4	11368905	11369420	LINE/L1	+	AT4TE52320	Chr4	11368680	11368920	10	0.91954	0.33871	0.986111	8.7	6.2	7.2	1.20742e-05	AT4TE52320	NA	NA
Chr3	23156585	23157584	downstream	+	AT3G62610.1	Chr3	23157081	23157361	11	0.912088	0.119403	0.95	8.27273	6.09091	7.27273	1.23581e-05	AT3G62610	protein_coding_gene	myb domain protein 11
Chr2	1958845	1959302	CDS	-	AT2G05360.1	Chr2	1959189	1959532	15	0.572581	0.0884956	0.655172	8.26667	7.53333	9.66667	1.30484e-05	AT2G05360	NA	NA
Chr5	1159829	1160828	upstream	+	AT5G04230.2	Chr5	1160175	1160367	12	0.877049	0.384615	0.910448	10.1667	7.58333	11.1667	1.47088e-05	AT5G04230	protein_coding_gene	phenyl alanine ammonia-lyase 3
Chr3	8114268	8115267	upstream	+	AT3G22900.1	Chr3	8114506	8114636	11	0.0166667	0.0285714	0.621212	5.45455	6.36364	6	1.4924e-05	AT3G22900	protein_coding_gene	N-terminal domain, RNA polymerase Rpb7-like
Chr3	8114427	8114513	CDS	+	AT3G22890.1	Chr3	8114506	8114636	11	0.0166667	0.0285714	0.621212	5.45455	6.36364	6	1.4924e-05	AT3G22890	protein_coding_gene	ATP sulfurylase 1
Chr3	8114514	8114595	intron	+	AT3G22890.1	Chr3	8114506	8114636	11	0.0166667	0.0285714	0.621212	5.45455	6.36364	6	1.4924e-05	AT3G22890	protein_coding_gene	ATP sulfurylase 1
Chr3	8114596	8114733	CDS	+	AT3G22890.1	Chr3	8114506	8114636	11	0.0166667	0.0285714	0.621212	5.45455	6.36364	6	1.4924e-05	AT3G22890	protein_coding_gene	ATP sulfurylase 1
Chr1	24786199	24788301	CDS	+	AT1G66450.1	Chr1	24787093	24787273	13	0.125	0.69	0.09375	9.84615	7.69231	7.38462	1.66411e-05	AT1G66450	protein_coding_gene	Cysteine/Histidine-rich C1 domain family protein
Chr4	7826741	7827740	upstream	-	AT4G13460.1	Chr4	7827332	7827479	9	0.535354	0	0.0625	11	10.1111	8.88889	1.89124e-05	AT4G13460	protein_coding_gene	SU(VAR)3-9 homolog 9
Chr4	7826960	7827959	upstream	-	AT4G13460.1	Chr4	7827332	7827479	9	0.535354	0	0.0625	11	10.1111	8.88889	1.89124e-05	AT4G13460	protein_coding_gene	SU(VAR)3-9 homolog 9
Chr4	7827004	7828003	upstream	-	AT4G13460.2	Chr4	7827332	7827479	9	0.535354	0	0.0625	11	10.1111	8.88889	1.89124e-05	AT4G13460	protein_coding_gene	SU(VAR)3-9 homolog 9
Chr4	7827026	7827673	DNA/Pogo	-	AT4TE34325	Chr4	7827332	7827479	9	0.535354	0	0.0625	11	10.1111	8.88889	1.89124e-05	AT4TE34325	NA	NA
Chr5	10430821	10431431	intron	+	AT5G28470.1	Chr5	10431326	10431498	13	0.570175	0.0126582	0.372549	8.76923	6.07692	7.84615	1.90347e-05	AT5G28470	protein_coding_gene	Major facilitator superfamily protein
Chr5	10431432	10431817	CDS	+	AT5G28470.1	Chr5	10431326	10431498	13	0.570175	0.0126582	0.372549	8.76923	6.07692	7.84615	1.90347e-05	AT5G28470	protein_coding_gene	Major facilitator superfamily protein
Chr4	12485413	12486412	upstream	+	AT4G24026.1	Chr4	12485890	12486061	11	0.27193	0.0752688	0.493333	10.3636	8.45455	6.81818	2.01465e-05	AT4G24026	NA	NA
Chr1	24294360	24295359	upstream	+	AT1G65410.1	Chr1	24294693	24294877	11	0.516484	0.0192308	0.753623	8.27273	4.72727	6.27273	2.11084e-05	AT1G65410	protein_coding_gene	non-intrinsic ABC protein 11
Chr1	24294612	24295611	downstream	+	AT1G65390.2	Chr1	24294693	24294877	11	0.516484	0.0192308	0.753623	8.27273	4.72727	6.27273	2.11084e-05	AT1G65390	protein_coding_gene	phloem protein 2 A5
Chr1	24294631	24295630	downstream	+	AT1G65390.1	Chr1	24294693	24294877	11	0.516484	0.0192308	0.753623	8.27273	4.72727	6.27273	2.11084e-05	AT1G65390	protein_coding_gene	phloem protein 2 A5
Chr1	24294768	24294913	DNA/HAT	+	AT1TE79870	Chr1	24294693	24294877	11	0.516484	0.0192308	0.753623	8.27273	4.72727	6.27273	2.11084e-05	AT1TE79870	NA	NA
Chr3	11809062	11809096	RC/Helitron	+	AT3TE49145	Chr3	11809087	11809188	9	0.680851	0.894118	0.0208333	10.4444	9.44444	5.33333	2.20166e-05	AT3TE49145	NA	NA
Chr5	9224892	9225684	RC/Helitron	+	AT5TE33350	Chr5	9225238	9225427	12	0.218182	0.695238	0.863636	9.16667	8.75	9.16667	2.20664e-05	AT5TE33350	NA	NA
Chr3	9852864	9853863	downstream	+	AT3G26782.1	Chr3	9853073	9853240	11	0.555556	0.109589	0.744444	9.81818	6.63636	8.18182	2.20954e-05	AT3G26782	protein_coding_gene	Tetratricopeptide repeat (TPR)-like superfamily protein
Chr3	9853023	9854022	downstream	-	AT3G26790.1	Chr3	9853073	9853240	11	0.555556	0.109589	0.744444	9.81818	6.63636	8.18182	2.20954e-05	AT3G26790	protein_coding_gene	AP2/B3-like transcriptional factor family protein
Chr3	9853060	9853266	LINE/L1	+	AT3TE41030	Chr3	9853073	9853240	11	0.555556	0.109589	0.744444	9.81818	6.63636	8.18182	2.20954e-05	AT3TE41030	NA	NA
Chr5	2062636	2063635	upstream	+	AT5G06700.1	Chr5	2063026	2063216	13	0.0168067	0.625	0.0288462	9.15385	6.15385	8	2.29553e-05	AT5G06700	protein_coding_gene	Plant protein of unknown function (DUF828)
Chr4	2205874	2214903	LTR/Copia	+	AT4TE10345	Chr4	2206296	2206563	10	0.948276	0.0806452	0.932584	11.6	6.2	8.9	2.52186e-05	AT4TE10345	NA	NA
Chr4	12096347	12097423	RC/Helitron	-	AT4TE56080	Chr4	12096803	12096994	9	0.0136986	0.0508475	0.706667	8.11111	6.55556	8.33333	2.62498e-05	AT4TE56080	NA	NA
Chr4	12096785	12096871	CDS	+	AT4G23080.1	Chr4	12096803	12096994	9	0.0136986	0.0508475	0.706667	8.11111	6.55556	8.33333	2.62498e-05	AT4G23080	protein_coding_gene	Protein of Unknown Function (DUF239)
Chr4	12096872	12097473	intron	+	AT4G23080.1	Chr4	12096803	12096994	9	0.0136986	0.0508475	0.706667	8.11111	6.55556	8.33333	2.62498e-05	AT4G23080	protein_coding_gene	Protein of Unknown Function (DUF239)
Chr4	2205874	2214903	LTR/Copia	+	AT4TE10345	Chr4	2214658	2214868	11	0.901099	0.328358	0.907216	8.27273	6.09091	8.81818	2.81677e-05	AT4TE10345	NA	NA
Chr1	25260429	25261428	downstream	+	AT1G67420.1	Chr1	25261027	25261243	12	0.469565	0.047619	0.325843	9.58333	7	7.41667	2.89376e-05	AT1G67420	protein_coding_gene	Zn-dependent exopeptidases superfamily protein
Chr1	25260430	25261429	downstream	+	AT1G67420.2	Chr1	25261027	25261243	12	0.469565	0.047619	0.325843	9.58333	7	7.41667	2.89376e-05	AT1G67420	protein_coding_gene	Zn-dependent exopeptidases superfamily protein
Chr1	25261207	25262206	upstream	+	AT1G67430.1	Chr1	25261027	25261243	12	0.469565	0.047619	0.325843	9.58333	7	7.41667	2.89376e-05	AT1G67430	protein_coding_gene	Ribosomal protein L22p/L17e family protein
Chr1	25261207	25262206	upstream	+	AT1G67430.2	Chr1	25261027	25261243	12	0.469565	0.047619	0.325843	9.58333	7	7.41667	2.89376e-05	AT1G67430	protein_coding_gene	Ribosomal protein L22p/L17e family protein
Chr3	11071420	11072815	RC/Helitron	+	AT3TE46015	Chr3	11071453	11071655	11	0.513043	0.0512821	0.0609756	10.4545	7.09091	7.45455	2.90221e-05	AT3TE46015	NA	NA
Chr1	17830420	17831419	upstream	-	AT1G48270.1	Chr1	17831079	17831305	12	0.769231	0.0933333	0.907692	8.66667	6.25	5.41667	3.26241e-05	AT1G48270	protein_coding_gene	G-protein-coupled receptor 1
Chr1	17831151	17831579	LINE?	+	AT1TE59195	Chr1	17831079	17831305	12	0.769231	0.0933333	0.907692	8.66667	6.25	5.41667	3.26241e-05	AT1TE59195	NA	NA
Chr3	18206795	18207196	DNA/MuDR	+	AT3TE73850	Chr3	18207139	18207395	10	0.60274	0.0147059	0.15	7.3	6.8	8	3.63098e-05	AT3TE73850	NA	NA
Chr3	18206817	18207816	upstream	+	AT3G49120.1	Chr3	18207139	18207395	10	0.60274	0.0147059	0.15	7.3	6.8	8	3.63098e-05	AT3G49120	protein_coding_gene	peroxidase CB
Chr1	19963266	19964340	5-UTR	+	AT1G53490.1	Chr1	19963900	19964024	8	0.0123457	0.852459	0	10.125	7.625	9.25	3.63534e-05	AT1G53490	protein_coding_gene	RING/U-box superfamily protein
Chr1	19963340	19964339	upstream	+	AT1G53490.1	Chr1	19963900	19964024	8	0.0123457	0.852459	0	10.125	7.625	9.25	3.63534e-05	AT1G53490	protein_coding_gene	RING/U-box superfamily protein
Chr1	19963475	19963948	CDS	-	AT1G53480.1	Chr1	19963900	19964024	8	0.0123457	0.852459	0	10.125	7.625	9.25	3.63534e-05	AT1G53480	protein_coding_gene	mto 1 responding down 1
Chr1	19963530	19964529	upstream	+	AT1G53490.1	Chr1	19963900	19964024	8	0.0123457	0.852459	0	10.125	7.625	9.25	3.63534e-05	AT1G53490	protein_coding_gene	RING/U-box superfamily protein
Chr1	19963838	19964187	5-UTR	-	AT1G53480.2	Chr1	19963900	19964024	8	0.0123457	0.852459	0	10.125	7.625	9.25	3.63534e-05	AT1G53480	protein_coding_gene	mto 1 responding down 1
Chr1	19963949	19964603	intron	-	AT1G53480.1	Chr1	19963900	19964024	8	0.0123457	0.852459	0	10.125	7.625	9.25	3.63534e-05	AT1G53480	protein_coding_gene	mto 1 responding down 1
Chr2	3481084	3482065	Unassigned	-	AT2TE15155	Chr2	3481519	3481749	22	0.150259	0.100877	0.0490368	26.3182	20.7273	25.9545	4.00744e-05	AT2TE15155	NA	NA
Chr2	3481566	3482048	LINE/L1	-	AT2TE15160	Chr2	3481519	3481749	22	0.150259	0.100877	0.0490368	26.3182	20.7273	25.9545	4.00744e-05	AT2TE15160	NA	NA
Chr4	17228080	17228773	RC/Helitron	+	AT4TE83060	Chr4	17228247	17228410	10	0.793814	0.0273973	0.878049	9.7	7.3	8.2	4.07352e-05	AT4TE83060	NA	NA
Chr3	14196464	14196602	5-UTR	-	AT3G41762.1	Chr3	14196521	14196652	11	0.468553	0.697068	0.344051	28.9091	27.9091	28.2727	4.19966e-05	AT3G41762	NA	NA
Chr3	14196603	14197602	upstream	-	AT3G41762.1	Chr3	14196521	14196652	11	0.468553	0.697068	0.344051	28.9091	27.9091	28.2727	4.19966e-05	AT3G41762	NA	NA
Chr4	13680924	13681923	upstream	-	AT4G27320.1	Chr4	13681439	13681616	9	0.109375	0.716667	0.0273973	7.11111	6.66667	8.11111	4.28782e-05	AT4G27320	protein_coding_gene	Adenine nucleotide alpha hydrolases-like superfamily protein
Chr4	13681325	13682324	downstream	-	AT4G27330.1	Chr4	13681439	13681616	9	0.109375	0.716667	0.0273973	7.11111	6.66667	8.11111	4.28782e-05	AT4G27330	protein_coding_gene	sporocyteless (SPL)
Chr4	13681397	13681863	RC/Helitron	+	AT4TE64440	Chr4	13681439	13681616	9	0.109375	0.716667	0.0273973	7.11111	6.66667	8.11111	4.28782e-05	AT4TE64440	NA	NA
Chr1	9135711	9136879	RC/Helitron	-	AT1TE29410	Chr1	9135584	9135731	9	0.33871	0.0833333	0.557377	6.88889	6.66667	6.77778	4.6116e-05	AT1TE29410	NA	NA
Chr2	440804	444235	CDS	-	AT2G01950.1	Chr2	441450	441717	15	0.606838	0.142857	0.227723	7.8	5.13333	6.73333	4.64973e-05	AT2G01950	protein_coding_gene	BRI1-like 2
Chr4	6717036	6718035	upstream	-	AT4G10955.1	Chr4	6717901	6717997	11	0.017094	0.0465116	0.495413	10.6364	7.81818	9.90909	4.78015e-05	AT4G10955	protein_coding_gene	alpha/beta-Hydrolases superfamily protein
Chr4	6717219	6718218	upstream	-	AT4G10955.1	Chr4	6717901	6717997	11	0.017094	0.0465116	0.495413	10.6364	7.81818	9.90909	4.78015e-05	AT4G10955	protein_coding_gene	alpha/beta-Hydrolases superfamily protein
Chr4	6717448	6718447	upstream	-	AT4G10955.1	Chr4	6717901	6717997	11	0.017094	0.0465116	0.495413	10.6364	7.81818	9.90909	4.78015e-05	AT4G10955	protein_coding_gene	alpha/beta-Hydrolases superfamily protein
Chr4	6717625	6718285	intron	-	AT4G10955.1	Chr4	6717901	6717997	11	0.017094	0.0465116	0.495413	10.6364	7.81818	9.90909	4.78015e-05	AT4G10955	protein_coding_gene	alpha/beta-Hydrolases superfamily protein
Chr4	6717625	6718285	intron	-	AT4G10960.1	Chr4	6717901	6717997	11	0.017094	0.0465116	0.495413	10.6364	7.81818	9.90909	4.78015e-05	AT4G10960	protein_coding_gene	UDP-D-glucose/UDP-D-galactose 4-epimerase 5
Chr4	6717625	6718624	upstream	-	AT4G10955.1	Chr4	6717901	6717997	11	0.017094	0.0465116	0.495413	10.6364	7.81818	9.90909	4.78015e-05	AT4G10955	protein_coding_gene	alpha/beta-Hydrolases superfamily protein
Chr5	15580911	15581607	RC/Helitron	+	AT5TE56340	Chr5	15581369	15581506	8	0.833333	0.0377358	0.566038	7.5	6.625	6.625	4.80821e-05	AT5TE56340	NA	NA
Chr5	18955659	18956835	RC/Helitron	-	AT5TE68210	Chr5	18956401	18956587	11	0.0909091	0.659341	0.666667	10	8.27273	7.36364	4.90846e-05	AT5TE68210	NA	NA
Chr1	16412728	16413727	upstream	-	AT1G43580.1	Chr1	16413537	16413794	13	0.686747	0.3125	0.876404	6.38462	4.92308	6.84615	5.07713e-05	AT1G43580	protein_coding_gene	Sphingomyelin synthetase family protein
Chr3	16005752	16006751	upstream	+	AT3G44330.1	Chr3	16006338	16006522	14	0.0416667	0.587302	0.627451	6.85714	9	7.28571	5.39244e-05	AT3G44330	NA	NA
Chr1	12059485	12060484	upstream	-	AT1G33250.1	Chr1	12060461	12060537	10	0.450549	0.3	0.0206186	9.1	11	9.7	5.56161e-05	AT1G33250	protein_coding_gene	Protein of unknown function (DUF604)
Chr2	3448959	3449058	3-UTR	+	AT2G07725.1	Chr2	3448965	3449145	18	0.17505	0.124661	0.0663717	27.6111	20.5	25.1111	5.63012e-05	AT2G07725	protein_coding_gene	Ribosomal L5P family protein
Chr2	3449059	3450058	downstream	+	AT2G07725.1	Chr2	3448965	3449145	18	0.17505	0.124661	0.0663717	27.6111	20.5	25.1111	5.63012e-05	AT2G07725	protein_coding_gene	Ribosomal L5P family protein
Chr5	18736793	18737331	RC/Helitron	-	AT5TE67460	Chr5	18737132	18737188	8	0.0238095	0	0.763889	10.5	5.875	9	5.63433e-05	AT5TE67460	NA	NA
Chr5	18736810	18737809	upstream	-	AT5G46210.1	Chr5	18737132	18737188	8	0.0238095	0	0.763889	10.5	5.875	9	5.63433e-05	AT5G46210	protein_coding_gene	cullin4
Chr3	14272907	14285451	RC/Helitron	-	AT3TE58655	Chr3	14285210	14285324	9	0.763158	0.636364	0	8.44444	6.11111	9.33333	5.75705e-05	AT3TE58655	NA	NA
Chr3	21250845	21251844	upstream	-	AT3G57410.1	Chr3	21251739	21251845	7	0.140351	0	0	8.14286	7.42857	9.14286	6.96455e-05	AT3G57410	protein_coding_gene	villin 3
Chr3	21251100	21252099	upstream	-	AT3G57410.1	Chr3	21251739	21251845	7	0.140351	0	0	8.14286	7.42857	9.14286	6.96455e-05	AT3G57410	protein_coding_gene	villin 3
Chr3	21251603	21252602	downstream	-	AT3G57420.1	Chr3	21251739	21251845	7	0.140351	0	0	8.14286	7.42857	9.14286	6.96455e-05	AT3G57420	protein_coding_gene	Protein of unknown function (DUF288)
Chr4	9925830	9926009	CDS	-	AT4G17860.1	Chr4	9925862	9925996	7	0.326923	0	0	7.42857	6.28571	5.71429	7.60689e-05	AT4G17860	protein_coding_gene	Protein of Unknown Function (DUF239)
Chr3	11025845	11026013	RC/Helitron	-	AT3TE45840	Chr3	11025912	11026199	12	0.471074	0.693069	0.0348837	10.0833	8.41667	7.16667	8.06252e-05	AT3TE45840	NA	NA
Chr3	11026014	11026786	DNA/MuDR	+	AT3TE45845	Chr3	11025912	11026199	12	0.471074	0.693069	0.0348837	10.0833	8.41667	7.16667	8.06252e-05	AT3TE45845	NA	NA
Chr1	18457708	18458707	upstream	+	AT1G49860.1	Chr1	18457709	18457809	10	0.633333	0	0.703704	6	8.2	8.1	8.50602e-05	AT1G49860	protein_coding_gene	glutathione S-transferase (class phi) 14
Chr4	17044082	17045081	downstream	-	AT4G36030.1	Chr4	17044609	17044689	10	0.037037	0.238095	0.396226	8.1	6.3	5.3	8.82539e-05	AT4G36030	protein_coding_gene	armadillo repeat only 3
Chr4	17044396	17045395	upstream	-	AT4G36020.1	Chr4	17044609	17044689	10	0.037037	0.238095	0.396226	8.1	6.3	5.3	8.82539e-05	AT4G36020	protein_coding_gene	cold shock domain protein 1
Chr2	9313019	9313108	RC/Helitron	+	AT2TE39510	Chr2	9313058	9313200	9	0.726027	0.0810811	0.849315	8.11111	8.22222	8.11111	9.44674e-05	AT2TE39510	NA	NA
Chr2	9313109	9313144	RC/Helitron	+	AT2TE39515	Chr2	9313058	9313200	9	0.726027	0.0810811	0.849315	8.11111	8.22222	8.11111	9.44674e-05	AT2TE39515	NA	NA
Chr2	9313145	9315251	RC/Helitron	+	AT2TE39520	Chr2	9313058	9313200	9	0.726027	0.0810811	0.849315	8.11111	8.22222	8.11111	9.44674e-05	AT2TE39520	NA	NA
Chr5	15646196	15651172	LTR/Copia	-	AT5TE56585	Chr5	15650074	15650194	8	0.985294	0.475	0.897959	8.5	5	6.125	9.89198e-05	AT5TE56585	NA	NA
Chr1	12076101	12077100	downstream	+	AT1G33290.2	Chr1	12076528	12076757	12	0.73913	0.0987654	0.367521	9.58333	6.75	9.75	9.90349e-05	AT1G33290	protein_coding_gene	P-loop containing nucleoside triphosphate hydrolases superfamily protein
Chr1	12076104	12077103	downstream	+	AT1G33290.1	Chr1	12076528	12076757	12	0.73913	0.0987654	0.367521	9.58333	6.75	9.75	9.90349e-05	AT1G33290	protein_coding_gene	P-loop containing nucleoside triphosphate hydrolases superfamily protein
Chr1	12076729	12076855	LTR/Gypsy	-	AT1TE39140	Chr1	12076528	12076757	12	0.73913	0.0987654	0.367521	9.58333	6.75	9.75	9.90349e-05	AT1TE39140	NA	NA
Chr2	12455239	12455776	CDS	+	AT2G28990.1	Chr2	12455275	12455473	13	0.0254237	0.321739	0.00980392	9.07692	8.84615	7.84615	9.9637e-05	AT2G28990	protein_coding_gene	Leucine-rich repeat protein kinase family protein
Chr2	9828655	9829654	downstream	-	AT2G23090.1	Chr2	9829574	9829745	11	0.172414	0.037037	0.465517	5.27273	4.90909	5.27273	0.000100792	AT2G23090	protein_coding_gene	Uncharacterised protein family SERF
Chr2	9829146	9830145	downstream	+	AT2G23080.2	Chr2	9829574	9829745	11	0.172414	0.037037	0.465517	5.27273	4.90909	5.27273	0.000100792	AT2G23080	protein_coding_gene	Protein kinase superfamily protein
Chr2	9829449	9829655	3-UTR	-	AT2G23090.1	Chr2	9829574	9829745	11	0.172414	0.037037	0.465517	5.27273	4.90909	5.27273	0.000100792	AT2G23090	protein_coding_gene	Uncharacterised protein family SERF
Chr2	9829455	9830454	downstream	+	AT2G23080.2	Chr2	9829574	9829745	11	0.172414	0.037037	0.465517	5.27273	4.90909	5.27273	0.000100792	AT2G23080	protein_coding_gene	Protein kinase superfamily protein
Chr2	9829537	9830536	downstream	+	AT2G23080.1	Chr2	9829574	9829745	11	0.172414	0.037037	0.465517	5.27273	4.90909	5.27273	0.000100792	AT2G23080	protein_coding_gene	Protein kinase superfamily protein
Chr2	9829656	9829775	CDS	-	AT2G23090.1	Chr2	9829574	9829745	11	0.172414	0.037037	0.465517	5.27273	4.90909	5.27273	0.000100792	AT2G23090	protein_coding_gene	Uncharacterised protein family SERF
Chr1	17819158	17819843	RC/Helitron	+	AT1TE59150	Chr1	17819683	17819881	8	0.849462	0.03125	0.0147059	11.625	8	8.5	0.00010347	AT1TE59150	NA	NA
Chr1	17819844	17821265	DNA/MuDR	-	AT1TE59155	Chr1	17819683	17819881	8	0.849462	0.03125	0.0147059	11.625	8	8.5	0.00010347	AT1TE59155	NA	NA
Chr3	16035161	16036160	upstream	-	AT3G44370.1	Chr3	16035701	16035820	8	0.560976	0.0298507	0.027027	10.25	8.375	9.25	0.00010347	AT3G44370	protein_coding_gene	OxaA/YidC with tetratricopeptide repeat domain, Membrane insertion protein
Chr3	16035210	16035779	RC/Helitron	-	AT3TE64900	Chr3	16035701	16035820	8	0.560976	0.0298507	0.027027	10.25	8.375	9.25	0.00010347	AT3TE64900	NA	NA
Chr3	16035252	16036251	downstream	-	AT3G44380.1	Chr3	16035701	16035820	8	0.560976	0.0298507	0.027027	10.25	8.375	9.25	0.00010347	AT3G44380	protein_coding_gene	Late embryogenesis abundant (LEA) hydroxyproline-rich glycoprotein family
Chr3	16035780	16035930	DNA/MuDR	-	AT3TE64905	Chr3	16035701	16035820	8	0.560976	0.0298507	0.027027	10.25	8.375	9.25	0.00010347	AT3TE64905	NA	NA
Chr1	25349819	25350151	CDS	+	AT1G67635.1	Chr1	25349844	25350123	11	0.0649351	0.183333	0.677778	7	5.45455	8.18182	0.000111907	AT1G67635	NA	NA
Chr4	2634845	2635844	upstream	-	AT4G05120.1	Chr4	2635422	2635564	10	0.45	0.410256	0.010989	8	7.8	9.1	0.000115038	AT4G05120	protein_coding_gene	Major facilitator superfamily protein
Chr4	2635000	2635999	upstream	-	AT4G05120.1	Chr4	2635422	2635564	10	0.45	0.410256	0.010989	8	7.8	9.1	0.000115038	AT4G05120	protein_coding_gene	Major facilitator superfamily protein
Chr1	20105860	20106859	upstream	-	AT1G53850.1	Chr1	20106656	20106824	9	0.531915	0	0.556962	10.4444	8	8.77778	0.000118074	AT1G53850	protein_coding_gene	20S proteasome alpha subunit E1
Chr1	20105927	20106926	upstream	-	AT1G53850.2	Chr1	20106656	20106824	9	0.531915	0	0.556962	10.4444	8	8.77778	0.000118074	AT1G53850	protein_coding_gene	20S proteasome alpha subunit E1
Chr1	20106015	20107014	upstream	-	AT1G53850.1	Chr1	20106656	20106824	9	0.531915	0	0.556962	10.4444	8	8.77778	0.000118074	AT1G53850	protein_coding_gene	20S proteasome alpha subunit E1
Chr1	20106163	20107162	downstream	-	AT1G53860.1	Chr1	20106656	20106824	9	0.531915	0	0.556962	10.4444	8	8.77778	0.000118074	AT1G53860	protein_coding_gene	Remorin family protein
Chr3	9595206	9596205	downstream	-	AT3G26220.1	Chr3	9595741	9595759	7	0.559322	0.0847458	0.913043	8.42857	8.42857	6.57143	0.00012092	AT3G26220	protein_coding_gene	family 71, polypeptide 3, cytochrome P450, subfamily B
Chr3	9595243	9596242	upstream	-	AT3G26210.1	Chr3	9595741	9595759	7	0.559322	0.0847458	0.913043	8.42857	8.42857	6.57143	0.00012092	AT3G26210	protein_coding_gene	family 71, polypeptide 23, cytochrome P450, subfamily B
Chr2	6196920	6197919	downstream	-	AT2G14540.1	Chr2	6197022	6197285	10	0.9	0.827586	0.206186	11	8.7	9.7	0.000123116	AT2G14540	protein_coding_gene	serpin 2
Chr2	14009890	14010889	upstream	+	AT2G33010.1	Chr2	14010029	14010107	9	0.591398	0.134328	0.483871	10.3333	7.44444	6.88889	0.000126207	AT2G33010	protein_coding_gene	Ubiquitin-associated (UBA) protein
Chr2	14010012	14010200	CDS	-	AT2G33006.1	Chr2	14010029	14010107	9	0.591398	0.134328	0.483871	10.3333	7.44444	6.88889	0.000126207	AT2G33006	NA	NA
Chr2	7224083	7229123	LTR/Copia	-	AT2TE29450	Chr2	7228830	7229003	9	0.914634	0.236364	0.868421	9.11111	6.11111	8.44444	0.000130878	AT2TE29450	NA	NA
Chr5	7377644	7378643	upstream	-	AT5G22290.1	Chr5	7378095	7378301	12	0.785714	0.253012	0.85567	9.33333	6.91667	8.08333	0.000131052	AT5G22290	protein_coding_gene	NAC domain containing protein 89
Chr5	9223749	9224869	RC/Helitron	+	AT5TE33340	Chr5	9224475	9224545	8	0.0684932	0.0121951	0.811765	9.125	10.25	10.625	0.000131983	AT5TE33340	NA	NA
Chr4	7388435	7388732	LTR/Gypsy	-	AT4TE32180	Chr4	7388727	7388853	9	0.936709	0.402985	0.898876	8.77778	7.44444	9.88889	0.000143364	AT4TE32180	NA	NA
Chr5	8504706	8505095	RC/Helitron	-	AT5TE30780	Chr5	8504782	8504954	7	0.0138889	0	0.556962	10.2857	7.71429	11.2857	0.000143792	AT5TE30780	NA	NA
Chr4	9563187	9564475	intron	+	AT4G16990.1	Chr4	9564036	9564160	7	0.615385	0.0175439	0	7.42857	8.14286	8.85714	0.00014708	AT4G16990	protein_coding_gene	putative, disease resistance protein (TIR-NBS class)
Chr4	9563187	9564475	intron	+	AT4G16990.2	Chr4	9564036	9564160	7	0.615385	0.0175439	0	7.42857	8.14286	8.85714	0.00014708	AT4G16990	protein_coding_gene	putative, disease resistance protein (TIR-NBS class)
Chr4	9563187	9564475	intron	+	AT4G16990.3	Chr4	9564036	9564160	7	0.615385	0.0175439	0	7.42857	8.14286	8.85714	0.00014708	AT4G16990	protein_coding_gene	putative, disease resistance protein (TIR-NBS class)
Chr4	9563187	9564475	intron	+	AT4G16990.4	Chr4	9564036	9564160	7	0.615385	0.0175439	0	7.42857	8.14286	8.85714	0.00014708	AT4G16990	protein_coding_gene	putative, disease resistance protein (TIR-NBS class)
Chr4	9563187	9564475	intron	+	AT4G16990.5	Chr4	9564036	9564160	7	0.615385	0.0175439	0	7.42857	8.14286	8.85714	0.00014708	AT4G16990	protein_coding_gene	putative, disease resistance protein (TIR-NBS class)
Chr4	9563468	9564364	RC/Helitron	+	AT4TE43220	Chr4	9564036	9564160	7	0.615385	0.0175439	0	7.42857	8.14286	8.85714	0.00014708	AT4TE43220	NA	NA
Chr5	12661100	12662099	upstream	+	AT5G33390.1	Chr5	12662067	12662238	8	0.758929	0.333333	0.525773	14	12.375	12.125	0.000149068	AT5G33390	protein_coding_gene	glycine-rich protein
Chr5	12661788	12662100	5-UTR	+	AT5G33390.1	Chr5	12662067	12662238	8	0.758929	0.333333	0.525773	14	12.375	12.125	0.000149068	AT5G33390	protein_coding_gene	glycine-rich protein
Chr5	12662101	12662370	intron	+	AT5G33390.1	Chr5	12662067	12662238	8	0.758929	0.333333	0.525773	14	12.375	12.125	0.000149068	AT5G33390	protein_coding_gene	glycine-rich protein
Chr1	23329218	23329749	intron	+	AT1G62975.1	Chr1	23329345	23329530	7	0.0131579	0	0.660714	10.8571	7.57143	8	0.000149304	AT1G62975	protein_coding_gene	basic helix-loop-helix (bHLH) DNA-binding superfamily protein
Chr3	4839206	4839709	RC/Helitron	+	AT3TE20430	Chr3	4839405	4839551	9	0.746667	0.122807	0.730769	8.33333	6.33333	8.66667	0.000150339	AT3TE20430	NA	NA
Chr1	2993403	2993819	CDS	+	AT1G09260.1	Chr1	2993703	2993785	7	0.0294118	0.568182	0.9	9.71429	6.28571	10	0.000153537	AT1G09260	protein_coding_gene	Chaperone DnaJ-domain superfamily protein
Chr1	2993504	2994503	upstream	+	AT1G09270.1	Chr1	2993703	2993785	7	0.0294118	0.568182	0.9	9.71429	6.28571	10	0.000153537	AT1G09270	protein_coding_gene	importin alpha isoform 4
Chr1	2993504	2994503	upstream	+	AT1G09270.2	Chr1	2993703	2993785	7	0.0294118	0.568182	0.9	9.71429	6.28571	10	0.000153537	AT1G09270	protein_coding_gene	importin alpha isoform 4
Chr1	2993735	2994734	upstream	+	AT1G09270.3	Chr1	2993703	2993785	7	0.0294118	0.568182	0.9	9.71429	6.28571	10	0.000153537	AT1G09270	protein_coding_gene	importin alpha isoform 4
Chr4	817166	817373	CDS	+	AT4G01890.1	Chr4	817361	817551	11	0.225806	0.0405405	0.62963	8.45455	6.72727	7.36364	0.000154957	AT4G01890	protein_coding_gene	Pectin lyase-like superfamily protein
Chr4	817374	817749	intron	+	AT4G01890.1	Chr4	817361	817551	11	0.225806	0.0405405	0.62963	8.45455	6.72727	7.36364	0.000154957	AT4G01890	protein_coding_gene	Pectin lyase-like superfamily protein
Chr1	22329713	22330712	upstream	-	AT1G60610.3	Chr1	22330655	22330860	9	0.105769	0.171717	0.887324	11.5556	11	7.88889	0.000155952	AT1G60610	protein_coding_gene	SBP (S-ribonuclease binding protein) family protein
Chr1	22329721	22330720	upstream	-	AT1G60610.2	Chr1	22330655	22330860	9	0.105769	0.171717	0.887324	11.5556	11	7.88889	0.000155952	AT1G60610	protein_coding_gene	SBP (S-ribonuclease binding protein) family protein
Chr1	22330207	22331206	upstream	-	AT1G60610.2	Chr1	22330655	22330860	9	0.105769	0.171717	0.887324	11.5556	11	7.88889	0.000155952	AT1G60610	protein_coding_gene	SBP (S-ribonuclease binding protein) family protein
Chr1	22330207	22331206	upstream	-	AT1G60610.3	Chr1	22330655	22330860	9	0.105769	0.171717	0.887324	11.5556	11	7.88889	0.000155952	AT1G60610	protein_coding_gene	SBP (S-ribonuclease binding protein) family protein
Chr1	22330223	22331222	upstream	+	AT1G60620.1	Chr1	22330655	22330860	9	0.105769	0.171717	0.887324	11.5556	11	7.88889	0.000155952	AT1G60620	protein_coding_gene	RNA polymerase I subunit 43
Chr1	22330276	22331275	upstream	-	AT1G60610.1	Chr1	22330655	22330860	9	0.105769	0.171717	0.887324	11.5556	11	7.88889	0.000155952	AT1G60610	protein_coding_gene	SBP (S-ribonuclease binding protein) family protein
Chr1	543794	544793	upstream	+	AT1G02580.1	Chr1	544211	544274	9	0.766667	0.040404	0.756757	10	11	8.22222	0.00015743	AT1G02580	protein_coding_gene	SET domain-containing protein
Chr1	543980	544641	RC/Helitron	+	AT1TE01760	Chr1	544211	544274	9	0.766667	0.040404	0.756757	10	11	8.22222	0.00015743	AT1TE01760	NA	NA
Chr1	544007	545006	downstream	+	AT1G02575.1	Chr1	544211	544274	9	0.766667	0.040404	0.756757	10	11	8.22222	0.00015743	AT1G02575	NA	NA
Chr5	22804377	22805376	downstream	+	AT5G56310.1	Chr5	22804946	22805144	8	0.592105	0	0.823529	9.5	6.75	8.5	0.00015863	AT5G56310	protein_coding_gene	Pentatricopeptide repeat (PPR) superfamily protein
Chr5	22804955	22805718	RC/Helitron	-	AT5TE82040	Chr5	22804946	22805144	8	0.592105	0	0.823529	9.5	6.75	8.5	0.00015863	AT5TE82040	NA	NA
Chr2	7237513	7237748	LINE/L1	-	AT2TE29465	Chr2	7237732	7237837	8	0.896104	0.0632911	0.975904	9.625	9.875	10.375	0.000169664	AT2TE29465	NA	NA
Chr2	14567080	14567267	CDS	-	AT2G34580.1	Chr2	14567116	14567362	10	0	0.208955	0	6.1	6.7	6.4	0.00017937	AT2G34580	NA	NA
Chr2	14567080	14567267	CDS	-	AT2G34580.2	Chr2	14567116	14567362	10	0	0.208955	0	6.1	6.7	6.4	0.00017937	AT2G34580	NA	NA
Chr2	14567225	14568224	downstream	-	AT2G34585.1	Chr2	14567116	14567362	10	0	0.208955	0	6.1	6.7	6.4	0.00017937	AT2G34585	NA	NA
Chr2	14567268	14567561	intron	-	AT2G34580.1	Chr2	14567116	14567362	10	0	0.208955	0	6.1	6.7	6.4	0.00017937	AT2G34580	NA	NA
Chr2	14567268	14567561	intron	-	AT2G34580.2	Chr2	14567116	14567362	10	0	0.208955	0	6.1	6.7	6.4	0.00017937	AT2G34580	NA	NA
Chr3	15206509	15207508	upstream	+	AT3G43230.1	Chr3	15206504	15206701	14	0.495798	0.0510204	0.320755	8.5	7	7.57143	0.000183914	AT3G43230	protein_coding_gene	RING/FYVE/PHD-type zinc finger family protein
Chr3	15206648	15207058	LTR/Gypsy	+	AT3TE61810	Chr3	15206504	15206701	14	0.495798	0.0510204	0.320755	8.5	7	7.57143	0.000183914	AT3TE61810	NA	NA
Chr5	9685561	9686560	downstream	+	AT5G27420.1	Chr5	9686263	9686418	10	0.541667	0.306667	0.702703	7.2	7.5	7.4	0.000187383	AT5G27420	protein_coding_gene	carbon/nitrogen insensitive 1
Chr5	9686108	9687386	LTR/Copia	+	AT5TE35120	Chr5	9686263	9686418	10	0.541667	0.306667	0.702703	7.2	7.5	7.4	0.000187383	AT5TE35120	NA	NA
Chr2	1965849	1966848	upstream	+	AT2G05380.1	Chr2	1965956	1966121	11	0.476636	0.373832	0.0806452	9.72727	9.72727	11.2727	0.000189559	AT2G05380	protein_coding_gene	glycine-rich protein 3 short isoform
Chr2	1965849	1966848	upstream	+	AT2G05380.2	Chr2	1965956	1966121	11	0.476636	0.373832	0.0806452	9.72727	9.72727	11.2727	0.000189559	AT2G05380	protein_coding_gene	glycine-rich protein 3 short isoform
Chr1	25495720	25495987	3-UTR	+	AT1G68010.1	Chr1	25495982	25496246	11	0.533898	0.025641	0.708333	10.7273	7.09091	8.72727	0.000192064	AT1G68010	protein_coding_gene	hydroxypyruvate reductase
Chr1	25495783	25496782	downstream	+	AT1G68010.2	Chr1	25495982	25496246	11	0.533898	0.025641	0.708333	10.7273	7.09091	8.72727	0.000192064	AT1G68010	protein_coding_gene	hydroxypyruvate reductase
Chr1	25495787	25496661	RC/Helitron	-	AT1TE83640	Chr1	25495982	25496246	11	0.533898	0.025641	0.708333	10.7273	7.09091	8.72727	0.000192064	AT1TE83640	NA	NA
Chr1	25495988	25496987	downstream	+	AT1G68010.1	Chr1	25495982	25496246	11	0.533898	0.025641	0.708333	10.7273	7.09091	8.72727	0.000192064	AT1G68010	protein_coding_gene	hydroxypyruvate reductase
Chr4	6187435	6188062	DNA/HAT	-	AT4TE26210	Chr4	6187552	6187670	10	0.179775	0.74359	0.661538	8.9	7.8	6.5	0.000194549	AT4TE26210	NA	NA
Chr3	20685600	20685800	DNA/MuDR	+	AT3TE84110	Chr3	20685746	20686009	10	0.282051	0.311688	0.885057	7.8	7.7	8.7	0.000195173	AT3TE84110	NA	NA
Chr5	25360663	25361438	RC/Helitron	+	AT5TE91220	Chr5	25361194	25361382	15	0.647059	0.349057	0.90099	7.93333	7.06667	6.73333	0.000196114	AT5TE91220	NA	NA
Chr5	25360689	25361688	upstream	-	AT5G63250.1	Chr5	25361194	25361382	15	0.647059	0.349057	0.90099	7.93333	7.06667	6.73333	0.000196114	AT5G63250	protein_coding_gene	Carbohydrate-binding X8 domain superfamily protein
Chr5	25360898	25361897	upstream	+	AT5G63260.1	Chr5	25361194	25361382	15	0.647059	0.349057	0.90099	7.93333	7.06667	6.73333	0.000196114	AT5G63260	protein_coding_gene	Zinc finger C-x8-C-x5-C-x3-H type family protein
Chr5	25360898	25361897	upstream	+	AT5G63260.2	Chr5	25361194	25361382	15	0.647059	0.349057	0.90099	7.93333	7.06667	6.73333	0.000196114	AT5G63260	protein_coding_gene	Zinc finger C-x8-C-x5-C-x3-H type family protein
Chr5	14290919	14291428	RC/Helitron	-	AT5TE51070	Chr5	14291196	14291394	11	0.186813	0.0933333	0.486842	8.27273	6.81818	6.90909	0.000200065	AT5TE51070	NA	NA
Chr1	25044647	25045646	downstream	+	AT1G67070.1	Chr1	25045440	25045503	7	0.0483871	0.83871	0	8.85714	8.85714	8.71429	0.000204124	AT1G67070	protein_coding_gene	Mannose-6-phosphate isomerase, type I
Chr1	25045404	25045536	CDS	-	AT1G67080.1	Chr1	25045440	25045503	7	0.0483871	0.83871	0	8.85714	8.85714	8.71429	0.000204124	AT1G67080	protein_coding_gene	abscisic acid (aba)-deficient 4
Chr5	10358372	10358440	CDS	+	AT5G28410.1	Chr5	10358310	10358446	15	0.636364	0.258278	0.519231	10.2667	10.0667	10.4	0.000208155	AT5G28410	NA	NA
Chr5	10358441	10358686	intron	+	AT5G28410.1	Chr5	10358310	10358446	15	0.636364	0.258278	0.519231	10.2667	10.0667	10.4	0.000208155	AT5G28410	NA	NA
Chr4	2028978	2029977	downstream	+	AT4G04200.1	Chr4	2029356	2029464	13	0.521429	0.424242	0.915966	10.7692	7.61538	9.15385	0.000208361	AT4G04200	protein_coding_gene	Microsomal signal peptidase 25 kDa subunit (SPC25)
Chr4	2029305	2029913	DNA/HAT	+	AT4TE09655	Chr4	2029356	2029464	13	0.521429	0.424242	0.915966	10.7692	7.61538	9.15385	0.000208361	AT4TE09655	NA	NA
Chr4	2029389	2030388	upstream	+	AT4G04210.1	Chr4	2029356	2029464	13	0.521429	0.424242	0.915966	10.7692	7.61538	9.15385	0.000208361	AT4G04210	protein_coding_gene	plant UBX domain containing protein 4
Chr2	10553956	10554326	RC/Helitron	+	AT2TE45295	Chr2	10554296	10554426	8	0.531646	0	0.678571	9.875	5.875	7	0.000211114	AT2TE45295	NA	NA
Chr1	11406259	11407258	upstream	-	AT1G31810.1	Chr1	11407058	11407251	7	0.0277778	0.432836	0	10.2857	9.57143	8.14286	0.000215512	AT1G31810	protein_coding_gene	Formin Homology 14
Chr1	11406654	11410512	RC/Helitron	-	AT1TE36890	Chr1	11407058	11407251	7	0.0277778	0.432836	0	10.2857	9.57143	8.14286	0.000215512	AT1TE36890	NA	NA
Chr3	16078963	16079585	LTR/Copia	+	AT3TE65065	Chr3	16079449	16079557	11	0.272727	0.511364	0.1	7	8	10	0.000220049	AT3TE65065	NA	NA
Chr3	16079113	16080112	downstream	-	AT3G44460.1	Chr3	16079449	16079557	11	0.272727	0.511364	0.1	7	8	10	0.000220049	AT3G44460	protein_coding_gene	Basic-leucine zipper (bZIP) transcription factor family protein
Chr5	8027046	8027346	DNA/Harbinger	-	AT5TE29050	Chr5	8027279	8027394	8	0.875	0.807692	0.016129	9	6.5	7.75	0.000225197	AT5TE29050	NA	NA
Chr2	3385441	3385581	CDS	-	AT2G07706.1	Chr2	3385441	3385590	23	0.223433	0.0829493	0.138418	15.9565	9.43478	15.3913	0.000233671	AT2G07706	NA	NA
Chr2	3385582	3385641	intron	-	AT2G07706.1	Chr2	3385441	3385590	23	0.223433	0.0829493	0.138418	15.9565	9.43478	15.3913	0.000233671	AT2G07706	NA	NA
Chr2	6197921	6198667	CDS	-	AT2G14540.1	Chr2	6198551	6198655	8	0.196429	0.890909	0.724138	7	6.875	7.25	0.000239706	AT2G14540	protein_coding_gene	serpin 2
Chr2	8567701	8568700	upstream	+	AT2G19850.1	Chr2	8568001	8568183	7	0.476923	0	0.733333	9.28571	8.57143	6.42857	0.000239906	AT2G19850	NA	NA
Chr2	8567701	8568700	upstream	+	AT2G19850.2	Chr2	8568001	8568183	7	0.476923	0	0.733333	9.28571	8.57143	6.42857	0.000239906	AT2G19850	NA	NA
Chr3	23124403	23124632	DNA/HAT	+	AT3TE94255	Chr3	23124424	23124464	7	0.0212766	0.333333	0	6.71429	6.42857	8.57143	0.000242524	AT3TE94255	NA	NA
Chr3	18554137	18554299	CDS	-	AT3G50050.1	Chr3	18554248	18554380	16	0.0166667	0.3	0.0105263	7.5	6.25	5.9375	0.000248896	AT3G50050	protein_coding_gene	Eukaryotic aspartyl protease family protein
Chr3	18554300	18554384	intron	-	AT3G50050.1	Chr3	18554248	18554380	16	0.0166667	0.3	0.0105263	7.5	6.25	5.9375	0.000248896	AT3G50050	protein_coding_gene	Eukaryotic aspartyl protease family protein
Chr3	15976474	15976778	RC/Helitron	-	AT3TE64670	Chr3	15976486	15976696	8	0.822785	0.0581395	0.0454545	9.875	10.75	11	0.00025108	AT3TE64670	NA	NA
Chr2	2241233	2242111	RC/Helitron	-	AT2TE10365	Chr2	2241750	2241910	7	0.530612	0	0.0454545	7	7.57143	6.28571	0.000252208	AT2TE10365	NA	NA
Chr2	2241772	2242771	downstream	-	AT2G05850.1	Chr2	2241750	2241910	7	0.530612	0	0.0454545	7	7.57143	6.28571	0.000252208	AT2G05850	protein_coding_gene	serine carboxypeptidase-like 38
Chr5	21657917	21657983	CDS	-	AT5G53390.1	Chr5	21657926	21658022	8	0.181818	0	0.0144928	8.25	9.625	8.625	0.000255046	AT5G53390	protein_coding_gene	O-acyltransferase (WSD1-like) family protein
Chr5	21657984	21658072	intron	-	AT5G53390.1	Chr5	21657926	21658022	8	0.181818	0	0.0144928	8.25	9.625	8.625	0.000255046	AT5G53390	protein_coding_gene	O-acyltransferase (WSD1-like) family protein
Chr2	10046460	10047459	downstream	-	AT2G23620.1	Chr2	10047063	10047235	13	0.410853	0.0824742	0.475	9.92308	7.46154	9.23077	0.000259645	AT2G23620	protein_coding_gene	methyl esterase 1
Chr2	10046532	10047531	upstream	-	AT2G23610.1	Chr2	10047063	10047235	13	0.410853	0.0824742	0.475	9.92308	7.46154	9.23077	0.000259645	AT2G23610	protein_coding_gene	methyl esterase 3
Chr2	10046935	10047250	LINE/L1	+	AT2TE42995	Chr2	10047063	10047235	13	0.410853	0.0824742	0.475	9.92308	7.46154	9.23077	0.000259645	AT2TE42995	NA	NA
Chr1	24571602	24573028	CDS	-	AT1G65990.1	Chr1	24572695	24572801	8	0.831325	0	0.879121	10.375	7.125	11.375	0.000266191	AT1G65990	protein_coding_gene	type 2 peroxiredoxin-related / thiol specific antioxidant / mal allergen family protein
Chr3	6988099	6989098	upstream	-	AT3G20020.1	Chr3	6988702	6988812	8	0.5	0	0.424242	7.25	5.375	8.25	0.000266191	AT3G20020	protein_coding_gene	protein arginine methyltransferase 6
Chr3	6988099	6989098	upstream	-	AT3G20020.2	Chr3	6988702	6988812	8	0.5	0	0.424242	7.25	5.375	8.25	0.000266191	AT3G20020	protein_coding_gene	protein arginine methyltransferase 6
Chr5	9279624	9280495	RC/Helitron	+	AT5TE33565	Chr5	9279681	9279790	7	0.804598	0.0144928	0.0196078	12.4286	9.85714	7.28571	0.00027099	AT5TE33565	NA	NA
Chr2	2081858	2082857	upstream	-	AT2G05620.1	Chr2	2082068	2082241	14	0.475	0.0416667	0.40678	8.57143	6.85714	8.42857	0.000287237	AT2G05620	protein_coding_gene	proton gradient regulation 5
Chr2	2082006	2082128	DNA/HAT	-	AT2TE09505	Chr2	2082068	2082241	14	0.475	0.0416667	0.40678	8.57143	6.85714	8.42857	0.000287237	AT2TE09505	NA	NA
Chr2	2082209	2083208	downstream	-	AT2G05630.1	Chr2	2082068	2082241	14	0.475	0.0416667	0.40678	8.57143	6.85714	8.42857	0.000287237	AT2G05630	protein_coding_gene	Ubiquitin-like superfamily protein
Chr2	2082209	2083208	downstream	-	AT2G05630.2	Chr2	2082068	2082241	14	0.475	0.0416667	0.40678	8.57143	6.85714	8.42857	0.000287237	AT2G05630	protein_coding_gene	Ubiquitin-like superfamily protein
Chr1	17360725	17365909	LTR/Copia	+	AT1TE57530	Chr1	17361185	17361368	8	0.868852	0.302326	0.83871	7.625	5.375	7.75	0.000289376	AT1TE57530	NA	NA
Chr3	8684419	8685339	RC/Helitron	-	AT3TE36400	Chr3	8684547	8684597	8	0.853333	0.123077	0.9	9.375	8.125	7.5	0.000301769	AT3TE36400	NA	NA
Chr2	285530	286393	CDS	-	AT2G01650.1	Chr2	286194	286309	6	0.113208	0	0	8.83333	5.83333	8.83333	0.000307171	AT2G01650	protein_coding_gene	plant UBX domain-containing protein 2
Chr5	1081979	1086166	CDS	-	AT5G04020.1	Chr5	1083967	1084015	6	0.626667	0	0	12.5	8.5	8	0.000314533	AT5G04020	protein_coding_gene	calmodulin binding
Chr1	11153316	11156606	RC/Helitron	-	AT1TE36060	Chr1	11155358	11155504	8	0.592593	0.0175439	0.64557	10.125	7.125	9.875	0.000324569	AT1TE36060	NA	NA
Chr5	18647919	18648918	upstream	+	AT5G45980.1	Chr5	18648512	18648642	8	0.657534	0	0.686275	9.125	9.375	6.375	0.000326486	AT5G45980	protein_coding_gene	WUSCHEL related homeobox 8
Chr5	10268352	10268584	DNA/En-Spm	-	AT5TE37480	Chr5	10268548	10268613	8	0.214286	0.0961538	0.690476	8.75	6.5	10.5	0.000329776	AT5TE37480	NA	NA
Chr5	10268585	10268715	RC/Helitron	-	AT5TE37485	Chr5	10268548	10268613	8	0.214286	0.0961538	0.690476	8.75	6.5	10.5	0.000329776	AT5TE37485	NA	NA
Chr3	156970	158137	RC/Helitron	+	AT3TE00670	Chr3	157962	158020	8	0.0634921	0.218182	0.62069	7.875	6.875	7.25	0.000330374	AT3TE00670	NA	NA
Chr2	16022526	16023704	intron	-	AT2G38255.1	Chr2	16023673	16023728	8	0.525	0.355932	0.0666667	10	7.375	7.5	0.000341137	AT2G38255	protein_coding_gene	Protein of Unknown Function (DUF239)
Chr2	16023576	16023965	DNA/MuDR	-	AT2TE71740	Chr2	16023673	16023728	8	0.525	0.355932	0.0666667	10	7.375	7.5	0.000341137	AT2TE71740	NA	NA
Chr2	16023705	16023758	CDS	-	AT2G38255.1	Chr2	16023673	16023728	8	0.525	0.355932	0.0666667	10	7.375	7.5	0.000341137	AT2G38255	protein_coding_gene	Protein of Unknown Function (DUF239)
Chr1	4061623	4062622	downstream	-	AT1G12020.1	Chr1	4061759	4061924	10	0.423423	0.257576	0.655738	11.1	6.6	12.2	0.000352391	AT1G12020	NA	NA
Chr1	26994259	26995258	upstream	-	AT1G71770.1	Chr1	26994668	26994683	8	0.683333	0.0196078	0.633803	7.5	6.375	8.875	0.000358295	AT1G71770	protein_coding_gene	poly(A)-binding protein 5
Chr1	26994259	26995258	upstream	-	AT1G71770.2	Chr1	26994668	26994683	8	0.683333	0.0196078	0.633803	7.5	6.375	8.875	0.000358295	AT1G71770	protein_coding_gene	poly(A)-binding protein 5
Chr1	26994404	26995403	downstream	-	AT1G71780.1	Chr1	26994668	26994683	8	0.683333	0.0196078	0.633803	7.5	6.375	8.875	0.000358295	AT1G71780	NA	NA
Chr1	26994629	26994856	RC/Helitron	+	AT1TE88325	Chr1	26994668	26994683	8	0.683333	0.0196078	0.633803	7.5	6.375	8.875	0.000358295	AT1TE88325	NA	NA
Chr2	17498446	17499445	upstream	+	AT2G41920.1	Chr2	17499175	17499262	8	0.477612	0.0277778	0.632353	8.375	9	8.5	0.000376126	AT2G41920	protein_coding_gene	Protein kinase superfamily protein
Chr5	17134849	17135338	LTR/Copia	+	AT5TE61895	Chr5	17134818	17134952	8	0.933333	0.35	0.931034	11.25	7.5	7.25	0.00038688	AT5TE61895	NA	NA
Chr5	17134892	17135891	upstream	+	AT5G42740.1	Chr5	17134818	17134952	8	0.933333	0.35	0.931034	11.25	7.5	7.25	0.00038688	AT5G42740	protein_coding_gene	Sugar isomerase (SIS) family protein
Chr3	9772035	9773034	downstream	+	AT3G26600.1	Chr3	9772623	9772731	8	0.257576	0.507246	0.636364	8.25	8.625	8.25	0.00038859	AT3G26600	protein_coding_gene	armadillo repeat only 4
Chr3	9772125	9772923	RC/Helitron	-	AT3TE40680	Chr3	9772623	9772731	8	0.257576	0.507246	0.636364	8.25	8.625	8.25	0.00038859	AT3TE40680	NA	NA
Chr3	20010160	20011159	upstream	+	AT3G54030.1	Chr3	20010699	20010778	7	0.047619	0.658537	0.0212766	6	5.85714	6.71429	0.000398246	AT3G54030	protein_coding_gene	Protein kinase protein with tetratricopeptide repeat domain
Chr3	11023774	11023882	DNA/MuDR	-	AT3TE45830	Chr3	11023872	11023957	7	0.393443	0.0697674	0.75	8.71429	6.14286	6.85714	0.000402201	AT3TE45830	NA	NA
Chr5	19606618	19607617	upstream	-	AT5G48380.1	Chr5	19607483	19607623	8	0.787879	0.298246	0.789474	8.25	7.125	7.125	0.000405905	AT5G48380	protein_coding_gene	BAK1-interacting receptor-like kinase 1
Chr5	19607059	19608058	upstream	-	AT5G48380.1	Chr5	19607483	19607623	8	0.787879	0.298246	0.789474	8.25	7.125	7.125	0.000405905	AT5G48380	protein_coding_gene	BAK1-interacting receptor-like kinase 1
Chr5	18650836	18651835	downstream	+	AT5G45980.1	Chr5	18651429	18651677	14	0.111111	0.00934579	0	8.35714	7.64286	6.28571	0.000409582	AT5G45980	protein_coding_gene	WUSCHEL related homeobox 8
Chr5	18651323	18652443	CDS	+	AT5G45990.1	Chr5	18651429	18651677	14	0.111111	0.00934579	0	8.35714	7.64286	6.28571	0.000409582	AT5G45990	protein_coding_gene	crooked neck protein, putative, putative / cell cycle protein
Chr1	1183704	1184703	upstream	-	AT1G04390.1	Chr1	1184574	1184754	12	0.647541	0.813559	0.40566	10.1667	9.83333	8.83333	0.000415267	AT1G04390	protein_coding_gene	BTB/POZ domain-containing protein
Chr1	1184717	1185716	downstream	-	AT1G04400.1	Chr1	1184574	1184754	12	0.647541	0.813559	0.40566	10.1667	9.83333	8.83333	0.000415267	AT1G04400	protein_coding_gene	cryptochrome 2
Chr1	1184717	1185716	downstream	-	AT1G04400.2	Chr1	1184574	1184754	12	0.647541	0.813559	0.40566	10.1667	9.83333	8.83333	0.000415267	AT1G04400	protein_coding_gene	cryptochrome 2
Chr5	14040526	14041048	RC/Helitron	-	AT5TE50060	Chr5	14041034	14041174	7	0.783784	0.37234	0.924731	10.5714	13.4286	13.2857	0.000416134	AT5TE50060	NA	NA
Chr5	14041049	14042417	RC/Helitron	-	AT5TE50065	Chr5	14041034	14041174	7	0.783784	0.37234	0.924731	10.5714	13.4286	13.2857	0.000416134	AT5TE50065	NA	NA
Chr5	5402435	5403434	upstream	+	AT5G16540.1	Chr5	5402742	5402987	11	0.0075188	0.00884956	0.244681	12.0909	10.2727	8.54545	0.000416732	AT5G16540	protein_coding_gene	zinc finger nuclease 3
Chr5	5402435	5403434	upstream	+	AT5G16540.2	Chr5	5402742	5402987	11	0.0075188	0.00884956	0.244681	12.0909	10.2727	8.54545	0.000416732	AT5G16540	protein_coding_gene	zinc finger nuclease 3
Chr5	5402596	5403595	upstream	+	AT5G16540.3	Chr5	5402742	5402987	11	0.0075188	0.00884956	0.244681	12.0909	10.2727	8.54545	0.000416732	AT5G16540	protein_coding_gene	zinc finger nuclease 3
Chr4	596874	597386	intron	+	AT4G01440.1	Chr4	597167	597279	7	0.137931	0.540984	0	12.4286	8.71429	9.14286	0.000423573	AT4G01440	protein_coding_gene	nodulin MtN21 /EamA-like transporter family protein
Chr1	4596782	4597781	upstream	+	AT1G13400.1	Chr1	4597001	4597128	7	0.733333	0.155556	0.888889	8.57143	6.42857	7.71429	0.000429648	AT1G13400	protein_coding_gene	C2H2 and C2HC zinc fingers superfamily protein
Chr4	8327632	8329715	LINE/L1	+	AT4TE36905	Chr4	8329465	8329648	9	0.93	0.444444	0.89	11.1111	9	11.1111	0.000432294	AT4TE36905	NA	NA
Chr1	27772241	27772494	CDS	-	AT1G73860.1	Chr1	27772441	27772640	7	0	0.69697	0	7.85714	4.71429	6.71429	0.000439417	AT1G73860	protein_coding_gene	P-loop containing nucleoside triphosphate hydrolases superfamily protein
Chr1	27772495	27772590	intron	-	AT1G73860.1	Chr1	27772441	27772640	7	0	0.69697	0	7.85714	4.71429	6.71429	0.000439417	AT1G73860	protein_coding_gene	P-loop containing nucleoside triphosphate hydrolases superfamily protein
Chr1	27772591	27772758	CDS	-	AT1G73860.1	Chr1	27772441	27772640	7	0	0.69697	0	7.85714	4.71429	6.71429	0.000439417	AT1G73860	protein_coding_gene	P-loop containing nucleoside triphosphate hydrolases superfamily protein
Chr5	8566672	8567671	downstream	-	AT5G24910.1	Chr5	8567404	8567538	7	0	0	0.232143	9.14286	8	8	0.0004429	AT5G24910	protein_coding_gene	subfamily A, polypeptide 1, family 714, cytochrome P450
Chr5	8566812	8567811	upstream	-	AT5G24900.1	Chr5	8567404	8567538	7	0	0	0.232143	9.14286	8	8	0.0004429	AT5G24900	protein_coding_gene	subfamily A, family 714, cytochrome P450, polypeptide 2
Chr3	23203576	23207483	LINE/L1	-	AT3TE94580	Chr3	23207323	23207414	7	0.934426	0.208333	0.807692	8.71429	6.85714	7.42857	0.000449728	AT3TE94580	NA	NA
Chr3	23207001	23208000	downstream	-	AT3G62730.1	Chr3	23207323	23207414	7	0.934426	0.208333	0.807692	8.71429	6.85714	7.42857	0.000449728	AT3G62730	NA	NA
Chr5	13628130	13628183	RC/Helitron	+	AT5TE48470	Chr5	13628088	13628239	7	0.746032	0.27907	0.0425532	9	6.14286	6.71429	0.000456808	AT5TE48470	NA	NA
Chr5	13628187	13628335	RC/Helitron	+	AT5TE48475	Chr5	13628088	13628239	7	0.746032	0.27907	0.0425532	9	6.14286	6.71429	0.000456808	AT5TE48475	NA	NA
Chr5	7114564	7114866	DNA/MuDR	+	AT5TE25720	Chr5	7114614	7114747	8	0.467532	0.0535714	0.736842	9.625	7	7.125	0.000459831	AT5TE25720	NA	NA
Chr2	11964737	11964852	LINE?	+	AT2TE52085	Chr2	11964646	11964779	6	0.58	0.0571429	0.888889	8.33333	5.83333	7.5	0.000461048	AT2TE52085	NA	NA
Chr2	9263583	9264053	CDS	+	AT2G21655.1	Chr2	9263655	9263748	7	0.611111	0.22449	0.03125	10.2857	7	9.14286	0.000468383	AT2G21655	protein_coding_gene	Protein of unknown function (DUF784)
Chr1	24826502	24826669	3-UTR	+	AT1G66540.2	Chr1	24826631	24826785	17	0.698413	0.341463	0.70073	11.1176	7.23529	8.05882	0.000477695	AT1G66540	protein_coding_gene	Cytochrome P450 superfamily protein
Chr1	24826586	24827585	downstream	+	AT1G66540.1	Chr1	24826631	24826785	17	0.698413	0.341463	0.70073	11.1176	7.23529	8.05882	0.000477695	AT1G66540	protein_coding_gene	Cytochrome P450 superfamily protein
Chr1	24826670	24827669	downstream	+	AT1G66540.2	Chr1	24826631	24826785	17	0.698413	0.341463	0.70073	11.1176	7.23529	8.05882	0.000477695	AT1G66540	protein_coding_gene	Cytochrome P450 superfamily protein
Chr1	8391540	8392539	downstream	+	AT1G23720.1	Chr1	8391967	8392126	7	0.482143	0.0222222	0.0441176	8	6.42857	9.71429	0.000487613	AT1G23720	protein_coding_gene	Proline-rich extensin-like family protein
Chr1	8391610	8392740	RC/Helitron	+	AT1TE27095	Chr1	8391967	8392126	7	0.482143	0.0222222	0.0441176	8	6.42857	9.71429	0.000487613	AT1TE27095	NA	NA
Chr2	1275897	1276896	downstream	-	AT2G04025.1	Chr2	1275940	1276082	11	0.333333	0.369863	0.0266667	8.72727	6.63636	6.81818	0.000494689	AT2G04025	protein_coding_gene	At5g51451 (RGF5), tyrosine-sulfated, At1g13620 (RGF2), Encodes a root meristem growth factor (RGF). Belongs to a family of functionally redundant homologous peptides that are secreted, At3g30350 (RGF4), At2g03830 (RGF8) and At5g64770 (RGF9)., At2g04025 (RGF3), and expressed mainly in the stem cell area and the innermost layer of central columella cells. RGFs are required for maintenance of the ro…
Chr4	4803251	4803401	intron	-	AT4G07960.1	Chr4	4803332	4803420	10	0.628571	0.114754	0.494382	7	6.1	8.9	0.000496049	AT4G07960	protein_coding_gene	Cellulose-synthase-like C12
Chr4	4803312	4803387	LINE/L1	+	AT4TE20030	Chr4	4803332	4803420	10	0.628571	0.114754	0.494382	7	6.1	8.9	0.000496049	AT4TE20030	NA	NA
Chr4	4803402	4803515	CDS	-	AT4G07960.1	Chr4	4803332	4803420	10	0.628571	0.114754	0.494382	7	6.1	8.9	0.000496049	AT4G07960	protein_coding_gene	Cellulose-synthase-like C12
Chr5	21015277	21015767	DNA/HAT	-	AT5TE75705	Chr5	21015625	21015814	9	0.855072	0.701149	0.411765	7.66667	9.66667	9.44444	0.000500462	AT5TE75705	NA	NA
Chr5	21015768	21016576	RC/Helitron	-	AT5TE75710	Chr5	21015625	21015814	9	0.855072	0.701149	0.411765	7.66667	9.66667	9.44444	0.000500462	AT5TE75710	NA	NA
Chr4	7419746	7420454	DNA	+	AT4TE32305	Chr4	7420310	7420445	13	0.0208333	0.0309278	0.382353	11.0769	7.46154	7.84615	0.000502862	AT4TE32305	NA	NA
Chr4	7420277	7421276	downstream	-	AT4G12520.1	Chr4	7420310	7420445	13	0.0208333	0.0309278	0.382353	11.0769	7.46154	7.84615	0.000502862	AT4G12520	protein_coding_gene	Bifunctional inhibitor/lipid-transfer protein/seed storage 2S albumin superfamily protein
Chr3	3897225	3897296	CDS	-	AT3G12220.1	Chr3	3897249	3897302	10	0.410959	0.657895	0.08	7.3	7.6	7.5	0.000508054	AT3G12220	protein_coding_gene	serine carboxypeptidase-like 16
Chr3	3897297	3897374	intron	-	AT3G12220.1	Chr3	3897249	3897302	10	0.410959	0.657895	0.08	7.3	7.6	7.5	0.000508054	AT3G12220	protein_coding_gene	serine carboxypeptidase-like 16
Chr2	7125534	7126533	downstream	-	AT2G16440.1	Chr2	7125667	7125796	10	0	0.0116279	0.346154	8.6	8.6	7.8	0.000517601	AT2G16440	protein_coding_gene	Minichromosome maintenance (MCM2/3/5) family protein
Chr1	21449290	21450130	RC/Helitron	+	AT1TE70800	Chr1	21449514	21449670	6	0.358491	0.0232558	0.686275	8.83333	7.16667	8.5	0.000520067	AT1TE70800	NA	NA
Chr5	14268564	14271026	LINE/L1	+	AT5TE51000	Chr5	14268829	14268958	7	0.960784	0.0882353	0.914894	7.28571	4.85714	6.71429	0.000529283	AT5TE51000	NA	NA
Chr1	22116845	22117844	upstream	-	AT1G60030.1	Chr1	22117382	22117570	7	0.271739	0.0481928	0.438356	13.1429	11.8571	10.4286	0.000544144	AT1G60030	protein_coding_gene	nucleobase-ascorbate transporter 7
Chr4	7810214	7810678	CDS	+	AT4G13440.1	Chr4	7810598	7810894	26	0.506438	0.102326	0.329114	8.96154	8.26923	9.11538	0.000553524	AT4G13440	protein_coding_gene	Calcium-binding EF-hand family protein
Chr4	7810693	7810942	RC/Helitron	+	AT4TE34260	Chr4	7810598	7810894	26	0.506438	0.102326	0.329114	8.96154	8.26923	9.11538	0.000553524	AT4TE34260	NA	NA
Chr5	18618560	18619559	downstream	+	AT5G45900.1	Chr5	18618952	18619057	11	0.647727	0.295775	0.771429	8	6.45455	6.36364	0.000562235	AT5G45900	protein_coding_gene	ThiF family protein
Chr4	6355861	6367973	intron	+	AT4G10201.1	Chr4	6358407	6358500	8	0.0526316	0.0597015	0.621212	9.5	8.375	8.25	0.000564695	AT4G10201	pseudogene	Pseudogene of AT3G21130; F-box family protein-related
Chr4	6358195	6358428	CDS	+	AT4G10210.1	Chr4	6358407	6358500	8	0.0526316	0.0597015	0.621212	9.5	8.375	8.25	0.000564695	AT4G10210	protein_coding_gene	Protein of Unknown Function (DUF239)
Chr4	6358429	6358934	intron	+	AT4G10210.1	Chr4	6358407	6358500	8	0.0526316	0.0597015	0.621212	9.5	8.375	8.25	0.000564695	AT4G10210	protein_coding_gene	Protein of Unknown Function (DUF239)
Chr5	19440842	19441265	RC/Helitron	+	AT5TE69950	Chr5	19441166	19441261	8	0.1	0	0	8.75	6.625	7.125	0.000569543	AT5TE69950	NA	NA
Chr5	9238396	9239764	intron	+	AT5G26320.1	Chr5	9238457	9238708	11	0.6	0.662162	0.179487	9.54545	6.72727	7.09091	0.000578488	AT5G26320	protein_coding_gene	TRAF-like family protein
Chr5	9238559	9238812	RC/Helitron	-	AT5TE33420	Chr5	9238457	9238708	11	0.6	0.662162	0.179487	9.54545	6.72727	7.09091	0.000578488	AT5TE33420	NA	NA
Chr2	12149052	12150051	upstream	-	AT2G28400.1	Chr2	12149742	12149889	10	0.694444	0.182796	0.726027	10.8	9.3	7.3	0.000583891	AT2G28400	protein_coding_gene	DUF584, Protein of unknown function
Chr2	12149432	12150233	RC/Helitron	+	AT2TE52920	Chr2	12149742	12149889	10	0.694444	0.182796	0.726027	10.8	9.3	7.3	0.000583891	AT2TE52920	NA	NA
Chr3	15677490	15678384	DNA/En-Spm	-	AT3TE63405	Chr3	15678341	15678508	13	0.243056	0.806818	0.808081	11.0769	6.76923	7.61538	0.000587221	AT3TE63405	NA	NA
Chr3	10833284	10834283	downstream	+	AT3G28830.1	Chr3	10833478	10833664	12	0.534722	0.1	0.283951	12	8.33333	6.75	0.000589638	AT3G28830	protein_coding_gene	Protein of unknown function (DUF1216)
Chr3	10833395	10833514	DNA/MuDR	-	AT3TE45030	Chr3	10833478	10833664	12	0.534722	0.1	0.283951	12	8.33333	6.75	0.000589638	AT3TE45030	NA	NA
Chr2	11648181	11649180	upstream	+	AT2G27229.1	Chr2	11649103	11649212	6	0.413793	0.0222222	0	9.66667	7.5	10.8333	0.00059211	AT2G27229	protein_coding_gene	Pentatricopeptide repeat (PPR) superfamily protein
Chr2	11649153	11649181	5-UTR	+	AT2G27229.1	Chr2	11649103	11649212	6	0.413793	0.0222222	0	9.66667	7.5	10.8333	0.00059211	AT2G27229	protein_coding_gene	Pentatricopeptide repeat (PPR) superfamily protein
Chr2	11649182	11649556	CDS	+	AT2G27229.1	Chr2	11649103	11649212	6	0.413793	0.0222222	0	9.66667	7.5	10.8333	0.00059211	AT2G27229	protein_coding_gene	Pentatricopeptide repeat (PPR) superfamily protein
Chr5	10390075	10392601	RC/Helitron	+	AT5TE37930	Chr5	10390995	10391171	6	0	0.0238095	0.489362	9.83333	7	7.83333	0.00059211	AT5TE37930	NA	NA
Chr1	26676911	26678205	RC/Helitron	+	AT1TE87330	Chr1	26677670	26677693	6	0.0133333	0	0.589744	12.5	5.83333	6.5	0.000598014	AT1TE87330	NA	NA
Chr2	9500615	9501614	downstream	+	AT2G22360.1	Chr2	9501061	9501106	6	0.613636	0.0333333	0	7.33333	5	6.83333	0.000598014	AT2G22360	protein_coding_gene	DNAJ heat shock family protein
Chr2	9501018	9501120	CDS	-	AT2G22370.1	Chr2	9501061	9501106	6	0.613636	0.0333333	0	7.33333	5	6.83333	0.000598014	AT2G22370	NA	NA
Chr3	11366606	11367364	DNA/MuDR	+	AT3TE47345	Chr3	11366793	11366864	6	0.016129	0.589286	0	10.3333	9.33333	7.16667	0.000598014	AT3TE47345	NA	NA
Chr1	19995554	19996553	upstream	+	AT1G53590.1	Chr1	19995810	19995888	7	0.2	0.0930233	0.844828	7.14286	6.14286	8.28571	0.000615064	AT1G53590	protein_coding_gene	Calcium-dependent lipid-binding (CaLB domain) family protein
Chr1	19995750	19996178	RC/Helitron	-	AT1TE66095	Chr1	19995810	19995888	7	0.2	0.0930233	0.844828	7.14286	6.14286	8.28571	0.000615064	AT1TE66095	NA	NA
Chr5	10539663	10540662	downstream	-	AT5G28540.1	Chr5	10540022	10540103	9	0.0963855	0.676471	0.465116	9.22222	7.55556	9.55556	0.000628341	AT5G28540	protein_coding_gene	heat shock protein 70 (Hsp 70) family protein
Chr5	26881215	26881308	intron	-	AT5G67380.1	Chr5	26881306	26881466	10	0	0.468354	0.0144928	8.5	7.9	6.9	0.000635038	AT5G67380	protein_coding_gene	casein kinase alpha 1
Chr5	26881215	26881308	intron	-	AT5G67380.2	Chr5	26881306	26881466	10	0	0.468354	0.0144928	8.5	7.9	6.9	0.000635038	AT5G67380	protein_coding_gene	casein kinase alpha 1
Chr5	26881309	26881377	CDS	-	AT5G67380.1	Chr5	26881306	26881466	10	0	0.468354	0.0144928	8.5	7.9	6.9	0.000635038	AT5G67380	protein_coding_gene	casein kinase alpha 1
Chr5	26881309	26881377	CDS	-	AT5G67380.2	Chr5	26881306	26881466	10	0	0.468354	0.0144928	8.5	7.9	6.9	0.000635038	AT5G67380	protein_coding_gene	casein kinase alpha 1
Chr5	26881378	26881462	intron	-	AT5G67380.1	Chr5	26881306	26881466	10	0	0.468354	0.0144928	8.5	7.9	6.9	0.000635038	AT5G67380	protein_coding_gene	casein kinase alpha 1
Chr5	26881378	26881462	intron	-	AT5G67380.2	Chr5	26881306	26881466	10	0	0.468354	0.0144928	8.5	7.9	6.9	0.000635038	AT5G67380	protein_coding_gene	casein kinase alpha 1
Chr5	26881463	26881526	CDS	-	AT5G67380.1	Chr5	26881306	26881466	10	0	0.468354	0.0144928	8.5	7.9	6.9	0.000635038	AT5G67380	protein_coding_gene	casein kinase alpha 1
Chr5	26881463	26881526	CDS	-	AT5G67380.2	Chr5	26881306	26881466	10	0	0.468354	0.0144928	8.5	7.9	6.9	0.000635038	AT5G67380	protein_coding_gene	casein kinase alpha 1
Chr1	13098280	13102833	LTR/Copia	+	AT1TE42800	Chr1	13102684	13102782	7	0.958333	0.342857	0.945455	6.85714	5	7.85714	0.000636795	AT1TE42800	NA	NA
Chr2	9209660	9210659	upstream	-	AT2G21500.1	Chr2	9210388	9210538	11	0.105882	0	0.0107527	7.72727	8.27273	8.45455	0.000655339	AT2G21500	protein_coding_gene	RING/U-box superfamily protein
Chr2	9209660	9210659	upstream	-	AT2G21500.2	Chr2	9210388	9210538	11	0.105882	0	0.0107527	7.72727	8.27273	8.45455	0.000655339	AT2G21500	protein_coding_gene	RING/U-box superfamily protein
Chr2	9209839	9210838	downstream	-	AT2G21510.1	Chr2	9210388	9210538	11	0.105882	0	0.0107527	7.72727	8.27273	8.45455	0.000655339	AT2G21510	protein_coding_gene	DNAJ heat shock N-terminal domain-containing protein
Chr2	9210231	9211230	upstream	-	AT2G21500.1	Chr2	9210388	9210538	11	0.105882	0	0.0107527	7.72727	8.27273	8.45455	0.000655339	AT2G21500	protein_coding_gene	RING/U-box superfamily protein
Chr2	9210231	9211230	upstream	-	AT2G21500.2	Chr2	9210388	9210538	11	0.105882	0	0.0107527	7.72727	8.27273	8.45455	0.000655339	AT2G21500	protein_coding_gene	RING/U-box superfamily protein
Chr2	10612232	10613231	downstream	+	AT2G24940.1	Chr2	10612263	10612401	7	0.633333	0.118644	0.730159	8.57143	8.42857	9	0.000661684	AT2G24940	protein_coding_gene	membrane-associated progesterone binding protein 2
Chr2	10612232	10613231	downstream	+	AT2G24945.1	Chr2	10612263	10612401	7	0.633333	0.118644	0.730159	8.57143	8.42857	9	0.000661684	AT2G24945	NA	NA
Chr3	10740930	10741929	upstream	-	AT3G28660.1	Chr3	10741748	10741916	8	0.53125	0.219512	0.791667	8	5.125	6	0.000682451	AT3G28660	protein_coding_gene	Tetratricopeptide repeat (TPR)-like superfamily protein
Chr3	10741061	10742115	RC/Helitron	+	AT3TE44630	Chr3	10741748	10741916	8	0.53125	0.219512	0.791667	8	5.125	6	0.000682451	AT3TE44630	NA	NA
Chr1	29574981	29575307	intron	-	AT1G78620.2	Chr1	29575282	29575440	9	0.107143	0	0	6.22222	5.66667	5.88889	0.000684243	AT1G78620	protein_coding_gene	transmembrane, Protein of unknown function DUF92
Chr1	29574981	29575334	intron	-	AT1G78620.1	Chr1	29575282	29575440	9	0.107143	0	0	6.22222	5.66667	5.88889	0.000684243	AT1G78620	protein_coding_gene	transmembrane, Protein of unknown function DUF92
Chr1	29574995	29575994	upstream	+	AT1G78630.1	Chr1	29575282	29575440	9	0.107143	0	0	6.22222	5.66667	5.88889	0.000684243	AT1G78630	protein_coding_gene	Ribosomal protein L13 family protein
Chr1	29575308	29575757	CDS	-	AT1G78620.2	Chr1	29575282	29575440	9	0.107143	0	0	6.22222	5.66667	5.88889	0.000684243	AT1G78620	protein_coding_gene	transmembrane, Protein of unknown function DUF92
Chr1	29575335	29575757	CDS	-	AT1G78620.1	Chr1	29575282	29575440	9	0.107143	0	0	6.22222	5.66667	5.88889	0.000684243	AT1G78620	protein_coding_gene	transmembrane, Protein of unknown function DUF92
Chr5	14280682	14281505	RC/Helitron	+	AT5TE51035	Chr5	14281414	14281562	8	0.642857	0.338983	0.854545	8.75	7.375	6.875	0.000684328	AT5TE51035	NA	NA
Chr3	1497469	1498468	downstream	+	AT3G05250.1	Chr3	1498371	1498509	9	0.133333	0	0	8.33333	5.88889	6.66667	0.000690012	AT3G05250	protein_coding_gene	RING/U-box superfamily protein
Chr3	1498254	1498627	CDS	-	AT3G05260.1	Chr3	1498371	1498509	9	0.133333	0	0	8.33333	5.88889	6.66667	0.000690012	AT3G05260	protein_coding_gene	NAD(P)-binding Rossmann-fold superfamily protein
Chr1	18648755	18649072	CDS	+	AT1G50350.1	Chr1	18648888	18649073	7	0.704225	0.5	1	10.1429	6.85714	8.28571	0.000739369	AT1G50350	NA	NA
Chr1	9756673	9757581	CDS	-	AT1G28000.1	Chr1	9756943	9757274	18	0.536842	0.242424	0.649351	10.5556	9.16667	8.55556	0.000747588	AT1G28000	protein_coding_gene	Pentatricopeptide repeat (PPR) superfamily protein
Chr3	20852993	20853992	downstream	-	AT3G56210.1	Chr3	20853646	20853782	6	0.636364	0.119048	0.0192308	7.33333	7	8.66667	0.000755436	AT3G56210	protein_coding_gene	ARM repeat superfamily protein
Chr3	20852993	20853992	downstream	-	AT3G56210.2	Chr3	20853646	20853782	6	0.636364	0.119048	0.0192308	7.33333	7	8.66667	0.000755436	AT3G56210	protein_coding_gene	ARM repeat superfamily protein
Chr3	20852993	20853992	downstream	-	AT3G56210.4	Chr3	20853646	20853782	6	0.636364	0.119048	0.0192308	7.33333	7	8.66667	0.000755436	AT3G56210	protein_coding_gene	ARM repeat superfamily protein
Chr3	20852993	20853992	downstream	-	AT3G56210.5	Chr3	20853646	20853782	6	0.636364	0.119048	0.0192308	7.33333	7	8.66667	0.000755436	AT3G56210	protein_coding_gene	ARM repeat superfamily protein
Chr3	20853492	20853993	3-UTR	-	AT3G56210.1	Chr3	20853646	20853782	6	0.636364	0.119048	0.0192308	7.33333	7	8.66667	0.000755436	AT3G56210	protein_coding_gene	ARM repeat superfamily protein
Chr3	20853492	20853993	3-UTR	-	AT3G56210.2	Chr3	20853646	20853782	6	0.636364	0.119048	0.0192308	7.33333	7	8.66667	0.000755436	AT3G56210	protein_coding_gene	ARM repeat superfamily protein
Chr3	20853492	20853993	3-UTR	-	AT3G56210.4	Chr3	20853646	20853782	6	0.636364	0.119048	0.0192308	7.33333	7	8.66667	0.000755436	AT3G56210	protein_coding_gene	ARM repeat superfamily protein
Chr3	20853492	20853993	3-UTR	-	AT3G56210.5	Chr3	20853646	20853782	6	0.636364	0.119048	0.0192308	7.33333	7	8.66667	0.000755436	AT3G56210	protein_coding_gene	ARM repeat superfamily protein
Chr5	18033048	18033424	CDS	-	AT5G44700.1	Chr5	18033269	18033441	12	0.049505	0.443038	0.0531915	8.41667	6.58333	7.83333	0.00075626	AT5G44700	protein_coding_gene	Leucine-rich repeat transmembrane protein kinase
Chr5	18033425	18033511	intron	-	AT5G44700.1	Chr5	18033269	18033441	12	0.049505	0.443038	0.0531915	8.41667	6.58333	7.83333	0.00075626	AT5G44700	protein_coding_gene	Leucine-rich repeat transmembrane protein kinase
Chr1	16488880	16491737	LTR/Copia	-	AT1TE54400	Chr1	16491554	16491635	7	0.954545	0.439394	0.924242	9.42857	9.42857	9.42857	0.000758339	AT1TE54400	NA	NA
Chr1	7820565	7820755	CDS	+	AT1G22150.1	Chr1	7820604	7820721	10	0.55	0.0754717	0.704918	8	5.3	6.1	0.000759332	AT1G22150	protein_coding_gene	sulfate transporter 1;3
Chr3	23202907	23203906	downstream	+	AT3G62720.1	Chr3	23203614	23203645	6	0.384615	0.0555556	0.683333	6.5	6	10	0.000791327	AT3G62720	protein_coding_gene	xylosyltransferase 1
Chr3	23202913	23203912	downstream	+	AT3G62720.2	Chr3	23203614	23203645	6	0.384615	0.0555556	0.683333	6.5	6	10	0.000791327	AT3G62720	protein_coding_gene	xylosyltransferase 1
Chr3	23203576	23207483	LINE/L1	-	AT3TE94580	Chr3	23203614	23203645	6	0.384615	0.0555556	0.683333	6.5	6	10	0.000791327	AT3TE94580	NA	NA
Chr4	11829041	11830040	downstream	+	AT4G22430.1	Chr4	11829475	11829554	7	0.134615	0.518519	0.0434783	7.42857	7.71429	6.57143	0.000792044	AT4G22430	protein_coding_gene	F-box family protein
Chr2	7932181	7932261	intron	-	AT2G18230.1	Chr2	7932185	7932334	10	0.149254	0	0	6.7	5.5	7.1	0.000797207	AT2G18230	protein_coding_gene	pyrophosphorylase 2
Chr2	7932262	7932343	CDS	-	AT2G18230.1	Chr2	7932185	7932334	10	0.149254	0	0	6.7	5.5	7.1	0.000797207	AT2G18230	protein_coding_gene	pyrophosphorylase 2
Chr5	9638932	9640877	RC/Helitron	+	AT5TE34965	Chr5	9640209	9640345	6	0.714286	0	0.208333	11.6667	6.66667	8	0.000821419	AT5TE34965	NA	NA
Chr1	21341499	21342529	DNA/MuDR	-	AT1TE70480	Chr1	21341861	21342025	6	0.0294118	0.529412	0.769231	5.66667	5.66667	8.66667	0.000833956	AT1TE70480	NA	NA
Chr1	21341861	21342860	upstream	+	AT1G57620.1	Chr1	21341861	21342025	6	0.0294118	0.529412	0.769231	5.66667	5.66667	8.66667	0.000833956	AT1G57620	protein_coding_gene	emp24/gp25L/p24 family/GOLD family protein
Chr3	9434861	9438341	LINE/L1	-	AT3TE39395	Chr3	9435041	9435145	7	0.7	0.378378	0.875	8.57143	5.28571	9.14286	0.000866029	AT3TE39395	NA	NA
Chr2	5976725	5977724	downstream	-	AT2G14170.1	Chr2	5976917	5977063	6	0.0545455	0.621622	0	9.16667	6.16667	6	0.000871875	AT2G14170	protein_coding_gene	aldehyde dehydrogenase 6B2
Chr2	5976725	5977724	downstream	-	AT2G14170.2	Chr2	5976917	5977063	6	0.0545455	0.621622	0	9.16667	6.16667	6	0.000871875	AT2G14170	protein_coding_gene	aldehyde dehydrogenase 6B2
Chr2	5976849	5977848	downstream	-	AT2G14170.3	Chr2	5976917	5977063	6	0.0545455	0.621622	0	9.16667	6.16667	6	0.000871875	AT2G14170	protein_coding_gene	aldehyde dehydrogenase 6B2
Chr3	9935499	9936498	upstream	-	AT3G26935.1	Chr3	9936172	9936336	7	0.660714	0.26087	0.857143	8	6.57143	7	0.000894866	AT3G26935	protein_coding_gene	DHHC-type zinc finger family protein
Chr3	9935705	9936704	downstream	-	AT3G26940.1	Chr3	9936172	9936336	7	0.660714	0.26087	0.857143	8	6.57143	7	0.000894866	AT3G26940	protein_coding_gene	Protein kinase superfamily protein
Chr5	5760965	5761405	CDS	-	AT5G17470.1	Chr5	5761047	5761188	7	0.876923	0.4375	0.666667	9.28571	6.85714	6.42857	0.000913164	AT5G17470	protein_coding_gene	EF hand calcium-binding protein family
Chr1	10681235	10681849	CDS	+	AT1G30320.1	Chr1	10681300	10681477	7	0.511111	0.0555556	0.0172414	6.42857	5.14286	8.28571	0.000931835	AT1G30320	protein_coding_gene	Remorin family protein
Chr2	17530321	17531320	downstream	-	AT2G42005.1	Chr2	17530742	17530873	9	0.240964	0.131579	0.535714	9.22222	8.44444	9.33333	0.00094205	AT2G42005	protein_coding_gene	Transmembrane amino acid transporter family protein
Chr2	17530443	17531442	upstream	-	AT2G42000.2	Chr2	17530742	17530873	9	0.240964	0.131579	0.535714	9.22222	8.44444	9.33333	0.00094205	AT2G42000	protein_coding_gene	family 15, Plant EC metallothionein-like protein
Chr3	17921453	17923269	CDS	+	AT3G48390.1	Chr3	17922853	17923015	9	0.171053	0.0120482	0	8.44444	9.22222	7.77778	0.000948721	AT3G48390	protein_coding_gene	MA3 domain-containing protein
Chr5	12661100	12662099	upstream	+	AT5G33390.1	Chr5	12661873	12662050	12	0.701613	0.4125	0.284483	10.3333	6.66667	9.66667	0.000968723	AT5G33390	protein_coding_gene	glycine-rich protein
Chr5	12661788	12662100	5-UTR	+	AT5G33390.1	Chr5	12661873	12662050	12	0.701613	0.4125	0.284483	10.3333	6.66667	9.66667	0.000968723	AT5G33390	protein_coding_gene	glycine-rich protein
Chr3	16907974	16908233	CDS	-	AT3G46000.1	Chr3	16908220	16908229	6	0.025641	0.9	0.0222222	6.5	5	7.5	0.00098647	AT3G46000	protein_coding_gene	actin depolymerizing factor 2
Chr3	14614010	14614535	RC/Helitron	-	AT3TE59830	Chr3	14614260	14614472	9	0.745098	0.056338	0.493976	11.3333	7.88889	9.22222	0.000992916	AT3TE59830	NA	NA
Chr4	3896090	3896725	RC/Helitron	+	AT4TE17030	Chr4	3896608	3896713	6	0.359375	0.0243902	0.638298	10.6667	6.83333	7.83333	0.000993663	AT4TE17030	NA	NA
Chr1	17574905	17575699	CDS	-	AT1G47765.1	Chr1	17574932	17575094	9	0.75	0.753247	0.234375	8	8.55556	7.11111	0.0010145	AT1G47765	protein_coding_gene	F-box and associated interaction domains-containing protein
Chr1	21341499	21342529	DNA/MuDR	-	AT1TE70480	Chr1	21342151	21342341	11	0.097561	0.569444	0.586667	7.45455	6.54545	6.81818	0.00101534	AT1TE70480	NA	NA
Chr1	21341861	21342860	upstream	+	AT1G57620.1	Chr1	21342151	21342341	11	0.097561	0.569444	0.586667	7.45455	6.54545	6.81818	0.00101534	AT1G57620	protein_coding_gene	emp24/gp25L/p24 family/GOLD family protein
Chr1	19288998	19289590	RC/Helitron	-	AT1TE63940	Chr1	19289587	19289779	10	0.707317	0.383333	0.82716	8.2	6	8.1	0.00101856	AT1TE63940	NA	NA
Chr1	19289591	19289651	DNA/MuDR	+	AT1TE63945	Chr1	19289587	19289779	10	0.707317	0.383333	0.82716	8.2	6	8.1	0.00101856	AT1TE63945	NA	NA
Chr5	15892141	15893045	DNA	-	AT5TE57390	Chr5	15892599	15892732	6	0.116667	0.698113	0	10	8.83333	7.66667	0.00102008	AT5TE57390	NA	NA
Chr4	17044082	17045081	downstream	-	AT4G36030.1	Chr4	17044609	17044663	8	0.0307692	0.235294	0.365854	8.125	6.375	5.125	0.00102087	AT4G36030	protein_coding_gene	armadillo repeat only 3
Chr4	17044396	17045395	upstream	-	AT4G36020.1	Chr4	17044609	17044663	8	0.0307692	0.235294	0.365854	8.125	6.375	5.125	0.00102087	AT4G36020	protein_coding_gene	cold shock domain protein 1
Chr1	25580194	25581193	upstream	-	AT1G68250.1	Chr1	25580862	25581018	7	0.0172414	0.615385	0	8.28571	13	9.14286	0.00103134	AT1G68250	NA	NA
Chr1	25580194	25581193	upstream	-	AT1G68250.2	Chr1	25580862	25581018	7	0.0172414	0.615385	0	8.28571	13	9.14286	0.00103134	AT1G68250	NA	NA
Chr1	25580567	25581975	RC/Helitron	+	AT1TE83915	Chr1	25580862	25581018	7	0.0172414	0.615385	0	8.28571	13	9.14286	0.00103134	AT1TE83915	NA	NA
Chr3	17881312	17882311	downstream	+	AT3G48280.1	Chr3	17881364	17881390	6	0.0212766	0.0144928	0.47619	7.83333	11.5	7	0.00104782	AT3G48280	protein_coding_gene	subfamily A, family 71, polypeptide 25, cytochrome P450
Chr5	14271690	14272775	CDS	+	AT5G36228.1	Chr5	14272708	14272810	6	0.986486	0.452381	0.982759	12.3333	7	9.66667	0.0010568	AT5G36228	protein_coding_gene	nucleic acid binding;zinc ion binding
Chr5	14272517	14273516	upstream	+	AT5G36230.1	Chr5	14272708	14272810	6	0.986486	0.452381	0.982759	12.3333	7	9.66667	0.0010568	AT5G36230	protein_coding_gene	ARM repeat superfamily protein
Chr5	14272776	14273257	3-UTR	+	AT5G36228.1	Chr5	14272708	14272810	6	0.986486	0.452381	0.982759	12.3333	7	9.66667	0.0010568	AT5G36228	protein_coding_gene	nucleic acid binding;zinc ion binding
Chr5	8812197	8827333	DNA/MuDR	-	AT5TE31885	Chr5	8819274	8819364	9	0.373134	0.508772	0.811321	7.44444	6.33333	5.88889	0.00106269	AT5TE31885	NA	NA
Chr5	8819293	8820205	RC/Helitron	+	AT5TE31920	Chr5	8819274	8819364	9	0.373134	0.508772	0.811321	7.44444	6.33333	5.88889	0.00106269	AT5TE31920	NA	NA
Chr5	15865177	15865323	CDS	-	AT5G39620.1	Chr5	15865192	15865330	8	0.873239	0.431818	0.964286	8.875	5.5	7	0.0010676	AT5G39620	protein_coding_gene	RAB GTPase homolog G1
Chr5	15865324	15865395	intron	-	AT5G39620.1	Chr5	15865192	15865330	8	0.873239	0.431818	0.964286	8.875	5.5	7	0.0010676	AT5G39620	protein_coding_gene	RAB GTPase homolog G1
Chr5	7648965	7649816	RC/Helitron	+	AT5TE27655	Chr5	7649381	7649439	7	0.757143	0.226415	0.853333	10	7.57143	10.7143	0.00107153	AT5TE27655	NA	NA
Chr2	8022577	8022781	DNA/MuDR	+	AT2TE33310	Chr2	8022735	8022865	10	0.0434783	0.535211	0.128205	11.5	7.1	7.8	0.00107195	AT2TE33310	NA	NA
Chr2	8022782	8023336	RC/Helitron	+	AT2TE33315	Chr2	8022735	8022865	10	0.0434783	0.535211	0.128205	11.5	7.1	7.8	0.00107195	AT2TE33315	NA	NA
Chr3	16121484	16122483	downstream	+	AT3G44530.1	Chr3	16122015	16122120	8	0.3125	0.0576923	0	8	6.5	7.375	0.00109324	AT3G44530	protein_coding_gene	homolog of histone chaperone HIRA
Chr3	16121518	16122517	downstream	+	AT3G44530.2	Chr3	16122015	16122120	8	0.3125	0.0576923	0	8	6.5	7.375	0.00109324	AT3G44530	protein_coding_gene	homolog of histone chaperone HIRA
Chr5	486434	487433	upstream	-	AT5G02320.1	Chr5	486678	486812	12	0.247423	0.0178571	0.01	8.08333	9.33333	8.33333	0.00109342	AT5G02320	protein_coding_gene	myb domain protein 3r-5
Chr5	486434	487433	upstream	-	AT5G02320.2	Chr5	486678	486812	12	0.247423	0.0178571	0.01	8.08333	9.33333	8.33333	0.00109342	AT5G02320	protein_coding_gene	myb domain protein 3r-5
Chr2	8622214	8622735	CDS	+	AT2G19960.1	Chr2	8622547	8622652	6	0.896552	0.387097	0.971429	9.66667	5.16667	5.83333	0.00111206	AT2G19960	protein_coding_gene	hAT family dimerisation domain
Chr2	14009890	14010889	upstream	+	AT2G33010.1	Chr2	14010361	14010522	6	0.586957	0.146341	0.93617	7.66667	6.83333	7.83333	0.00111211	AT2G33010	protein_coding_gene	Ubiquitin-associated (UBA) protein
Chr5	15420011	15421010	upstream	-	AT5G38510.1	Chr5	15420828	15420860	10	0.597701	0.364865	0.293333	8.7	7.4	7.5	0.00112023	AT5G38510	protein_coding_gene	Rhomboid-related intramembrane serine protease family protein
Chr5	15420011	15421010	upstream	-	AT5G38510.2	Chr5	15420828	15420860	10	0.597701	0.364865	0.293333	8.7	7.4	7.5	0.00112023	AT5G38510	protein_coding_gene	Rhomboid-related intramembrane serine protease family protein
Chr5	15420424	15421423	upstream	-	AT5G38510.2	Chr5	15420828	15420860	10	0.597701	0.364865	0.293333	8.7	7.4	7.5	0.00112023	AT5G38510	protein_coding_gene	Rhomboid-related intramembrane serine protease family protein
Chr5	15420603	15421602	upstream	+	AT5G38520.1	Chr5	15420828	15420860	10	0.597701	0.364865	0.293333	8.7	7.4	7.5	0.00112023	AT5G38520	protein_coding_gene	alpha/beta-Hydrolases superfamily protein
Chr5	15420603	15421602	upstream	+	AT5G38520.2	Chr5	15420828	15420860	10	0.597701	0.364865	0.293333	8.7	7.4	7.5	0.00112023	AT5G38520	protein_coding_gene	alpha/beta-Hydrolases superfamily protein
Chr5	15420606	15421605	upstream	-	AT5G38510.1	Chr5	15420828	15420860	10	0.597701	0.364865	0.293333	8.7	7.4	7.5	0.00112023	AT5G38510	protein_coding_gene	Rhomboid-related intramembrane serine protease family protein
Chr4	7251021	7251140	RC/Helitron	-	AT4TE31570	Chr4	7250876	7251066	9	0.830769	0.305085	0.57377	7.22222	6.55556	6.77778	0.00112279	AT4TE31570	NA	NA
Chr2	5852514	5852670	LTR/Copia	+	AT2TE23850	Chr2	5852562	5852712	7	0.820896	0.1875	0.785714	9.57143	9.14286	8	0.00113745	AT2TE23850	NA	NA
Chr2	5852698	5857427	LTR/Copia	+	AT2TE23855	Chr2	5852562	5852712	7	0.820896	0.1875	0.785714	9.57143	9.14286	8	0.00113745	AT2TE23855	NA	NA
Chr1	11134291	11135290	downstream	+	AT1G31170.2	Chr1	11134792	11134930	9	0.253731	0.0408163	0	7.44444	5.44444	5.66667	0.00115609	AT1G31170	protein_coding_gene	sulfiredoxin
Chr1	11134291	11135290	downstream	+	AT1G31170.3	Chr1	11134792	11134930	9	0.253731	0.0408163	0	7.44444	5.44444	5.66667	0.00115609	AT1G31170	protein_coding_gene	sulfiredoxin
Chr1	11134361	11135360	downstream	+	AT1G31170.2	Chr1	11134792	11134930	9	0.253731	0.0408163	0	7.44444	5.44444	5.66667	0.00115609	AT1G31170	protein_coding_gene	sulfiredoxin
Chr1	11134405	11135404	downstream	+	AT1G31170.1	Chr1	11134792	11134930	9	0.253731	0.0408163	0	7.44444	5.44444	5.66667	0.00115609	AT1G31170	protein_coding_gene	sulfiredoxin
Chr1	11134405	11135404	downstream	+	AT1G31170.3	Chr1	11134792	11134930	9	0.253731	0.0408163	0	7.44444	5.44444	5.66667	0.00115609	AT1G31170	protein_coding_gene	sulfiredoxin
Chr1	11134686	11134843	3-UTR	+	AT1G31170.4	Chr1	11134792	11134930	9	0.253731	0.0408163	0	7.44444	5.44444	5.66667	0.00115609	AT1G31170	protein_coding_gene	sulfiredoxin
Chr1	11134844	11135843	downstream	+	AT1G31170.4	Chr1	11134792	11134930	9	0.253731	0.0408163	0	7.44444	5.44444	5.66667	0.00115609	AT1G31170	protein_coding_gene	sulfiredoxin
Chr3	19229163	19230162	upstream	-	AT3G51840.1	Chr3	19229376	19229636	13	0.104478	0.00952381	0	10.3077	8.07692	7.23077	0.00115877	AT3G51840	protein_coding_gene	acyl-CoA oxidase 4
Chr3	1284009	1284068	RC/Helitron	-	AT3TE05390	Chr3	1284010	1284123	10	0.767123	0.26	0.583333	7.3	5	7.2	0.00118044	AT3TE05390	NA	NA
Chr1	12062735	12064145	RC/Helitron	-	AT1TE39105	Chr1	12063296	12063418	7	0.907692	0.704545	0.115385	9.28571	6.28571	7.42857	0.00120114	AT1TE39105	NA	NA
Chr3	10505108	10506107	upstream	+	AT3G28180.1	Chr3	10505441	10505541	7	0.0285714	0.425926	0.607143	10	7.71429	8	0.0012039	AT3G28180	protein_coding_gene	Cellulose-synthase-like C4
Chr3	10505113	10505777	RC/Helitron	+	AT3TE43645	Chr3	10505441	10505541	7	0.0285714	0.425926	0.607143	10	7.71429	8	0.0012039	AT3TE43645	NA	NA
Chr1	12607275	12609083	CDS	+	AT1G34480.1	Chr1	12608823	12609000	8	0.235955	0.0175439	0.0123457	11.125	7.125	10.125	0.00120798	AT1G34480	protein_coding_gene	Cysteine/Histidine-rich C1 domain family protein
Chr2	7437428	7438316	RC/Helitron	-	AT2TE30490	Chr2	7437535	7437616	5	0.229167	0	0	9.6	10	11.6	0.00121434	AT2TE30490	NA	NA
Chr4	4805206	4806205	upstream	-	AT4G07960.1	Chr4	4805592	4805646	7	0.0540541	0.630435	0.683333	10.5714	6.57143	8.57143	0.00121539	AT4G07960	protein_coding_gene	Cellulose-synthase-like C12
Chr4	4805504	4805646	5-UTR	-	AT4G07960.1	Chr4	4805592	4805646	7	0.0540541	0.630435	0.683333	10.5714	6.57143	8.57143	0.00121539	AT4G07960	protein_coding_gene	Cellulose-synthase-like C12
Chr3	11719067	11719503	LINE/L1	-	AT3TE48810	Chr3	11719397	11719496	7	0.0923077	0.595238	0.561404	9.28571	6	8.14286	0.00121583	AT3TE48810	NA	NA
Chr1	4312675	4313674	downstream	+	AT1G12665.1	Chr1	4313203	4313374	10	0.849057	0.289855	0.76	10.6	6.9	7.5	0.0012552	AT1G12665	protein_coding_gene	Encodes a Plant thionin family protein
Chr1	4312935	4313934	downstream	+	AT1G12665.1	Chr1	4313203	4313374	10	0.849057	0.289855	0.76	10.6	6.9	7.5	0.0012552	AT1G12665	protein_coding_gene	Encodes a Plant thionin family protein
Chr5	1990560	1990844	CDS	-	AT5G06530.1	Chr5	1990696	1990789	9	0.47619	0	0.45122	9.33333	6.66667	9.11111	0.00126003	AT5G06530	protein_coding_gene	ABC-2 type transporter family protein
Chr5	1990560	1990844	CDS	-	AT5G06530.2	Chr5	1990696	1990789	9	0.47619	0	0.45122	9.33333	6.66667	9.11111	0.00126003	AT5G06530	protein_coding_gene	ABC-2 type transporter family protein
Chr5	1990560	1990844	CDS	-	AT5G06530.3	Chr5	1990696	1990789	9	0.47619	0	0.45122	9.33333	6.66667	9.11111	0.00126003	AT5G06530	protein_coding_gene	ABC-2 type transporter family protein
Chr1	17703267	17704266	downstream	-	AT1G48000.1	Chr1	17703479	17703638	5	0	0.142857	0	8.8	7	5.4	0.00127803	AT1G48000	protein_coding_gene	myb domain protein 112
Chr5	26292371	26294972	CDS	+	AT5G65710.1	Chr5	26293048	26293199	5	0.15625	0	0	6.4	6.2	7.6	0.00127803	AT5G65710	protein_coding_gene	HAESA-like 2
Chr2	16766029	16767212	CDS	+	AT2G40130.1	Chr2	16766515	16766654	10	0.122222	0.0166667	0.0322581	9	6	6.2	0.00128249	AT2G40130	protein_coding_gene	Double Clp-N motif-containing P-loop nucleoside triphosphate hydrolases superfamily protein
Chr2	16766029	16767212	CDS	+	AT2G40130.2	Chr2	16766515	16766654	10	0.122222	0.0166667	0.0322581	9	6	6.2	0.00128249	AT2G40130	protein_coding_gene	Double Clp-N motif-containing P-loop nucleoside triphosphate hydrolases superfamily protein
Chr4	8166565	8167324	DNA/MuDR	-	AT4TE36100	Chr4	8166512	8166620	6	0.58	0.0487805	0.895833	8.33333	6.83333	8	0.00128481	AT4TE36100	NA	NA
Chr4	8166572	8167571	upstream	+	AT4G14160.1	Chr4	8166512	8166620	6	0.58	0.0487805	0.895833	8.33333	6.83333	8	0.00128481	AT4G14160	protein_coding_gene	Sec23/Sec24 protein transport family protein
Chr4	8166572	8167571	upstream	+	AT4G14160.2	Chr4	8166512	8166620	6	0.58	0.0487805	0.895833	8.33333	6.83333	8	0.00128481	AT4G14160	protein_coding_gene	Sec23/Sec24 protein transport family protein
Chr4	8166572	8167571	upstream	+	AT4G14160.3	Chr4	8166512	8166620	6	0.58	0.0487805	0.895833	8.33333	6.83333	8	0.00128481	AT4G14160	protein_coding_gene	Sec23/Sec24 protein transport family protein
Chr2	11548293	11549292	downstream	+	AT2G27050.1	Chr2	11549246	11549420	8	0.630769	0.166667	0.736842	8.125	9.75	9.5	0.00129047	AT2G27050	protein_coding_gene	ETHYLENE-INSENSITIVE3-like 1
Chr4	5854619	5855088	RC/Helitron	+	AT4TE24650	Chr4	5854623	5854745	9	0.587302	0.0344828	0.6	7	6.44444	5.55556	0.0012929	AT4TE24650	NA	NA
Chr1	12895912	12896911	downstream	-	AT1G35210.1	Chr1	12896643	12896772	5	0	0	0.333333	8.6	6.6	5.4	0.00129977	AT1G35210	NA	NA
Chr1	12896651	12896912	3-UTR	-	AT1G35210.1	Chr1	12896643	12896772	5	0	0	0.333333	8.6	6.6	5.4	0.00129977	AT1G35210	NA	NA
Chr5	23737126	23737283	CDS	-	AT5G58780.1	Chr5	23737127	23737176	5	0	0.333333	0	14.8	7.8	8	0.00129977	AT5G58780	protein_coding_gene	Undecaprenyl pyrophosphate synthetase family protein
Chr2	3476046	3476182	CDS	+	AT2G07827.1	Chr2	3476161	3476274	12	0.165254	0.0358974	0.122271	19.6667	16.25	19.0833	0.0013109	AT2G07827	NA	NA
Chr2	3476046	3476186	CDS	+	AT2G07827.2	Chr2	3476161	3476274	12	0.165254	0.0358974	0.122271	19.6667	16.25	19.0833	0.0013109	AT2G07827	NA	NA
Chr2	3476155	3476277	CDS	-	AT2G07830.1	Chr2	3476161	3476274	12	0.165254	0.0358974	0.122271	19.6667	16.25	19.0833	0.0013109	AT2G07830	NA	NA
Chr2	3476183	3476257	intron	+	AT2G07827.1	Chr2	3476161	3476274	12	0.165254	0.0358974	0.122271	19.6667	16.25	19.0833	0.0013109	AT2G07827	NA	NA
Chr2	3476187	3476281	intron	+	AT2G07827.2	Chr2	3476161	3476274	12	0.165254	0.0358974	0.122271	19.6667	16.25	19.0833	0.0013109	AT2G07827	NA	NA
Chr2	3476188	3477187	upstream	+	AT2G07787.1	Chr2	3476161	3476274	12	0.165254	0.0358974	0.122271	19.6667	16.25	19.0833	0.0013109	AT2G07787	NA	NA
Chr2	3476258	3476349	CDS	+	AT2G07827.1	Chr2	3476161	3476274	12	0.165254	0.0358974	0.122271	19.6667	16.25	19.0833	0.0013109	AT2G07827	NA	NA
Chr1	12454791	12455790	upstream	+	AT1G34200.1	Chr1	12455290	12455380	9	0.543478	0.0487805	0.756098	10.2222	9.11111	9.11111	0.00131121	AT1G34200	protein_coding_gene	Glyceraldehyde-3-phosphate dehydrogenase-like family protein
Chr2	2517531	2520501	RC/Helitron	+	AT2TE11410	Chr2	2518578	2518644	6	0.639344	0.0441176	0.763636	10.1667	11.3333	9.16667	0.00131241	AT2TE11410	NA	NA
Chr3	15826537	15827956	RC/Helitron	+	AT3TE63995	Chr3	15827056	15827188	10	0.152941	0.405797	0.0574713	8.5	6.9	8.7	0.00132373	AT3TE63995	NA	NA
Chr5	15718226	15722358	LINE/L1	-	AT5TE56780	Chr5	15722134	15722341	9	0.857143	0.490196	0.262295	9.33333	5.66667	6.77778	0.00132668	AT5TE56780	NA	NA
Chr3	16409327	16409891	RC/Helitron	-	AT3TE66475	Chr3	16409874	16410041	8	0.738636	0.233333	0.57732	11	7.5	12.125	0.00133062	AT3TE66475	NA	NA
Chr3	16409892	16409969	RC/Helitron	+	AT3TE66480	Chr3	16409874	16410041	8	0.738636	0.233333	0.57732	11	7.5	12.125	0.00133062	AT3TE66480	NA	NA
Chr5	19546936	19547263	CDS	-	AT5G48205.1	Chr5	19547079	19547229	14	0.0943396	0.298077	0.0291262	7.57143	7.42857	7.35714	0.00134355	AT5G48205	protein_coding_gene	zinc ion binding
Chr5	19546996	19547269	CDS	+	AT5G48200.1	Chr5	19547079	19547229	14	0.0943396	0.298077	0.0291262	7.57143	7.42857	7.35714	0.00134355	AT5G48200	NA	NA
Chr5	6469207	6470206	upstream	+	AT5G19240.1	Chr5	6469698	6469776	8	0.757576	0.384615	0.805556	8.25	8.125	9	0.00135583	AT5G19240	protein_coding_gene	Glycoprotein membrane precursor GPI-anchored
Chr5	6469437	6469995	RC/Helitron	+	AT5TE23410	Chr5	6469698	6469776	8	0.757576	0.384615	0.805556	8.25	8.125	9	0.00135583	AT5TE23410	NA	NA
Chr5	2898363	2899362	downstream	-	AT5G09350.1	Chr5	2898634	2898744	7	0.844444	0.789474	0	6.42857	8.14286	7.42857	0.00136487	AT5G09350	protein_coding_gene	phosphatidylinositol 4-OH kinase beta2
Chr5	9207095	9207511	CDS	+	AT5G26270.1	Chr5	9207146	9207314	6	0.978261	0.142857	0.919355	7.66667	8.16667	10.3333	0.00137219	AT5G26270	NA	NA
Chr5	9207100	9207557	3-UTR	+	AT5G26270.2	Chr5	9207146	9207314	6	0.978261	0.142857	0.919355	7.66667	8.16667	10.3333	0.00137219	AT5G26270	NA	NA
Chr2	904823	905822	upstream	+	AT2G03070.1	Chr2	905475	905639	9	0.513158	0.311111	0.76	8.44444	5	8.33333	0.00137271	AT2G03070	protein_coding_gene	mediator subunit 8
Chr2	904976	905975	upstream	+	AT2G03070.1	Chr2	905475	905639	9	0.513158	0.311111	0.76	8.44444	5	8.33333	0.00137271	AT2G03070	protein_coding_gene	mediator subunit 8
Chr2	905618	905823	5-UTR	+	AT2G03070.1	Chr2	905475	905639	9	0.513158	0.311111	0.76	8.44444	5	8.33333	0.00137271	AT2G03070	protein_coding_gene	mediator subunit 8
Chr3	10012028	10013422	RC/Helitron	-	AT3TE41670	Chr3	10013384	10013564	9	0.514706	0.588235	0.142857	7.55556	7.55556	7	0.00138234	AT3TE41670	NA	NA
Chr3	10013423	10013769	RC/Helitron	-	AT3TE41675	Chr3	10013384	10013564	9	0.514706	0.588235	0.142857	7.55556	7.55556	7	0.00138234	AT3TE41675	NA	NA
Chr1	16566886	16567230	intron	+	AT1G43780.1	Chr1	16566938	16567137	7	0.44898	0	0.0238095	7	8.28571	6	0.00139612	AT1G43780	protein_coding_gene	serine carboxypeptidase-like 44
Chr2	5872977	5873174	RC/Helitron	+	AT2TE23925	Chr2	5873043	5873141	7	0.354167	0.06	0.755556	6.85714	7.14286	6.42857	0.0013982	AT2TE23925	NA	NA
Chr2	3255370	3256369	upstream	-	AT2G07779.1	Chr2	3255945	3256041	12	0.211009	0.0978261	0.159145	36.3333	30.6667	35.0833	0.00140415	AT2G07779	NA	NA
Chr4	6411365	6412014	LTR/Copia	+	AT4TE27350	Chr4	6411889	6411918	6	0.797101	0.0769231	0.0243902	11.5	6.5	6.83333	0.0014334	AT4TE27350	NA	NA
Chr4	9004571	9005444	RC/Helitron	+	AT4TE40350	Chr4	9005425	9005552	8	0.346939	0.0566038	0.111111	6.125	6.625	6.75	0.00144798	AT4TE40350	NA	NA
Chr4	9004734	9005733	downstream	+	AT4G15850.1	Chr4	9005425	9005552	8	0.346939	0.0566038	0.111111	6.125	6.625	6.75	0.00144798	AT4G15850	protein_coding_gene	RNA helicase 1
Chr4	9005445	9005499	RC/Helitron	+	AT4TE40355	Chr4	9005425	9005552	8	0.346939	0.0566038	0.111111	6.125	6.625	6.75	0.00144798	AT4TE40355	NA	NA
Chr5	25678061	25678203	CDS	+	AT5G64180.1	Chr5	25678091	25678267	6	0	0.536585	0.0606061	8	6.83333	5.5	0.0014483	AT5G64180	NA	NA
Chr5	25678204	25678356	3-UTR	+	AT5G64180.1	Chr5	25678091	25678267	6	0	0.536585	0.0606061	8	6.83333	5.5	0.0014483	AT5G64180	NA	NA
Chr1	10539831	10540830	downstream	+	AT1G30040.1	Chr1	10540251	10540438	10	0.5	0.106061	0.633333	8	6.6	6	0.00145196	AT1G30040	protein_coding_gene	gibberellin 2-oxidase
Chr1	16488384	16489383	upstream	-	AT1G43710.1	Chr1	16489134	16489312	8	0.973333	0.470588	0.920455	9.375	8.5	11	0.00146451	AT1G43710	protein_coding_gene	Pyridoxal phosphate (PLP)-dependent transferases superfamily protein
Chr1	16488880	16491737	LTR/Copia	-	AT1TE54400	Chr1	16489134	16489312	8	0.973333	0.470588	0.920455	9.375	8.5	11	0.00146451	AT1TE54400	NA	NA
Chr3	14272907	14285451	RC/Helitron	-	AT3TE58655	Chr3	14273594	14273661	6	0.95	0.128205	0.928571	6.66667	6.5	7	0.00147071	AT3TE58655	NA	NA
Chr4	17011104	17012103	downstream	-	AT4G35920.1	Chr4	17012070	17012254	8	0.0238095	0.4	0	5.25	5	5	0.00150015	AT4G35920	protein_coding_gene	PLAC8 family protein
Chr4	17011104	17012103	downstream	-	AT4G35920.2	Chr4	17012070	17012254	8	0.0238095	0.4	0	5.25	5	5	0.00150015	AT4G35920	protein_coding_gene	PLAC8 family protein
Chr4	17011104	17012103	downstream	-	AT4G35920.3	Chr4	17012070	17012254	8	0.0238095	0.4	0	5.25	5	5	0.00150015	AT4G35920	protein_coding_gene	PLAC8 family protein
Chr4	17011509	17012508	upstream	-	AT4G35910.1	Chr4	17012070	17012254	8	0.0238095	0.4	0	5.25	5	5	0.00150015	AT4G35910	protein_coding_gene	Adenine nucleotide alpha hydrolases-like superfamily protein
Chr4	17011787	17012104	3-UTR	-	AT4G35920.1	Chr4	17012070	17012254	8	0.0238095	0.4	0	5.25	5	5	0.00150015	AT4G35920	protein_coding_gene	PLAC8 family protein
Chr4	17011787	17012104	3-UTR	-	AT4G35920.2	Chr4	17012070	17012254	8	0.0238095	0.4	0	5.25	5	5	0.00150015	AT4G35920	protein_coding_gene	PLAC8 family protein
Chr4	17011787	17012104	3-UTR	-	AT4G35920.3	Chr4	17012070	17012254	8	0.0238095	0.4	0	5.25	5	5	0.00150015	AT4G35920	protein_coding_gene	PLAC8 family protein
Chr4	17012105	17012157	CDS	-	AT4G35920.1	Chr4	17012070	17012254	8	0.0238095	0.4	0	5.25	5	5	0.00150015	AT4G35920	protein_coding_gene	PLAC8 family protein
Chr4	17012105	17012157	CDS	-	AT4G35920.2	Chr4	17012070	17012254	8	0.0238095	0.4	0	5.25	5	5	0.00150015	AT4G35920	protein_coding_gene	PLAC8 family protein
Chr4	17012105	17012157	CDS	-	AT4G35920.3	Chr4	17012070	17012254	8	0.0238095	0.4	0	5.25	5	5	0.00150015	AT4G35920	protein_coding_gene	PLAC8 family protein
Chr4	17012158	17012240	intron	-	AT4G35920.1	Chr4	17012070	17012254	8	0.0238095	0.4	0	5.25	5	5	0.00150015	AT4G35920	protein_coding_gene	PLAC8 family protein
Chr4	17012158	17012240	intron	-	AT4G35920.2	Chr4	17012070	17012254	8	0.0238095	0.4	0	5.25	5	5	0.00150015	AT4G35920	protein_coding_gene	PLAC8 family protein
Chr4	17012158	17012240	intron	-	AT4G35920.3	Chr4	17012070	17012254	8	0.0238095	0.4	0	5.25	5	5	0.00150015	AT4G35920	protein_coding_gene	PLAC8 family protein
Chr4	17012241	17012334	CDS	-	AT4G35920.1	Chr4	17012070	17012254	8	0.0238095	0.4	0	5.25	5	5	0.00150015	AT4G35920	protein_coding_gene	PLAC8 family protein
Chr4	17012241	17012334	CDS	-	AT4G35920.2	Chr4	17012070	17012254	8	0.0238095	0.4	0	5.25	5	5	0.00150015	AT4G35920	protein_coding_gene	PLAC8 family protein
Chr4	17012241	17012334	CDS	-	AT4G35920.3	Chr4	17012070	17012254	8	0.0238095	0.4	0	5.25	5	5	0.00150015	AT4G35920	protein_coding_gene	PLAC8 family protein
Chr4	9169856	9170106	intron	-	AT4G16180.1	Chr4	9170022	9170161	10	0.106061	0.02	0	6.6	5	7.4	0.00150471	AT4G16180	NA	NA
Chr4	9169856	9170106	intron	-	AT4G16180.2	Chr4	9170022	9170161	10	0.106061	0.02	0	6.6	5	7.4	0.00150471	AT4G16180	NA	NA
Chr4	9170107	9170322	CDS	-	AT4G16180.1	Chr4	9170022	9170161	10	0.106061	0.02	0	6.6	5	7.4	0.00150471	AT4G16180	NA	NA
Chr4	9170107	9170322	CDS	-	AT4G16180.2	Chr4	9170022	9170161	10	0.106061	0.02	0	6.6	5	7.4	0.00150471	AT4G16180	NA	NA
Chr3	20484289	20487160	RC/Helitron	-	AT3TE83280	Chr3	20485236	20485406	7	0.796296	0.673913	0.146341	7.71429	6.57143	5.85714	0.00152931	AT3TE83280	NA	NA
Chr1	1883934	1884933	downstream	+	AT1G06160.1	Chr1	1884169	1884317	8	0.246377	0.057971	0.430769	8.625	8.625	8.125	0.00154574	AT1G06160	protein_coding_gene	octadecanoid-responsive Arabidopsis AP2/ERF 59
Chr1	1884144	1885143	downstream	-	AT1G06170.1	Chr1	1884169	1884317	8	0.246377	0.057971	0.430769	8.625	8.625	8.125	0.00154574	AT1G06170	protein_coding_gene	basic helix-loop-helix (bHLH) DNA-binding superfamily protein
Chr1	1884144	1885143	downstream	-	AT1G06170.2	Chr1	1884169	1884317	8	0.246377	0.057971	0.430769	8.625	8.625	8.125	0.00154574	AT1G06170	protein_coding_gene	basic helix-loop-helix (bHLH) DNA-binding superfamily protein
Chr1	12166280	12166619	LINE/L1	-	AT1TE39490	Chr1	12166321	12166357	6	0.415094	0.152174	0.649123	8.83333	7.66667	9.5	0.00154614	AT1TE39490	NA	NA
Chr2	3346950	3347825	CDS	+	AT2G07695.1	Chr2	3346814	3347001	8	0.211604	0.0909091	0.108772	36.625	27.5	35.625	0.00154874	AT2G07695	protein_coding_gene	transmembrane domain, Cytochrome C oxidase subunit II-like
Chr5	20379488	20380547	CDS	+	AT5G50115.1	Chr5	20379482	20379574	7	0.22449	0.0322581	0.0169492	7	8.85714	8.42857	0.00158616	AT5G50115	NA	NA
Chr2	2329665	2330664	upstream	-	AT2G06000.2	Chr2	2329922	2329997	8	0.716216	0.345455	0.853659	9.25	6.875	5.125	0.00158752	AT2G06000	protein_coding_gene	Pentatricopeptide repeat (PPR) superfamily protein
Chr2	2329691	2330690	upstream	-	AT2G06000.1	Chr2	2329922	2329997	8	0.716216	0.345455	0.853659	9.25	6.875	5.125	0.00158752	AT2G06000	protein_coding_gene	Pentatricopeptide repeat (PPR) superfamily protein
Chr3	19876530	19876613	CDS	-	AT3G53610.1	Chr3	19876540	19876613	6	0.117647	0.8	0.0238095	5.66667	5.83333	7	0.00158938	AT3G53610	protein_coding_gene	RAB GTPase homolog 8
Chr3	19876530	19876613	CDS	-	AT3G53610.2	Chr3	19876540	19876613	6	0.117647	0.8	0.0238095	5.66667	5.83333	7	0.00158938	AT3G53610	protein_coding_gene	RAB GTPase homolog 8
Chr3	19876530	19876613	CDS	-	AT3G53610.3	Chr3	19876540	19876613	6	0.117647	0.8	0.0238095	5.66667	5.83333	7	0.00158938	AT3G53610	protein_coding_gene	RAB GTPase homolog 8
Chr4	10423241	10423408	CDS	-	AT4G19030.1	Chr4	10423335	10423405	9	0.0166667	0.0181818	0.288462	6.66667	6.11111	5.77778	0.00160017	AT4G19030	protein_coding_gene	NOD26-like major intrinsic protein 1
Chr1	18758433	18759432	upstream	-	AT1G50640.1	Chr1	18759223	18759350	8	0.671642	0.222222	0.886792	8.375	7.875	6.625	0.00160677	AT1G50640	protein_coding_gene	ethylene responsive element binding factor 3
Chr2	14065477	14066476	upstream	+	AT2G33180.1	Chr2	14065489	14065650	9	0.252747	0.0163934	0.0142857	10.1111	6.77778	7.77778	0.00160867	AT2G33180	NA	NA
Chr5	18330306	18331393	intron	+	AT5G45260.1	Chr5	18331043	18331158	6	0.0508475	0.588235	0.706897	9.83333	5.66667	9.66667	0.00160981	AT5G45260	protein_coding_gene	Disease resistance protein (TIR-NBS-LRR class)
Chr5	18330310	18331094	3-UTR	+	AT5G45260.2	Chr5	18331043	18331158	6	0.0508475	0.588235	0.706897	9.83333	5.66667	9.66667	0.00160981	AT5G45260	protein_coding_gene	Disease resistance protein (TIR-NBS-LRR class)
Chr5	18331003	18331278	DNA/MuDR	-	AT5TE65980	Chr5	18331043	18331158	6	0.0508475	0.588235	0.706897	9.83333	5.66667	9.66667	0.00160981	AT5TE65980	NA	NA
Chr5	18331095	18332094	downstream	+	AT5G45260.2	Chr5	18331043	18331158	6	0.0508475	0.588235	0.706897	9.83333	5.66667	9.66667	0.00160981	AT5G45260	protein_coding_gene	Disease resistance protein (TIR-NBS-LRR class)
Chr2	16022127	16022375	intron	-	AT2G38255.1	Chr2	16022340	16022462	7	0.816667	0.263158	0.703704	8.57143	8.14286	7.71429	0.00162157	AT2G38255	protein_coding_gene	Protein of Unknown Function (DUF239)
Chr2	16022138	16023401	DNA/MuDR	-	AT2TE71730	Chr2	16022340	16022462	7	0.816667	0.263158	0.703704	8.57143	8.14286	7.71429	0.00162157	AT2TE71730	NA	NA
Chr2	16022376	16022525	CDS	-	AT2G38255.1	Chr2	16022340	16022462	7	0.816667	0.263158	0.703704	8.57143	8.14286	7.71429	0.00162157	AT2G38255	protein_coding_gene	Protein of Unknown Function (DUF239)
Chr3	5469481	5470480	upstream	-	AT3G16140.1	Chr3	5470053	5470082	6	0.131579	0.448276	0.891304	6.33333	4.83333	7.66667	0.00165249	AT3G16140	protein_coding_gene	photosystem I subunit H-1
Chr5	16605493	16605999	LINE/L1	-	AT5TE59955	Chr5	16605524	16605648	6	0.25641	0.57377	0.113924	13	10.1667	13.1667	0.00165322	AT5TE59955	NA	NA
Chr1	27064053	27064495	3-UTR	+	AT1G71900.1	Chr1	27064126	27064208	6	0.177419	0.588235	0	10.3333	5.66667	5.66667	0.00165778	AT1G71900	protein_coding_gene	Protein of unknown function (DUF803)
Chr3	1152346	1153340	CDS	-	AT3G04340.1	Chr3	1152921	1152994	7	0.0338983	0.5	0	8.42857	8.28571	9.14286	0.00166253	AT3G04340	protein_coding_gene	FtsH extracellular protease family
Chr3	1152970	1153969	downstream	-	AT3G04350.1	Chr3	1152921	1152994	7	0.0338983	0.5	0	8.42857	8.28571	9.14286	0.00166253	AT3G04350	protein_coding_gene	Plant protein of unknown function (DUF946)
Chr3	16286211	16286357	CDS	+	AT3G44730.1	Chr3	16286226	16286353	8	0.612903	0.5625	0.0806452	7.75	10	7.75	0.00167399	AT3G44730	protein_coding_gene	kinesin-like protein 1
Chr2	1686364	1687363	downstream	-	AT2G04800.1	Chr2	1686736	1686799	5	0.902439	0.518519	0.030303	8.2	10.8	6.6	0.00168353	AT2G04800	NA	NA
Chr2	1686364	1687363	downstream	-	AT2G04800.2	Chr2	1686736	1686799	5	0.902439	0.518519	0.030303	8.2	10.8	6.6	0.00168353	AT2G04800	NA	NA
Chr3	12596493	12596603	CDS	-	AT3G30842.1	Chr3	12596506	12596626	10	0.148649	0.015873	0.569444	7.4	6.3	7.2	0.00169063	AT3G30842	protein_coding_gene	pleiotropic drug resistance 10
Chr3	12596604	12596795	intron	-	AT3G30842.1	Chr3	12596506	12596626	10	0.148649	0.015873	0.569444	7.4	6.3	7.2	0.00169063	AT3G30842	protein_coding_gene	pleiotropic drug resistance 10
Chr3	18728144	18729143	upstream	+	AT3G50470.1	Chr3	18728520	18728637	8	0.375	0.0128205	0.60274	12	9.75	9.125	0.0016946	AT3G50470	protein_coding_gene	homolog of RPW8 3
Chr3	18728327	18728648	CDS	+	AT3G50460.1	Chr3	18728520	18728637	8	0.375	0.0128205	0.60274	12	9.75	9.125	0.0016946	AT3G50460	protein_coding_gene	homolog of RPW8 2
Chr2	7256580	7257579	upstream	-	AT2G16720.1	Chr2	7257551	7257724	7	0.686567	0.268657	0.48	9.57143	9.57143	10.7143	0.00169667	AT2G16720	protein_coding_gene	myb domain protein 7
Chr1	25427349	25428348	downstream	+	AT1G67810.1	Chr1	25427675	25427778	8	0.541176	0.0425532	0.385714	10.625	5.875	8.75	0.00170823	AT1G67810	protein_coding_gene	sulfur E2
Chr5	4636087	4636539	CDS	-	AT5G14380.1	Chr5	4636432	4636495	6	0.0238095	0.117647	0	7	8.5	6.5	0.00171826	AT5G14380	protein_coding_gene	arabinogalactan protein 6
Chr1	6395142	6396141	upstream	+	AT1G18580.1	Chr1	6395512	6395594	12	0.1	0.0123457	0	9.16667	6.75	7.16667	0.00173764	AT1G18580	protein_coding_gene	galacturonosyltransferase 11
Chr3	8137925	8138924	upstream	-	AT3G22950.1	Chr3	8138797	8138812	6	0.75	0	0.862745	8.66667	9.16667	8.5	0.00174822	AT3G22950	protein_coding_gene	ADP-ribosylation factor C1
Chr3	8137925	8138924	upstream	-	AT3G22950.2	Chr3	8138797	8138812	6	0.75	0	0.862745	8.66667	9.16667	8.5	0.00174822	AT3G22950	protein_coding_gene	ADP-ribosylation factor C1
Chr3	8138084	8139083	upstream	-	AT3G22950.1	Chr3	8138797	8138812	6	0.75	0	0.862745	8.66667	9.16667	8.5	0.00174822	AT3G22950	protein_coding_gene	ADP-ribosylation factor C1
Chr3	8138084	8139083	upstream	-	AT3G22950.2	Chr3	8138797	8138812	6	0.75	0	0.862745	8.66667	9.16667	8.5	0.00174822	AT3G22950	protein_coding_gene	ADP-ribosylation factor C1
Chr3	8138367	8139366	upstream	+	AT3G22960.1	Chr3	8138797	8138812	6	0.75	0	0.862745	8.66667	9.16667	8.5	0.00174822	AT3G22960	protein_coding_gene	Pyruvate kinase family protein
Chr3	8138496	8138877	LINE/L1	+	AT3TE34145	Chr3	8138797	8138812	6	0.75	0	0.862745	8.66667	9.16667	8.5	0.00174822	AT3TE34145	NA	NA
Chr2	5082815	5083203	LTR/Gypsy	+	AT2TE20895	Chr2	5083101	5083273	7	0.693878	1	0.481481	7	4.57143	7.71429	0.00175215	AT2TE20895	NA	NA
Chr3	11978320	11978402	intron	-	AT3G30390.1	Chr3	11978368	11978455	6	0	0.255814	0	7.33333	7.16667	6.16667	0.00177708	AT3G30390	protein_coding_gene	Transmembrane amino acid transporter family protein
Chr3	11978320	11978402	intron	-	AT3G30390.2	Chr3	11978368	11978455	6	0	0.255814	0	7.33333	7.16667	6.16667	0.00177708	AT3G30390	protein_coding_gene	Transmembrane amino acid transporter family protein
Chr3	11978403	11978826	CDS	-	AT3G30390.1	Chr3	11978368	11978455	6	0	0.255814	0	7.33333	7.16667	6.16667	0.00177708	AT3G30390	protein_coding_gene	Transmembrane amino acid transporter family protein
Chr3	11978403	11978826	CDS	-	AT3G30390.2	Chr3	11978368	11978455	6	0	0.255814	0	7.33333	7.16667	6.16667	0.00177708	AT3G30390	protein_coding_gene	Transmembrane amino acid transporter family protein
Chr5	13591255	13592254	upstream	+	AT5G35375.1	Chr5	13591586	13591680	6	0	0	0.183673	9.5	8.5	8.16667	0.00177708	AT5G35375	NA	NA
Chr5	13591271	13592270	upstream	-	AT5G35370.1	Chr5	13591586	13591680	6	0	0	0.183673	9.5	8.5	8.16667	0.00177708	AT5G35370	protein_coding_gene	S-locus lectin protein kinase family protein
Chr5	13591522	13592136	RC/Helitron	+	AT5TE48295	Chr5	13591586	13591680	6	0	0	0.183673	9.5	8.5	8.16667	0.00177708	AT5TE48295	NA	NA
Chr1	1726857	1727955	intron	+	AT1G05780.1	Chr1	1727305	1727438	8	0.507692	0.595745	0.132075	8.125	5.875	6.625	0.0017795	AT1G05780	protein_coding_gene	Vacuolar ATPase assembly integral membrane protein VMA21-like domain
Chr2	16273133	16274132	upstream	+	AT2G38970.1	Chr2	16273069	16273258	7	0.734694	0.288136	0.829787	7	8.42857	6.71429	0.00178798	AT2G38970	protein_coding_gene	Zinc finger (C3HC4-type RING finger) family protein
Chr1	22174490	22174927	CDS	+	AT1G60130.1	Chr1	22174555	22174688	6	0	0	0.404255	12.3333	6.83333	7.83333	0.00179578	AT1G60130	protein_coding_gene	Mannose-binding lectin superfamily protein
Chr2	8097649	8098617	CDS	+	AT2G18690.1	Chr2	8097915	8098000	6	0.403846	0	0	8.66667	8.33333	9.5	0.00179578	AT2G18690	NA	NA
Chr2	8097892	8098617	CDS	+	AT2G18690.2	Chr2	8097915	8098000	6	0.403846	0	0	8.66667	8.33333	9.5	0.00179578	AT2G18690	NA	NA
Chr4	12560009	12561008	upstream	-	AT4G24200.1	Chr4	12560911	12561059	6	0.109375	0	0	10.6667	6.83333	5.33333	0.00179578	AT4G24200	protein_coding_gene	Transcription elongation factor (TFIIS) family protein
Chr4	12560645	12560943	5-UTR	-	AT4G24200.1	Chr4	12560911	12561059	6	0.109375	0	0	10.6667	6.83333	5.33333	0.00179578	AT4G24200	protein_coding_gene	Transcription elongation factor (TFIIS) family protein
Chr4	12560944	12561943	upstream	-	AT4G24200.1	Chr4	12560911	12561059	6	0.109375	0	0	10.6667	6.83333	5.33333	0.00179578	AT4G24200	protein_coding_gene	Transcription elongation factor (TFIIS) family protein
Chr4	17496069	17496159	intron	-	AT4G37160.1	Chr4	17496125	17496253	6	0.1	0	0	11.6667	6.16667	8	0.00179578	AT4G37160	protein_coding_gene	SKU5 similar 15
Chr4	17496160	17496259	CDS	-	AT4G37160.1	Chr4	17496125	17496253	6	0.1	0	0	11.6667	6.16667	8	0.00179578	AT4G37160	protein_coding_gene	SKU5 similar 15
Chr5	4615591	4616390	CDS	+	AT5G14310.1	Chr5	4615711	4615826	6	0.15	0	0	6.66667	5.16667	5.83333	0.00179578	AT5G14310	protein_coding_gene	carboxyesterase 16
Chr5	7603578	7604249	CDS	-	AT5G22791.1	Chr5	7604230	7604319	6	0.133333	0	0	7.5	6.5	4.83333	0.00179578	AT5G22791	protein_coding_gene	F-box family protein
Chr5	7604205	7604329	intron	-	AT5G22791.2	Chr5	7604230	7604319	6	0.133333	0	0	7.5	6.5	4.83333	0.00179578	AT5G22791	protein_coding_gene	F-box family protein
Chr5	7604250	7604821	5-UTR	-	AT5G22791.1	Chr5	7604230	7604319	6	0.133333	0	0	7.5	6.5	4.83333	0.00179578	AT5G22791	protein_coding_gene	F-box family protein
Chr3	15777407	15777560	CDS	-	AT3G43970.1	Chr3	15777247	15777431	5	0.840909	0.36	0.0645161	8.8	5	6.2	0.00180411	AT3G43970	NA	NA
Chr5	19062780	19063779	upstream	-	AT5G46960.1	Chr5	19063721	19063814	8	0.408451	0.347826	0.0833333	8.875	5.75	9	0.00180574	AT5G46960	protein_coding_gene	Plant invertase/pectin methylesterase inhibitor superfamily protein
Chr1	4413214	4414711	RC/Helitron	-	AT1TE14335	Chr1	4413731	4413824	6	0.45098	0.666667	0.025641	8.5	8	6.5	0.00181594	AT1TE14335	NA	NA
Chr3	16280559	16281007	RC/Helitron	+	AT3TE65985	Chr3	16280867	16281060	11	0.330357	0.513158	0.0824742	10.1818	6.90909	8.81818	0.00181684	AT3TE65985	NA	NA
Chr3	16281008	16282064	RC/Helitron	+	AT3TE65990	Chr3	16280867	16281060	11	0.330357	0.513158	0.0824742	10.1818	6.90909	8.81818	0.00181684	AT3TE65990	NA	NA
Chr5	16820315	16821314	downstream	-	AT5G42080.2	Chr5	16821247	16821273	6	0.860465	0.0277778	0.944444	7.16667	6	6	0.00182983	AT5G42080	protein_coding_gene	dynamin-like protein
Chr5	16820562	16821561	downstream	-	AT5G42080.2	Chr5	16821247	16821273	6	0.860465	0.0277778	0.944444	7.16667	6	6	0.00182983	AT5G42080	protein_coding_gene	dynamin-like protein
Chr5	16821087	16821315	CDS	-	AT5G42080.1	Chr5	16821247	16821273	6	0.860465	0.0277778	0.944444	7.16667	6	6	0.00182983	AT5G42080	protein_coding_gene	dynamin-like protein
Chr5	16821087	16821315	CDS	-	AT5G42080.3	Chr5	16821247	16821273	6	0.860465	0.0277778	0.944444	7.16667	6	6	0.00182983	AT5G42080	protein_coding_gene	dynamin-like protein
Chr2	6482420	6483419	upstream	-	AT2G15000.1	Chr2	6483278	6483405	7	0.508772	0.288462	0	8.14286	7.42857	7.42857	0.00184702	AT2G15000	NA	NA
Chr2	6482420	6483419	upstream	-	AT2G15000.2	Chr2	6483278	6483405	7	0.508772	0.288462	0	8.14286	7.42857	7.42857	0.00184702	AT2G15000	NA	NA
Chr2	6482420	6483419	upstream	-	AT2G15000.3	Chr2	6483278	6483405	7	0.508772	0.288462	0	8.14286	7.42857	7.42857	0.00184702	AT2G15000	NA	NA
Chr2	6482420	6483419	upstream	-	AT2G15000.4	Chr2	6483278	6483405	7	0.508772	0.288462	0	8.14286	7.42857	7.42857	0.00184702	AT2G15000	NA	NA
Chr2	6482420	6483419	upstream	-	AT2G15000.5	Chr2	6483278	6483405	7	0.508772	0.288462	0	8.14286	7.42857	7.42857	0.00184702	AT2G15000	NA	NA
Chr5	8284857	8285362	CDS	-	AT5G24320.1	Chr5	8285110	8285176	8	0.0862069	0.707317	0.0327869	7.25	5.125	7.625	0.00185219	AT5G24320	protein_coding_gene	Transducin/WD40 repeat-like superfamily protein
Chr5	8284857	8285362	CDS	-	AT5G24320.2	Chr5	8285110	8285176	8	0.0862069	0.707317	0.0327869	7.25	5.125	7.625	0.00185219	AT5G24320	protein_coding_gene	Transducin/WD40 repeat-like superfamily protein
Chr2	16370510	16370727	RC/Helitron	-	AT2TE73455	Chr2	16370555	16370686	10	0.097561	0	0.171717	8.2	8.9	9.9	0.00185313	AT2TE73455	NA	NA
Chr3	9928605	9928651	CDS	-	AT3G26934.1	Chr3	9928614	9928749	7	0.7375	0.384615	0.790323	11.4286	7.42857	8.85714	0.00186376	AT3G26934	NA	NA
Chr3	9928652	9928824	intron	-	AT3G26934.1	Chr3	9928614	9928749	7	0.7375	0.384615	0.790323	11.4286	7.42857	8.85714	0.00186376	AT3G26934	NA	NA
Chr3	9928740	9928803	RC/Helitron	-	AT3TE41320	Chr3	9928614	9928749	7	0.7375	0.384615	0.790323	11.4286	7.42857	8.85714	0.00186376	AT3TE41320	NA	NA
Chr1	23885150	23886149	upstream	+	AT1G64355.1	Chr1	23885601	23885791	7	0.291139	0.0289855	0	11.2857	9.85714	7.85714	0.0018701	AT1G64355	NA	NA
Chr1	23885150	23886149	upstream	+	AT1G64355.2	Chr1	23885601	23885791	7	0.291139	0.0289855	0	11.2857	9.85714	7.85714	0.0018701	AT1G64355	NA	NA
Chr1	23885396	23885977	RC/Helitron	+	AT1TE78595	Chr1	23885601	23885791	7	0.291139	0.0289855	0	11.2857	9.85714	7.85714	0.0018701	AT1TE78595	NA	NA
Chr1	5372482	5373190	RC/Helitron	+	AT1TE17360	Chr1	5373097	5373266	8	0.0121951	0.107692	0	10.25	8.125	8.125	0.00190583	AT1TE17360	NA	NA
Chr1	5372551	5373550	upstream	+	AT1G15620.1	Chr1	5373097	5373266	8	0.0121951	0.107692	0	10.25	8.125	8.125	0.00190583	AT1G15620	NA	NA
Chr4	6593773	6594477	CDS	-	AT4G10695.1	Chr4	6594447	6594626	7	0.103448	0.0238095	0.488889	8.28571	6	6.42857	0.00190625	AT4G10695	protein_coding_gene	CDC68-related
Chr2	8382653	8382758	intron	+	AT2G19360.1	Chr2	8382750	8382882	6	0.894737	0.351351	0.975	6.33333	6.16667	6.66667	0.00192325	AT2G19360	protein_coding_gene	Protein of Unknown Function (DUF239)
Chr2	8382759	8382905	CDS	+	AT2G19360.1	Chr2	8382750	8382882	6	0.894737	0.351351	0.975	6.33333	6.16667	6.66667	0.00192325	AT2G19360	protein_coding_gene	Protein of Unknown Function (DUF239)
Chr1	9777810	9778809	upstream	-	AT1G28050.1	Chr1	9778527	9778602	6	0.95082	0.209302	0.904762	10.1667	7.16667	7	0.00192609	AT1G28050	protein_coding_gene	B-box type zinc finger protein with CCT domain
Chr1	9778165	9779164	upstream	+	AT1G28060.1	Chr1	9778527	9778602	6	0.95082	0.209302	0.904762	10.1667	7.16667	7	0.00192609	AT1G28060	protein_coding_gene	Pre-mRNA-splicing factor 3
Chr4	14436283	14436464	CDS	-	AT4G29305.1	Chr4	14436335	14436433	6	0.851064	0.259259	0.956522	7.83333	4.5	7.66667	0.00192683	AT4G29305	protein_coding_gene	low-molecular-weight cysteine-rich 25
Chr1	9223649	9224648	downstream	+	AT1G26680.1	Chr1	9224395	9224418	6	0.295455	0.974359	0.75	7.33333	6.5	5.33333	0.00192841	AT1G26680	protein_coding_gene	transcriptional factor B3 family protein
Chr1	9224298	9224442	CDS	-	AT1G26690.1	Chr1	9224395	9224418	6	0.295455	0.974359	0.75	7.33333	6.5	5.33333	0.00192841	AT1G26690	protein_coding_gene	emp24/gp25L/p24 family/GOLD family protein
Chr3	6242358	6242572	3-UTR	+	AT3G18215.1	Chr3	6242402	6242519	8	0.025	0.362069	0	5	7.25	6.25	0.00193827	AT3G18215	protein_coding_gene	DUF599, Protein of unknown function
Chr1	23044291	23044446	CDS	-	AT1G62320.1	Chr1	23044305	23044429	11	0.371134	0	0.130435	8.81818	6.63636	6.27273	0.00198523	AT1G62320	protein_coding_gene	ERD (early-responsive to dehydration stress) family protein
Chr4	6017168	6017477	DNA/MuDR	-	AT4TE25340	Chr4	6017449	6017525	6	0.294118	0	0.210526	11.3333	9.83333	12.6667	0.00200029	AT4TE25340	NA	NA
Chr4	6017248	6018247	upstream	+	AT4G09500.1	Chr4	6017449	6017525	6	0.294118	0	0.210526	11.3333	9.83333	12.6667	0.00200029	AT4G09500	protein_coding_gene	UDP-Glycosyltransferase superfamily protein
Chr4	6017248	6018247	upstream	+	AT4G09500.2	Chr4	6017449	6017525	6	0.294118	0	0.210526	11.3333	9.83333	12.6667	0.00200029	AT4G09500	protein_coding_gene	UDP-Glycosyltransferase superfamily protein
Chr1	24940013	24941012	upstream	-	AT1G66855.1	Chr1	24940921	24941052	6	0.744681	0.132075	0.0338983	7.83333	8.83333	9.83333	0.00205388	AT1G66855	protein_coding_gene	Carbohydrate-binding X8 domain superfamily protein
Chr4	12343886	12344887	CDS	-	AT4G23700.1	Chr4	12344672	12344808	8	0.236842	0	0.0909091	9.5	6.625	6.875	0.00205691	AT4G23700	protein_coding_gene	cation/H+ exchanger 17
Chr1	4917219	4917488	intron	+	AT1G14370.1	Chr1	4917366	4917559	15	0.0265487	0.638298	0.621053	7.53333	6.26667	6.33333	0.00207781	AT1G14370	protein_coding_gene	protein kinase 2A
Chr1	4917277	4918276	downstream	-	AT1G14380.1	Chr1	4917366	4917559	15	0.0265487	0.638298	0.621053	7.53333	6.26667	6.33333	0.00207781	AT1G14380	protein_coding_gene	IQ-domain 28
Chr1	4917277	4918276	downstream	-	AT1G14380.2	Chr1	4917366	4917559	15	0.0265487	0.638298	0.621053	7.53333	6.26667	6.33333	0.00207781	AT1G14380	protein_coding_gene	IQ-domain 28
Chr1	4917277	4918276	downstream	-	AT1G14380.3	Chr1	4917366	4917559	15	0.0265487	0.638298	0.621053	7.53333	6.26667	6.33333	0.00207781	AT1G14380	protein_coding_gene	IQ-domain 28
Chr1	4917489	4917958	CDS	+	AT1G14370.1	Chr1	4917366	4917559	15	0.0265487	0.638298	0.621053	7.53333	6.26667	6.33333	0.00207781	AT1G14370	protein_coding_gene	protein kinase 2A
Chr2	4061045	4065457	LTR/Copia	+	AT2TE17165	Chr2	4061397	4061481	7	0.84058	0.333333	0.724638	9.85714	6.85714	9.85714	0.00209075	AT2TE17165	NA	NA
Chr1	10160998	10161599	RC/Helitron	+	AT1TE32795	Chr1	10161154	10161220	8	0.04	0.0151515	0.389831	6.25	8.25	7.375	0.00211051	AT1TE32795	NA	NA
Chr1	13638713	13638896	SINE	+	AT1TE44650	Chr1	13638708	13638815	6	0.148148	0.0588235	0.784314	9	5.66667	8.5	0.00212077	AT1TE44650	NA	NA
Chr5	19454204	19454558	RC/Helitron	+	AT5TE70020	Chr5	19454220	19454417	8	0.123457	0.591549	0.166667	10.125	8.875	7.5	0.00212086	AT5TE70020	NA	NA
Chr1	14152939	14153263	DNA	+	AT1TE46485	Chr1	14152848	14152985	6	0.5	0.883333	0.272727	7.33333	10	5.5	0.00213101	AT1TE46485	NA	NA
Chr5	15256382	15256493	CDS	+	AT5G38200.1	Chr5	15256438	15256491	7	0.113208	0.0204082	0	7.57143	7	5.42857	0.00213155	AT5G38200	protein_coding_gene	Class I glutamine amidotransferase-like superfamily protein
Chr4	18393807	18394601	CDS	-	AT4G39610.1	Chr4	18394424	18394537	7	0.142857	0.0163934	0.0120482	7	8.71429	11.8571	0.00215979	AT4G39610	protein_coding_gene	DUF617, Protein of unknown function
Chr3	16635535	16635736	DNA/MuDR	+	AT3TE67440	Chr3	16635727	16635836	6	0.86	0.025641	0.707317	8.33333	6.5	6.83333	0.00219673	AT3TE67440	NA	NA
Chr1	10334536	10334619	CDS	+	AT1G29560.1	Chr1	10334559	10334721	7	0	0.131579	0	7.42857	5.42857	6.71429	0.00220092	AT1G29560	protein_coding_gene	Zinc finger C-x8-C-x5-C-x3-H type family protein
Chr1	10334536	10334619	CDS	+	AT1G29560.2	Chr1	10334559	10334721	7	0	0.131579	0	7.42857	5.42857	6.71429	0.00220092	AT1G29560	protein_coding_gene	Zinc finger C-x8-C-x5-C-x3-H type family protein
Chr1	10334620	10334703	intron	+	AT1G29560.1	Chr1	10334559	10334721	7	0	0.131579	0	7.42857	5.42857	6.71429	0.00220092	AT1G29560	protein_coding_gene	Zinc finger C-x8-C-x5-C-x3-H type family protein
Chr1	10334620	10334703	intron	+	AT1G29560.2	Chr1	10334559	10334721	7	0	0.131579	0	7.42857	5.42857	6.71429	0.00220092	AT1G29560	protein_coding_gene	Zinc finger C-x8-C-x5-C-x3-H type family protein
Chr1	10334704	10334940	CDS	+	AT1G29560.1	Chr1	10334559	10334721	7	0	0.131579	0	7.42857	5.42857	6.71429	0.00220092	AT1G29560	protein_coding_gene	Zinc finger C-x8-C-x5-C-x3-H type family protein
Chr1	10334704	10334940	CDS	+	AT1G29560.2	Chr1	10334559	10334721	7	0	0.131579	0	7.42857	5.42857	6.71429	0.00220092	AT1G29560	protein_coding_gene	Zinc finger C-x8-C-x5-C-x3-H type family protein
Chr5	22963352	22963754	CDS	-	AT5G56770.1	Chr5	22963676	22963748	7	0.1	0	0	7.14286	5.71429	10.7143	0.00220092	AT5G56770	NA	NA
Chr5	22963382	22964381	downstream	-	AT5G56780.1	Chr5	22963676	22963748	7	0.1	0	0	7.14286	5.71429	10.7143	0.00220092	AT5G56780	protein_coding_gene	effector of transcription2
Chr3	10075095	10075210	RathE3_cons	+	AT3TE41940	Chr3	10075208	10075374	6	0.680851	0.323529	0.888889	7.83333	5.66667	7.5	0.00220427	AT3TE41940	NA	NA
Chr1	28361740	28361814	CDS	+	AT1G75530.1	Chr1	28361744	28361834	7	0.1	0	0	8.57143	7.28571	5.57143	0.00221665	AT1G75530	protein_coding_gene	Forkhead-associated (FHA) domain-containing protein
Chr3	876800	877799	upstream	-	AT3G03620.1	Chr3	877700	877865	7	0.1	0	0	7.14286	6.85714	9.28571	0.00221665	AT3G03620	protein_coding_gene	MATE efflux family protein
Chr3	877216	878215	downstream	-	AT3G03630.1	Chr3	877700	877865	7	0.1	0	0	7.14286	6.85714	9.28571	0.00221665	AT3G03630	protein_coding_gene	cysteine synthase 26
Chr3	877386	878385	downstream	-	AT3G03630.1	Chr3	877700	877865	7	0.1	0	0	7.14286	6.85714	9.28571	0.00221665	AT3G03630	protein_coding_gene	cysteine synthase 26
Chr3	2383835	2384834	downstream	-	AT3G07460.1	Chr3	2384597	2384648	7	0.104167	0	0	6.85714	5.42857	4.85714	0.00221665	AT3G07460	protein_coding_gene	DUF538, Protein of unknown function
Chr3	2384417	2384835	3-UTR	-	AT3G07460.1	Chr3	2384597	2384648	7	0.104167	0	0	6.85714	5.42857	4.85714	0.00221665	AT3G07460	protein_coding_gene	DUF538, Protein of unknown function
Chr3	2384543	2384898	CDS	-	AT3G07460.2	Chr3	2384597	2384648	7	0.104167	0	0	6.85714	5.42857	4.85714	0.00221665	AT3G07460	protein_coding_gene	DUF538, Protein of unknown function
Chr3	4613755	4613904	intron	-	AT3G13970.1	Chr3	4613766	4613950	7	0.192771	0	0	11.8571	7.28571	9.28571	0.00221665	AT3G13970	protein_coding_gene	Ubiquitin-like superfamily protein
Chr3	4613905	4613967	CDS	-	AT3G13970.1	Chr3	4613766	4613950	7	0.192771	0	0	11.8571	7.28571	9.28571	0.00221665	AT3G13970	protein_coding_gene	Ubiquitin-like superfamily protein
Chr1	17830419	17830730	RC/Helitron	-	AT1TE59190	Chr1	17830716	17830913	6	0.45	0.0208333	0.551724	10	8	9.66667	0.00222173	AT1TE59190	NA	NA
Chr1	17830420	17831419	upstream	-	AT1G48270.1	Chr1	17830716	17830913	6	0.45	0.0208333	0.551724	10	8	9.66667	0.00222173	AT1G48270	protein_coding_gene	G-protein-coupled receptor 1
Chr2	2012956	2013343	LTR/Copia	-	AT2TE09225	Chr2	2012922	2013012	7	0.625	0.673077	0	8	7.42857	9	0.00222816	AT2TE09225	NA	NA
Chr1	16487976	16488297	CDS	-	AT1G43710.1	Chr1	16488217	16488344	7	0.113636	0	0	6.28571	5.14286	6	0.00223246	AT1G43710	protein_coding_gene	Pyridoxal phosphate (PLP)-dependent transferases superfamily protein
Chr1	16488298	16488383	5-UTR	-	AT1G43710.1	Chr1	16488217	16488344	7	0.113636	0	0	6.28571	5.14286	6	0.00223246	AT1G43710	protein_coding_gene	Pyridoxal phosphate (PLP)-dependent transferases superfamily protein
Chr5	1757085	1758084	downstream	+	AT5G05830.1	Chr5	1757349	1757536	7	0.276923	0	0	9.28571	7	7.28571	0.00223246	AT5G05830	protein_coding_gene	RING/FYVE/PHD zinc finger superfamily protein
Chr5	1757267	1757899	CDS	-	AT5G05840.1	Chr5	1757349	1757536	7	0.276923	0	0	9.28571	7	7.28571	0.00223246	AT5G05840	protein_coding_gene	Protein of unknown function (DUF620)
Chr2	1990380	1990558	DNA/MuDR	+	AT2TE09185	Chr2	1990405	1990540	7	0.68254	0.333333	0.0350877	9	9.42857	8.14286	0.00225836	AT2TE09185	NA	NA
Chr4	273636	274635	upstream	+	AT4G00660.1	Chr4	273752	273854	5	0	0.114286	0.644444	7	7	9	0.0022922	AT4G00660	protein_coding_gene	RNAhelicase-like 8
Chr4	273636	274635	upstream	+	AT4G00660.2	Chr4	273752	273854	5	0	0.114286	0.644444	7	7	9	0.0022922	AT4G00660	protein_coding_gene	RNAhelicase-like 8
Chr1	25215174	25216173	downstream	+	AT1G67330.1	Chr1	25215926	25216112	13	0.150442	0.403846	0.137615	8.69231	8	8.38462	0.00230829	AT1G67330	protein_coding_gene	Protein of unknown function (DUF579)
Chr4	9411183	9412182	upstream	+	AT4G16745.1	Chr4	9412053	9412162	11	0	0.227273	0.0235294	7.18182	6	7.72727	0.00231905	AT4G16745	protein_coding_gene	Exostosin family protein
Chr4	9411183	9412182	upstream	+	AT4G16745.2	Chr4	9412053	9412162	11	0	0.227273	0.0235294	7.18182	6	7.72727	0.00231905	AT4G16745	protein_coding_gene	Exostosin family protein
Chr4	9412036	9412183	5-UTR	+	AT4G16745.1	Chr4	9412053	9412162	11	0	0.227273	0.0235294	7.18182	6	7.72727	0.00231905	AT4G16745	protein_coding_gene	Exostosin family protein
Chr4	9412036	9412183	5-UTR	+	AT4G16745.2	Chr4	9412053	9412162	11	0	0.227273	0.0235294	7.18182	6	7.72727	0.00231905	AT4G16745	protein_coding_gene	Exostosin family protein
Chr1	23006307	23007306	downstream	-	AT1G62280.1	Chr1	23006280	23006372	5	0.0178571	0	0.621622	11.2	6.2	7.4	0.00233621	AT1G62280	protein_coding_gene	SLAC1 homologue 1
Chr2	7232310	7237512	LINE/L1	-	AT2TE29460	Chr2	7237511	7237563	5	0.97561	0.181818	1	8.2	4.4	6	0.00233621	AT2TE29460	NA	NA
Chr2	7237513	7237748	LINE/L1	-	AT2TE29465	Chr2	7237511	7237563	5	0.97561	0.181818	1	8.2	4.4	6	0.00233621	AT2TE29465	NA	NA
Chr2	10378586	10379585	upstream	-	AT2G24400.1	Chr2	10379370	10379478	5	0	0.15625	0.03125	9.4	6.4	6.4	0.00233621	AT2G24400	protein_coding_gene	SAUR-like auxin-responsive protein family
Chr2	10379145	10380144	upstream	+	AT2G24420.1	Chr2	10379370	10379478	5	0	0.15625	0.03125	9.4	6.4	6.4	0.00233621	AT2G24420	protein_coding_gene	DNA repair ATPase-related
Chr2	10379145	10380144	upstream	+	AT2G24420.2	Chr2	10379370	10379478	5	0	0.15625	0.03125	9.4	6.4	6.4	0.00233621	AT2G24420	protein_coding_gene	DNA repair ATPase-related
Chr2	10379170	10379406	CDS	-	AT2G24410.1	Chr2	10379370	10379478	5	0	0.15625	0.03125	9.4	6.4	6.4	0.00233621	AT2G24410	NA	NA
Chr2	10379392	10379860	LINE/L1	+	AT2TE44480	Chr2	10379370	10379478	5	0	0.15625	0.03125	9.4	6.4	6.4	0.00233621	AT2TE44480	NA	NA
Chr2	15863849	15864008	5-UTR	-	AT2G37890.1	Chr2	15863894	15863958	5	0.176471	0	0.0238095	6.8	7.2	8.4	0.00233621	AT2G37890	protein_coding_gene	Mitochondrial substrate carrier family protein
Chr4	7792366	7792767	intron	-	AT4G13410.1	Chr4	7792637	7792782	5	0.634921	0	0.0208333	12.6	14.2	9.6	0.00233621	AT4G13410	protein_coding_gene	Nucleotide-diphospho-sugar transferases superfamily protein
Chr4	7792768	7792947	CDS	-	AT4G13410.1	Chr4	7792637	7792782	5	0.634921	0	0.0208333	12.6	14.2	9.6	0.00233621	AT4G13410	protein_coding_gene	Nucleotide-diphospho-sugar transferases superfamily protein
Chr4	8593834	8594833	upstream	-	AT4G15053.1	Chr4	8594275	8594466	5	0.0384615	0	0.636364	5.2	6.2	4.4	0.00233621	AT4G15053	protein_coding_gene	Protein of Unknown Function (DUF239)
Chr5	19062219	19062743	CDS	-	AT5G46960.1	Chr5	19062579	19062646	5	0.025	0.333333	0	8	6.6	6.8	0.00233621	AT5G46960	protein_coding_gene	Plant invertase/pectin methylesterase inhibitor superfamily protein
Chr5	17134849	17135338	LTR/Copia	+	AT5TE61895	Chr5	17135052	17135134	6	0.958333	0.4	0.827586	12	5	4.83333	0.00236713	AT5TE61895	NA	NA
Chr5	17134892	17135891	upstream	+	AT5G42740.1	Chr5	17135052	17135134	6	0.958333	0.4	0.827586	12	5	4.83333	0.00236713	AT5G42740	protein_coding_gene	Sugar isomerase (SIS) family protein
Chr5	17135078	17136077	upstream	+	AT5G42740.1	Chr5	17135052	17135134	6	0.958333	0.4	0.827586	12	5	4.83333	0.00236713	AT5G42740	protein_coding_gene	Sugar isomerase (SIS) family protein
Chr1	18187529	18188528	upstream	-	AT1G49180.1	Chr1	18187981	18188117	5	0.659574	0	0.030303	9.4	7	6.6	0.0023686	AT1G49180	protein_coding_gene	protein kinase family protein
Chr1	18187529	18188528	upstream	-	AT1G49180.2	Chr1	18187981	18188117	5	0.659574	0	0.030303	9.4	7	6.6	0.0023686	AT1G49180	protein_coding_gene	protein kinase family protein
Chr2	6644037	6645036	upstream	-	AT2G15290.1	Chr2	6644348	6644401	5	0.435897	0	0.0147059	7.8	5.2	13.6	0.0023686	AT2G15290	protein_coding_gene	translocon at inner membrane of chloroplasts 21
Chr2	7883750	7884703	RC/Helitron	+	AT2TE32640	Chr2	7884555	7884653	5	0.0212766	0.547619	0	9.4	8.4	9.4	0.0023686	AT2TE32640	NA	NA
Chr4	398229	398537	CDS	+	AT4G00930.1	Chr4	398255	398450	5	0.583333	0	0.0277778	7.2	6.6	7.2	0.0023686	AT4G00930	protein_coding_gene	COP1-interacting protein 4.1
Chr5	594867	595866	upstream	-	AT5G02640.1	Chr5	595832	595971	5	0	0.0357143	0.418605	8.6	5.6	8.6	0.0023686	AT5G02640	NA	NA
Chr5	5466335	5466413	intron	-	AT5G16660.1	Chr5	5466383	5466415	5	0.767442	0.0333333	0	8.6	6	5.4	0.0023686	AT5G16660	NA	NA
Chr5	5466335	5466419	intron	-	AT5G16660.2	Chr5	5466383	5466415	5	0.767442	0.0333333	0	8.6	6	5.4	0.0023686	AT5G16660	NA	NA
Chr5	5466414	5466552	CDS	-	AT5G16660.1	Chr5	5466383	5466415	5	0.767442	0.0333333	0	8.6	6	5.4	0.0023686	AT5G16660	NA	NA
Chr1	17760199	17760283	intron	+	AT1G48095.1	Chr1	17760219	17760372	5	0.769231	0.333333	0.960526	7.8	8.4	15.2	0.00240179	AT1G48095	NA	NA
Chr1	17760284	17760893	CDS	+	AT1G48095.1	Chr1	17760219	17760372	5	0.769231	0.333333	0.960526	7.8	8.4	15.2	0.00240179	AT1G48095	NA	NA
Chr2	9660259	9660345	CDS	+	AT2G22720.1	Chr2	9660270	9660442	12	0.257732	0.0240964	0	8.08333	6.91667	8.08333	0.00241194	AT2G22720	protein_coding_gene	SPT2 chromatin protein
Chr2	9660259	9660345	CDS	+	AT2G22720.2	Chr2	9660270	9660442	12	0.257732	0.0240964	0	8.08333	6.91667	8.08333	0.00241194	AT2G22720	protein_coding_gene	SPT2 chromatin protein
Chr2	9660259	9660345	CDS	+	AT2G22720.3	Chr2	9660270	9660442	12	0.257732	0.0240964	0	8.08333	6.91667	8.08333	0.00241194	AT2G22720	protein_coding_gene	SPT2 chromatin protein
Chr2	9660346	9660431	intron	+	AT2G22720.1	Chr2	9660270	9660442	12	0.257732	0.0240964	0	8.08333	6.91667	8.08333	0.00241194	AT2G22720	protein_coding_gene	SPT2 chromatin protein
Chr2	9660346	9660431	intron	+	AT2G22720.2	Chr2	9660270	9660442	12	0.257732	0.0240964	0	8.08333	6.91667	8.08333	0.00241194	AT2G22720	protein_coding_gene	SPT2 chromatin protein
Chr2	9660346	9660431	intron	+	AT2G22720.3	Chr2	9660270	9660442	12	0.257732	0.0240964	0	8.08333	6.91667	8.08333	0.00241194	AT2G22720	protein_coding_gene	SPT2 chromatin protein
Chr2	9660432	9660531	CDS	+	AT2G22720.1	Chr2	9660270	9660442	12	0.257732	0.0240964	0	8.08333	6.91667	8.08333	0.00241194	AT2G22720	protein_coding_gene	SPT2 chromatin protein
Chr2	9660432	9660531	CDS	+	AT2G22720.2	Chr2	9660270	9660442	12	0.257732	0.0240964	0	8.08333	6.91667	8.08333	0.00241194	AT2G22720	protein_coding_gene	SPT2 chromatin protein
Chr2	9660432	9660531	CDS	+	AT2G22720.3	Chr2	9660270	9660442	12	0.257732	0.0240964	0	8.08333	6.91667	8.08333	0.00241194	AT2G22720	protein_coding_gene	SPT2 chromatin protein
Chr2	4262019	4265048	RC/Helitron	-	AT2TE17960	Chr2	4264448	4264635	7	0.631579	0.8	0.283333	10.8571	10.7143	8.57143	0.00241499	AT2TE17960	NA	NA
Chr5	12448420	12448882	RC/Helitron	+	AT5TE44155	Chr5	12448787	12448920	6	0.731343	0.762712	0.244898	11.1667	9.83333	8.16667	0.00241611	AT5TE44155	NA	NA
Chr5	12448883	12449915	DNA/HAT	-	AT5TE44160	Chr5	12448787	12448920	6	0.731343	0.762712	0.244898	11.1667	9.83333	8.16667	0.00241611	AT5TE44160	NA	NA
Chr1	5091631	5092116	intron	+	AT1G14780.1	Chr1	5091870	5091891	7	0.179104	0.0566038	0.0125	9.57143	7.57143	11.4286	0.00244566	AT1G14780	protein_coding_gene	MAC/Perforin domain-containing protein
Chr1	13024627	13024940	CDS	+	AT1G35410.1	Chr1	13024919	13025173	9	0.597561	0.0163934	0.539683	9.11111	6.77778	7	0.00245663	AT1G35410	protein_coding_gene	Protein of unknown function (DUF1184)
Chr1	13852174	13853173	downstream	-	AT1G36640.1	Chr1	13852848	13852931	9	0.391304	0.0185185	0.0517241	7.66667	6	6.44444	0.00248993	AT1G36640	NA	NA
Chr2	1530043	1530793	RC/Helitron	-	AT2TE07055	Chr2	1530257	1530323	6	0.0566038	0.0555556	0.711111	8.83333	6	7.5	0.00249869	AT2TE07055	NA	NA
Chr2	1530206	1531205	upstream	+	AT2G04400.1	Chr2	1530257	1530323	6	0.0566038	0.0555556	0.711111	8.83333	6	7.5	0.00249869	AT2G04400	protein_coding_gene	Aldolase-type TIM barrel family protein
Chr1	4619320	4620319	downstream	-	AT1G13470.1	Chr1	4620150	4620277	7	0.0222222	0.0243902	0.288462	6.42857	5.85714	7.42857	0.00251518	AT1G13470	protein_coding_gene	Protein of unknown function (DUF1262)
Chr1	4620227	4620320	3-UTR	-	AT1G13470.1	Chr1	4620150	4620277	7	0.0222222	0.0243902	0.288462	6.42857	5.85714	7.42857	0.00251518	AT1G13470	protein_coding_gene	Protein of unknown function (DUF1262)
Chr4	13069200	13069295	CDS	-	AT4G25620.1	Chr4	13069251	13069313	8	0.171429	0	0	4.375	6	6.625	0.00255716	AT4G25620	protein_coding_gene	hydroxyproline-rich glycoprotein family protein
Chr4	13069296	13069678	5-UTR	-	AT4G25620.1	Chr4	13069251	13069313	8	0.171429	0	0	4.375	6	6.625	0.00255716	AT4G25620	protein_coding_gene	hydroxyproline-rich glycoprotein family protein
Chr5	24111442	24111523	CDS	+	AT5G59845.1	Chr5	24111454	24111644	8	0.115789	0	0	11.875	8.125	9.25	0.00255716	AT5G59845	protein_coding_gene	Gibberellin-regulated family protein
Chr5	24111497	24112496	downstream	-	AT5G59850.1	Chr5	24111454	24111644	8	0.115789	0	0	11.875	8.125	9.25	0.00255716	AT5G59850	protein_coding_gene	Ribosomal protein S8 family protein
Chr5	24111524	24111619	intron	+	AT5G59845.1	Chr5	24111454	24111644	8	0.115789	0	0	11.875	8.125	9.25	0.00255716	AT5G59845	protein_coding_gene	Gibberellin-regulated family protein
Chr5	24111620	24111807	CDS	+	AT5G59845.1	Chr5	24111454	24111644	8	0.115789	0	0	11.875	8.125	9.25	0.00255716	AT5G59845	protein_coding_gene	Gibberellin-regulated family protein
Chr2	19208442	19209169	CDS	-	AT2G46750.1	Chr2	19208788	19208828	6	0.5	0.525	0	7	6.66667	5.16667	0.00256064	AT2G46750	protein_coding_gene	D-arabinono-1, 4-lactone oxidase family protein
Chr1	1194277	1195437	intron	+	AT1G04425.1	Chr1	1195139	1195243	6	0.105263	0.0512821	0.557377	9.5	6.5	10.1667	0.00256485	AT1G04425	other_RNA	other RNA
Chr1	1194344	1195165	RC/Helitron	+	AT1TE03900	Chr1	1195139	1195243	6	0.105263	0.0512821	0.557377	9.5	6.5	10.1667	0.00256485	AT1TE03900	NA	NA
Chr5	18342224	18344911	RC/Helitron	-	AT5TE66020	Chr5	18343650	18343722	6	0.0363636	0.632653	0.729167	9.16667	8.16667	8	0.00259734	AT5TE66020	NA	NA
Chr2	11739598	11740597	upstream	-	AT2G27450.2	Chr2	11740095	11740290	5	0	0.107143	0.85	5.4	5.6	8	0.00260215	AT2G27450	protein_coding_gene	nitrilase-like protein 1
Chr2	11739668	11740667	upstream	+	AT2G27460.1	Chr2	11740095	11740290	5	0	0.107143	0.85	5.4	5.6	8	0.00260215	AT2G27460	protein_coding_gene	sec23/sec24 transport family protein
Chr2	11739690	11740689	upstream	-	AT2G27450.1	Chr2	11740095	11740290	5	0	0.107143	0.85	5.4	5.6	8	0.00260215	AT2G27450	protein_coding_gene	nitrilase-like protein 1
Chr2	11740245	11740395	LTR/Gypsy	-	AT2TE51030	Chr2	11740095	11740290	5	0	0.107143	0.85	5.4	5.6	8	0.00260215	AT2TE51030	NA	NA
Chr2	5515053	5516133	RC/Helitron	-	AT2TE22305	Chr2	5515035	5515115	5	0.5625	0.0232558	0.291667	12.8	8.6	9.6	0.00260248	AT2TE22305	NA	NA
Chr4	12839823	12840822	downstream	+	AT4G24972.1	Chr4	12840641	12840652	6	0.659574	0.722222	0	7.83333	6	5.83333	0.00261139	AT4G24972	protein_coding_gene	tapetum determinant 1
Chr4	12840203	12840860	RC/Helitron	-	AT4TE60020	Chr4	12840641	12840652	6	0.659574	0.722222	0	7.83333	6	5.83333	0.00261139	AT4TE60020	NA	NA
Chr5	14693397	14697886	RC/Helitron	+	AT5TE52920	Chr5	14696447	14696561	6	0.77551	0	0.846154	8.16667	5.83333	8.66667	0.00261379	AT5TE52920	NA	NA
Chr1	4561216	4561566	CDS	-	AT1G13310.1	Chr1	4561343	4561538	12	0.368	0.0192308	0.255814	10.4167	8.66667	10.75	0.00261532	AT1G13310	protein_coding_gene	Endosomal targeting BRO1-like domain-containing protein
Chr4	6187435	6188062	DNA/HAT	-	AT4TE26210	Chr4	6187947	6188101	8	0.0235294	0.0923077	0.61194	10.625	8.125	8.375	0.00262569	AT4TE26210	NA	NA
Chr4	6187864	6188863	upstream	+	AT4G09830.1	Chr4	6187947	6188101	8	0.0235294	0.0923077	0.61194	10.625	8.125	8.375	0.00262569	AT4G09830	protein_coding_gene	Uncharacterised conserved protein UCP009193
Chr2	13675286	13676285	downstream	+	AT2G32190.1	Chr2	13675847	13675943	7	0.535714	0.346939	0.859649	8	7	8.14286	0.00267496	AT2G32190	NA	NA
Chr2	13675286	13676285	downstream	+	AT2G32190.2	Chr2	13675847	13675943	7	0.535714	0.346939	0.859649	8	7	8.14286	0.00267496	AT2G32190	NA	NA
Chr2	13675552	13676551	upstream	+	AT2G32200.1	Chr2	13675847	13675943	7	0.535714	0.346939	0.859649	8	7	8.14286	0.00267496	AT2G32200	NA	NA
Chr2	13675927	13676013	DNA/En-Spm	+	AT2TE60190	Chr2	13675847	13675943	7	0.535714	0.346939	0.859649	8	7	8.14286	0.00267496	AT2TE60190	NA	NA
Chr3	19419782	19420781	downstream	+	AT3G52370.1	Chr3	19420233	19420361	8	0.0253165	0.254237	0.0253165	9.875	7.375	9.875	0.00268041	AT3G52370	protein_coding_gene	FASCICLIN-like arabinogalactan protein 15 precursor
Chr3	21277081	21278080	downstream	-	AT3G57480.1	Chr3	21277386	21277582	8	0.75	0.326531	0.775862	9.5	6.125	7.25	0.00269672	AT3G57480	protein_coding_gene	zinc finger (C2H2 type, AN1-like) family protein
Chr5	234115	235114	downstream	-	AT5G01630.1	Chr5	234368	234530	6	0.880952	0.027027	0.377049	7	6.16667	10.1667	0.00270413	AT5G01630	protein_coding_gene	BRCA2-like B
Chr5	234241	234393	CDS	+	AT5G01620.1	Chr5	234368	234530	6	0.880952	0.027027	0.377049	7	6.16667	10.1667	0.00270413	AT5G01620	protein_coding_gene	TRICHOME BIREFRINGENCE-LIKE 35
Chr5	234241	234393	CDS	+	AT5G01620.2	Chr5	234368	234530	6	0.880952	0.027027	0.377049	7	6.16667	10.1667	0.00270413	AT5G01620	protein_coding_gene	TRICHOME BIREFRINGENCE-LIKE 35
Chr5	234241	234393	CDS	+	AT5G01620.3	Chr5	234368	234530	6	0.880952	0.027027	0.377049	7	6.16667	10.1667	0.00270413	AT5G01620	protein_coding_gene	TRICHOME BIREFRINGENCE-LIKE 35
Chr5	234394	234489	intron	+	AT5G01620.1	Chr5	234368	234530	6	0.880952	0.027027	0.377049	7	6.16667	10.1667	0.00270413	AT5G01620	protein_coding_gene	TRICHOME BIREFRINGENCE-LIKE 35
Chr5	234394	234489	intron	+	AT5G01620.2	Chr5	234368	234530	6	0.880952	0.027027	0.377049	7	6.16667	10.1667	0.00270413	AT5G01620	protein_coding_gene	TRICHOME BIREFRINGENCE-LIKE 35
Chr5	234394	234489	intron	+	AT5G01620.3	Chr5	234368	234530	6	0.880952	0.027027	0.377049	7	6.16667	10.1667	0.00270413	AT5G01620	protein_coding_gene	TRICHOME BIREFRINGENCE-LIKE 35
Chr5	234490	234820	CDS	+	AT5G01620.1	Chr5	234368	234530	6	0.880952	0.027027	0.377049	7	6.16667	10.1667	0.00270413	AT5G01620	protein_coding_gene	TRICHOME BIREFRINGENCE-LIKE 35
Chr5	234490	234820	CDS	+	AT5G01620.2	Chr5	234368	234530	6	0.880952	0.027027	0.377049	7	6.16667	10.1667	0.00270413	AT5G01620	protein_coding_gene	TRICHOME BIREFRINGENCE-LIKE 35
Chr5	234490	234820	CDS	+	AT5G01620.3	Chr5	234368	234530	6	0.880952	0.027027	0.377049	7	6.16667	10.1667	0.00270413	AT5G01620	protein_coding_gene	TRICHOME BIREFRINGENCE-LIKE 35
Chr3	7821357	7822356	downstream	-	AT3G22170.1	Chr3	7822289	7822377	9	0.469697	0.704918	0.0169492	7.33333	6.77778	6.55556	0.0027198	AT3G22170	protein_coding_gene	far-red elongated hypocotyls 3
Chr3	7821357	7822356	downstream	-	AT3G22170.2	Chr3	7822289	7822377	9	0.469697	0.704918	0.0169492	7.33333	6.77778	6.55556	0.0027198	AT3G22170	protein_coding_gene	far-red elongated hypocotyls 3
Chr3	7822017	7822357	3-UTR	-	AT3G22170.1	Chr3	7822289	7822377	9	0.469697	0.704918	0.0169492	7.33333	6.77778	6.55556	0.0027198	AT3G22170	protein_coding_gene	far-red elongated hypocotyls 3
Chr3	7822017	7822357	3-UTR	-	AT3G22170.2	Chr3	7822289	7822377	9	0.469697	0.704918	0.0169492	7.33333	6.77778	6.55556	0.0027198	AT3G22170	protein_coding_gene	far-red elongated hypocotyls 3
Chr3	7822358	7822414	CDS	-	AT3G22170.1	Chr3	7822289	7822377	9	0.469697	0.704918	0.0169492	7.33333	6.77778	6.55556	0.0027198	AT3G22170	protein_coding_gene	far-red elongated hypocotyls 3
Chr3	7822358	7822414	CDS	-	AT3G22170.2	Chr3	7822289	7822377	9	0.469697	0.704918	0.0169492	7.33333	6.77778	6.55556	0.0027198	AT3G22170	protein_coding_gene	far-red elongated hypocotyls 3
Chr2	4061045	4065457	LTR/Copia	+	AT2TE17165	Chr2	4061609	4061732	6	0.897959	0.428571	0.896552	8.16667	8.16667	9.66667	0.00272369	AT2TE17165	NA	NA
Chr1	5036667	5037666	upstream	+	AT1G14670.1	Chr1	5037554	5037720	10	0.121622	0	0.0384615	7.4	4.9	7.8	0.0027387	AT1G14670	protein_coding_gene	Endomembrane protein 70 protein family
Chr1	5037611	5037667	5-UTR	+	AT1G14670.1	Chr1	5037554	5037720	10	0.121622	0	0.0384615	7.4	4.9	7.8	0.0027387	AT1G14670	protein_coding_gene	Endomembrane protein 70 protein family
Chr1	5037668	5037819	CDS	+	AT1G14670.1	Chr1	5037554	5037720	10	0.121622	0	0.0384615	7.4	4.9	7.8	0.0027387	AT1G14670	protein_coding_gene	Endomembrane protein 70 protein family
Chr3	13053031	13053139	RC/Helitron	+	AT3TE53470	Chr3	13053107	13053249	7	0.431373	0	0.0384615	7.28571	6.57143	7.42857	0.00275573	AT3TE53470	NA	NA
Chr3	16851435	16854287	RC/Helitron	-	AT3TE68255	Chr3	16852054	16852220	6	0.166667	0.696429	0.0925926	12	9.33333	9	0.00276414	AT3TE68255	NA	NA
Chr5	10539663	10540662	downstream	-	AT5G28540.1	Chr5	10540022	10540100	7	0.112676	0.741379	0.521739	10.1429	8.28571	9.85714	0.00276584	AT5G28540	protein_coding_gene	heat shock protein 70 (Hsp 70) family protein
Chr2	9894471	9894764	intron	+	AT2G23230.1	Chr2	9894681	9894848	9	0.0754717	0.25	0.0131579	5.88889	5.33333	8.44444	0.00280379	AT2G23230	protein_coding_gene	Terpenoid cyclases/Protein prenyltransferases superfamily protein
Chr2	9894765	9894998	CDS	+	AT2G23230.1	Chr2	9894681	9894848	9	0.0754717	0.25	0.0131579	5.88889	5.33333	8.44444	0.00280379	AT2G23230	protein_coding_gene	Terpenoid cyclases/Protein prenyltransferases superfamily protein
Chr2	4065715	4067226	LTR/Copia	-	AT2TE17170	Chr2	4065934	4066124	7	0.192308	0.0217391	0	7.42857	6.57143	7.28571	0.0028119	AT2TE17170	NA	NA
Chr2	4748516	4752464	RC/Helitron	-	AT2TE19705	Chr2	4749596	4749636	6	0.835616	0.107692	0.888889	12.1667	10.8333	9	0.00284939	AT2TE19705	NA	NA
Chr3	22900828	22901057	CDS	-	AT3G61860.1	Chr3	22901030	22901099	8	0.868421	0.272727	0.82	4.75	5.5	6.25	0.00285182	AT3G61860	protein_coding_gene	RNA-binding (RRM/RBD/RNP motifs) family protein
Chr3	22901058	22901141	intron	-	AT3G61860.1	Chr3	22901030	22901099	8	0.868421	0.272727	0.82	4.75	5.5	6.25	0.00285182	AT3G61860	protein_coding_gene	RNA-binding (RRM/RBD/RNP motifs) family protein
Chr5	1685812	1686811	downstream	+	AT5G05640.1	Chr5	1686647	1686693	5	0.9	0.5	1	6	4.4	4.2	0.00285681	AT5G05640	protein_coding_gene	nucleoprotein-related
Chr5	1686531	1686908	CDS	-	AT5G05650.1	Chr5	1686647	1686693	5	0.9	0.5	1	6	4.4	4.2	0.00285681	AT5G05650	NA	NA
Chr3	5227789	5228788	upstream	-	AT3G15480.1	Chr3	5228607	5228699	6	0.625	0.0465116	0.560976	8	7.16667	6.83333	0.00286168	AT3G15480	protein_coding_gene	Protein of unknown function (DUF1218)
Chr3	5228099	5229118	RC/Helitron	-	AT3TE22000	Chr3	5228607	5228699	6	0.625	0.0465116	0.560976	8	7.16667	6.83333	0.00286168	AT3TE22000	NA	NA
Chr3	9698971	9699189	LTR/Copia	-	AT3TE40435	Chr3	9699097	9699209	5	0.636364	0.22	0.790323	11	10	12.4	0.00287211	AT3TE40435	NA	NA
Chr1	21680502	21681501	downstream	+	AT1G58360.1	Chr1	21681288	21681416	8	0.5	0.0185185	0.215385	7	6.75	8.125	0.00289116	AT1G58360	protein_coding_gene	amino acid permease 1
Chr2	5607739	5609301	RC/Helitron	+	AT2TE22660	Chr2	5608643	5608730	5	0.787234	0	0.111111	9.4	6.6	7.2	0.00289454	AT2TE22660	NA	NA
Chr3	11053634	11054121	DNA/MuDR	+	AT3TE45965	Chr3	11053873	11053970	6	0.666667	0.0714286	0.651163	7	7	7.16667	0.00289476	AT3TE45965	NA	NA
Chr5	8343102	8344101	upstream	-	AT5G24430.1	Chr5	8343497	8343546	6	0.857143	0.0344828	0.878788	11.6667	9.66667	5.5	0.00292291	AT5G24430	protein_coding_gene	Calcium-dependent protein kinase (CDPK) family protein
Chr5	8343193	8343928	RC/Helitron	+	AT5TE30155	Chr5	8343497	8343546	6	0.857143	0.0344828	0.878788	11.6667	9.66667	5.5	0.00292291	AT5TE30155	NA	NA
Chr1	21977155	21977748	RC/Helitron	+	AT1TE72560	Chr1	21977045	21977204	9	0.803279	0.267857	0.5	6.77778	6.22222	6.88889	0.00292445	AT1TE72560	NA	NA
Chr2	1075061	1075556	RC/Helitron	+	AT2TE04815	Chr2	1075253	1075337	5	0.680851	0.454545	0.954545	9.4	8.8	8.8	0.00293322	AT2TE04815	NA	NA
Chr2	8049899	8050546	intron	-	AT2G18550.1	Chr2	8050544	8050706	12	0.130435	0.0285714	0.0315789	7.66667	5.83333	7.91667	0.0029338	AT2G18550	protein_coding_gene	homeobox protein 21
Chr2	8050547	8050884	CDS	-	AT2G18550.1	Chr2	8050544	8050706	12	0.130435	0.0285714	0.0315789	7.66667	5.83333	7.91667	0.0029338	AT2G18550	protein_coding_gene	homeobox protein 21
Chr5	486434	487433	upstream	-	AT5G02320.1	Chr5	486966	487068	6	0.625	0.0666667	0.583333	8	7.5	8	0.0029367	AT5G02320	protein_coding_gene	myb domain protein 3r-5
Chr5	486434	487433	upstream	-	AT5G02320.2	Chr5	486966	487068	6	0.625	0.0666667	0.583333	8	7.5	8	0.0029367	AT5G02320	protein_coding_gene	myb domain protein 3r-5
Chr2	6744830	6745829	upstream	-	AT2G15440.1	Chr2	6745605	6745782	11	0.141593	0.04	0.415094	10.2727	6.81818	9.63636	0.00293869	AT2G15440	protein_coding_gene	Protein of unknown function (DUF579)
Chr2	6744993	6745867	RC/Helitron	-	AT2TE27560	Chr2	6745605	6745782	11	0.141593	0.04	0.415094	10.2727	6.81818	9.63636	0.00293869	AT2TE27560	NA	NA
Chr2	7037972	7038325	CDS	-	AT2G16230.1	Chr2	7038083	7038258	9	0.778761	0.178571	0.212389	12.5556	9.33333	12.5556	0.00294123	AT2G16230	protein_coding_gene	O-Glycosyl hydrolases family 17 protein
Chr3	7748411	7749410	upstream	+	AT3G21990.1	Chr3	7749065	7749222	6	0.507937	0.189189	0.54717	10.5	6.16667	8.83333	0.00294784	AT3G21990	protein_coding_gene	Domain of unknown function (DUF26)
Chr4	17511345	17511982	RC/Helitron	-	AT4TE84530	Chr4	17511857	17511882	6	0.175439	0.193548	0.710526	9.5	5.16667	6.33333	0.00295022	AT4TE84530	NA	NA
Chr4	17511364	17512363	upstream	-	AT4G37200.1	Chr4	17511857	17511882	6	0.175439	0.193548	0.710526	9.5	5.16667	6.33333	0.00295022	AT4G37200	protein_coding_gene	Thioredoxin superfamily protein
Chr4	17511374	17512373	upstream	+	AT4G37210.1	Chr4	17511857	17511882	6	0.175439	0.193548	0.710526	9.5	5.16667	6.33333	0.00295022	AT4G37210	protein_coding_gene	Tetratricopeptide repeat (TPR)-like superfamily protein
Chr4	17511374	17512373	upstream	+	AT4G37210.2	Chr4	17511857	17511882	6	0.175439	0.193548	0.710526	9.5	5.16667	6.33333	0.00295022	AT4G37210	protein_coding_gene	Tetratricopeptide repeat (TPR)-like superfamily protein
Chr3	9135722	9136721	upstream	+	AT3G25080.1	Chr3	9135672	9135781	5	0.659091	0.0810811	0	8.8	7.4	8.2	0.00296448	AT3G25080	protein_coding_gene	Protein of unknown function (DUF626)
Chr2	6361522	6362521	upstream	+	AT2G14830.2	Chr2	6361701	6361826	5	0.731707	0.925926	0	8.2	5.4	5.6	0.00296861	AT2G14830	protein_coding_gene	Regulator of Vps4 activity in the MVB pathway protein
Chr4	5485145	5494751	DNA/MuDR	-	AT4TE22970	Chr4	5494707	5494768	8	0.564103	0.553571	0.163265	9.75	7	6.125	0.00297166	AT4TE22970	NA	NA
Chr1	12601905	12602070	DNA/HAT	+	AT1TE41075	Chr1	12601904	12602077	6	0.47541	0.0192308	0.45283	10.1667	8.66667	8.83333	0.00297427	AT1TE41075	NA	NA
Chr1	21463183	21464182	downstream	-	AT1G58030.1	Chr1	21463573	21463710	5	0.555556	0.0714286	0	9	5.6	6	0.00300096	AT1G58030	protein_coding_gene	cationic amino acid transporter 2
Chr5	659733	660732	downstream	+	AT5G02870.1	Chr5	660573	660768	10	0.648352	0.131579	0.656716	9.1	7.6	6.7	0.00301179	AT5G02870	protein_coding_gene	Ribosomal protein L4/L1 family
Chr5	659733	660732	downstream	+	AT5G02870.2	Chr5	660573	660768	10	0.648352	0.131579	0.656716	9.1	7.6	6.7	0.00301179	AT5G02870	protein_coding_gene	Ribosomal protein L4/L1 family
Chr2	17190092	17190279	LINE/L1	+	AT2TE77480	Chr2	17190159	17190278	12	0.22549	0.576923	0.357895	8.5	8.66667	7.91667	0.00308222	AT2TE77480	NA	NA
Chr2	17190253	17191252	downstream	-	AT2G41225.1	Chr2	17190159	17190278	12	0.22549	0.576923	0.357895	8.5	8.66667	7.91667	0.00308222	AT2G41225	NA	NA
Chr5	17026376	17027138	DNA/MuDR	-	AT5TE61455	Chr5	17026419	17026489	6	0.0392157	0.702703	0.717949	8.5	6.16667	6.5	0.00308523	AT5TE61455	NA	NA
Chr3	14836116	14836214	RC/Helitron	-	AT3TE60565	Chr3	14836170	14836343	7	0.632653	0.574074	0.234043	7	7.71429	6.71429	0.00308786	AT3TE60565	NA	NA
Chr3	14836215	14836235	RC/Helitron	-	AT3TE60570	Chr3	14836170	14836343	7	0.632653	0.574074	0.234043	7	7.71429	6.71429	0.00308786	AT3TE60570	NA	NA
Chr3	14836236	14837371	RC/Helitron	-	AT3TE60575	Chr3	14836170	14836343	7	0.632653	0.574074	0.234043	7	7.71429	6.71429	0.00308786	AT3TE60575	NA	NA
Chr4	5248045	5249044	downstream	-	AT4G08310.1	Chr4	5248388	5248575	9	0.307692	0.010989	0.0217391	10.1111	10.1111	10.2222	0.00312299	AT4G08310	NA	NA
Chr4	5248342	5249341	downstream	+	AT4G08300.1	Chr4	5248388	5248575	9	0.307692	0.010989	0.0217391	10.1111	10.1111	10.2222	0.00312299	AT4G08300	protein_coding_gene	nodulin MtN21 /EamA-like transporter family protein
Chr5	7038962	7039961	downstream	-	AT5G20790.2	Chr5	7039356	7039445	6	0.741379	0.147541	0.745455	9.66667	10.1667	9.16667	0.00314637	AT5G20790	NA	NA
Chr5	7039044	7040043	downstream	-	AT5G20790.1	Chr5	7039356	7039445	6	0.741379	0.147541	0.745455	9.66667	10.1667	9.16667	0.00314637	AT5G20790	NA	NA
Chr1	5197904	5198864	RC/Helitron	+	AT1TE16810	Chr1	5198452	5198488	6	0.433962	0.288889	0.795455	8.83333	7.5	7.33333	0.00316247	AT1TE16810	NA	NA
Chr1	5198265	5199264	upstream	+	AT1G15110.1	Chr1	5198452	5198488	6	0.433962	0.288889	0.795455	8.83333	7.5	7.33333	0.00316247	AT1G15110	protein_coding_gene	phosphatidyl serine synthase family protein
Chr1	5198265	5199264	upstream	+	AT1G15110.2	Chr1	5198452	5198488	6	0.433962	0.288889	0.795455	8.83333	7.5	7.33333	0.00316247	AT1G15110	protein_coding_gene	phosphatidyl serine synthase family protein
Chr2	8304028	8304315	CDS	+	AT2G19146.1	Chr2	8304061	8304254	7	0.885246	0.444444	0.942308	8.71429	7.71429	7.42857	0.00317459	AT2G19146	NA	NA
Chr1	27951668	27952667	upstream	-	AT1G74340.1	Chr1	27952071	27952184	9	0.0229885	0.193548	0.0181818	9.66667	6.88889	6.11111	0.0031766	AT1G74340	protein_coding_gene	dolichol phosphate-mannose biosynthesis regulatory protein-related
Chr5	19560842	19561841	downstream	+	AT5G48240.2	Chr5	19561744	19561838	7	0.753846	0.0192308	0.720588	9.28571	7.42857	9.71429	0.003196	AT5G48240	NA	NA
Chr5	19561275	19562274	downstream	+	AT5G48240.1	Chr5	19561744	19561838	7	0.753846	0.0192308	0.720588	9.28571	7.42857	9.71429	0.003196	AT5G48240	NA	NA
Chr5	19561275	19562274	downstream	+	AT5G48240.3	Chr5	19561744	19561838	7	0.753846	0.0192308	0.720588	9.28571	7.42857	9.71429	0.003196	AT5G48240	NA	NA
Chr5	19561718	19561847	CDS	-	AT5G48250.1	Chr5	19561744	19561838	7	0.753846	0.0192308	0.720588	9.28571	7.42857	9.71429	0.003196	AT5G48250	protein_coding_gene	B-box type zinc finger protein with CCT domain
Chr3	10221857	10222856	downstream	+	AT3G27590.1	Chr3	10222236	10222379	8	0.659794	0.015625	0.6	12.125	8	10	0.00319762	AT3G27590	NA	NA
Chr2	144288	145287	upstream	-	AT2G01275.2	Chr2	145235	145370	10	0	0	0.103448	6	6.5	5.8	0.00320893	AT2G01275	protein_coding_gene	RING/FYVE/PHD zinc finger superfamily protein
Chr2	144524	145523	upstream	-	AT2G01275.1	Chr2	145235	145370	10	0	0	0.103448	6	6.5	5.8	0.00320893	AT2G01275	protein_coding_gene	RING/FYVE/PHD zinc finger superfamily protein
Chr2	11734925	11735796	intron	+	AT2G27440.1	Chr2	11735640	11735711	10	0	0.125	0	7.7	7.2	8	0.00320893	AT2G27440	pseudogene	pseudogene of rac GTPase activating protein
Chr3	9575148	9576147	upstream	-	AT3G26170.1	Chr3	9575788	9575963	7	0.0694444	0.537037	0.357143	10.2857	7.71429	8	0.0032221	AT3G26170	protein_coding_gene	polypeptide 19, family 71, cytochrome P450, subfamily B
Chr3	9575236	9575818	DNA	+	AT3TE39965	Chr3	9575788	9575963	7	0.0694444	0.537037	0.357143	10.2857	7.71429	8	0.0032221	AT3TE39965	NA	NA
Chr3	9575819	9575887	RC/Helitron	+	AT3TE39970	Chr3	9575788	9575963	7	0.0694444	0.537037	0.357143	10.2857	7.71429	8	0.0032221	AT3TE39970	NA	NA
Chr3	9575899	9576190	LINE/L1	+	AT3TE39975	Chr3	9575788	9575963	7	0.0694444	0.537037	0.357143	10.2857	7.71429	8	0.0032221	AT3TE39975	NA	NA
Chr3	10372395	10373394	upstream	+	AT3G27940.1	Chr3	10373241	10373349	6	0.71875	0.207547	0.772152	10.6667	8.83333	13.1667	0.00323867	AT3G27940	protein_coding_gene	LOB domain-containing protein 26
Chr3	10372438	10373437	upstream	-	AT3G27930.1	Chr3	10373241	10373349	6	0.71875	0.207547	0.772152	10.6667	8.83333	13.1667	0.00323867	AT3G27930	NA	NA
Chr3	10372441	10373440	upstream	-	AT3G27930.2	Chr3	10373241	10373349	6	0.71875	0.207547	0.772152	10.6667	8.83333	13.1667	0.00323867	AT3G27930	NA	NA
Chr3	10373031	10374064	DNA/HAT	+	AT3TE43080	Chr3	10373241	10373349	6	0.71875	0.207547	0.772152	10.6667	8.83333	13.1667	0.00323867	AT3TE43080	NA	NA
Chr3	10373250	10373395	5-UTR	+	AT3G27940.1	Chr3	10373241	10373349	6	0.71875	0.207547	0.772152	10.6667	8.83333	13.1667	0.00323867	AT3G27940	protein_coding_gene	LOB domain-containing protein 26
Chr1	16148532	16148732	DNA/MuDR	-	AT1TE53205	Chr1	16148705	16148760	6	0.410714	0.0425532	0.0526316	9.33333	7.83333	9.5	0.00324411	AT1TE53205	NA	NA
Chr1	16148733	16148808	DNA	+	AT1TE53210	Chr1	16148705	16148760	6	0.410714	0.0425532	0.0526316	9.33333	7.83333	9.5	0.00324411	AT1TE53210	NA	NA
Chr2	19206351	19206606	CDS	-	AT2G46740.1	Chr2	19206550	19206615	5	0.535714	0.15	0.0277778	11.2	8	7.2	0.00327216	AT2G46740	protein_coding_gene	D-arabinono-1, 4-lactone oxidase family protein
Chr2	19206607	19206752	intron	-	AT2G46740.1	Chr2	19206550	19206615	5	0.535714	0.15	0.0277778	11.2	8	7.2	0.00327216	AT2G46740	protein_coding_gene	D-arabinono-1, 4-lactone oxidase family protein
Chr1	21857822	21857844	RC/Helitron	-	AT1TE72125	Chr1	21857821	21857837	6	0.854545	0.829787	0.4	9.16667	7.83333	7.5	0.00327611	AT1TE72125	NA	NA
Chr2	9262582	9263581	upstream	+	AT2G21655.1	Chr2	9262739	9262836	5	0.375	0	0.508475	9.6	9.4	11.8	0.00330708	AT2G21655	protein_coding_gene	Protein of unknown function (DUF784)
Chr2	9262762	9263579	RC/Helitron	-	AT2TE39260	Chr2	9262739	9262836	5	0.375	0	0.508475	9.6	9.4	11.8	0.00330708	AT2TE39260	NA	NA
Chr4	998135	998379	CDS	+	AT4G02280.1	Chr4	998141	998261	10	0.35	0.177419	0.015625	6	6.2	6.4	0.00331325	AT4G02280	protein_coding_gene	sucrose synthase 3
Chr3	826437	827436	upstream	-	AT3G03470.1	Chr3	827076	827115	5	0.5	0.121951	0.72973	10.4	8.2	7.4	0.00331969	AT3G03470	protein_coding_gene	subfamily A, family 87, cytochrome P450, polypeptide 9
Chr2	5291918	5292585	RC/Helitron	-	AT2TE21585	Chr2	5292513	5292580	6	0.65625	0.196078	0.736842	10.6667	8.5	6.33333	0.0033202	AT2TE21585	NA	NA
Chr5	10635688	10636687	upstream	+	AT5G28630.1	Chr5	10636172	10636243	8	0.753846	0.3125	0.684932	8.125	6	9.125	0.00333607	AT5G28630	protein_coding_gene	glycine-rich protein
Chr5	9948569	9948729	RC/Helitron	+	AT5TE36225	Chr5	9948724	9948890	6	0.884615	0.262295	0.8	8.66667	10.1667	10	0.00334417	AT5TE36225	NA	NA
Chr2	17634131	17635130	upstream	-	AT2G42330.1	Chr2	17634944	17635007	6	0.818182	0.293103	0.829268	11	9.66667	6.83333	0.00335457	AT2G42330	protein_coding_gene	GC-rich sequence DNA-binding factor-like protein with Tuftelin interacting domain
Chr2	17634131	17635130	upstream	-	AT2G42330.2	Chr2	17634944	17635007	6	0.818182	0.293103	0.829268	11	9.66667	6.83333	0.00335457	AT2G42330	protein_coding_gene	GC-rich sequence DNA-binding factor-like protein with Tuftelin interacting domain
Chr2	17634299	17635298	upstream	-	AT2G42330.1	Chr2	17634944	17635007	6	0.818182	0.293103	0.829268	11	9.66667	6.83333	0.00335457	AT2G42330	protein_coding_gene	GC-rich sequence DNA-binding factor-like protein with Tuftelin interacting domain
Chr2	17634299	17635298	upstream	-	AT2G42330.2	Chr2	17634944	17635007	6	0.818182	0.293103	0.829268	11	9.66667	6.83333	0.00335457	AT2G42330	protein_coding_gene	GC-rich sequence DNA-binding factor-like protein with Tuftelin interacting domain
Chr4	6123304	6124303	downstream	+	AT4G09680.1	Chr4	6124052	6124168	6	0.692308	0.262295	0.66	8.66667	10.1667	8.33333	0.00335457	AT4G09680	protein_coding_gene	conserved telomere maintenance component 1
Chr4	5965692	5970900	LTR/Copia	+	AT4TE25100	Chr4	5966135	5966313	6	0.914894	0.390244	0.936508	7.83333	6.83333	10.5	0.00335601	AT4TE25100	NA	NA
Chr5	8081561	8081822	LTR/Copia	-	AT5TE29230	Chr5	8081538	8081700	6	0.617647	0.275	0.0416667	11.3333	6.66667	8	0.00336343	AT5TE29230	NA	NA
Chr4	12853022	12853452	CDS	-	AT4G25000.1	Chr4	12853375	12853472	12	0.254098	0	0.405172	10.1667	6	9.66667	0.00337633	AT4G25000	protein_coding_gene	alpha-amylase-like
Chr4	12853453	12853523	intron	-	AT4G25000.1	Chr4	12853375	12853472	12	0.254098	0	0.405172	10.1667	6	9.66667	0.00337633	AT4G25000	protein_coding_gene	alpha-amylase-like
Chr2	15314355	15315354	upstream	-	AT2G36490.1	Chr2	15314821	15315008	14	0.221311	0.209677	0.06	8.71429	8.85714	7.14286	0.00338689	AT2G36490	protein_coding_gene	demeter-like 1
Chr2	15314807	15315806	upstream	-	AT2G36490.1	Chr2	15314821	15315008	14	0.221311	0.209677	0.06	8.71429	8.85714	7.14286	0.00338689	AT2G36490	protein_coding_gene	demeter-like 1
Chr2	15314963	15315278	RC/Helitron	-	AT2TE68230	Chr2	15314821	15315008	14	0.221311	0.209677	0.06	8.71429	8.85714	7.14286	0.00338689	AT2TE68230	NA	NA
Chr3	11641647	11642436	RC/Helitron	-	AT3TE48390	Chr3	11641690	11641824	6	0.0967742	0.3	0.837209	10.3333	8.33333	7.16667	0.00339275	AT3TE48390	NA	NA
Chr1	20590405	20591375	CDS	-	AT1G55200.1	Chr1	20591206	20591320	7	0.0377358	0.809524	0.0196078	7.57143	6	7.28571	0.00339458	AT1G55200	protein_coding_gene	Protein kinase protein with adenine nucleotide alpha hydrolases-like domain
Chr3	15702540	15705515	RC/Helitron	+	AT3TE63500	Chr3	15704476	15704618	6	0.775862	0.411765	0.2	9.66667	11.3333	6.66667	0.00339891	AT3TE63500	NA	NA
Chr2	3386102	3387101	upstream	-	AT2G07706.1	Chr2	3386980	3387179	24	0.0978723	0.206154	0.154167	19.5833	13.5417	20	0.00340159	AT2G07706	NA	NA
Chr2	3386349	3387348	upstream	+	AT2G07708.1	Chr2	3386980	3387179	24	0.0978723	0.206154	0.154167	19.5833	13.5417	20	0.00340159	AT2G07708	NA	NA
Chr2	3386460	3387459	upstream	+	AT2G07708.2	Chr2	3386980	3387179	24	0.0978723	0.206154	0.154167	19.5833	13.5417	20	0.00340159	AT2G07708	NA	NA
Chr2	3386850	3387349	5-UTR	+	AT2G07708.1	Chr2	3386980	3387179	24	0.0978723	0.206154	0.154167	19.5833	13.5417	20	0.00340159	AT2G07708	NA	NA
Chr2	11160679	11161397	intron	-	AT2G26215.1	Chr2	11160851	11160950	6	0.607143	0.785714	0.166667	9.33333	7	6	0.00340396	AT2G26215	NA	NA
Chr1	11536305	11537304	upstream	-	AT1G32070.1	Chr1	11537107	11537295	7	0.0625	0.545455	0.0363636	6.85714	7.85714	7.85714	0.00341727	AT1G32070	protein_coding_gene	nuclear shuttle interacting
Chr1	11536316	11537315	upstream	-	AT1G32070.3	Chr1	11537107	11537295	7	0.0625	0.545455	0.0363636	6.85714	7.85714	7.85714	0.00341727	AT1G32070	protein_coding_gene	nuclear shuttle interacting
Chr1	11536338	11537337	upstream	-	AT1G32070.2	Chr1	11537107	11537295	7	0.0625	0.545455	0.0363636	6.85714	7.85714	7.85714	0.00341727	AT1G32070	protein_coding_gene	nuclear shuttle interacting
Chr1	11536570	11537569	downstream	-	AT1G32080.1	Chr1	11537107	11537295	7	0.0625	0.545455	0.0363636	6.85714	7.85714	7.85714	0.00341727	AT1G32080	protein_coding_gene	membrane protein, putative
Chr1	11537285	11537387	LTR/Copia	+	AT1TE37345	Chr1	11537107	11537295	7	0.0625	0.545455	0.0363636	6.85714	7.85714	7.85714	0.00341727	AT1TE37345	NA	NA
Chr4	16547256	16547407	CDS	-	AT4G34660.1	Chr4	16547289	16547404	8	0.702128	0.12069	0.769231	5.875	7.25	6.5	0.00343586	AT4G34660	protein_coding_gene	SH3 domain-containing protein
Chr4	16547256	16547407	CDS	-	AT4G34660.2	Chr4	16547289	16547404	8	0.702128	0.12069	0.769231	5.875	7.25	6.5	0.00343586	AT4G34660	protein_coding_gene	SH3 domain-containing protein
Chr4	16547256	16547407	CDS	-	AT4G34660.3	Chr4	16547289	16547404	8	0.702128	0.12069	0.769231	5.875	7.25	6.5	0.00343586	AT4G34660	protein_coding_gene	SH3 domain-containing protein
Chr1	730792	731791	downstream	-	AT1G03080.1	Chr1	731463	731624	11	0	0	0.135802	6.90909	6.09091	7.36364	0.00346433	AT1G03080	protein_coding_gene	kinase interacting (KIP1-like) family protein
Chr1	731379	731524	3-UTR	+	AT1G03070.2	Chr1	731463	731624	11	0	0	0.135802	6.90909	6.09091	7.36364	0.00346433	AT1G03070	protein_coding_gene	Bax inhibitor-1 family protein
Chr1	731379	731556	3-UTR	+	AT1G03070.1	Chr1	731463	731624	11	0	0	0.135802	6.90909	6.09091	7.36364	0.00346433	AT1G03070	protein_coding_gene	Bax inhibitor-1 family protein
Chr1	731525	732524	downstream	+	AT1G03070.2	Chr1	731463	731624	11	0	0	0.135802	6.90909	6.09091	7.36364	0.00346433	AT1G03070	protein_coding_gene	Bax inhibitor-1 family protein
Chr1	731557	732556	downstream	+	AT1G03070.1	Chr1	731463	731624	11	0	0	0.135802	6.90909	6.09091	7.36364	0.00346433	AT1G03070	protein_coding_gene	Bax inhibitor-1 family protein
Chr1	731610	731792	3-UTR	-	AT1G03080.1	Chr1	731463	731624	11	0	0	0.135802	6.90909	6.09091	7.36364	0.00346433	AT1G03080	protein_coding_gene	kinase interacting (KIP1-like) family protein
Chr5	24106448	24107447	downstream	-	AT5G59840.1	Chr5	24106675	24106752	9	0.542857	0.830508	0.354167	7.77778	6.55556	5.33333	0.00346886	AT5G59840	protein_coding_gene	Ras-related small GTP-binding family protein
Chr5	24106633	24106720	intron	+	AT5G59830.1	Chr5	24106675	24106752	9	0.542857	0.830508	0.354167	7.77778	6.55556	5.33333	0.00346886	AT5G59830	NA	NA
Chr5	24106633	24106720	intron	+	AT5G59830.2	Chr5	24106675	24106752	9	0.542857	0.830508	0.354167	7.77778	6.55556	5.33333	0.00346886	AT5G59830	NA	NA
Chr5	24106721	24106919	CDS	+	AT5G59830.1	Chr5	24106675	24106752	9	0.542857	0.830508	0.354167	7.77778	6.55556	5.33333	0.00346886	AT5G59830	NA	NA
Chr5	24106721	24106919	CDS	+	AT5G59830.2	Chr5	24106675	24106752	9	0.542857	0.830508	0.354167	7.77778	6.55556	5.33333	0.00346886	AT5G59830	NA	NA
Chr1	23734999	23735071	CDS	+	AT1G63950.1	Chr1	23735049	23735103	6	0.724638	0.4	0.980769	11.5	8.33333	8.66667	0.00350165	AT1G63950	protein_coding_gene	Heavy metal transport/detoxification superfamily protein
Chr1	23735072	23735286	intron	+	AT1G63950.1	Chr1	23735049	23735103	6	0.724638	0.4	0.980769	11.5	8.33333	8.66667	0.00350165	AT1G63950	protein_coding_gene	Heavy metal transport/detoxification superfamily protein
Chr4	4995269	4996186	RC/Helitron	-	AT4TE20860	Chr4	4995548	4995716	6	0.378788	0.0638298	0.0166667	11	7.83333	10	0.00350587	AT4TE20860	NA	NA
Chr1	19874971	19875198	DNA/HAT	+	AT1TE65700	Chr1	19874978	19875094	10	0.422018	0	0.375	10.9	6.8	6.4	0.00355622	AT1TE65700	NA	NA
Chr5	16594931	16594982	CDS	+	AT5G41470.1	Chr5	16594935	16595117	8	0.0114943	0.6	0.0192308	10.875	6.25	6.5	0.0035627	AT5G41470	protein_coding_gene	Nuclear transport factor 2 (NTF2) family protein
Chr5	16594965	16595964	upstream	+	AT5G41480.1	Chr5	16594935	16595117	8	0.0114943	0.6	0.0192308	10.875	6.25	6.5	0.0035627	AT5G41480	protein_coding_gene	Folylpolyglutamate synthetase family protein
Chr5	16594983	16595082	intron	+	AT5G41470.1	Chr5	16594935	16595117	8	0.0114943	0.6	0.0192308	10.875	6.25	6.5	0.0035627	AT5G41470	protein_coding_gene	Nuclear transport factor 2 (NTF2) family protein
Chr5	16595083	16595137	CDS	+	AT5G41470.1	Chr5	16594935	16595117	8	0.0114943	0.6	0.0192308	10.875	6.25	6.5	0.0035627	AT5G41470	protein_coding_gene	Nuclear transport factor 2 (NTF2) family protein
Chr1	11588338	11589166	CDS	-	AT1G32180.1	Chr1	11588541	11588727	12	0.0350877	0.443182	0	9.5	7.33333	9.41667	0.00356661	AT1G32180	protein_coding_gene	cellulose synthase-like D6
Chr5	3386834	3387538	CDS	+	AT5G10720.1	Chr5	3386939	3387137	10	0.176471	0.0298507	0.012987	6.8	6.7	7.7	0.00357299	AT5G10720	protein_coding_gene	histidine kinase 5
Chr1	23585723	23586722	upstream	-	AT1G63610.2	Chr1	23586568	23586692	8	0.0853659	0	0.642857	10.25	7.375	8.75	0.00359539	AT1G63610	NA	NA
Chr1	23585727	23586726	upstream	-	AT1G63610.1	Chr1	23586568	23586692	8	0.0853659	0	0.642857	10.25	7.375	8.75	0.00359539	AT1G63610	NA	NA
Chr1	23586056	23587055	upstream	+	AT1G63630.2	Chr1	23586568	23586692	8	0.0853659	0	0.642857	10.25	7.375	8.75	0.00359539	AT1G63630	protein_coding_gene	Tetratricopeptide repeat (TPR)-like superfamily protein
Chr1	23586414	23587413	upstream	+	AT1G63630.2	Chr1	23586568	23586692	8	0.0853659	0	0.642857	10.25	7.375	8.75	0.00359539	AT1G63630	protein_coding_gene	Tetratricopeptide repeat (TPR)-like superfamily protein
Chr1	23586611	23587610	upstream	+	AT1G63630.2	Chr1	23586568	23586692	8	0.0853659	0	0.642857	10.25	7.375	8.75	0.00359539	AT1G63630	protein_coding_gene	Tetratricopeptide repeat (TPR)-like superfamily protein
Chr1	22773364	22773582	CDS	-	AT1G61680.1	Chr1	22773515	22773641	8	0.0727273	0.552632	0	6.875	4.75	6.375	0.00359724	AT1G61680	protein_coding_gene	terpene synthase 14
Chr1	22773364	22773582	CDS	-	AT1G61680.2	Chr1	22773515	22773641	8	0.0727273	0.552632	0	6.875	4.75	6.375	0.00359724	AT1G61680	protein_coding_gene	terpene synthase 14
Chr1	22773583	22773687	intron	-	AT1G61680.1	Chr1	22773515	22773641	8	0.0727273	0.552632	0	6.875	4.75	6.375	0.00359724	AT1G61680	protein_coding_gene	terpene synthase 14
Chr1	22773583	22773687	intron	-	AT1G61680.2	Chr1	22773515	22773641	8	0.0727273	0.552632	0	6.875	4.75	6.375	0.00359724	AT1G61680	protein_coding_gene	terpene synthase 14
Chr5	9379797	9380796	downstream	+	AT5G26600.2	Chr5	9380376	9380496	7	0.75	0.836364	0.384615	10.2857	7.85714	7.42857	0.00360404	AT5G26600	protein_coding_gene	Pyridoxal phosphate (PLP)-dependent transferases superfamily protein
Chr5	9379923	9380660	DNA/MuDR	+	AT5TE34020	Chr5	9380376	9380496	7	0.75	0.836364	0.384615	10.2857	7.85714	7.42857	0.00360404	AT5TE34020	NA	NA
Chr2	3533345	3539333	LTR/Gypsy	+	AT2TE15415	Chr2	3534455	3534641	5	0.630435	0.0294118	0	9.2	6.8	8.2	0.0036511	AT2TE15415	NA	NA
Chr1	13339850	13340447	CDS	-	AT1G35880.1	Chr1	13339795	13339971	11	0.232323	0.193548	0.0169492	9	8.45455	10.7273	0.00365291	AT1G35880	NA	NA
Chr3	11785187	11785376	CDS	-	AT3G30160.1	Chr3	11785207	11785272	9	0.140625	0.0806452	0.436364	7.11111	6.88889	6.11111	0.0036658	AT3G30160	NA	NA
Chr4	3614716	3615360	LTR/Gypsy	+	AT4TE16140	Chr4	3615158	3615213	6	0.852941	0.258065	0.945455	5.66667	5.16667	9.16667	0.00367112	AT4TE16140	NA	NA
Chr5	1601368	1602367	upstream	+	AT5G05410.1	Chr5	1601876	1602054	6	0	0.0681818	0.175	6.16667	7.33333	6.66667	0.00368076	AT5G05410	protein_coding_gene	DRE-binding protein 2A
Chr5	1601368	1602367	upstream	+	AT5G05410.2	Chr5	1601876	1602054	6	0	0.0681818	0.175	6.16667	7.33333	6.66667	0.00368076	AT5G05410	protein_coding_gene	DRE-binding protein 2A
Chr5	1601648	1602647	upstream	+	AT5G05410.1	Chr5	1601876	1602054	6	0	0.0681818	0.175	6.16667	7.33333	6.66667	0.00368076	AT5G05410	protein_coding_gene	DRE-binding protein 2A
Chr5	1601648	1602647	upstream	+	AT5G05410.2	Chr5	1601876	1602054	6	0	0.0681818	0.175	6.16667	7.33333	6.66667	0.00368076	AT5G05410	protein_coding_gene	DRE-binding protein 2A
Chr5	16855645	16856644	upstream	-	AT5G42190.1	Chr5	16856617	16856795	9	0.25974	0.0338983	0	8.55556	6.55556	6.44444	0.00372954	AT5G42190	protein_coding_gene	E3 ubiquitin ligase SCF complex subunit SKP1/ASK1 family protein
Chr5	16855737	16856860	LINE/L1	-	AT5TE60860	Chr5	16856617	16856795	9	0.25974	0.0338983	0	8.55556	6.55556	6.44444	0.00372954	AT5TE60860	NA	NA
Chr2	10161541	10162767	RC/Helitron	+	AT2TE43465	Chr2	10161963	10162003	6	0.683333	0.12766	0.707317	10	7.83333	6.83333	0.00377826	AT2TE43465	NA	NA
Chr4	1312394	1317220	LTR/Copia	-	AT4TE06710	Chr4	1315550	1315637	6	0.901961	0.21875	0.78	8.5	5.33333	8.33333	0.0037786	AT4TE06710	NA	NA
Chr5	19090023	19091022	downstream	+	AT5G47020.1	Chr5	19090415	19090606	10	0.1	0.0196078	0	6	5.1	7	0.00380777	AT5G47020	NA	NA
Chr5	19090383	19090649	CDS	+	AT5G47030.1	Chr5	19090415	19090606	10	0.1	0.0196078	0	6	5.1	7	0.00380777	AT5G47030	protein_coding_gene	delta/epsilon subunit, F1 complex, ATPase
Chr5	3494330	3495329	upstream	+	AT5G11040.1	Chr5	3494814	3494902	6	0.104167	0.0175439	0	8	9.5	5	0.00391325	AT5G11040	protein_coding_gene	TRS120
Chr5	3494649	3494828	CDS	-	AT5G11030.1	Chr5	3494814	3494902	6	0.104167	0.0175439	0	8	9.5	5	0.00391325	AT5G11030	protein_coding_gene	aberrant lateral root formation 4
Chr5	3494649	3494828	CDS	-	AT5G11030.2	Chr5	3494814	3494902	6	0.104167	0.0175439	0	8	9.5	5	0.00391325	AT5G11030	protein_coding_gene	aberrant lateral root formation 4
Chr5	3494649	3494828	CDS	-	AT5G11030.3	Chr5	3494814	3494902	6	0.104167	0.0175439	0	8	9.5	5	0.00391325	AT5G11030	protein_coding_gene	aberrant lateral root formation 4
Chr5	3494829	3494984	intron	-	AT5G11030.1	Chr5	3494814	3494902	6	0.104167	0.0175439	0	8	9.5	5	0.00391325	AT5G11030	protein_coding_gene	aberrant lateral root formation 4
Chr5	3494829	3494984	intron	-	AT5G11030.2	Chr5	3494814	3494902	6	0.104167	0.0175439	0	8	9.5	5	0.00391325	AT5G11030	protein_coding_gene	aberrant lateral root formation 4
Chr5	3494829	3494984	intron	-	AT5G11030.3	Chr5	3494814	3494902	6	0.104167	0.0175439	0	8	9.5	5	0.00391325	AT5G11030	protein_coding_gene	aberrant lateral root formation 4
Chr1	2514373	2516598	CDS	-	AT1G08070.1	Chr1	2515805	2515952	8	0.309091	0.0526316	0	6.875	4.75	8.125	0.00392407	AT1G08070	protein_coding_gene	Tetratricopeptide repeat (TPR)-like superfamily protein
Chr1	18033270	18034111	DNA/HAT	+	AT1TE59800	Chr1	18034024	18034126	8	0.25	0.0454545	0.109375	7.5	5.5	8	0.00394213	AT1TE59800	NA	NA
Chr3	8596060	8597766	RC/Helitron	-	AT3TE36040	Chr3	8597417	8597466	6	0.571429	0.0285714	0.527778	7	5.83333	6	0.00394612	AT3TE36040	NA	NA
Chr1	21911772	21913053	RC/Helitron	-	AT1TE72310	Chr1	21912361	21912557	8	0.0786517	0.0246914	0.492537	11.125	10.125	8.375	0.00394921	AT1TE72310	NA	NA
Chr4	14333491	14334240	LINE/L1	+	AT4TE67780	Chr4	14334082	14334198	5	0.972973	0.358974	0.983607	7.4	7.8	12.2	0.00396891	AT4TE67780	NA	NA
Chr4	14333527	14335254	CDS	+	AT4G29090.1	Chr4	14334082	14334198	5	0.972973	0.358974	0.983607	7.4	7.8	12.2	0.00396891	AT4G29090	protein_coding_gene	Ribonuclease H-like superfamily protein
Chr5	5797178	5798177	downstream	+	AT5G17580.1	Chr5	5797456	5797645	12	0.1	0	0.0234375	9.16667	7.08333	10.6667	0.00396986	AT5G17580	protein_coding_gene	Phototropic-responsive NPH3 family protein
Chr5	5797370	5797948	CDS	-	AT5G17590.1	Chr5	5797456	5797645	12	0.1	0	0.0234375	9.16667	7.08333	10.6667	0.00396986	AT5G17590	protein_coding_gene	Putative membrane lipoprotein
Chr4	14196005	14196467	RC/Helitron	-	AT4TE67170	Chr4	14196263	14196345	5	0.722222	0.02	0.0178571	10.8	10	11.2	0.00398063	AT4TE67170	NA	NA
Chr3	16831727	16831834	intron	-	AT3G45800.1	Chr3	16831802	16831956	6	0.836364	0.4	0.781818	9.16667	7.5	9.16667	0.00398411	AT3G45800	protein_coding_gene	Plant protein 1589 of unknown function
Chr3	16831835	16832206	CDS	-	AT3G45800.1	Chr3	16831802	16831956	6	0.836364	0.4	0.781818	9.16667	7.5	9.16667	0.00398411	AT3G45800	protein_coding_gene	Plant protein 1589 of unknown function
Chr5	14231242	14231905	RC/Helitron	-	AT5TE50880	Chr5	14231714	14231852	5	0.272727	0.571429	0	8.8	7	6.2	0.00399518	AT5TE50880	NA	NA
Chr2	8227622	8228621	downstream	+	AT2G18960.1	Chr2	8227642	8227734	8	0.0166667	0.226415	0.0178571	7.5	6.625	7	0.00400628	AT2G18960	protein_coding_gene	H(+)-ATPase 1
Chr4	17626845	17627045	CDS	-	AT4G37510.1	Chr4	17626923	17627025	6	0.942857	0.970588	0.475	5.83333	5.66667	6.66667	0.00400933	AT4G37510	protein_coding_gene	Ribonuclease III family protein
Chr3	4954505	4954668	CDS	-	AT3G14750.1	Chr3	4954566	4954639	5	0.826087	0.310345	0.90566	9.2	5.8	10.6	0.00401706	AT3G14750	NA	NA
Chr1	25261207	25262206	upstream	+	AT1G67430.1	Chr1	25261439	25261537	6	0.169231	0.0208333	0	10.8333	8	8.83333	0.00404257	AT1G67430	protein_coding_gene	Ribosomal protein L22p/L17e family protein
Chr1	25261207	25262206	upstream	+	AT1G67430.2	Chr1	25261439	25261537	6	0.169231	0.0208333	0	10.8333	8	8.83333	0.00404257	AT1G67430	protein_coding_gene	Ribosomal protein L22p/L17e family protein
Chr5	6295581	6295810	3-UTR	+	AT5G18860.1	Chr5	6295756	6295788	5	0.0178571	0.521739	0.133333	11.2	9.2	12	0.00405273	AT5G18860	protein_coding_gene	inosine-uridine preferring nucleoside hydrolase family protein
Chr5	6295765	6295804	RC/Helitron	-	AT5TE22810	Chr5	6295756	6295788	5	0.0178571	0.521739	0.133333	11.2	9.2	12	0.00405273	AT5TE22810	NA	NA
Chr1	23967848	23968847	upstream	+	AT1G64550.1	Chr1	23967936	23967976	6	0.0263158	0.551724	0	6.33333	4.83333	4.33333	0.00407532	AT1G64550	protein_coding_gene	general control non-repressible 3
Chr1	23967906	23968046	CDS	+	AT1G64540.1	Chr1	23967936	23967976	6	0.0263158	0.551724	0	6.33333	4.83333	4.33333	0.00407532	AT1G64540	protein_coding_gene	F-box/FBD-like domains containing protein
Chr2	17425330	17427041	CDS	-	AT2G41770.1	Chr2	17426736	17426920	6	0.126761	0	0.015873	11.8333	8.33333	10.5	0.00407532	AT2G41770	protein_coding_gene	Protein of unknown function (DUF288)
Chr4	12841887	12842886	upstream	+	AT4G24974.1	Chr4	12842210	12842295	5	0.864865	0.358491	0.666667	7.4	10.6	6	0.00416421	AT4G24974	protein_coding_gene	Plant self-incompatibility protein S1 family
Chr3	15225347	15225506	RathE1_cons	+	AT3TE61910	Chr3	15225474	15225652	9	0.333333	0.0784314	0.177778	7.33333	5.66667	5	0.00424608	AT3TE61910	NA	NA
Chr3	15225460	15226459	upstream	-	AT3G43270.1	Chr3	15225474	15225652	9	0.333333	0.0784314	0.177778	7.33333	5.66667	5	0.00424608	AT3G43270	protein_coding_gene	Plant invertase/pectin methylesterase inhibitor superfamily
Chr2	8451162	8452179	DNA/MuDR	-	AT2TE35290	Chr2	8451557	8451605	5	0.685185	0.15625	0.0151515	10.8	12.8	13.2	0.00424901	AT2TE35290	NA	NA
Chr5	93145	94144	downstream	-	AT5G01230.2	Chr5	94041	94128	5	0.75	0.909091	0.0714286	8	4.4	8.4	0.00427867	AT5G01230	protein_coding_gene	S-adenosyl-L-methionine-dependent methyltransferases superfamily protein
Chr5	93371	94370	downstream	-	AT5G01230.2	Chr5	94041	94128	5	0.75	0.909091	0.0714286	8	4.4	8.4	0.00427867	AT5G01230	protein_coding_gene	S-adenosyl-L-methionine-dependent methyltransferases superfamily protein
Chr5	93692	94691	downstream	-	AT5G01230.2	Chr5	94041	94128	5	0.75	0.909091	0.0714286	8	4.4	8.4	0.00427867	AT5G01230	protein_coding_gene	S-adenosyl-L-methionine-dependent methyltransferases superfamily protein
Chr5	93948	94145	3-UTR	-	AT5G01230.2	Chr5	94041	94128	5	0.75	0.909091	0.0714286	8	4.4	8.4	0.00427867	AT5G01230	protein_coding_gene	S-adenosyl-L-methionine-dependent methyltransferases superfamily protein
Chr5	94001	94084	intron	-	AT5G01230.1	Chr5	94041	94128	5	0.75	0.909091	0.0714286	8	4.4	8.4	0.00427867	AT5G01230	protein_coding_gene	S-adenosyl-L-methionine-dependent methyltransferases superfamily protein
Chr5	94085	94145	CDS	-	AT5G01230.1	Chr5	94041	94128	5	0.75	0.909091	0.0714286	8	4.4	8.4	0.00427867	AT5G01230	protein_coding_gene	S-adenosyl-L-methionine-dependent methyltransferases superfamily protein
Chr3	9975811	9975971	CDS	-	AT3G27040.1	Chr3	9975869	9976062	8	0.884058	0.38	0.933333	8.625	6.25	7.5	0.00431302	AT3G27040	protein_coding_gene	Meprin and TRAF (MATH) homology domain-containing protein
Chr3	9975972	9976051	intron	-	AT3G27040.1	Chr3	9975869	9976062	8	0.884058	0.38	0.933333	8.625	6.25	7.5	0.00431302	AT3G27040	protein_coding_gene	Meprin and TRAF (MATH) homology domain-containing protein
Chr3	9976052	9976181	CDS	-	AT3G27040.1	Chr3	9975869	9976062	8	0.884058	0.38	0.933333	8.625	6.25	7.5	0.00431302	AT3G27040	protein_coding_gene	Meprin and TRAF (MATH) homology domain-containing protein
Chr4	1378071	1378157	intron	-	AT4G03110.1	Chr4	1378145	1378286	8	0.526316	0	0.264151	7.125	6.5	6.625	0.00431926	AT4G03110	protein_coding_gene	RNA-binding protein-defense related 1
Chr4	1378071	1378157	intron	-	AT4G03110.2	Chr4	1378145	1378286	8	0.526316	0	0.264151	7.125	6.5	6.625	0.00431926	AT4G03110	protein_coding_gene	RNA-binding protein-defense related 1
Chr4	1378158	1378209	CDS	-	AT4G03110.1	Chr4	1378145	1378286	8	0.526316	0	0.264151	7.125	6.5	6.625	0.00431926	AT4G03110	protein_coding_gene	RNA-binding protein-defense related 1
Chr4	1378158	1378209	CDS	-	AT4G03110.2	Chr4	1378145	1378286	8	0.526316	0	0.264151	7.125	6.5	6.625	0.00431926	AT4G03110	protein_coding_gene	RNA-binding protein-defense related 1
Chr4	1378210	1378844	intron	-	AT4G03110.1	Chr4	1378145	1378286	8	0.526316	0	0.264151	7.125	6.5	6.625	0.00431926	AT4G03110	protein_coding_gene	RNA-binding protein-defense related 1
Chr4	1378210	1378844	intron	-	AT4G03110.2	Chr4	1378145	1378286	8	0.526316	0	0.264151	7.125	6.5	6.625	0.00431926	AT4G03110	protein_coding_gene	RNA-binding protein-defense related 1
Chr4	10440244	10443785	CDS	-	AT4G19050.1	Chr4	10442496	10442569	8	0.705882	0.767857	0.343284	12.75	7	8.375	0.00432901	AT4G19050	protein_coding_gene	NB-ARC domain-containing disease resistance protein
Chr3	11283806	11283960	RathE3_cons	+	AT3TE47015	Chr3	11283804	11283950	6	0.425532	0.162791	0.585366	7.83333	7.16667	6.83333	0.00434866	AT3TE47015	NA	NA
Chr4	14736506	14736726	CDS	+	AT4G30130.1	Chr4	14736694	14736816	6	0.189189	0.677419	0.977778	6.16667	5.16667	7.5	0.00435794	AT4G30130	protein_coding_gene	Protein of unknown function (DUF630 and DUF632)
Chr4	14736727	14736798	intron	+	AT4G30130.1	Chr4	14736694	14736816	6	0.189189	0.677419	0.977778	6.16667	5.16667	7.5	0.00435794	AT4G30130	protein_coding_gene	Protein of unknown function (DUF630 and DUF632)
Chr4	14736799	14737022	CDS	+	AT4G30130.1	Chr4	14736694	14736816	6	0.189189	0.677419	0.977778	6.16667	5.16667	7.5	0.00435794	AT4G30130	protein_coding_gene	Protein of unknown function (DUF630 and DUF632)
Chr2	1709978	1710600	LTR/Copia	+	AT2TE07935	Chr2	1710183	1710334	6	0.610169	0.6	0.0833333	9.83333	10	10	0.00435921	AT2TE07935	NA	NA
Chr5	22570410	22570715	CDS	+	AT5G55760.1	Chr5	22570538	22570685	6	0.634921	0	0.508197	10.5	8.66667	10.1667	0.0043818	AT5G55760	protein_coding_gene	sirtuin 1
Chr5	18974230	18976008	CDS	+	AT5G46760.1	Chr5	18975703	18975750	5	0.321429	0.0588235	0.736111	11.2	6.8	14.4	0.00444166	AT5G46760	protein_coding_gene	Basic helix-loop-helix (bHLH) DNA-binding family protein
Chr2	6088447	6088585	intron	+	AT2G14365.1	Chr2	6088446	6088684	7	0.016129	0.442857	0.0483871	8.85714	10	8.85714	0.00445079	AT2G14365	protein_coding_gene	low-molecular-weight cysteine-rich 84
Chr2	6088586	6088737	CDS	+	AT2G14365.1	Chr2	6088446	6088684	7	0.016129	0.442857	0.0483871	8.85714	10	8.85714	0.00445079	AT2G14365	protein_coding_gene	low-molecular-weight cysteine-rich 84
Chr1	17574905	17575699	CDS	-	AT1G47765.1	Chr1	17575022	17575094	7	0.788462	0.796875	0.27451	7.42857	9.14286	7.28571	0.00446024	AT1G47765	protein_coding_gene	F-box and associated interaction domains-containing protein
Chr2	14375813	14376059	CDS	-	AT2G34030.1	Chr2	14375904	14376088	9	0.821429	0.815789	0.384615	9.33333	8.44444	8.66667	0.0044775	AT2G34030	protein_coding_gene	Calcium-binding EF-hand family protein
Chr2	14376060	14376141	intron	-	AT2G34030.1	Chr2	14375904	14376088	9	0.821429	0.815789	0.384615	9.33333	8.44444	8.66667	0.0044775	AT2G34030	protein_coding_gene	Calcium-binding EF-hand family protein
Chr1	23855566	23856565	upstream	-	AT1G64280.1	Chr1	23856241	23856306	10	0.638554	0.28125	0.672414	8.3	6.4	5.8	0.00448881	AT1G64280	protein_coding_gene	regulatory protein (NPR1)
Chr5	16600444	16601607	CDS	+	AT5G41490.1	Chr5	16601132	16601326	6	0.222222	0.314286	0.852941	7.5	5.83333	5.66667	0.00455442	AT5G41490	protein_coding_gene	F-box associated ubiquitination effector family protein
Chr3	6728212	6729551	RC/Helitron	-	AT3TE28255	Chr3	6728211	6728280	6	0.0188679	0.0434783	0.265306	8.83333	7.66667	8.16667	0.00457258	AT3TE28255	NA	NA
Chr5	3367603	3368602	upstream	-	AT5G10650.2	Chr5	3368367	3368489	6	0.127273	0.0277778	0	9.16667	6	7.66667	0.00457859	AT5G10650	protein_coding_gene	RING/U-box superfamily protein
Chr5	3368127	3369126	upstream	-	AT5G10650.1	Chr5	3368367	3368489	6	0.127273	0.0277778	0	9.16667	6	7.66667	0.00457859	AT5G10650	protein_coding_gene	RING/U-box superfamily protein
Chr5	3368408	3368479	DNA/MuDR	+	AT5TE12240	Chr5	3368367	3368489	6	0.127273	0.0277778	0	9.16667	6	7.66667	0.00457859	AT5TE12240	NA	NA
Chr4	8277853	8277942	CDS	-	AT4G14368.1	Chr4	8277914	8278073	10	0.717949	0.346154	0.37931	7.8	7.8	8.7	0.00458349	AT4G14368	protein_coding_gene	Regulator of chromosome condensation (RCC1) family protein
Chr4	8277943	8278052	intron	-	AT4G14368.1	Chr4	8277914	8278073	10	0.717949	0.346154	0.37931	7.8	7.8	8.7	0.00458349	AT4G14368	protein_coding_gene	Regulator of chromosome condensation (RCC1) family protein
Chr4	8278053	8278139	CDS	-	AT4G14368.1	Chr4	8277914	8278073	10	0.717949	0.346154	0.37931	7.8	7.8	8.7	0.00458349	AT4G14368	protein_coding_gene	Regulator of chromosome condensation (RCC1) family protein
Chr1	24230902	24231901	downstream	+	AT1G65230.1	Chr1	24231453	24231575	9	0.752941	0.852459	0.216667	9.44444	6.77778	6.66667	0.00462905	AT1G65230	protein_coding_gene	Uncharacterized conserved protein (DUF2358)
Chr1	24231425	24231541	intron	-	AT1G65240.1	Chr1	24231453	24231575	9	0.752941	0.852459	0.216667	9.44444	6.77778	6.66667	0.00462905	AT1G65240	protein_coding_gene	Eukaryotic aspartyl protease family protein
Chr1	24231542	24231632	CDS	-	AT1G65240.1	Chr1	24231453	24231575	9	0.752941	0.852459	0.216667	9.44444	6.77778	6.66667	0.00462905	AT1G65240	protein_coding_gene	Eukaryotic aspartyl protease family protein
Chr4	3361520	3362383	RC/Helitron	+	AT4TE15345	Chr4	3362333	3362427	6	0.372549	0.882353	0.8	8.5	5.66667	8.33333	0.0046416	AT4TE15345	NA	NA
Chr4	3362384	3362468	RC/Helitron	+	AT4TE15350	Chr4	3362333	3362427	6	0.372549	0.882353	0.8	8.5	5.66667	8.33333	0.0046416	AT4TE15350	NA	NA
Chr4	551975	552145	CDS	+	AT4G01330.1	Chr4	552005	552053	7	0.729167	0.785714	0.0175439	6.85714	8	8.14286	0.00467156	AT4G01330	protein_coding_gene	Protein kinase superfamily protein
Chr4	551975	552145	CDS	+	AT4G01330.2	Chr4	552005	552053	7	0.729167	0.785714	0.0175439	6.85714	8	8.14286	0.00467156	AT4G01330	protein_coding_gene	Protein kinase superfamily protein
Chr5	22218433	22219432	downstream	-	AT5G54690.1	Chr5	22219031	22219219	10	0.211009	0	0.352941	10.9	9.6	10.2	0.00468486	AT5G54690	protein_coding_gene	galacturonosyltransferase 12
Chr5	22218993	22219273	3-UTR	+	AT5G54680.1	Chr5	22219031	22219219	10	0.211009	0	0.352941	10.9	9.6	10.2	0.00468486	AT5G54680	protein_coding_gene	basic helix-loop-helix (bHLH) DNA-binding superfamily protein
Chr1	7569902	7570901	upstream	-	AT1G21590.1	Chr1	7570236	7570319	6	0.106383	0	0.0263158	7.83333	5.5	6.33333	0.00474594	AT1G21590	protein_coding_gene	Protein kinase protein with adenine nucleotide alpha hydrolases-like domain
Chr1	7570020	7571019	downstream	-	AT1G21600.2	Chr1	7570236	7570319	6	0.106383	0	0.0263158	7.83333	5.5	6.33333	0.00474594	AT1G21600	protein_coding_gene	plastid transcriptionally active 6
Chr1	25311308	25312307	downstream	+	AT1G67530.1	Chr1	25312035	25312087	6	0.0166667	0.354167	0	10	8	9.83333	0.00474594	AT1G67530	protein_coding_gene	ARM repeat superfamily protein
Chr1	25311308	25312307	downstream	+	AT1G67530.2	Chr1	25312035	25312087	6	0.0166667	0.354167	0	10	8	9.83333	0.00474594	AT1G67530	protein_coding_gene	ARM repeat superfamily protein
Chr1	25311495	25312193	CDS	-	AT1G67540.1	Chr1	25312035	25312087	6	0.0166667	0.354167	0	10	8	9.83333	0.00474594	AT1G67540	NA	NA
Chr1	25311495	25312259	CDS	-	AT1G67540.2	Chr1	25312035	25312087	6	0.0166667	0.354167	0	10	8	9.83333	0.00474594	AT1G67540	NA	NA
Chr1	25311840	25312839	upstream	+	AT1G67550.1	Chr1	25312035	25312087	6	0.0166667	0.354167	0	10	8	9.83333	0.00474594	AT1G67550	protein_coding_gene	urease
Chr4	2680214	2681213	downstream	+	AT4G05190.1	Chr4	2681115	2681160	6	0.386364	0.0555556	0	7.33333	6	6.33333	0.00474594	AT4G05190	protein_coding_gene	kinesin 5
Chr4	2681053	2681174	CDS	-	AT4G05200.1	Chr4	2681115	2681160	6	0.386364	0.0555556	0	7.33333	6	6.33333	0.00474594	AT4G05200	protein_coding_gene	cysteine-rich RLK (RECEPTOR-like protein kinase) 25
Chr1	20460647	20461646	downstream	+	AT1G54870.1	Chr1	20461353	20461504	6	0	0.442308	0.0684932	7	8.66667	12.1667	0.00476399	AT1G54870	protein_coding_gene	NAD(P)-binding Rossmann-fold superfamily protein
Chr1	20461199	20461527	intron	-	AT1G54880.1	Chr1	20461353	20461504	6	0	0.442308	0.0684932	7	8.66667	12.1667	0.00476399	AT1G54880	NA	NA
Chr2	10278665	10279407	DNA/HAT	-	AT2TE43990	Chr2	10278855	10278974	7	0.75	0.133333	0.761905	9.14286	8.57143	9	0.0047684	AT2TE43990	NA	NA
Chr5	10656372	10657692	RC/Helitron	+	AT5TE38795	Chr5	10656688	10656844	6	0.0172414	0.186441	0	9.66667	9.83333	7.33333	0.00478332	AT5TE38795	NA	NA
Chr4	1427327	1428326	upstream	+	AT4G03260.1	Chr4	1427459	1427585	6	0.883721	0.225806	0.923077	7.16667	5.16667	6.5	0.00478408	AT4G03260	protein_coding_gene	Outer arm dynein light chain 1 protein
Chr4	1427380	1427487	intron	+	AT4G03250.1	Chr4	1427459	1427585	6	0.883721	0.225806	0.923077	7.16667	5.16667	6.5	0.00478408	AT4G03250	protein_coding_gene	Homeodomain-like superfamily protein
Chr4	1427488	1427585	CDS	+	AT4G03250.1	Chr4	1427459	1427585	6	0.883721	0.225806	0.923077	7.16667	5.16667	6.5	0.00478408	AT4G03250	protein_coding_gene	Homeodomain-like superfamily protein
Chr5	24505316	24506315	upstream	-	AT5G60910.2	Chr5	24506308	24506471	6	0.132075	0	0.0588235	8.83333	7.16667	8.5	0.00478798	AT5G60910	protein_coding_gene	AGAMOUS-like 8
Chr5	24506143	24507142	upstream	-	AT5G60910.1	Chr5	24506308	24506471	6	0.132075	0	0.0588235	8.83333	7.16667	8.5	0.00478798	AT5G60910	protein_coding_gene	AGAMOUS-like 8
Chr1	1398321	1399320	upstream	+	AT1G04940.1	Chr1	1398710	1398845	8	0.101695	0	0.0188679	7.375	4.75	6.625	0.00487706	AT1G04940	protein_coding_gene	translocon at the inner envelope membrane of chloroplasts 20
Chr1	1398321	1399320	upstream	+	AT1G04945.3	Chr1	1398710	1398845	8	0.101695	0	0.0188679	7.375	4.75	6.625	0.00487706	AT1G04945	protein_coding_gene	HIT-type Zinc finger family protein
Chr1	1398439	1398987	CDS	-	AT1G04930.1	Chr1	1398710	1398845	8	0.101695	0	0.0188679	7.375	4.75	6.625	0.00487706	AT1G04930	protein_coding_gene	hydroxyproline-rich glycoprotein family protein
Chr1	1398439	1398987	CDS	-	AT1G04930.2	Chr1	1398710	1398845	8	0.101695	0	0.0188679	7.375	4.75	6.625	0.00487706	AT1G04930	protein_coding_gene	hydroxyproline-rich glycoprotein family protein
Chr1	1398464	1399463	upstream	+	AT1G04945.3	Chr1	1398710	1398845	8	0.101695	0	0.0188679	7.375	4.75	6.625	0.00487706	AT1G04945	protein_coding_gene	HIT-type Zinc finger family protein
Chr1	1398586	1399585	upstream	+	AT1G04940.1	Chr1	1398710	1398845	8	0.101695	0	0.0188679	7.375	4.75	6.625	0.00487706	AT1G04940	protein_coding_gene	translocon at the inner envelope membrane of chloroplasts 20
Chr1	1398586	1399585	upstream	+	AT1G04945.3	Chr1	1398710	1398845	8	0.101695	0	0.0188679	7.375	4.75	6.625	0.00487706	AT1G04945	protein_coding_gene	HIT-type Zinc finger family protein
Chr5	14218617	14219959	RC/Helitron	-	AT5TE50820	Chr5	14219355	14219402	7	0.130435	0.0344828	0	9.85714	8.28571	9	0.00488503	AT5TE50820	NA	NA
Chr4	7997980	7998314	intron	-	AT4G13780.1	Chr4	7998234	7998352	8	0.107692	0.0217391	0	8.125	5.75	7.625	0.0048946	AT4G13780	protein_coding_gene	putative, putative / methionyl-tRNA synthetase, putative / MetRS, methionine--tRNA ligase
Chr4	7998315	7998432	CDS	-	AT4G13780.1	Chr4	7998234	7998352	8	0.107692	0.0217391	0	8.125	5.75	7.625	0.0048946	AT4G13780	protein_coding_gene	putative, putative / methionyl-tRNA synthetase, putative / MetRS, methionine--tRNA ligase
Chr4	5140006	5141643	DNA/MuDR	+	AT4TE21325	Chr4	5141551	5141718	5	0.823529	0.677419	0	10.2	6.2	7.8	0.00489785	AT4TE21325	NA	NA
Chr4	5141644	5142092	RC/Helitron	+	AT4TE21330	Chr4	5141551	5141718	5	0.823529	0.677419	0	10.2	6.2	7.8	0.00489785	AT4TE21330	NA	NA
Chr5	10015668	10016667	downstream	+	AT5G27970.1	Chr5	10016545	10016671	7	0.380952	0.0930233	0.0153846	9	6.14286	9.28571	0.00494328	AT5G27970	protein_coding_gene	ARM repeat superfamily protein
Chr5	10015668	10016667	downstream	+	AT5G27970.2	Chr5	10016545	10016671	7	0.380952	0.0930233	0.0153846	9	6.14286	9.28571	0.00494328	AT5G27970	protein_coding_gene	ARM repeat superfamily protein
Chr5	10016144	10017143	upstream	+	AT5G27990.1	Chr5	10016545	10016671	7	0.380952	0.0930233	0.0153846	9	6.14286	9.28571	0.00494328	AT5G27990	protein_coding_gene	conserved region, Pre-rRNA-processing protein TSR2
Chr5	10016356	10017355	upstream	+	AT5G27990.1	Chr5	10016545	10016671	7	0.380952	0.0930233	0.0153846	9	6.14286	9.28571	0.00494328	AT5G27990	protein_coding_gene	conserved region, Pre-rRNA-processing protein TSR2
Chr5	10016535	10016675	CDS	-	AT5G27980.1	Chr5	10016545	10016671	7	0.380952	0.0930233	0.0153846	9	6.14286	9.28571	0.00494328	AT5G27980	protein_coding_gene	Seed maturation protein
Chr3	16366212	16366426	RC/Helitron	+	AT3TE66290	Chr3	16366236	16366309	5	0	0.473684	0.645161	8.2	7.6	6.2	0.00494642	AT3TE66290	NA	NA
Chr1	19059258	19059581	CDS	+	AT1G51405.1	Chr1	19059427	19059512	6	0.6	0	0.469388	8.33333	8.66667	8.16667	0.00497	AT1G51405	protein_coding_gene	myosin-related
Chr1	24145915	24146914	upstream	-	AT1G64990.2	Chr1	24146337	24146473	12	0.0396825	0.487805	0.056338	10.5	6.83333	5.91667	0.00497122	AT1G64990	protein_coding_gene	GPCR-type G protein 1
Chr1	24145980	24146979	upstream	-	AT1G64990.1	Chr1	24146337	24146473	12	0.0396825	0.487805	0.056338	10.5	6.83333	5.91667	0.00497122	AT1G64990	protein_coding_gene	GPCR-type G protein 1
Chr1	24146154	24147153	upstream	+	AT1G65000.1	Chr1	24146337	24146473	12	0.0396825	0.487805	0.056338	10.5	6.83333	5.91667	0.00497122	AT1G65000	NA	NA
Chr1	24146189	24147188	upstream	-	AT1G64990.2	Chr1	24146337	24146473	12	0.0396825	0.487805	0.056338	10.5	6.83333	5.91667	0.00497122	AT1G64990	protein_coding_gene	GPCR-type G protein 1
Chr4	135469	136468	downstream	+	AT4G00310.1	Chr4	136307	136400	6	0.666667	0.225	0.666667	8.5	6.66667	7	0.00497138	AT4G00310	protein_coding_gene	Putative membrane lipoprotein
Chr4	135469	136468	downstream	+	AT4G00310.2	Chr4	136307	136400	6	0.666667	0.225	0.666667	8.5	6.66667	7	0.00497138	AT4G00310	protein_coding_gene	Putative membrane lipoprotein
Chr1	25750275	25751274	downstream	+	AT1G68570.1	Chr1	25750833	25750953	7	0.15	0.641026	0.217391	5.71429	5.57143	6.57143	0.00499359	AT1G68570	protein_coding_gene	Major facilitator superfamily protein
Chr4	12433864	12434863	downstream	+	AT4G23920.1	Chr4	12434698	12434815	5	0.3	0.0491803	0.0243902	12	12.2	8.2	0.00499756	AT4G23920	protein_coding_gene	UDP-D-glucose/UDP-D-galactose 4-epimerase 2
Chr2	1520691	1521029	CDS	-	AT2G04360.1	Chr2	1520960	1521146	8	0.31746	0.0204082	0.15942	7.875	6.125	8.625	0.00503307	AT2G04360	NA	NA
Chr2	1521030	1521055	5-UTR	-	AT2G04360.1	Chr2	1520960	1521146	8	0.31746	0.0204082	0.15942	7.875	6.125	8.625	0.00503307	AT2G04360	NA	NA
Chr2	1521056	1522055	upstream	-	AT2G04360.1	Chr2	1520960	1521146	8	0.31746	0.0204082	0.15942	7.875	6.125	8.625	0.00503307	AT2G04360	NA	NA
Chr2	1521096	1521218	RC/Helitron	+	AT2TE06990	Chr2	1520960	1521146	8	0.31746	0.0204082	0.15942	7.875	6.125	8.625	0.00503307	AT2TE06990	NA	NA
Chr5	15548336	15549498	RC/Helitron	-	AT5TE56210	Chr5	15549388	15549512	6	0.707317	0.372093	0.897436	6.83333	7.16667	6.5	0.00514605	AT5TE56210	NA	NA
Chr5	15549499	15550192	RC/Helitron	-	AT5TE56215	Chr5	15549388	15549512	6	0.707317	0.372093	0.897436	6.83333	7.16667	6.5	0.00514605	AT5TE56215	NA	NA
Chr2	440804	444235	CDS	-	AT2G01950.1	Chr2	441443	441504	6	0.509434	0.0555556	0.14	8.83333	6	8.33333	0.0051815	AT2G01950	protein_coding_gene	BRI1-like 2
Chr5	8850534	8850642	RathE3_cons	-	AT5TE32050	Chr5	8850595	8850758	17	0.217054	0.62931	0.431818	7.58824	6.82353	7.76471	0.00522078	AT5TE32050	NA	NA
Chr4	2594119	2595118	upstream	-	AT4G05070.1	Chr4	2594876	2594953	5	0.511111	0	0.6875	9	6.8	6.4	0.00527828	AT4G05070	protein_coding_gene	Wound-responsive family protein
Chr4	2594650	2594897	LTR/Copia	+	AT4TE12155	Chr4	2594876	2594953	5	0.511111	0	0.6875	9	6.8	6.4	0.00527828	AT4TE12155	NA	NA
Chr4	2594948	2595048	RathE3_cons	+	AT4TE12160	Chr4	2594876	2594953	5	0.511111	0	0.6875	9	6.8	6.4	0.00527828	AT4TE12160	NA	NA
Chr5	3904246	3904334	RC/Helitron	+	AT5TE14160	Chr5	3904288	3904425	5	0.657895	0	0.527778	7.6	4.4	7.2	0.00527828	AT5TE14160	NA	NA
Chr1	11318527	11319546	CDS	-	AT1G31630.1	Chr1	11319229	11319330	5	0.878049	0.2	0.709677	8.2	6	6.2	0.00528418	AT1G31630	protein_coding_gene	AGAMOUS-like 86
Chr3	15049212	15050745	RC/Helitron	+	AT3TE61325	Chr3	15049315	15049476	10	0.121951	0.259259	0	8.2	8.1	7.2	0.00529022	AT3TE61325	NA	NA
Chr3	234325	235324	downstream	-	AT3G01620.1	Chr3	235051	235209	9	0	0.0289855	0.126761	5.11111	7.66667	7.88889	0.00534752	AT3G01620	protein_coding_gene	4-N-acetylglucosaminyltransferase family protein, beta-1
Chr3	234958	235056	CDS	+	AT3G01610.1	Chr3	235051	235209	9	0	0.0289855	0.126761	5.11111	7.66667	7.88889	0.00534752	AT3G01610	protein_coding_gene	cell division cycle 48C
Chr3	235057	235213	3-UTR	+	AT3G01610.1	Chr3	235051	235209	9	0	0.0289855	0.126761	5.11111	7.66667	7.88889	0.00534752	AT3G01610	protein_coding_gene	cell division cycle 48C
Chr3	235196	235325	3-UTR	-	AT3G01620.1	Chr3	235051	235209	9	0	0.0289855	0.126761	5.11111	7.66667	7.88889	0.00534752	AT3G01620	protein_coding_gene	4-N-acetylglucosaminyltransferase family protein, beta-1
Chr5	19632638	19633637	upstream	-	AT5G48440.2	Chr5	19632805	19632834	5	0.0731707	0	0.5	8.2	6	7.6	0.00542188	AT5G48440	protein_coding_gene	FAD-dependent oxidoreductase family protein
Chr5	19632639	19633638	upstream	-	AT5G48440.1	Chr5	19632805	19632834	5	0.0731707	0	0.5	8.2	6	7.6	0.00542188	AT5G48440	protein_coding_gene	FAD-dependent oxidoreductase family protein
Chr5	19632790	19632911	CDS	-	AT5G48450.1	Chr5	19632805	19632834	5	0.0731707	0	0.5	8.2	6	7.6	0.00542188	AT5G48450	protein_coding_gene	SKU5 similar 3
Chr4	735946	736018	CDS	+	AT4G01710.1	Chr4	735989	736092	6	0.153846	0	0.0526316	6.5	5.5	6.33333	0.00542775	AT4G01710	protein_coding_gene	ARP2/3 complex 16 kDa subunit (p16-Arc)
Chr4	736019	736088	intron	+	AT4G01710.1	Chr4	735989	736092	6	0.153846	0	0.0526316	6.5	5.5	6.33333	0.00542775	AT4G01710	protein_coding_gene	ARP2/3 complex 16 kDa subunit (p16-Arc)
Chr4	736089	736189	CDS	+	AT4G01710.1	Chr4	735989	736092	6	0.153846	0	0.0526316	6.5	5.5	6.33333	0.00542775	AT4G01710	protein_coding_gene	ARP2/3 complex 16 kDa subunit (p16-Arc)
Chr1	17378651	17379373	CDS	+	AT1G47389.1	Chr1	17379177	17379280	7	0.037037	0.047619	0.471698	7.71429	6	7.57143	0.0054501	AT1G47389	NA	NA
Chr3	5954886	5955443	CDS	+	AT3G17400.1	Chr3	5955196	5955368	12	0.897436	0.387097	0.611765	6.5	5.16667	7.08333	0.00545292	AT3G17400	protein_coding_gene	F-box family protein
Chr3	5955046	5956045	upstream	+	AT3G17410.1	Chr3	5955196	5955368	12	0.897436	0.387097	0.611765	6.5	5.16667	7.08333	0.00545292	AT3G17410	protein_coding_gene	Protein kinase superfamily protein
Chr1	1343584	1344583	upstream	-	AT1G04780.1	Chr1	1344364	1344375	6	0.0645161	0.290909	0.386364	15.5	9.16667	7.33333	0.00546111	AT1G04780	protein_coding_gene	Ankyrin repeat family protein
Chr1	1344107	1345106	upstream	+	AT1G04790.1	Chr1	1344364	1344375	6	0.0645161	0.290909	0.386364	15.5	9.16667	7.33333	0.00546111	AT1G04790	protein_coding_gene	RING/U-box superfamily protein
Chr5	8613965	8614330	CDS	-	AT5G25000.1	Chr5	8613864	8614011	6	0.701493	0.225	0.810345	11.1667	6.66667	9.66667	0.00547957	AT5G25000	NA	NA
Chr2	4061045	4065457	LTR/Copia	+	AT2TE17165	Chr2	4065165	4065268	5	0.953488	0.357143	0.829268	8.6	5.6	8.2	0.00554947	AT2TE17165	NA	NA
Chr5	15161496	15163863	RC/Helitron	+	AT5TE54875	Chr5	15161724	15161786	6	0.854167	0.708333	0.418605	8	8	7.16667	0.00561908	AT5TE54875	NA	NA
Chr5	9686108	9687386	LTR/Copia	+	AT5TE35120	Chr5	9686590	9686729	12	0.0263158	0.164557	0.142857	9.5	6.58333	7.58333	0.00562762	AT5TE35120	NA	NA
Chr5	9686468	9687467	upstream	+	AT5G27430.1	Chr5	9686590	9686729	12	0.0263158	0.164557	0.142857	9.5	6.58333	7.58333	0.00562762	AT5G27430	protein_coding_gene	Signal peptidase subunit
Chr1	7813936	7814935	downstream	-	AT1G22140.1	Chr1	7814558	7814725	6	0.137931	0.0238095	0	9.66667	7	7.66667	0.00563635	AT1G22140	NA	NA
Chr1	7814081	7815080	downstream	-	AT1G22140.2	Chr1	7814558	7814725	6	0.137931	0.0238095	0	9.66667	7	7.66667	0.00563635	AT1G22140	NA	NA
Chr1	7814156	7815155	downstream	-	AT1G22140.1	Chr1	7814558	7814725	6	0.137931	0.0238095	0	9.66667	7	7.66667	0.00563635	AT1G22140	NA	NA
Chr1	7814264	7815263	upstream	-	AT1G22130.1	Chr1	7814558	7814725	6	0.137931	0.0238095	0	9.66667	7	7.66667	0.00563635	AT1G22130	protein_coding_gene	AGAMOUS-like 104
Chr1	28499178	28499460	CDS	+	AT1G75900.1	Chr1	28499452	28499539	6	0.142857	0	0.0212766	7	8	7.83333	0.00563635	AT1G75900	protein_coding_gene	GDSL-like Lipase/Acylhydrolase superfamily protein
Chr1	28499461	28499783	intron	+	AT1G75900.1	Chr1	28499452	28499539	6	0.142857	0	0.0212766	7	8	7.83333	0.00563635	AT1G75900	protein_coding_gene	GDSL-like Lipase/Acylhydrolase superfamily protein
Chr3	11509111	11509344	LTR/Gypsy	-	AT3TE47955	Chr3	11509323	11509423	5	0.918367	0.317073	0.745455	9.8	8.2	11	0.00564934	AT3TE47955	NA	NA
Chr5	10183037	10183667	DNA/MuDR	+	AT5TE37090	Chr5	10183110	10183207	8	0.794872	0.796296	0.296296	9.75	6.75	6.75	0.00566763	AT5TE37090	NA	NA
Chr1	8360196	8361195	downstream	-	AT1G23600.1	Chr1	8360590	8360696	6	0.469388	0	0.0425532	8.16667	7.16667	7.83333	0.00567925	AT1G23600	protein_coding_gene	Domain of unknown function DUF220
Chr1	8360196	8361195	downstream	-	AT1G23600.2	Chr1	8360590	8360696	6	0.469388	0	0.0425532	8.16667	7.16667	7.83333	0.00567925	AT1G23600	protein_coding_gene	Domain of unknown function DUF220
Chr1	8360322	8360644	5-UTR	-	AT1G23590.2	Chr1	8360590	8360696	6	0.469388	0	0.0425532	8.16667	7.16667	7.83333	0.00567925	AT1G23590	protein_coding_gene	Domain of unknown function DUF220
Chr1	8360521	8360644	5-UTR	-	AT1G23590.1	Chr1	8360590	8360696	6	0.469388	0	0.0425532	8.16667	7.16667	7.83333	0.00567925	AT1G23590	protein_coding_gene	Domain of unknown function DUF220
Chr1	8360645	8361644	upstream	-	AT1G23590.1	Chr1	8360590	8360696	6	0.469388	0	0.0425532	8.16667	7.16667	7.83333	0.00567925	AT1G23590	protein_coding_gene	Domain of unknown function DUF220
Chr1	8360645	8361644	upstream	-	AT1G23590.2	Chr1	8360590	8360696	6	0.469388	0	0.0425532	8.16667	7.16667	7.83333	0.00567925	AT1G23590	protein_coding_gene	Domain of unknown function DUF220
Chr1	9551903	9553653	CDS	-	AT1G27500.1	Chr1	9552231	9552302	5	0.957447	0.0606061	0.925	9.4	6.6	8	0.00568424	AT1G27500	protein_coding_gene	Tetratricopeptide repeat (TPR)-like superfamily protein
Chr4	5150966	5151965	upstream	-	AT4G08150.1	Chr4	5151451	5151611	7	0.490566	0	0.680851	7.57143	6.71429	6.71429	0.00571446	AT4G08150	protein_coding_gene	KNOTTED-like from Arabidopsis thaliana
Chr2	7881561	7883766	intron	-	AT2G18130.1	Chr2	7881948	7882099	10	0.369863	0.030303	0	7.3	6.6	7.6	0.00572242	AT2G18130	protein_coding_gene	purple acid phosphatase 11
Chr2	7881638	7883746	RC/Helitron	+	AT2TE32635	Chr2	7881948	7882099	10	0.369863	0.030303	0	7.3	6.6	7.6	0.00572242	AT2TE32635	NA	NA
Chr1	12686273	12686480	CDS	+	AT1G34630.1	Chr1	12686368	12686523	7	0.321429	0	0.0196078	4	6.42857	7.28571	0.0057462	AT1G34630	NA	NA
Chr1	12686273	12686480	CDS	+	AT1G34630.2	Chr1	12686368	12686523	7	0.321429	0	0.0196078	4	6.42857	7.28571	0.0057462	AT1G34630	NA	NA
Chr1	12686481	12686605	intron	+	AT1G34630.1	Chr1	12686368	12686523	7	0.321429	0	0.0196078	4	6.42857	7.28571	0.0057462	AT1G34630	NA	NA
Chr1	12686481	12686605	intron	+	AT1G34630.2	Chr1	12686368	12686523	7	0.321429	0	0.0196078	4	6.42857	7.28571	0.0057462	AT1G34630	NA	NA
Chr1	2156008	2157007	upstream	-	AT1G07020.1	Chr1	2156438	2156533	6	0.333333	0.170732	0	8	6.83333	6.33333	0.00575818	AT1G07020	NA	NA
Chr2	17197329	17198328	downstream	-	AT2G41240.2	Chr2	17197493	17197644	7	0.0126582	0.109091	0	11.2857	7.85714	6.85714	0.00577656	AT2G41240	protein_coding_gene	basic helix-loop-helix protein 100
Chr4	15376319	15377318	upstream	+	AT4G31790.1	Chr4	15376783	15376920	7	0.447368	0	0.0188679	5.42857	4.14286	7.57143	0.00577656	AT4G31790	protein_coding_gene	Tetrapyrrole (Corrin/Porphyrin) Methylases
Chr4	15376477	15377476	upstream	+	AT4G31790.1	Chr4	15376783	15376920	7	0.447368	0	0.0188679	5.42857	4.14286	7.57143	0.00577656	AT4G31790	protein_coding_gene	Tetrapyrrole (Corrin/Porphyrin) Methylases
Chr4	15376477	15377476	upstream	+	AT4G31790.2	Chr4	15376783	15376920	7	0.447368	0	0.0188679	5.42857	4.14286	7.57143	0.00577656	AT4G31790	protein_coding_gene	Tetrapyrrole (Corrin/Porphyrin) Methylases
Chr4	15376724	15376960	CDS	+	AT4G31780.2	Chr4	15376783	15376920	7	0.447368	0	0.0188679	5.42857	4.14286	7.57143	0.00577656	AT4G31780	protein_coding_gene	monogalactosyl diacylglycerol synthase 1
Chr4	15376727	15376872	CDS	+	AT4G31780.1	Chr4	15376783	15376920	7	0.447368	0	0.0188679	5.42857	4.14286	7.57143	0.00577656	AT4G31780	protein_coding_gene	monogalactosyl diacylglycerol synthase 1
Chr4	15376873	15377133	3-UTR	+	AT4G31780.1	Chr4	15376783	15376920	7	0.447368	0	0.0188679	5.42857	4.14286	7.57143	0.00577656	AT4G31780	protein_coding_gene	monogalactosyl diacylglycerol synthase 1
Chr3	12798614	12799304	RC/Helitron	-	AT3TE52610	Chr3	12799279	12799446	6	0.0444444	0.351351	0.735294	7.5	6.16667	5.66667	0.00577778	AT3TE52610	NA	NA
Chr3	12799305	12799327	RC/Helitron	+	AT3TE52615	Chr3	12799279	12799446	6	0.0444444	0.351351	0.735294	7.5	6.16667	5.66667	0.00577778	AT3TE52615	NA	NA
Chr3	10373396	10375866	intron	+	AT3G27940.1	Chr3	10374713	10374891	7	0.0166667	0	0.258065	8.57143	7	8.85714	0.00580702	AT3G27940	protein_coding_gene	LOB domain-containing protein 26
Chr5	1449817	1450816	downstream	+	AT5G04930.1	Chr5	1449833	1449993	7	0.173913	0.0175439	0	6.57143	8.14286	7.71429	0.00580702	AT5G04930	protein_coding_gene	aminophospholipid ATPase 1
Chr3	19701001	19701071	RathE1_cons	-	AT3TE80000	Chr3	19701030	19701129	5	0.4	0.461538	0.860465	6	5.2	8.6	0.00580733	AT3TE80000	NA	NA
Chr5	14821403	14821594	RC/Helitron	+	AT5TE53435	Chr5	14821515	14821708	5	0.755556	0.272727	0.404255	9	6.6	9.4	0.00580877	AT5TE53435	NA	NA
Chr5	10134112	10134733	RC/Helitron	-	AT5TE36925	Chr5	10134638	10134700	5	0.416667	0.0333333	0.483871	7.2	6	6.2	0.00582134	AT5TE36925	NA	NA
Chr5	10134693	10135692	upstream	+	AT5G28150.1	Chr5	10134638	10134700	5	0.416667	0.0333333	0.483871	7.2	6	6.2	0.00582134	AT5G28150	protein_coding_gene	Plant protein of unknown function (DUF868)
Chr1	17594682	17594750	CDS	+	AT1G47780.1	Chr1	17594527	17594701	7	0.5	0.0714286	0.436364	9.71429	8	7.85714	0.00584209	AT1G47780	protein_coding_gene	alpha/beta-Hydrolases superfamily protein
Chr1	12966327	12966898	LTR/Gypsy	-	AT1TE42275	Chr1	12966339	12966423	5	0.536585	0.0714286	0.107143	8.2	5.6	5.6	0.00585501	AT1TE42275	NA	NA
Chr5	9505016	9505132	CDS	-	AT5G27010.1	Chr5	9505082	9505189	7	0.708333	0.847826	0.16129	6.85714	6.57143	8.85714	0.00588177	AT5G27010	protein_coding_gene	ARM repeat superfamily protein
Chr5	9505133	9505221	intron	-	AT5G27010.1	Chr5	9505082	9505189	7	0.708333	0.847826	0.16129	6.85714	6.57143	8.85714	0.00588177	AT5G27010	protein_coding_gene	ARM repeat superfamily protein
Chr1	29775139	29775164	DNA/En-Spm	+	AT1TE97395	Chr1	29775147	29775245	9	0.225352	0.653061	0.0897436	7.88889	5.44444	8.66667	0.00595184	AT1TE97395	NA	NA
Chr1	29775142	29775278	CDS	-	AT1G79150.1	Chr1	29775147	29775245	9	0.225352	0.653061	0.0897436	7.88889	5.44444	8.66667	0.00595184	AT1G79150	protein_coding_gene	binding
Chr5	4245640	4245709	CDS	+	AT5G13260.1	Chr5	4245696	4245728	5	0.0857143	0.921053	0.864865	7	7.6	7.4	0.00598497	AT5G13260	NA	NA
Chr5	4245710	4245904	intron	+	AT5G13260.1	Chr5	4245696	4245728	5	0.0857143	0.921053	0.864865	7	7.6	7.4	0.00598497	AT5G13260	NA	NA
Chr5	18776735	18777734	upstream	-	AT5G46290.1	Chr5	18776898	18777005	7	0.390625	0.153846	0.766667	9.14286	7.42857	8.57143	0.00600843	AT5G46290	protein_coding_gene	3-ketoacyl-acyl carrier protein synthase I
Chr5	18776735	18777734	upstream	-	AT5G46290.2	Chr5	18776898	18777005	7	0.390625	0.153846	0.766667	9.14286	7.42857	8.57143	0.00600843	AT5G46290	protein_coding_gene	3-ketoacyl-acyl carrier protein synthase I
Chr5	18776742	18777741	upstream	-	AT5G46290.3	Chr5	18776898	18777005	7	0.390625	0.153846	0.766667	9.14286	7.42857	8.57143	0.00600843	AT5G46290	protein_coding_gene	3-ketoacyl-acyl carrier protein synthase I

## Sheet: TEs
Chromosome	Start	End	Feature	Genes	DMR_start	DMR_end	CpGs_number	Methylation_level_Col-0	Methylation_level_kyp	Methylation_level_AL2	Genomic Features	al2 vs col-0	kyp vs col-0
Chr2	1360147	1361029	RC/Helitron	AT2TE06205	1360921	1361300	13	0.0857143	0.839695	0.757009	NA	8.83178	9.79644
Chr5	9224892	9225684	RC/Helitron	AT5TE33350	9225238	9225427	12	0.218182	0.695238	0.863636	NA	3.95833	3.18651
Chr4	12096347	12097423	RC/Helitron	AT4TE56080	12096803	12096994	9	0.0136986	0.0508475	0.706667	NA	51.5867	3.71186
Chr5	18955659	18956835	RC/Helitron	AT5TE68210	18956401	18956587	11	0.0909091	0.659341	0.666667	NA	7.33333	7.25275
Chr4	6187435	6188062	DNA/HAT	AT4TE26210	6187552	6187670	10	0.179775	0.74359	0.661538	NA	3.67981	4.13622
Chr3	156970	158137	RC/Helitron	AT3TE00670	157962	158020	8	0.0634921	0.218182	0.62069	NA	9.77586	3.43636
Chr3	15677490	15678384	DNA/En-Spm	AT3TE63405	15678341	15678508	13	0.243056	0.806818	0.808081	NA	3.32468	3.31948
Chr5	10390075	10392601	RC/Helitron	AT5TE37930	10390995	10391171	6	1e-06	0.0238095	0.489362	NA	489362	23809.5
Chr1	21341499	21342529	DNA/MuDR	AT1TE70480	21341861	21342025	6	0.0294118	0.529412	0.769231	NA	26.1538	18
Chr1	21341499	21342529	DNA/MuDR	AT1TE70480	21342151	21342341	11	0.097561	0.569444	0.586667	NA	6.01333	5.83681
Chr2	8022577	8022781	DNA/MuDR	AT2TE33310	8022735	8022865	10	0.0434783	0.535211	0.128205	NA	2.94872	12.3099
Chr2	8022782	8023336	RC/Helitron	AT2TE33315	8022735	8022865	10	0.0434783	0.535211	0.128205	NA	2.94872	12.3099
Chr3	10505113	10505777	RC/Helitron	AT3TE43645	10505441	10505541	7	0.0285714	0.425926	0.607143	NA	21.25	14.9074
Chr3	11719067	11719503	LINE/L1	AT3TE48810	11719397	11719496	7	0.0923077	0.595238	0.561404	NA	6.08187	6.44841
Chr5	18331003	18331278	DNA/MuDR	AT5TE65980	18331043	18331158	6	0.0508475	0.588235	0.706897	NA	13.9023	11.5686
Chr2	10379392	10379860	LINE/L1	AT2TE44480	10379370	10379478	5	1e-06	0.15625	0.03125	NA	31250	156250
Chr5	18342224	18344911	RC/Helitron	AT5TE66020	18343650	18343722	6	0.0363636	0.632653	0.729167	NA	20.0521	17.398
Chr2	11740245	11740395	LTR/Gypsy	AT2TE51030	11740095	11740290	5	1e-06	0.107143	0.85	NA	850000	107143
Chr4	6187435	6188062	DNA/HAT	AT4TE26210	6187947	6188101	8	0.0235294	0.0923077	0.61194	NA	26.0075	3.92308
Chr5	17026376	17027138	DNA/MuDR	AT5TE61455	17026419	17026489	6	0.0392157	0.702703	0.717949	NA	18.3077	17.9189
Chr3	9575236	9575818	DNA	AT3TE39965	9575788	9575963	7	0.0694444	0.537037	0.357143	NA	5.14286	7.73333
Chr3	9575819	9575887	RC/Helitron	AT3TE39970	9575788	9575963	7	0.0694444	0.537037	0.357143	NA	5.14286	7.73333
Chr3	9575899	9576190	LINE/L1	AT3TE39975	9575788	9575963	7	0.0694444	0.537037	0.357143	NA	5.14286	7.73333
Chr3	11641647	11642436	RC/Helitron	AT3TE48390	11641690	11641824	6	0.0967742	0.3	0.837209	NA	8.65116	3.1
Chr5	6295765	6295804	RC/Helitron	AT5TE22810	6295756	6295788	5	0.0178571	0.521739	0.133333	NA	7.46667	29.2174
Chr3	6728212	6729551	RC/Helitron	AT3TE28255	6728211	6728280	6	0.0188679	0.0434783	0.265306	NA	14.0612	2.30435
Chr4	3361520	3362383	RC/Helitron	AT4TE15345	3362333	3362427	6	0.372549	0.882353	0.8	NA	2.14737	2.36842
Chr4	3362384	3362468	RC/Helitron	AT4TE15350	3362333	3362427	6	0.372549	0.882353	0.8	NA	2.14737	2.36842
Chr3	16366212	16366426	RC/Helitron	AT3TE66290	16366236	16366309	5	1e-06	0.473684	0.645161	NA	645161	473684
Chr5	9686108	9687386	LTR/Copia	AT5TE35120	9686590	9686729	12	0.0263158	0.164557	0.142857	NA	5.42857	6.25316
Chr3	12798614	12799304	RC/Helitron	AT3TE52610	12799279	12799446	6	0.0444444	0.351351	0.735294	NA	16.5441	7.90541
Chr3	12799305	12799327	RC/Helitron	AT3TE52615	12799279	12799446	6	0.0444444	0.351351	0.735294	NA	16.5441	7.90541
Chr4	13681397	13681863	RC/Helitron	AT4TE64440	13681439	13681616	9	0.109375	0.716667	0.0273973	NA	0.250489	6.55238
Chr1	11406654	11410512	RC/Helitron	AT1TE36890	11407058	11407251	7	0.0277778	0.432836	1e-06	NA	3.6e-05	15.5821
Chr3	23124403	23124632	DNA/HAT	AT3TE94255	23124424	23124464	7	0.0212766	0.333333	1e-06	NA	4.7e-05	15.6667
Chr3	11366606	11367364	DNA/MuDR	AT3TE47345	11366793	11366864	6	0.016129	0.589286	1e-06	NA	6.2e-05	36.5357
Chr5	15892141	15893045	DNA	AT5TE57390	15892599	15892732	6	0.116667	0.698113	1e-06	NA	8.57143e-06	5.98383
Chr1	25580567	25581975	RC/Helitron	AT1TE83915	25580862	25581018	7	0.0172414	0.615385	1e-06	NA	5.8e-05	35.6923
Chr3	15826537	15827956	RC/Helitron	AT3TE63995	15827056	15827188	10	0.152941	0.405797	0.0574713	NA	0.375774	2.65329
Chr5	16605493	16605999	LINE/L1	AT5TE59955	16605524	16605648	6	0.25641	0.57377	0.113924	NA	0.444304	2.2377
Chr1	5372482	5373190	RC/Helitron	AT1TE17360	5373097	5373266	8	0.0121951	0.107692	1e-06	NA	8.2e-05	8.83077
Chr2	7883750	7884703	RC/Helitron	AT2TE32640	7884555	7884653	5	0.0212766	0.547619	1e-06	NA	4.7e-05	25.7381
Chr5	14231242	14231905	RC/Helitron	AT5TE50880	14231714	14231852	5	0.272727	0.571429	1e-06	NA	3.66667e-06	2.09524
Chr5	10656372	10657692	RC/Helitron	AT5TE38795	10656688	10656844	6	0.0172414	0.186441	1e-06	NA	5.8e-05	10.8136
Chr3	15049212	15050745	RC/Helitron	AT3TE61325	15049315	15049476	10	0.121951	0.259259	1e-06	NA	8.2e-06	2.12593
Chr1	29775139	29775164	DNA/En-Spm	AT1TE97395	29775147	29775245	9	0.225352	0.653061	0.0897436	NA	0.398237	2.89796
Chr5	19454204	19454558	RC/Helitron	AT5TE70020	19454220	19454417	8	0.123457	0.591549	0.166667	NA	1.35	4.79155
Chr3	16851435	16854287	RC/Helitron	AT3TE68255	16852054	16852220	6	0.166667	0.696429	0.0925926	NA	0.555556	4.17857
Chr2	17190092	17190279	LINE/L1	AT2TE77480	17190159	17190278	12	0.22549	0.576923	0.357895	NA	1.58719	2.55853
Chr1	11537285	11537387	LTR/Copia	AT1TE37345	11537107	11537295	7	0.0625	0.545455	0.0363636	NA	0.581818	8.72727
Chr5	8850534	8850642	RathE3_cons	AT5TE32050	8850595	8850758	17	0.217054	0.62931	0.431818	NA	1.98945	2.89932
Chr1	13699518	13699677	RC/Helitron	AT1TE44850	13699282	13699627	21	0.0845771	0.0297619	0.756098	NA	8.93974	0.351891
Chr5	18736793	18737331	RC/Helitron	AT5TE67460	18737132	18737188	8	0.0238095	1e-06	0.763889	NA	32.0833	4.2e-05
Chr5	9223749	9224869	RC/Helitron	AT5TE33340	9224475	9224545	8	0.0684932	0.0121951	0.811765	NA	11.8518	0.178049
Chr5	8504706	8505095	RC/Helitron	AT5TE30780	8504782	8504954	7	0.0138889	1e-06	0.556962	NA	40.1013	7.2e-05
Chr5	14290919	14291428	RC/Helitron	AT5TE51070	14291196	14291394	11	0.186813	0.0933333	0.486842	NA	2.60604	0.499608
Chr5	10268352	10268584	DNA/En-Spm	AT5TE37480	10268548	10268613	8	0.214286	0.0961538	0.690476	NA	3.22222	0.448718
Chr5	10268585	10268715	RC/Helitron	AT5TE37485	10268548	10268613	8	0.214286	0.0961538	0.690476	NA	3.22222	0.448718
Chr1	26676911	26678205	RC/Helitron	AT1TE87330	26677670	26677693	6	0.0133333	1e-06	0.589744	NA	44.2308	7.5e-05
Chr1	19995750	19996178	RC/Helitron	AT1TE66095	19995810	19995888	7	0.2	0.0930233	0.844828	NA	4.22414	0.465116
Chr2	5872977	5873174	RC/Helitron	AT2TE23925	5873043	5873141	7	0.354167	0.06	0.755556	NA	2.13333	0.169412
Chr1	10160998	10161599	RC/Helitron	AT1TE32795	10161154	10161220	8	0.04	0.0151515	0.389831	NA	9.74576	0.378788
Chr1	13638713	13638896	SINE	AT1TE44650	13638708	13638815	6	0.148148	0.0588235	0.784314	NA	5.29412	0.397059
Chr1	1194344	1195165	RC/Helitron	AT1TE03900	1195139	1195243	6	0.105263	0.0512821	0.557377	NA	5.29508	0.487179
Chr2	6744993	6745867	RC/Helitron	AT2TE27560	6745605	6745782	11	0.141593	0.04	0.415094	NA	2.9316	0.2825
Chr1	21911772	21913053	RC/Helitron	AT1TE72310	21912361	21912557	8	0.0786517	0.0246914	0.492537	NA	6.26226	0.313933
Chr1	28515034	28515060	DNA/HAT	AT1TE93270	28515049	28515228	26	0.0227273	0.0364964	0.853403	NA	37.5497	1.60584
Chr1	28515061	28516117	RC/Helitron	AT1TE93275	28515049	28515228	26	0.0227273	0.0364964	0.853403	NA	37.5497	1.60584
Chr1	28515061	28516117	RC/Helitron	AT1TE93275	28516042	28516124	11	0.03125	0.0517241	0.913978	NA	29.2473	1.65517
Chr3	20685600	20685800	DNA/MuDR	AT3TE84110	20685746	20686009	10	0.282051	0.311688	0.885057	NA	3.13793	1.10508
Chr3	9772125	9772923	RC/Helitron	AT3TE40680	9772623	9772731	8	0.257576	0.507246	0.636364	NA	2.47059	1.96931
Chr4	7419746	7420454	DNA	AT4TE32305	7420310	7420445	13	0.0208333	0.0309278	0.382353	NA	18.3529	1.48454
Chr5	8812197	8827333	DNA/MuDR	AT5TE31885	8819274	8819364	9	0.373134	0.508772	0.811321	NA	2.17434	1.36351
Chr5	8819293	8820205	RC/Helitron	AT5TE31920	8819274	8819364	9	0.373134	0.508772	0.811321	NA	2.17434	1.36351
Chr5	13591522	13592136	RC/Helitron	AT5TE48295	13591586	13591680	6	1e-06	1e-06	0.183673	NA	183673	1
Chr2	1530043	1530793	RC/Helitron	AT2TE07055	1530257	1530323	6	0.0566038	0.0555556	0.711111	NA	12.563	0.981481
Chr4	17511345	17511982	RC/Helitron	AT4TE84530	17511857	17511882	6	0.175439	0.193548	0.710526	NA	4.05	1.10323
Chr3	19701001	19701071	RathE1_cons	AT3TE80000	19701030	19701129	5	0.4	0.461538	0.860465	NA	2.15116	1.15385
Chr3	14470812	14472073	DNA/MuDR	AT3TE59315	14470866	14471086	11	0.910891	0.0363636	0.350515	NA	0.384805	0.0399209
Chr3	13566796	13567570	RC/Helitron	AT3TE55185	13567363	13567523	10	0.476744	1e-06	0.0315789	NA	0.0662388	2.09756e-06
Chr4	7827026	7827673	DNA/Pogo	AT4TE34325	7827332	7827479	9	0.535354	1e-06	0.0625	NA	0.116745	1.86792e-06
Chr3	11071420	11072815	RC/Helitron	AT3TE46015	11071453	11071655	11	0.513043	0.0512821	0.0609756	NA	0.118851	0.0999565
Chr3	18206795	18207196	DNA/MuDR	AT3TE73850	18207139	18207395	10	0.60274	0.0147059	0.15	NA	0.248864	0.0243984
Chr1	12076729	12076855	LTR/Gypsy	AT1TE39140	12076528	12076757	12	0.73913	0.0987654	0.367521	NA	0.497235	0.133624
Chr1	17819158	17819843	RC/Helitron	AT1TE59150	17819683	17819881	8	0.849462	0.03125	0.0147059	NA	0.017312	0.036788
Chr1	17819844	17821265	DNA/MuDR	AT1TE59155	17819683	17819881	8	0.849462	0.03125	0.0147059	NA	0.017312	0.036788
Chr3	16035210	16035779	RC/Helitron	AT3TE64900	16035701	16035820	8	0.560976	0.0298507	0.027027	NA	0.0481786	0.0532122
Chr3	16035780	16035930	DNA/MuDR	AT3TE64905	16035701	16035820	8	0.560976	0.0298507	0.027027	NA	0.0481786	0.0532122
Chr4	9563468	9564364	RC/Helitron	AT4TE43220	9564036	9564160	7	0.615385	0.0175439	1e-06	NA	1.625e-06	0.0285088
Chr3	15976474	15976778	RC/Helitron	AT3TE64670	15976486	15976696	8	0.822785	0.0581395	0.0454545	NA	0.0552448	0.0706619
Chr2	2241233	2242111	RC/Helitron	AT2TE10365	2241750	2241910	7	0.530612	1e-06	0.0454545	NA	0.0856643	1.88462e-06
Chr5	9279624	9280495	RC/Helitron	AT5TE33565	9279681	9279790	7	0.804598	0.0144928	0.0196078	NA	0.0243697	0.0180124
Chr5	13628130	13628183	RC/Helitron	AT5TE48470	13628088	13628239	7	0.746032	0.27907	0.0425532	NA	0.0570394	0.374072
Chr5	13628187	13628335	RC/Helitron	AT5TE48475	13628088	13628239	7	0.746032	0.27907	0.0425532	NA	0.0570394	0.374072
Chr1	8391610	8392740	RC/Helitron	AT1TE27095	8391967	8392126	7	0.482143	0.0222222	0.0441176	NA	0.0915033	0.0460905
Chr5	19440842	19441265	RC/Helitron	AT5TE69950	19441166	19441261	8	0.1	1e-06	1e-06	NA	1e-05	1e-05
Chr5	9638932	9640877	RC/Helitron	AT5TE34965	9640209	9640345	6	0.714286	1e-06	0.208333	NA	0.291667	1.4e-06
Chr2	7437428	7438316	RC/Helitron	AT2TE30490	7437535	7437616	5	0.229167	1e-06	1e-06	NA	4.36364e-06	4.36364e-06
Chr4	6411365	6412014	LTR/Copia	AT4TE27350	6411889	6411918	6	0.797101	0.0769231	0.0243902	NA	0.0305987	0.0965035
Chr4	9004571	9005444	RC/Helitron	AT4TE40350	9005425	9005552	8	0.346939	0.0566038	0.111111	NA	0.320261	0.163152
Chr4	9005445	9005499	RC/Helitron	AT4TE40355	9005425	9005552	8	0.346939	0.0566038	0.111111	NA	0.320261	0.163152
Chr1	23885396	23885977	RC/Helitron	AT1TE78595	23885601	23885791	7	0.291139	0.0289855	1e-06	NA	3.43478e-06	0.0995589
Chr2	1990380	1990558	DNA/MuDR	AT2TE09185	1990405	1990540	7	0.68254	0.333333	0.0350877	NA	0.0514076	0.488372
Chr3	13053031	13053139	RC/Helitron	AT3TE53470	13053107	13053249	7	0.431373	1e-06	0.0384615	NA	0.0891608	2.31818e-06
Chr2	4065715	4067226	LTR/Copia	AT2TE17170	4065934	4066124	7	0.192308	0.0217391	1e-06	NA	5.2e-06	0.113043
Chr2	5607739	5609301	RC/Helitron	AT2TE22660	5608643	5608730	5	0.787234	1e-06	0.111111	NA	0.141141	1.27027e-06
Chr1	16148532	16148732	DNA/MuDR	AT1TE53205	16148705	16148760	6	0.410714	0.0425532	0.0526316	NA	0.128146	0.103608
Chr1	16148733	16148808	DNA	AT1TE53210	16148705	16148760	6	0.410714	0.0425532	0.0526316	NA	0.128146	0.103608
Chr5	8081561	8081822	LTR/Copia	AT5TE29230	8081538	8081700	6	0.617647	0.275	0.0416667	NA	0.0674603	0.445238
Chr4	4995269	4996186	RC/Helitron	AT4TE20860	4995548	4995716	6	0.378788	0.0638298	0.0166667	NA	0.044	0.168511
Chr2	3533345	3539333	LTR/Gypsy	AT2TE15415	3534455	3534641	5	0.630435	0.0294118	1e-06	NA	1.58621e-06	0.0466531
Chr5	16855737	16856860	LINE/L1	AT5TE60860	16856617	16856795	9	0.25974	0.0338983	1e-06	NA	3.85e-06	0.130508
Chr1	18033270	18034111	DNA/HAT	AT1TE59800	18034024	18034126	8	0.25	0.0454545	0.109375	NA	0.4375	0.181818
Chr4	14196005	14196467	RC/Helitron	AT4TE67170	14196263	14196345	5	0.722222	0.02	0.0178571	NA	0.0247253	0.0276923
Chr2	8451162	8452179	DNA/MuDR	AT2TE35290	8451557	8451605	5	0.685185	0.15625	0.0151515	NA	0.022113	0.228041
Chr5	3368408	3368479	DNA/MuDR	AT5TE12240	3368367	3368489	6	0.127273	0.0277778	1e-06	NA	7.85714e-06	0.218254
Chr5	14218617	14219959	RC/Helitron	AT5TE50820	14219355	14219402	7	0.130435	0.0344828	1e-06	NA	7.66667e-06	0.264368
Chr2	7881638	7883746	RC/Helitron	AT2TE32635	7881948	7882099	10	0.369863	0.030303	1e-06	NA	2.7037e-06	0.0819304
Chr1	12966327	12966898	LTR/Gypsy	AT1TE42275	12966339	12966423	5	0.536585	0.0714286	0.107143	NA	0.199675	0.133117
Chr5	14113153	14118423	LTR/Copia	AT5TE50380	14117767	14118220	26	0.937063	0.363636	0.944984	NA	1.00845	0.38806
Chr4	8313635	8319045	LTR/Copia	AT4TE36845	8313815	8314226	24	0.933054	0.323651	0.896266	NA	0.960572	0.346873
Chr2	7777248	7782174	LINE/L1	AT2TE32120	7777112	7777699	21	0.949749	0.333333	0.92381	NA	0.972688	0.35097
Chr5	17090875	17095158	LTR/Copia	AT5TE61735	17095051	17095413	18	0.946309	0.465347	0.971963	NA	1.02711	0.491749
Chr5	17095159	17095665	LTR/Copia	AT5TE61740	17095051	17095413	18	0.946309	0.465347	0.971963	NA	1.02711	0.491749
Chr1	17520594	17525125	LTR/Copia	AT1TE58075	17520752	17521039	18	0.926966	0.277778	0.932515	NA	1.00599	0.299663
Chr2	6953994	6958816	LTR/Copia	AT2TE28325	6954292	6954454	14	0.980583	0.481481	0.970149	NA	0.98936	0.491016
Chr3	18544268	18545572	RC/Helitron	AT3TE75240	18545514	18545678	15	0.807339	1e-06	0.681818	NA	0.844525	1.23864e-06
Chr2	11834406	11834871	RC/Helitron	AT2TE51470	11834801	11834960	14	0.915152	1e-06	0.9	NA	0.983444	1.09272e-06
Chr2	11834872	11834912	RC/Helitron	AT2TE51475	11834801	11834960	14	0.915152	1e-06	0.9	NA	0.983444	1.09272e-06
Chr4	8882425	8883799	RC/Helitron	AT4TE39710	8882423	8882719	15	0.717391	0.311927	0.853846	NA	1.19021	0.434807
Chr2	6962477	6964359	DNA	AT2TE28345	6963520	6963800	22	0.440252	0.0176991	0.692771	NA	1.57358	0.0402023
Chr1	13559845	13564824	LTR/Copia	AT1TE44380	13560130	13560328	13	0.928058	0.107143	0.907563	NA	0.977917	0.115449
Chr2	2024938	2025004	RC/Helitron	AT2TE09290	2024757	2024990	14	0.836066	0.197674	0.868132	NA	1.03835	0.236434
Chr1	18643653	18644173	LTR/Copia	AT1TE61795	18643840	18644197	13	0.737288	0.234234	0.789916	NA	1.07138	0.317697
Chr3	22232307	22236742	LTR/Copia	AT3TE90530	22232466	22232834	15	0.837209	0.124031	0.815603	NA	0.974192	0.148148
Chr4	7089368	7089905	LTR/Copia	AT4TE30760	7089632	7089858	11	0.84058	0.131148	0.944444	NA	1.12356	0.15602
Chr4	11368905	11369420	LINE/L1	AT4TE52320	11368680	11368920	10	0.91954	0.33871	0.986111	NA	1.0724	0.368347
Chr1	24294768	24294913	DNA/HAT	AT1TE79870	24294693	24294877	11	0.516484	0.0192308	0.753623	NA	1.45914	0.037234
Chr3	9853060	9853266	LINE/L1	AT3TE41030	9853073	9853240	11	0.555556	0.109589	0.744444	NA	1.34	0.19726
Chr4	2205874	2214903	LTR/Copia	AT4TE10345	2206296	2206563	10	0.948276	0.0806452	0.932584	NA	0.983453	0.085044
Chr4	2205874	2214903	LTR/Copia	AT4TE10345	2214658	2214868	11	0.901099	0.328358	0.907216	NA	1.00679	0.364398
Chr1	17831151	17831579	LINE?	AT1TE59195	17831079	17831305	12	0.769231	0.0933333	0.907692	NA	1.18	0.121333
Chr4	17228080	17228773	RC/Helitron	AT4TE83060	17228247	17228410	10	0.793814	0.0273973	0.878049	NA	1.10611	0.0345134
Chr1	9135711	9136879	RC/Helitron	AT1TE29410	9135584	9135731	9	0.33871	0.0833333	0.557377	NA	1.64559	0.246032
Chr5	15580911	15581607	RC/Helitron	AT5TE56340	15581369	15581506	8	0.833333	0.0377358	0.566038	NA	0.679245	0.045283
Chr2	9313019	9313108	RC/Helitron	AT2TE39510	9313058	9313200	9	0.726027	0.0810811	0.849315	NA	1.16981	0.111678
Chr2	9313109	9313144	RC/Helitron	AT2TE39515	9313058	9313200	9	0.726027	0.0810811	0.849315	NA	1.16981	0.111678
Chr2	9313145	9315251	RC/Helitron	AT2TE39520	9313058	9313200	9	0.726027	0.0810811	0.849315	NA	1.16981	0.111678
Chr5	15646196	15651172	LTR/Copia	AT5TE56585	15650074	15650194	8	0.985294	0.475	0.897959	NA	0.911362	0.48209
Chr2	7224083	7229123	LTR/Copia	AT2TE29450	7228830	7229003	9	0.914634	0.236364	0.868421	NA	0.949474	0.258424
Chr4	7388435	7388732	LTR/Gypsy	AT4TE32180	7388727	7388853	9	0.936709	0.402985	0.898876	NA	0.959611	0.430214
Chr3	4839206	4839709	RC/Helitron	AT3TE20430	4839405	4839551	9	0.746667	0.122807	0.730769	NA	0.978709	0.164474
Chr1	543980	544641	RC/Helitron	AT1TE01760	544211	544274	9	0.766667	0.040404	0.756757	NA	0.987074	0.0527009
Chr5	22804955	22805718	RC/Helitron	AT5TE82040	22804946	22805144	8	0.592105	1e-06	0.823529	NA	1.39085	1.68889e-06
Chr2	7237513	7237748	LINE/L1	AT2TE29465	7237732	7237837	8	0.896104	0.0632911	0.975904	NA	1.08905	0.0706292
Chr3	15206648	15207058	LTR/Gypsy	AT3TE61810	15206504	15206701	14	0.495798	0.0510204	0.320755	NA	0.646946	0.102906
Chr1	25495787	25496661	RC/Helitron	AT1TE83640	25495982	25496246	11	0.533898	0.025641	0.708333	NA	1.32672	0.048026
Chr2	10553956	10554326	RC/Helitron	AT2TE45295	10554296	10554426	8	0.531646	1e-06	0.678571	NA	1.27636	1.88095e-06
Chr2	10046935	10047250	LINE/L1	AT2TE42995	10047063	10047235	13	0.410853	0.0824742	0.475	NA	1.15613	0.200739
Chr2	2082006	2082128	DNA/HAT	AT2TE09505	2082068	2082241	14	0.475	0.0416667	0.40678	NA	0.856378	0.0877193
Chr1	17360725	17365909	LTR/Copia	AT1TE57530	17361185	17361368	8	0.868852	0.302326	0.83871	NA	0.965307	0.34796
Chr3	8684419	8685339	RC/Helitron	AT3TE36400	8684547	8684597	8	0.853333	0.123077	0.9	NA	1.05469	0.144231
Chr1	11153316	11156606	RC/Helitron	AT1TE36060	11155358	11155504	8	0.592593	0.0175439	0.64557	NA	1.0894	0.0296053
Chr1	26994629	26994856	RC/Helitron	AT1TE88325	26994668	26994683	8	0.683333	0.0196078	0.633803	NA	0.927516	0.0286944
Chr5	17134849	17135338	LTR/Copia	AT5TE61895	17134818	17134952	8	0.933333	0.35	0.931034	NA	0.997537	0.375
Chr3	11023774	11023882	DNA/MuDR	AT3TE45830	11023872	11023957	7	0.393443	0.0697674	0.75	NA	1.90625	0.177326
Chr5	14040526	14041048	RC/Helitron	AT5TE50060	14041034	14041174	7	0.783784	0.37234	0.924731	NA	1.17983	0.475055
Chr5	14041049	14042417	RC/Helitron	AT5TE50065	14041034	14041174	7	0.783784	0.37234	0.924731	NA	1.17983	0.475055
Chr4	8327632	8329715	LINE/L1	AT4TE36905	8329465	8329648	9	0.93	0.444444	0.89	NA	0.956989	0.477897
Chr3	23203576	23207483	LINE/L1	AT3TE94580	23207323	23207414	7	0.934426	0.208333	0.807692	NA	0.864372	0.222953
Chr5	7114564	7114866	DNA/MuDR	AT5TE25720	7114614	7114747	8	0.467532	0.0535714	0.736842	NA	1.57602	0.114583
Chr2	11964737	11964852	LINE?	AT2TE52085	11964646	11964779	6	0.58	0.0571429	0.888889	NA	1.53257	0.0985222
Chr4	4803312	4803387	LINE/L1	AT4TE20030	4803332	4803420	10	0.628571	0.114754	0.494382	NA	0.786517	0.182563
Chr1	21449290	21450130	RC/Helitron	AT1TE70800	21449514	21449670	6	0.358491	0.0232558	0.686275	NA	1.91434	0.0648715
Chr5	14268564	14271026	LINE/L1	AT5TE51000	14268829	14268958	7	0.960784	0.0882353	0.914894	NA	0.952236	0.0918367
Chr4	7810693	7810942	RC/Helitron	AT4TE34260	7810598	7810894	26	0.506438	0.102326	0.329114	NA	0.649861	0.20205
Chr2	12149432	12150233	RC/Helitron	AT2TE52920	12149742	12149889	10	0.694444	0.182796	0.726027	NA	1.04548	0.263226
Chr3	10833395	10833514	DNA/MuDR	AT3TE45030	10833478	10833664	12	0.534722	0.1	0.283951	NA	0.531025	0.187013
Chr1	13098280	13102833	LTR/Copia	AT1TE42800	13102684	13102782	7	0.958333	0.342857	0.945455	NA	0.986561	0.357764
Chr3	10741061	10742115	RC/Helitron	AT3TE44630	10741748	10741916	8	0.53125	0.219512	0.791667	NA	1.4902	0.413199
Chr1	16488880	16491737	LTR/Copia	AT1TE54400	16491554	16491635	7	0.954545	0.439394	0.924242	NA	0.968254	0.460317
Chr3	23203576	23207483	LINE/L1	AT3TE94580	23203614	23203645	6	0.384615	0.0555556	0.683333	NA	1.77667	0.144444
Chr3	14614010	14614535	RC/Helitron	AT3TE59830	14614260	14614472	9	0.745098	0.056338	0.493976	NA	0.662968	0.0756116
Chr4	3896090	3896725	RC/Helitron	AT4TE17030	3896608	3896713	6	0.359375	0.0243902	0.638298	NA	1.77613	0.0678685
Chr5	7648965	7649816	RC/Helitron	AT5TE27655	7649381	7649439	7	0.757143	0.226415	0.853333	NA	1.12704	0.299039
Chr4	7251021	7251140	RC/Helitron	AT4TE31570	7250876	7251066	9	0.830769	0.305085	0.57377	NA	0.69065	0.367232
Chr2	5852514	5852670	LTR/Copia	AT2TE23850	5852562	5852712	7	0.820896	0.1875	0.785714	NA	0.957143	0.228409
Chr2	5852698	5857427	LTR/Copia	AT2TE23855	5852562	5852712	7	0.820896	0.1875	0.785714	NA	0.957143	0.228409
Chr3	1284009	1284068	RC/Helitron	AT3TE05390	1284010	1284123	10	0.767123	0.26	0.583333	NA	0.760417	0.338929
Chr4	8166565	8167324	DNA/MuDR	AT4TE36100	8166512	8166620	6	0.58	0.0487805	0.895833	NA	1.54454	0.0841043
Chr4	5854619	5855088	RC/Helitron	AT4TE24650	5854623	5854745	9	0.587302	0.0344828	0.6	NA	1.02162	0.0587139
Chr2	2517531	2520501	RC/Helitron	AT2TE11410	2518578	2518644	6	0.639344	0.0441176	0.763636	NA	1.19441	0.0690045
Chr3	16409327	16409891	RC/Helitron	AT3TE66475	16409874	16410041	8	0.738636	0.233333	0.57732	NA	0.781602	0.315897
Chr3	16409892	16409969	RC/Helitron	AT3TE66480	16409874	16410041	8	0.738636	0.233333	0.57732	NA	0.781602	0.315897
Chr1	16488880	16491737	LTR/Copia	AT1TE54400	16489134	16489312	8	0.973333	0.470588	0.920455	NA	0.945672	0.483481
Chr3	14272907	14285451	RC/Helitron	AT3TE58655	14273594	14273661	6	0.95	0.128205	0.928571	NA	0.977444	0.134953
Chr1	12166280	12166619	LINE/L1	AT1TE39490	12166321	12166357	6	0.415094	0.152174	0.649123	NA	1.5638	0.366601
Chr2	16022138	16023401	DNA/MuDR	AT2TE71730	16022340	16022462	7	0.816667	0.263158	0.703704	NA	0.861678	0.322234
Chr3	8138496	8138877	LINE/L1	AT3TE34145	8138797	8138812	6	0.75	1e-06	0.862745	NA	1.15033	1.33333e-06
Chr2	16370510	16370727	RC/Helitron	AT2TE73455	16370555	16370686	10	0.097561	1e-06	0.171717	NA	1.7601	1.025e-05
Chr4	6017168	6017477	DNA/MuDR	AT4TE25340	6017449	6017525	6	0.294118	1e-06	0.210526	NA	0.715789	3.4e-06
Chr2	4061045	4065457	LTR/Copia	AT2TE17165	4061397	4061481	7	0.84058	0.333333	0.724638	NA	0.862069	0.396552
Chr3	16635535	16635736	DNA/MuDR	AT3TE67440	16635727	16635836	6	0.86	0.025641	0.707317	NA	0.822462	0.0298151
Chr3	10075095	10075210	RathE3_cons	AT3TE41940	10075208	10075374	6	0.680851	0.323529	0.888889	NA	1.30556	0.475184
Chr1	17830419	17830730	RC/Helitron	AT1TE59190	17830716	17830913	6	0.45	0.0208333	0.551724	NA	1.22605	0.0462963
Chr2	7232310	7237512	LINE/L1	AT2TE29460	7237511	7237563	5	0.97561	0.181818	1	NA	1.025	0.186364
Chr2	7237513	7237748	LINE/L1	AT2TE29465	7237511	7237563	5	0.97561	0.181818	1	NA	1.025	0.186364
Chr5	17134849	17135338	LTR/Copia	AT5TE61895	17135052	17135134	6	0.958333	0.4	0.827586	NA	0.863568	0.417391
Chr2	5515053	5516133	RC/Helitron	AT2TE22305	5515035	5515115	5	0.5625	0.0232558	0.291667	NA	0.518519	0.0413437
Chr5	14693397	14697886	RC/Helitron	AT5TE52920	14696447	14696561	6	0.77551	1e-06	0.846154	NA	1.09109	1.28947e-06
Chr2	4061045	4065457	LTR/Copia	AT2TE17165	4061609	4061732	6	0.897959	0.428571	0.896552	NA	0.998433	0.477273
Chr2	4748516	4752464	RC/Helitron	AT2TE19705	4749596	4749636	6	0.835616	0.107692	0.888889	NA	1.06375	0.128878
Chr3	5228099	5229118	RC/Helitron	AT3TE22000	5228607	5228699	6	0.625	0.0465116	0.560976	NA	0.897561	0.0744186
Chr3	9698971	9699189	LTR/Copia	AT3TE40435	9699097	9699209	5	0.636364	0.22	0.790323	NA	1.24194	0.345714
Chr3	11053634	11054121	DNA/MuDR	AT3TE45965	11053873	11053970	6	0.666667	0.0714286	0.651163	NA	0.976744	0.107143
Chr5	8343193	8343928	RC/Helitron	AT5TE30155	8343497	8343546	6	0.857143	0.0344828	0.878788	NA	1.02525	0.0402299
Chr1	21977155	21977748	RC/Helitron	AT1TE72560	21977045	21977204	9	0.803279	0.267857	0.5	NA	0.622449	0.333455
Chr1	12601905	12602070	DNA/HAT	AT1TE41075	12601904	12602077	6	0.47541	0.0192308	0.45283	NA	0.952505	0.0404509
Chr3	10373031	10374064	DNA/HAT	AT3TE43080	10373241	10373349	6	0.71875	0.207547	0.772152	NA	1.0743	0.288761
Chr2	9262762	9263579	RC/Helitron	AT2TE39260	9262739	9262836	5	0.375	1e-06	0.508475	NA	1.35593	2.66667e-06
Chr2	5291918	5292585	RC/Helitron	AT2TE21585	5292513	5292580	6	0.65625	0.196078	0.736842	NA	1.12281	0.298786
Chr5	9948569	9948729	RC/Helitron	AT5TE36225	9948724	9948890	6	0.884615	0.262295	0.8	NA	0.904348	0.296507
Chr4	5965692	5970900	LTR/Copia	AT4TE25100	5966135	5966313	6	0.914894	0.390244	0.936508	NA	1.02362	0.426546
Chr1	19874971	19875198	DNA/HAT	AT1TE65700	19874978	19875094	10	0.422018	1e-06	0.375	NA	0.888587	2.36957e-06
Chr4	3614716	3615360	LTR/Gypsy	AT4TE16140	3615158	3615213	6	0.852941	0.258065	0.945455	NA	1.10846	0.302558
Chr2	10161541	10162767	RC/Helitron	AT2TE43465	10161963	10162003	6	0.683333	0.12766	0.707317	NA	1.0351	0.186819
Chr4	1312394	1317220	LTR/Copia	AT4TE06710	1315550	1315637	6	0.901961	0.21875	0.78	NA	0.864783	0.242527
Chr3	8596060	8597766	RC/Helitron	AT3TE36040	8597417	8597466	6	0.571429	0.0285714	0.527778	NA	0.923611	0.05
Chr4	14333491	14334240	LINE/L1	AT4TE67780	14334082	14334198	5	0.972973	0.358974	0.983607	NA	1.01093	0.368946
Chr3	15225347	15225506	RathE1_cons	AT3TE61910	15225474	15225652	9	0.333333	0.0784314	0.177778	NA	0.533333	0.235294
Chr3	11283806	11283960	RathE3_cons	AT3TE47015	11283804	11283950	6	0.425532	0.162791	0.585366	NA	1.37561	0.382558
Chr2	10278665	10279407	DNA/HAT	AT2TE43990	10278855	10278974	7	0.75	0.133333	0.761905	NA	1.01587	0.177778
Chr2	1521096	1521218	RC/Helitron	AT2TE06990	1520960	1521146	8	0.31746	0.0204082	0.15942	NA	0.502174	0.0642857
Chr4	2594650	2594897	LTR/Copia	AT4TE12155	2594876	2594953	5	0.511111	1e-06	0.6875	NA	1.34511	1.95652e-06
Chr4	2594948	2595048	RathE3_cons	AT4TE12160	2594876	2594953	5	0.511111	1e-06	0.6875	NA	1.34511	1.95652e-06
Chr5	3904246	3904334	RC/Helitron	AT5TE14160	3904288	3904425	5	0.657895	1e-06	0.527778	NA	0.802222	1.52e-06
Chr2	4061045	4065457	LTR/Copia	AT2TE17165	4065165	4065268	5	0.953488	0.357143	0.829268	NA	0.86972	0.374564
Chr3	11509111	11509344	LTR/Gypsy	AT3TE47955	11509323	11509423	5	0.918367	0.317073	0.745455	NA	0.811717	0.345257
Chr5	14821403	14821594	RC/Helitron	AT5TE53435	14821515	14821708	5	0.755556	0.272727	0.404255	NA	0.535044	0.360963
Chr5	10134112	10134733	RC/Helitron	AT5TE36925	10134638	10134700	5	0.416667	0.0333333	0.483871	NA	1.16129	0.08
Chr2	1928661	1929399	RC/Helitron	AT2TE08860	1928876	1929195	12	0.863158	0.809091	0.108911	NA	0.126177	0.937361
Chr3	11809062	11809096	RC/Helitron	AT3TE49145	11809087	11809188	9	0.680851	0.894118	0.0208333	NA	0.030599	1.31324
Chr2	3481084	3482065	Unassigned	AT2TE15155	3481519	3481749	22	0.150259	0.100877	0.0490368	NA	0.326348	0.671355
Chr2	3481566	3482048	LINE/L1	AT2TE15160	3481519	3481749	22	0.150259	0.100877	0.0490368	NA	0.326348	0.671355
Chr3	14272907	14285451	RC/Helitron	AT3TE58655	14285210	14285324	9	0.763158	0.636364	1e-06	NA	1.31034e-06	0.833856
Chr3	11025845	11026013	RC/Helitron	AT3TE45840	11025912	11026199	12	0.471074	0.693069	0.0348837	NA	0.0740514	1.47125
Chr3	11026014	11026786	DNA/MuDR	AT3TE45845	11025912	11026199	12	0.471074	0.693069	0.0348837	NA	0.0740514	1.47125
Chr3	16078963	16079585	LTR/Copia	AT3TE65065	16079449	16079557	11	0.272727	0.511364	0.1	NA	0.366667	1.875
Chr5	8027046	8027346	DNA/Harbinger	AT5TE29050	8027279	8027394	8	0.875	0.807692	0.016129	NA	0.0184332	0.923077
Chr2	16023576	16023965	DNA/MuDR	AT2TE71740	16023673	16023728	8	0.525	0.355932	0.0666667	NA	0.126984	0.677966
Chr5	21015277	21015767	DNA/HAT	AT5TE75705	21015625	21015814	9	0.855072	0.701149	0.411765	NA	0.481555	0.819988
Chr5	21015768	21016576	RC/Helitron	AT5TE75710	21015625	21015814	9	0.855072	0.701149	0.411765	NA	0.481555	0.819988
Chr5	9238559	9238812	RC/Helitron	AT5TE33420	9238457	9238708	11	0.6	0.662162	0.179487	NA	0.299145	1.1036
Chr1	12062735	12064145	RC/Helitron	AT1TE39105	12063296	12063418	7	0.907692	0.704545	0.115385	NA	0.127119	0.776194
Chr5	15718226	15722358	LINE/L1	AT5TE56780	15722134	15722341	9	0.857143	0.490196	0.262295	NA	0.306011	0.571895
Chr3	10012028	10013422	RC/Helitron	AT3TE41670	10013384	10013564	9	0.514706	0.588235	0.142857	NA	0.277551	1.14286
Chr3	10013423	10013769	RC/Helitron	AT3TE41675	10013384	10013564	9	0.514706	0.588235	0.142857	NA	0.277551	1.14286
Chr3	20484289	20487160	RC/Helitron	AT3TE83280	20485236	20485406	7	0.796296	0.673913	0.146341	NA	0.183778	0.846309
Chr1	4413214	4414711	RC/Helitron	AT1TE14335	4413731	4413824	6	0.45098	0.666667	0.025641	NA	0.0568562	1.47826
Chr3	16280559	16281007	RC/Helitron	AT3TE65985	16280867	16281060	11	0.330357	0.513158	0.0824742	NA	0.249652	1.55334
Chr3	16281008	16282064	RC/Helitron	AT3TE65990	16280867	16281060	11	0.330357	0.513158	0.0824742	NA	0.249652	1.55334
Chr2	2012956	2013343	LTR/Copia	AT2TE09225	2012922	2013012	7	0.625	0.673077	1e-06	NA	1.6e-06	1.07692
Chr2	4262019	4265048	RC/Helitron	AT2TE17960	4264448	4264635	7	0.631579	0.8	0.283333	NA	0.448611	1.26667
Chr5	12448420	12448882	RC/Helitron	AT5TE44155	12448787	12448920	6	0.731343	0.762712	0.244898	NA	0.33486	1.04289
Chr5	12448883	12449915	DNA/HAT	AT5TE44160	12448787	12448920	6	0.731343	0.762712	0.244898	NA	0.33486	1.04289
Chr4	12840203	12840860	RC/Helitron	AT4TE60020	12840641	12840652	6	0.659574	0.722222	1e-06	NA	1.51613e-06	1.09498
Chr4	5485145	5494751	DNA/MuDR	AT4TE22970	5494707	5494768	8	0.564103	0.553571	0.163265	NA	0.289425	0.981331
Chr3	14836116	14836214	RC/Helitron	AT3TE60565	14836170	14836343	7	0.632653	0.574074	0.234043	NA	0.369938	0.907407
Chr3	14836215	14836235	RC/Helitron	AT3TE60570	14836170	14836343	7	0.632653	0.574074	0.234043	NA	0.369938	0.907407
Chr3	14836236	14837371	RC/Helitron	AT3TE60575	14836170	14836343	7	0.632653	0.574074	0.234043	NA	0.369938	0.907407
Chr1	21857822	21857844	RC/Helitron	AT1TE72125	21857821	21857837	6	0.854545	0.829787	0.4	NA	0.468085	0.971028
Chr2	15314963	15315278	RC/Helitron	AT2TE68230	15314821	15315008	14	0.221311	0.209677	0.06	NA	0.271111	0.947431
Chr3	15702540	15705515	RC/Helitron	AT3TE63500	15704476	15704618	6	0.775862	0.411765	0.2	NA	0.257778	0.530719
Chr2	1709978	1710600	LTR/Copia	AT2TE07935	1710183	1710334	6	0.610169	0.6	0.0833333	NA	0.136574	0.983333
Chr4	5140006	5141643	DNA/MuDR	AT4TE21325	5141551	5141718	5	0.823529	0.677419	1e-06	NA	1.21429e-06	0.822581
Chr4	5141644	5142092	RC/Helitron	AT4TE21330	5141551	5141718	5	0.823529	0.677419	1e-06	NA	1.21429e-06	0.822581
Chr5	15161496	15163863	RC/Helitron	AT5TE54875	15161724	15161786	6	0.854167	0.708333	0.418605	NA	0.490074	0.829268
Chr5	10183037	10183667	DNA/MuDR	AT5TE37090	10183110	10183207	8	0.794872	0.796296	0.296296	NA	0.37276	1.00179
Chr5	9686108	9687386	LTR/Copia	AT5TE35120	9686263	9686418	10	0.541667	0.306667	0.702703	NA	1.2973	0.566154
Chr5	25360663	25361438	RC/Helitron	AT5TE91220	25361194	25361382	15	0.647059	0.349057	0.90099	NA	1.39244	0.539451
Chr4	2029305	2029913	DNA/HAT	AT4TE09655	2029356	2029464	13	0.521429	0.424242	0.915966	NA	1.75665	0.813616
Chr5	14280682	14281505	RC/Helitron	AT5TE51035	14281414	14281562	8	0.642857	0.338983	0.854545	NA	1.32929	0.527307
Chr3	9434861	9438341	LINE/L1	AT3TE39395	9435041	9435145	7	0.7	0.378378	0.875	NA	1.25	0.540541
Chr1	19288998	19289590	RC/Helitron	AT1TE63940	19289587	19289779	10	0.707317	0.383333	0.82716	NA	1.16943	0.541954
Chr1	19289591	19289651	DNA/MuDR	AT1TE63945	19289587	19289779	10	0.707317	0.383333	0.82716	NA	1.16943	0.541954
Chr5	6469437	6469995	RC/Helitron	AT5TE23410	6469698	6469776	8	0.757576	0.384615	0.805556	NA	1.06333	0.507692
Chr2	5082815	5083203	LTR/Gypsy	AT2TE20895	5083101	5083273	7	0.693878	1	0.481481	NA	0.6939	1.44118
Chr3	9928740	9928803	RC/Helitron	AT3TE41320	9928614	9928749	7	0.7375	0.384615	0.790323	NA	1.07162	0.521512
Chr1	14152939	14153263	DNA	AT1TE46485	14152848	14152985	6	0.5	0.883333	0.272727	NA	0.545455	1.76667
Chr2	13675927	13676013	DNA/En-Spm	AT2TE60190	13675847	13675943	7	0.535714	0.346939	0.859649	NA	1.60468	0.647619
Chr2	1075061	1075556	RC/Helitron	AT2TE04815	1075253	1075337	5	0.680851	0.454545	0.954545	NA	1.40199	0.667614
Chr1	5197904	5198864	RC/Helitron	AT1TE16810	5198452	5198488	6	0.433962	0.288889	0.795455	NA	1.833	0.6657
Chr5	9379923	9380660	DNA/MuDR	AT5TE34020	9380376	9380496	7	0.75	0.836364	0.384615	NA	0.512821	1.11515
Chr5	15548336	15549498	RC/Helitron	AT5TE56210	15549388	15549512	6	0.707317	0.372093	0.897436	NA	1.26879	0.526063
Chr5	15549499	15550192	RC/Helitron	AT5TE56215	15549388	15549512	6	0.707317	0.372093	0.897436	NA	1.26879	0.526063

## Sheet: SINE
Chromosome	Start	End	Feature	Genes	DMR_start	DMR_end	CpGs_number	Methylation_level_Col-0	Methylation_level_kyp	Methylation_level_AL2	Genomic Features	al2 vs col-0	kyp vs col-0
Chr1	13638713	13638896	SINE	AT1TE44650	13638708	13638815	6	0.148148	0.0588235	0.784314	NA	5.29412	0.397059

## Sheet: RC Helitron
Chromosone	Start	End	Feature	Genes	DMR_start	DMR_end	CpGs_number	Methylation_level_Col-0	Methylation_level_kyp	Methylation_level_AL2	Genomic Features	al2 vs col-0	kyp vs col-0
Chr1	25580567	25581975	RC/Helitron	AT1TE83915	25580862	25581018	7	0.0172414	0.615385	1e-06	NA	5.8e-05	35.6923
Chr2	7883750	7884703	RC/Helitron	AT2TE32640	7884555	7884653	5	0.0212766	0.547619	1e-06	NA	4.7e-05	25.7381
Chr1	11406654	11410512	RC/Helitron	AT1TE36890	11407058	11407251	7	0.0277778	0.432836	1e-06	NA	3.6e-05	15.5821
Chr5	10656372	10657692	RC/Helitron	AT5TE38795	10656688	10656844	6	0.0172414	0.186441	1e-06	NA	5.8e-05	10.8136
Chr1	5372482	5373190	RC/Helitron	AT1TE17360	5373097	5373266	8	0.0121951	0.107692	1e-06	NA	8.2e-05	8.83077
Chr4	13681397	13681863	RC/Helitron	AT4TE64440	13681439	13681616	9	0.109375	0.716667	0.0273973	NA	0.250489	6.55238
Chr3	15826537	15827956	RC/Helitron	AT3TE63995	15827056	15827188	10	0.152941	0.405797	0.0574713	NA	0.375774	2.65329
Chr3	15049212	15050745	RC/Helitron	AT3TE61325	15049315	15049476	10	0.121951	0.259259	1e-06	NA	8.2e-06	2.12593
Chr5	14231242	14231905	RC/Helitron	AT5TE50880	14231714	14231852	5	0.272727	0.571429	1e-06	NA	3.66667e-06	2.09524
Chr5	13628130	13628183	RC/Helitron	AT5TE48470	13628088	13628239	7	0.746032	0.27907	0.0425532	NA	0.0570394	0.374072
Chr5	13628187	13628335	RC/Helitron	AT5TE48475	13628088	13628239	7	0.746032	0.27907	0.0425532	NA	0.0570394	0.374072
Chr5	14218617	14219959	RC/Helitron	AT5TE50820	14219355	14219402	7	0.130435	0.0344828	1e-06	NA	7.66667e-06	0.264368
Chr4	4995269	4996186	RC/Helitron	AT4TE20860	4995548	4995716	6	0.378788	0.0638298	0.0166667	NA	0.044	0.168511
Chr4	9004571	9005444	RC/Helitron	AT4TE40350	9005425	9005552	8	0.346939	0.0566038	0.111111	NA	0.320261	0.163152
Chr4	9005445	9005499	RC/Helitron	AT4TE40355	9005425	9005552	8	0.346939	0.0566038	0.111111	NA	0.320261	0.163152
Chr3	11071420	11072815	RC/Helitron	AT3TE46015	11071453	11071655	11	0.513043	0.0512821	0.0609756	NA	0.118851	0.0999565
Chr1	23885396	23885977	RC/Helitron	AT1TE78595	23885601	23885791	7	0.291139	0.0289855	1e-06	NA	3.43478e-06	0.0995589
Chr2	7881638	7883746	RC/Helitron	AT2TE32635	7881948	7882099	10	0.369863	0.030303	1e-06	NA	2.7037e-06	0.0819304
Chr3	15976474	15976778	RC/Helitron	AT3TE64670	15976486	15976696	8	0.822785	0.0581395	0.0454545	NA	0.0552448	0.0706619
Chr3	16035210	16035779	RC/Helitron	AT3TE64900	16035701	16035820	8	0.560976	0.0298507	0.027027	NA	0.0481786	0.0532122
Chr1	8391610	8392740	RC/Helitron	AT1TE27095	8391967	8392126	7	0.482143	0.0222222	0.0441176	NA	0.0915033	0.0460905
Chr1	17819158	17819843	RC/Helitron	AT1TE59150	17819683	17819881	8	0.849462	0.03125	0.0147059	NA	0.017312	0.036788
Chr4	9563468	9564364	RC/Helitron	AT4TE43220	9564036	9564160	7	0.615385	0.0175439	1e-06	NA	1.625e-06	0.0285088
Chr4	14196005	14196467	RC/Helitron	AT4TE67170	14196263	14196345	5	0.722222	0.02	0.0178571	NA	0.0247253	0.0276923
Chr5	9279624	9280495	RC/Helitron	AT5TE33565	9279681	9279790	7	0.804598	0.0144928	0.0196078	NA	0.0243697	0.0180124
Chr5	19440842	19441265	RC/Helitron	AT5TE69950	19441166	19441261	8	0.1	1e-06	1e-06	NA	1e-05	1e-05
Chr2	7437428	7438316	RC/Helitron	AT2TE30490	7437535	7437616	5	0.229167	1e-06	1e-06	NA	4.36364e-06	4.36364e-06
Chr3	13053031	13053139	RC/Helitron	AT3TE53470	13053107	13053249	7	0.431373	1e-06	0.0384615	NA	0.0891608	2.31818e-06
Chr3	13566796	13567570	RC/Helitron	AT3TE55185	13567363	13567523	10	0.476744	1e-06	0.0315789	NA	0.0662388	2.09756e-06
Chr2	2241233	2242111	RC/Helitron	AT2TE10365	2241750	2241910	7	0.530612	1e-06	0.0454545	NA	0.0856643	1.88462e-06
Chr5	9638932	9640877	RC/Helitron	AT5TE34965	9640209	9640345	6	0.714286	1e-06	0.208333	NA	0.291667	1.4e-06
Chr2	5607739	5609301	RC/Helitron	AT2TE22660	5608643	5608730	5	0.787234	1e-06	0.111111	NA	0.141141	1.27027e-06
Chr3	16280559	16281007	RC/Helitron	AT3TE65985	16280867	16281060	11	0.330357	0.513158	0.0824742	NA	0.249652	1.55334
Chr3	16281008	16282064	RC/Helitron	AT3TE65990	16280867	16281060	11	0.330357	0.513158	0.0824742	NA	0.249652	1.55334
Chr1	4413214	4414711	RC/Helitron	AT1TE14335	4413731	4413824	6	0.45098	0.666667	0.025641	NA	0.0568562	1.47826
Chr3	11025845	11026013	RC/Helitron	AT3TE45840	11025912	11026199	12	0.471074	0.693069	0.0348837	NA	0.0740514	1.47125
Chr3	11809062	11809096	RC/Helitron	AT3TE49145	11809087	11809188	9	0.680851	0.894118	0.0208333	NA	0.030599	1.31324
Chr2	4262019	4265048	RC/Helitron	AT2TE17960	4264448	4264635	7	0.631579	0.8	0.283333	NA	0.448611	1.26667
Chr3	10012028	10013422	RC/Helitron	AT3TE41670	10013384	10013564	9	0.514706	0.588235	0.142857	NA	0.277551	1.14286
Chr3	10013423	10013769	RC/Helitron	AT3TE41675	10013384	10013564	9	0.514706	0.588235	0.142857	NA	0.277551	1.14286
Chr5	9238559	9238812	RC/Helitron	AT5TE33420	9238457	9238708	11	0.6	0.662162	0.179487	NA	0.299145	1.1036
Chr4	12840203	12840860	RC/Helitron	AT4TE60020	12840641	12840652	6	0.659574	0.722222	1e-06	NA	1.51613e-06	1.09498
Chr5	12448420	12448882	RC/Helitron	AT5TE44155	12448787	12448920	6	0.731343	0.762712	0.244898	NA	0.33486	1.04289
Chr1	21857822	21857844	RC/Helitron	AT1TE72125	21857821	21857837	6	0.854545	0.829787	0.4	NA	0.468085	0.971028
Chr2	15314963	15315278	RC/Helitron	AT2TE68230	15314821	15315008	14	0.221311	0.209677	0.06	NA	0.271111	0.947431
Chr2	1928661	1929399	RC/Helitron	AT2TE08860	1928876	1929195	12	0.863158	0.809091	0.108911	NA	0.126177	0.937361
Chr3	14836116	14836214	RC/Helitron	AT3TE60565	14836170	14836343	7	0.632653	0.574074	0.234043	NA	0.369938	0.907407
Chr3	14836215	14836235	RC/Helitron	AT3TE60570	14836170	14836343	7	0.632653	0.574074	0.234043	NA	0.369938	0.907407
Chr3	14836236	14837371	RC/Helitron	AT3TE60575	14836170	14836343	7	0.632653	0.574074	0.234043	NA	0.369938	0.907407
Chr3	20484289	20487160	RC/Helitron	AT3TE83280	20485236	20485406	7	0.796296	0.673913	0.146341	NA	0.183778	0.846309
Chr3	14272907	14285451	RC/Helitron	AT3TE58655	14285210	14285324	9	0.763158	0.636364	1e-06	NA	1.31034e-06	0.833856
Chr5	15161496	15163863	RC/Helitron	AT5TE54875	15161724	15161786	6	0.854167	0.708333	0.418605	NA	0.490074	0.829268
Chr4	5141644	5142092	RC/Helitron	AT4TE21330	5141551	5141718	5	0.823529	0.677419	1e-06	NA	1.21429e-06	0.822581
Chr5	21015768	21016576	RC/Helitron	AT5TE75710	21015625	21015814	9	0.855072	0.701149	0.411765	NA	0.481555	0.819988
Chr1	12062735	12064145	RC/Helitron	AT1TE39105	12063296	12063418	7	0.907692	0.704545	0.115385	NA	0.127119	0.776194
Chr3	15702540	15705515	RC/Helitron	AT3TE63500	15704476	15704618	6	0.775862	0.411765	0.2	NA	0.257778	0.530719
Chr3	16366212	16366426	RC/Helitron	AT3TE66290	16366236	16366309	5	1e-06	0.473684	0.645161	NA	645161	473684
Chr5	10390075	10392601	RC/Helitron	AT5TE37930	10390995	10391171	6	1e-06	0.0238095	0.489362	NA	489362	23809.5
Chr5	6295765	6295804	RC/Helitron	AT5TE22810	6295756	6295788	5	0.0178571	0.521739	0.133333	NA	7.46667	29.2174
Chr5	18342224	18344911	RC/Helitron	AT5TE66020	18343650	18343722	6	0.0363636	0.632653	0.729167	NA	20.0521	17.398
Chr3	10505113	10505777	RC/Helitron	AT3TE43645	10505441	10505541	7	0.0285714	0.425926	0.607143	NA	21.25	14.9074
Chr2	8022782	8023336	RC/Helitron	AT2TE33315	8022735	8022865	10	0.0434783	0.535211	0.128205	NA	2.94872	12.3099
Chr2	1360147	1361029	RC/Helitron	AT2TE06205	1360921	1361300	13	0.0857143	0.839695	0.757009	NA	8.83178	9.79644
Chr3	12798614	12799304	RC/Helitron	AT3TE52610	12799279	12799446	6	0.0444444	0.351351	0.735294	NA	16.5441	7.90541
Chr3	12799305	12799327	RC/Helitron	AT3TE52615	12799279	12799446	6	0.0444444	0.351351	0.735294	NA	16.5441	7.90541
Chr3	9575819	9575887	RC/Helitron	AT3TE39970	9575788	9575963	7	0.0694444	0.537037	0.357143	NA	5.14286	7.73333
Chr5	18955659	18956835	RC/Helitron	AT5TE68210	18956401	18956587	11	0.0909091	0.659341	0.666667	NA	7.33333	7.25275
Chr4	12096347	12097423	RC/Helitron	AT4TE56080	12096803	12096994	9	0.0136986	0.0508475	0.706667	NA	51.5867	3.71186
Chr3	156970	158137	RC/Helitron	AT3TE00670	157962	158020	8	0.0634921	0.218182	0.62069	NA	9.77586	3.43636
Chr5	9224892	9225684	RC/Helitron	AT5TE33350	9225238	9225427	12	0.218182	0.695238	0.863636	NA	3.95833	3.18651
Chr3	11641647	11642436	RC/Helitron	AT3TE48390	11641690	11641824	6	0.0967742	0.3	0.837209	NA	8.65116	3.1
Chr4	3361520	3362383	RC/Helitron	AT4TE15345	3362333	3362427	6	0.372549	0.882353	0.8	NA	2.14737	2.36842
Chr4	3362384	3362468	RC/Helitron	AT4TE15350	3362333	3362427	6	0.372549	0.882353	0.8	NA	2.14737	2.36842
Chr3	6728212	6729551	RC/Helitron	AT3TE28255	6728211	6728280	6	0.0188679	0.0434783	0.265306	NA	14.0612	2.30435
Chr5	19454204	19454558	RC/Helitron	AT5TE70020	19454220	19454417	8	0.123457	0.591549	0.166667	NA	1.35	4.79155
Chr3	16851435	16854287	RC/Helitron	AT3TE68255	16852054	16852220	6	0.166667	0.696429	0.0925926	NA	0.555556	4.17857
Chr5	14290919	14291428	RC/Helitron	AT5TE51070	14291196	14291394	11	0.186813	0.0933333	0.486842	NA	2.60604	0.499608
Chr1	1194344	1195165	RC/Helitron	AT1TE03900	1195139	1195243	6	0.105263	0.0512821	0.557377	NA	5.29508	0.487179
Chr1	19995750	19996178	RC/Helitron	AT1TE66095	19995810	19995888	7	0.2	0.0930233	0.844828	NA	4.22414	0.465116
Chr5	10268585	10268715	RC/Helitron	AT5TE37485	10268548	10268613	8	0.214286	0.0961538	0.690476	NA	3.22222	0.448718
Chr1	10160998	10161599	RC/Helitron	AT1TE32795	10161154	10161220	8	0.04	0.0151515	0.389831	NA	9.74576	0.378788
Chr1	13699518	13699677	RC/Helitron	AT1TE44850	13699282	13699627	21	0.0845771	0.0297619	0.756098	NA	8.93974	0.351891
Chr1	21911772	21913053	RC/Helitron	AT1TE72310	21912361	21912557	8	0.0786517	0.0246914	0.492537	NA	6.26226	0.313933
Chr2	6744993	6745867	RC/Helitron	AT2TE27560	6745605	6745782	11	0.141593	0.04	0.415094	NA	2.9316	0.2825
Chr5	9223749	9224869	RC/Helitron	AT5TE33340	9224475	9224545	8	0.0684932	0.0121951	0.811765	NA	11.8518	0.178049
Chr2	5872977	5873174	RC/Helitron	AT2TE23925	5873043	5873141	7	0.354167	0.06	0.755556	NA	2.13333	0.169412
Chr1	26676911	26678205	RC/Helitron	AT1TE87330	26677670	26677693	6	0.0133333	1e-06	0.589744	NA	44.2308	7.5e-05
Chr5	8504706	8505095	RC/Helitron	AT5TE30780	8504782	8504954	7	0.0138889	1e-06	0.556962	NA	40.1013	7.2e-05
Chr5	18736793	18737331	RC/Helitron	AT5TE67460	18737132	18737188	8	0.0238095	1e-06	0.763889	NA	32.0833	4.2e-05
Chr3	9772125	9772923	RC/Helitron	AT3TE40680	9772623	9772731	8	0.257576	0.507246	0.636364	NA	2.47059	1.96931
Chr1	28515061	28516117	RC/Helitron	AT1TE93275	28516042	28516124	11	0.03125	0.0517241	0.913978	NA	29.2473	1.65517
Chr1	28515061	28516117	RC/Helitron	AT1TE93275	28515049	28515228	26	0.0227273	0.0364964	0.853403	NA	37.5497	1.60584
Chr5	8819293	8820205	RC/Helitron	AT5TE31920	8819274	8819364	9	0.373134	0.508772	0.811321	NA	2.17434	1.36351
Chr4	17511345	17511982	RC/Helitron	AT4TE84530	17511857	17511882	6	0.175439	0.193548	0.710526	NA	4.05	1.10323
Chr5	13591522	13592136	RC/Helitron	AT5TE48295	13591586	13591680	6	1e-06	1e-06	0.183673	NA	183673	1
Chr2	1530043	1530793	RC/Helitron	AT2TE07055	1530257	1530323	6	0.0566038	0.0555556	0.711111	NA	12.563	0.981481
Chr5	14040526	14041048	RC/Helitron	AT5TE50060	14041034	14041174	7	0.783784	0.37234	0.924731	NA	1.17983	0.475055
Chr5	14041049	14042417	RC/Helitron	AT5TE50065	14041034	14041174	7	0.783784	0.37234	0.924731	NA	1.17983	0.475055
Chr4	8882425	8883799	RC/Helitron	AT4TE39710	8882423	8882719	15	0.717391	0.311927	0.853846	NA	1.19021	0.434807
Chr3	10741061	10742115	RC/Helitron	AT3TE44630	10741748	10741916	8	0.53125	0.219512	0.791667	NA	1.4902	0.413199
Chr4	7251021	7251140	RC/Helitron	AT4TE31570	7250876	7251066	9	0.830769	0.305085	0.57377	NA	0.69065	0.367232
Chr5	14821403	14821594	RC/Helitron	AT5TE53435	14821515	14821708	5	0.755556	0.272727	0.404255	NA	0.535044	0.360963
Chr3	1284009	1284068	RC/Helitron	AT3TE05390	1284010	1284123	10	0.767123	0.26	0.583333	NA	0.760417	0.338929
Chr1	21977155	21977748	RC/Helitron	AT1TE72560	21977045	21977204	9	0.803279	0.267857	0.5	NA	0.622449	0.333455
Chr3	16409327	16409891	RC/Helitron	AT3TE66475	16409874	16410041	8	0.738636	0.233333	0.57732	NA	0.781602	0.315897
Chr3	16409892	16409969	RC/Helitron	AT3TE66480	16409874	16410041	8	0.738636	0.233333	0.57732	NA	0.781602	0.315897
Chr5	7648965	7649816	RC/Helitron	AT5TE27655	7649381	7649439	7	0.757143	0.226415	0.853333	NA	1.12704	0.299039
Chr2	5291918	5292585	RC/Helitron	AT2TE21585	5292513	5292580	6	0.65625	0.196078	0.736842	NA	1.12281	0.298786
Chr5	9948569	9948729	RC/Helitron	AT5TE36225	9948724	9948890	6	0.884615	0.262295	0.8	NA	0.904348	0.296507
Chr2	12149432	12150233	RC/Helitron	AT2TE52920	12149742	12149889	10	0.694444	0.182796	0.726027	NA	1.04548	0.263226
Chr1	9135711	9136879	RC/Helitron	AT1TE29410	9135584	9135731	9	0.33871	0.0833333	0.557377	NA	1.64559	0.246032
Chr2	2024938	2025004	RC/Helitron	AT2TE09290	2024757	2024990	14	0.836066	0.197674	0.868132	NA	1.03835	0.236434
Chr4	7810693	7810942	RC/Helitron	AT4TE34260	7810598	7810894	26	0.506438	0.102326	0.329114	NA	0.649861	0.20205
Chr2	10161541	10162767	RC/Helitron	AT2TE43465	10161963	10162003	6	0.683333	0.12766	0.707317	NA	1.0351	0.186819
Chr3	4839206	4839709	RC/Helitron	AT3TE20430	4839405	4839551	9	0.746667	0.122807	0.730769	NA	0.978709	0.164474
Chr3	8684419	8685339	RC/Helitron	AT3TE36400	8684547	8684597	8	0.853333	0.123077	0.9	NA	1.05469	0.144231
Chr3	14272907	14285451	RC/Helitron	AT3TE58655	14273594	14273661	6	0.95	0.128205	0.928571	NA	0.977444	0.134953
Chr2	4748516	4752464	RC/Helitron	AT2TE19705	4749596	4749636	6	0.835616	0.107692	0.888889	NA	1.06375	0.128878
Chr2	9313019	9313108	RC/Helitron	AT2TE39510	9313058	9313200	9	0.726027	0.0810811	0.849315	NA	1.16981	0.111678
Chr2	9313109	9313144	RC/Helitron	AT2TE39515	9313058	9313200	9	0.726027	0.0810811	0.849315	NA	1.16981	0.111678
Chr2	9313145	9315251	RC/Helitron	AT2TE39520	9313058	9313200	9	0.726027	0.0810811	0.849315	NA	1.16981	0.111678
Chr5	10134112	10134733	RC/Helitron	AT5TE36925	10134638	10134700	5	0.416667	0.0333333	0.483871	NA	1.16129	0.08
Chr3	14614010	14614535	RC/Helitron	AT3TE59830	14614260	14614472	9	0.745098	0.056338	0.493976	NA	0.662968	0.0756116
Chr3	5228099	5229118	RC/Helitron	AT3TE22000	5228607	5228699	6	0.625	0.0465116	0.560976	NA	0.897561	0.0744186
Chr2	2517531	2520501	RC/Helitron	AT2TE11410	2518578	2518644	6	0.639344	0.0441176	0.763636	NA	1.19441	0.0690045
Chr4	3896090	3896725	RC/Helitron	AT4TE17030	3896608	3896713	6	0.359375	0.0243902	0.638298	NA	1.77613	0.0678685
Chr1	21449290	21450130	RC/Helitron	AT1TE70800	21449514	21449670	6	0.358491	0.0232558	0.686275	NA	1.91434	0.0648715
Chr2	1521096	1521218	RC/Helitron	AT2TE06990	1520960	1521146	8	0.31746	0.0204082	0.15942	NA	0.502174	0.0642857
Chr4	5854619	5855088	RC/Helitron	AT4TE24650	5854623	5854745	9	0.587302	0.0344828	0.6	NA	1.02162	0.0587139
Chr1	543980	544641	RC/Helitron	AT1TE01760	544211	544274	9	0.766667	0.040404	0.756757	NA	0.987074	0.0527009
Chr3	8596060	8597766	RC/Helitron	AT3TE36040	8597417	8597466	6	0.571429	0.0285714	0.527778	NA	0.923611	0.05
Chr1	25495787	25496661	RC/Helitron	AT1TE83640	25495982	25496246	11	0.533898	0.025641	0.708333	NA	1.32672	0.048026
Chr1	17830419	17830730	RC/Helitron	AT1TE59190	17830716	17830913	6	0.45	0.0208333	0.551724	NA	1.22605	0.0462963
Chr5	15580911	15581607	RC/Helitron	AT5TE56340	15581369	15581506	8	0.833333	0.0377358	0.566038	NA	0.679245	0.045283
Chr2	5515053	5516133	RC/Helitron	AT2TE22305	5515035	5515115	5	0.5625	0.0232558	0.291667	NA	0.518519	0.0413437
Chr5	8343193	8343928	RC/Helitron	AT5TE30155	8343497	8343546	6	0.857143	0.0344828	0.878788	NA	1.02525	0.0402299
Chr4	17228080	17228773	RC/Helitron	AT4TE83060	17228247	17228410	10	0.793814	0.0273973	0.878049	NA	1.10611	0.0345134
Chr1	11153316	11156606	RC/Helitron	AT1TE36060	11155358	11155504	8	0.592593	0.0175439	0.64557	NA	1.0894	0.0296053
Chr1	26994629	26994856	RC/Helitron	AT1TE88325	26994668	26994683	8	0.683333	0.0196078	0.633803	NA	0.927516	0.0286944
Chr2	16370510	16370727	RC/Helitron	AT2TE73455	16370555	16370686	10	0.097561	1e-06	0.171717	NA	1.7601	1.025e-05
Chr2	9262762	9263579	RC/Helitron	AT2TE39260	9262739	9262836	5	0.375	1e-06	0.508475	NA	1.35593	2.66667e-06
Chr2	10553956	10554326	RC/Helitron	AT2TE45295	10554296	10554426	8	0.531646	1e-06	0.678571	NA	1.27636	1.88095e-06
Chr5	22804955	22805718	RC/Helitron	AT5TE82040	22804946	22805144	8	0.592105	1e-06	0.823529	NA	1.39085	1.68889e-06
Chr5	3904246	3904334	RC/Helitron	AT5TE14160	3904288	3904425	5	0.657895	1e-06	0.527778	NA	0.802222	1.52e-06
Chr5	14693397	14697886	RC/Helitron	AT5TE52920	14696447	14696561	6	0.77551	1e-06	0.846154	NA	1.09109	1.28947e-06
Chr3	18544268	18545572	RC/Helitron	AT3TE75240	18545514	18545678	15	0.807339	1e-06	0.681818	NA	0.844525	1.23864e-06
Chr2	11834406	11834871	RC/Helitron	AT2TE51470	11834801	11834960	14	0.915152	1e-06	0.9	NA	0.983444	1.09272e-06
Chr2	11834872	11834912	RC/Helitron	AT2TE51475	11834801	11834960	14	0.915152	1e-06	0.9	NA	0.983444	1.09272e-06
Chr2	1075061	1075556	RC/Helitron	AT2TE04815	1075253	1075337	5	0.680851	0.454545	0.954545	NA	1.40199	0.667614
Chr1	5197904	5198864	RC/Helitron	AT1TE16810	5198452	5198488	6	0.433962	0.288889	0.795455	NA	1.833	0.6657
Chr1	19288998	19289590	RC/Helitron	AT1TE63940	19289587	19289779	10	0.707317	0.383333	0.82716	NA	1.16943	0.541954
Chr5	25360663	25361438	RC/Helitron	AT5TE91220	25361194	25361382	15	0.647059	0.349057	0.90099	NA	1.39244	0.539451
Chr5	14280682	14281505	RC/Helitron	AT5TE51035	14281414	14281562	8	0.642857	0.338983	0.854545	NA	1.32929	0.527307
Chr5	15548336	15549498	RC/Helitron	AT5TE56210	15549388	15549512	6	0.707317	0.372093	0.897436	NA	1.26879	0.526063
Chr5	15549499	15550192	RC/Helitron	AT5TE56215	15549388	15549512	6	0.707317	0.372093	0.897436	NA	1.26879	0.526063
Chr3	9928740	9928803	RC/Helitron	AT3TE41320	9928614	9928749	7	0.7375	0.384615	0.790323	NA	1.07162	0.521512
Chr5	6469437	6469995	RC/Helitron	AT5TE23410	6469698	6469776	8	0.757576	0.384615	0.805556	NA	1.06333	0.507692

## Sheet: LTR Copia
Chromosone	Start	End	Feature	Genes	DMR_start	DMR_end	CpGs_number	Methylation_level_Col-0	Methylation_level_kyp	Methylation_level_AL2	Genomic Features	al2 vs col-0	kyp vs col-0
Chr5	9686108	9687386	LTR/Copia	AT5TE35120	9686590	9686729	12	0.0263158	0.164557	0.142857	NA	5.42857	6.25316
Chr4	6411365	6412014	LTR/Copia	AT4TE27350	6411889	6411918	6	0.797101	0.0769231	0.0243902	NA	0.0305987	0.0965035
Chr2	4065715	4067226	LTR/Copia	AT2TE17170	4065934	4066124	7	0.192308	0.0217391	1e-06	NA	5.2e-06	0.113043
Chr5	8081561	8081822	LTR/Copia	AT5TE29230	8081538	8081700	6	0.617647	0.275	0.0416667	NA	0.0674603	0.445238
Chr5	14113153	14118423	LTR/Copia	AT5TE50380	14117767	14118220	26	0.937063	0.363636	0.944984	NA	1.00845	0.38806
Chr4	8313635	8319045	LTR/Copia	AT4TE36845	8313815	8314226	24	0.933054	0.323651	0.896266	NA	0.960572	0.346873
Chr5	17090875	17095158	LTR/Copia	AT5TE61735	17095051	17095413	18	0.946309	0.465347	0.971963	NA	1.02711	0.491749
Chr5	17095159	17095665	LTR/Copia	AT5TE61740	17095051	17095413	18	0.946309	0.465347	0.971963	NA	1.02711	0.491749
Chr1	17520594	17525125	LTR/Copia	AT1TE58075	17520752	17521039	18	0.926966	0.277778	0.932515	NA	1.00599	0.299663
Chr2	6953994	6958816	LTR/Copia	AT2TE28325	6954292	6954454	14	0.980583	0.481481	0.970149	NA	0.98936	0.491016
Chr1	13559845	13564824	LTR/Copia	AT1TE44380	13560130	13560328	13	0.928058	0.107143	0.907563	NA	0.977917	0.115449
Chr1	18643653	18644173	LTR/Copia	AT1TE61795	18643840	18644197	13	0.737288	0.234234	0.789916	NA	1.07138	0.317697
Chr3	22232307	22236742	LTR/Copia	AT3TE90530	22232466	22232834	15	0.837209	0.124031	0.815603	NA	0.974192	0.148148
Chr4	7089368	7089905	LTR/Copia	AT4TE30760	7089632	7089858	11	0.84058	0.131148	0.944444	NA	1.12356	0.15602
Chr4	2205874	2214903	LTR/Copia	AT4TE10345	2206296	2206563	10	0.948276	0.0806452	0.932584	NA	0.983453	0.085044
Chr4	2205874	2214903	LTR/Copia	AT4TE10345	2214658	2214868	11	0.901099	0.328358	0.907216	NA	1.00679	0.364398
Chr5	15646196	15651172	LTR/Copia	AT5TE56585	15650074	15650194	8	0.985294	0.475	0.897959	NA	0.911362	0.48209
Chr2	7224083	7229123	LTR/Copia	AT2TE29450	7228830	7229003	9	0.914634	0.236364	0.868421	NA	0.949474	0.258424
Chr1	17360725	17365909	LTR/Copia	AT1TE57530	17361185	17361368	8	0.868852	0.302326	0.83871	NA	0.965307	0.34796
Chr5	17134849	17135338	LTR/Copia	AT5TE61895	17134818	17134952	8	0.933333	0.35	0.931034	NA	0.997537	0.375
Chr1	13098280	13102833	LTR/Copia	AT1TE42800	13102684	13102782	7	0.958333	0.342857	0.945455	NA	0.986561	0.357764
Chr1	16488880	16491737	LTR/Copia	AT1TE54400	16491554	16491635	7	0.954545	0.439394	0.924242	NA	0.968254	0.460317
Chr2	5852514	5852670	LTR/Copia	AT2TE23850	5852562	5852712	7	0.820896	0.1875	0.785714	NA	0.957143	0.228409
Chr2	5852698	5857427	LTR/Copia	AT2TE23855	5852562	5852712	7	0.820896	0.1875	0.785714	NA	0.957143	0.228409
Chr1	16488880	16491737	LTR/Copia	AT1TE54400	16489134	16489312	8	0.973333	0.470588	0.920455	NA	0.945672	0.483481
Chr2	4061045	4065457	LTR/Copia	AT2TE17165	4061397	4061481	7	0.84058	0.333333	0.724638	NA	0.862069	0.396552
Chr5	17134849	17135338	LTR/Copia	AT5TE61895	17135052	17135134	6	0.958333	0.4	0.827586	NA	0.863568	0.417391
Chr2	4061045	4065457	LTR/Copia	AT2TE17165	4061609	4061732	6	0.897959	0.428571	0.896552	NA	0.998433	0.477273
Chr3	9698971	9699189	LTR/Copia	AT3TE40435	9699097	9699209	5	0.636364	0.22	0.790323	NA	1.24194	0.345714
Chr4	5965692	5970900	LTR/Copia	AT4TE25100	5966135	5966313	6	0.914894	0.390244	0.936508	NA	1.02362	0.426546
Chr4	1312394	1317220	LTR/Copia	AT4TE06710	1315550	1315637	6	0.901961	0.21875	0.78	NA	0.864783	0.242527
Chr4	2594650	2594897	LTR/Copia	AT4TE12155	2594876	2594953	5	0.511111	1e-06	0.6875	NA	1.34511	1.95652e-06
Chr2	4061045	4065457	LTR/Copia	AT2TE17165	4065165	4065268	5	0.953488	0.357143	0.829268	NA	0.86972	0.374564
Chr1	11537285	11537387	LTR/Copia	AT1TE37345	11537107	11537295	7	0.0625	0.545455	0.0363636	NA	0.581818	8.72727
Chr3	16078963	16079585	LTR/Copia	AT3TE65065	16079449	16079557	11	0.272727	0.511364	0.1	NA	0.366667	1.875
Chr2	2012956	2013343	LTR/Copia	AT2TE09225	2012922	2013012	7	0.625	0.673077	1e-06	NA	1.6e-06	1.07692
Chr2	1709978	1710600	LTR/Copia	AT2TE07935	1710183	1710334	6	0.610169	0.6	0.0833333	NA	0.136574	0.983333
Chr5	9686108	9687386	LTR/Copia	AT5TE35120	9686263	9686418	10	0.541667	0.306667	0.702703	NA	1.2973	0.566154

## Sheet: LTR Gypsy
Chromosone	Start	End	Feature	Genes	DMR_start	DMR_end	CpGs_number	Methylation_level_Col-0	Methylation_level_kyp	Methylation_level_AL2	Genomic Features	al2 vs col-0	kyp vs col-0
Chr2	11740245	11740395	LTR/Gypsy	AT2TE51030	11740095	11740290	5	1e-06	0.107143	0.85	NA	850000	107143
Chr1	12076729	12076855	LTR/Gypsy	AT1TE39140	12076528	12076757	12	0.73913	0.0987654	0.367521	NA	0.497235	0.133624
Chr2	3533345	3539333	LTR/Gypsy	AT2TE15415	3534455	3534641	5	0.630435	0.0294118	1e-06	NA	1.58621e-06	0.0466531
Chr1	12966327	12966898	LTR/Gypsy	AT1TE42275	12966339	12966423	5	0.536585	0.0714286	0.107143	NA	0.199675	0.133117
Chr4	7388435	7388732	LTR/Gypsy	AT4TE32180	7388727	7388853	9	0.936709	0.402985	0.898876	NA	0.959611	0.430214
Chr3	15206648	15207058	LTR/Gypsy	AT3TE61810	15206504	15206701	14	0.495798	0.0510204	0.320755	NA	0.646946	0.102906
Chr4	3614716	3615360	LTR/Gypsy	AT4TE16140	3615158	3615213	6	0.852941	0.258065	0.945455	NA	1.10846	0.302558
Chr3	11509111	11509344	LTR/Gypsy	AT3TE47955	11509323	11509423	5	0.918367	0.317073	0.745455	NA	0.811717	0.345257
Chr2	5082815	5083203	LTR/Gypsy	AT2TE20895	5083101	5083273	7	0.693878	1	0.481481	NA	0.6939	1.44118

## Sheet: Line L1
Chromosone	Start	End	Feature	Genes	DMR_start	DMR_end	CpGs_number	Methylation_level_Col-0	Methylation_level_kyp	Methylation_level_AL2	Genomic Features	al2 vs col-0	kyp vs col-0
Chr5	16855737	16856860	LINE/L1	AT5TE60860	16856617	16856795	9	0.25974	0.0338983	1e-06	NA	3.85e-06	0.130508
Chr5	16605493	16605999	LINE/L1	AT5TE59955	16605524	16605648	6	0.25641	0.57377	0.113924	NA	0.444304	2.2377
Chr2	3481566	3482048	LINE/L1	AT2TE15160	3481519	3481749	22	0.150259	0.100877	0.0490368	NA	0.326348	0.671355
Chr5	15718226	15722358	LINE/L1	AT5TE56780	15722134	15722341	9	0.857143	0.490196	0.262295	NA	0.306011	0.571895
Chr2	7777248	7782174	LINE/L1	AT2TE32120	7777112	7777699	21	0.949749	0.333333	0.92381	NA	0.972688	0.35097
Chr4	11368905	11369420	LINE/L1	AT4TE52320	11368680	11368920	10	0.91954	0.33871	0.986111	NA	1.0724	0.368347
Chr3	9853060	9853266	LINE/L1	AT3TE41030	9853073	9853240	11	0.555556	0.109589	0.744444	NA	1.34	0.19726
Chr2	7237513	7237748	LINE/L1	AT2TE29465	7237732	7237837	8	0.896104	0.0632911	0.975904	NA	1.08905	0.0706292
Chr2	10046935	10047250	LINE/L1	AT2TE42995	10047063	10047235	13	0.410853	0.0824742	0.475	NA	1.15613	0.200739
Chr4	8327632	8329715	LINE/L1	AT4TE36905	8329465	8329648	9	0.93	0.444444	0.89	NA	0.956989	0.477897
Chr3	23203576	23207483	LINE/L1	AT3TE94580	23207323	23207414	7	0.934426	0.208333	0.807692	NA	0.864372	0.222953
Chr4	4803312	4803387	LINE/L1	AT4TE20030	4803332	4803420	10	0.628571	0.114754	0.494382	NA	0.786517	0.182563
Chr5	14268564	14271026	LINE/L1	AT5TE51000	14268829	14268958	7	0.960784	0.0882353	0.914894	NA	0.952236	0.0918367
Chr3	23203576	23207483	LINE/L1	AT3TE94580	23203614	23203645	6	0.384615	0.0555556	0.683333	NA	1.77667	0.144444
Chr1	12166280	12166619	LINE/L1	AT1TE39490	12166321	12166357	6	0.415094	0.152174	0.649123	NA	1.5638	0.366601
Chr3	8138496	8138877	LINE/L1	AT3TE34145	8138797	8138812	6	0.75	1e-06	0.862745	NA	1.15033	1.33333e-06
Chr2	7232310	7237512	LINE/L1	AT2TE29460	7237511	7237563	5	0.97561	0.181818	1	NA	1.025	0.186364
Chr2	7237513	7237748	LINE/L1	AT2TE29465	7237511	7237563	5	0.97561	0.181818	1	NA	1.025	0.186364
Chr4	14333491	14334240	LINE/L1	AT4TE67780	14334082	14334198	5	0.972973	0.358974	0.983607	NA	1.01093	0.368946
Chr3	11719067	11719503	LINE/L1	AT3TE48810	11719397	11719496	7	0.0923077	0.595238	0.561404	NA	6.08187	6.44841
Chr2	10379392	10379860	LINE/L1	AT2TE44480	10379370	10379478	5	1e-06	0.15625	0.03125	NA	31250	156250
Chr3	9575899	9576190	LINE/L1	AT3TE39975	9575788	9575963	7	0.0694444	0.537037	0.357143	NA	5.14286	7.73333
Chr2	17190092	17190279	LINE/L1	AT2TE77480	17190159	17190278	12	0.22549	0.576923	0.357895	NA	1.58719	2.55853
Chr3	9434861	9438341	LINE/L1	AT3TE39395	9435041	9435145	7	0.7	0.378378	0.875	NA	1.25	0.540541

## Sheet: MuDR
Chromosone	Start	End	Feature	Genes	DMR_start	DMR_end	CpGs_number	Methylation_level_Col-0	Methylation_level_kyp	Methylation_level_AL2	Genomic Features	al2 vs col-0	kyp vs col-0
Chr3	14470812	14472073	DNA/MuDR	AT3TE59315	14470866	14471086	11	0.910891	0.0363636	0.350515	NA	0.384805	0.0399209
Chr3	18206795	18207196	DNA/MuDR	AT3TE73850	18207139	18207395	10	0.60274	0.0147059	0.15	NA	0.248864	0.0243984
Chr1	17819844	17821265	DNA/MuDR	AT1TE59155	17819683	17819881	8	0.849462	0.03125	0.0147059	NA	0.017312	0.036788
Chr3	16035780	16035930	DNA/MuDR	AT3TE64905	16035701	16035820	8	0.560976	0.0298507	0.027027	NA	0.0481786	0.0532122
Chr2	1990380	1990558	DNA/MuDR	AT2TE09185	1990405	1990540	7	0.68254	0.333333	0.0350877	NA	0.0514076	0.488372
Chr1	16148532	16148732	DNA/MuDR	AT1TE53205	16148705	16148760	6	0.410714	0.0425532	0.0526316	NA	0.128146	0.103608
Chr2	8451162	8452179	DNA/MuDR	AT2TE35290	8451557	8451605	5	0.685185	0.15625	0.0151515	NA	0.022113	0.228041
Chr5	3368408	3368479	DNA/MuDR	AT5TE12240	3368367	3368489	6	0.127273	0.0277778	1e-06	NA	7.85714e-06	0.218254
Chr3	11023774	11023882	DNA/MuDR	AT3TE45830	11023872	11023957	7	0.393443	0.0697674	0.75	NA	1.90625	0.177326
Chr5	7114564	7114866	DNA/MuDR	AT5TE25720	7114614	7114747	8	0.467532	0.0535714	0.736842	NA	1.57602	0.114583
Chr3	10833395	10833514	DNA/MuDR	AT3TE45030	10833478	10833664	12	0.534722	0.1	0.283951	NA	0.531025	0.187013
Chr4	8166565	8167324	DNA/MuDR	AT4TE36100	8166512	8166620	6	0.58	0.0487805	0.895833	NA	1.54454	0.0841043
Chr2	16022138	16023401	DNA/MuDR	AT2TE71730	16022340	16022462	7	0.816667	0.263158	0.703704	NA	0.861678	0.322234
Chr4	6017168	6017477	DNA/MuDR	AT4TE25340	6017449	6017525	6	0.294118	1e-06	0.210526	NA	0.715789	3.4e-06
Chr3	16635535	16635736	DNA/MuDR	AT3TE67440	16635727	16635836	6	0.86	0.025641	0.707317	NA	0.822462	0.0298151
Chr3	11053634	11054121	DNA/MuDR	AT3TE45965	11053873	11053970	6	0.666667	0.0714286	0.651163	NA	0.976744	0.107143
Chr3	11366606	11367364	DNA/MuDR	AT3TE47345	11366793	11366864	6	0.016129	0.589286	1e-06	NA	6.2e-05	36.5357
Chr3	11026014	11026786	DNA/MuDR	AT3TE45845	11025912	11026199	12	0.471074	0.693069	0.0348837	NA	0.0740514	1.47125
Chr2	16023576	16023965	DNA/MuDR	AT2TE71740	16023673	16023728	8	0.525	0.355932	0.0666667	NA	0.126984	0.677966
Chr4	5485145	5494751	DNA/MuDR	AT4TE22970	5494707	5494768	8	0.564103	0.553571	0.163265	NA	0.289425	0.981331
Chr4	5140006	5141643	DNA/MuDR	AT4TE21325	5141551	5141718	5	0.823529	0.677419	1e-06	NA	1.21429e-06	0.822581
Chr5	10183037	10183667	DNA/MuDR	AT5TE37090	10183110	10183207	8	0.794872	0.796296	0.296296	NA	0.37276	1.00179
Chr1	21341499	21342529	DNA/MuDR	AT1TE70480	21341861	21342025	6	0.0294118	0.529412	0.769231	NA	26.1538	18
Chr1	21341499	21342529	DNA/MuDR	AT1TE70480	21342151	21342341	11	0.097561	0.569444	0.586667	NA	6.01333	5.83681
Chr2	8022577	8022781	DNA/MuDR	AT2TE33310	8022735	8022865	10	0.0434783	0.535211	0.128205	NA	2.94872	12.3099
Chr5	18331003	18331278	DNA/MuDR	AT5TE65980	18331043	18331158	6	0.0508475	0.588235	0.706897	NA	13.9023	11.5686
Chr5	17026376	17027138	DNA/MuDR	AT5TE61455	17026419	17026489	6	0.0392157	0.702703	0.717949	NA	18.3077	17.9189
Chr3	20685600	20685800	DNA/MuDR	AT3TE84110	20685746	20686009	10	0.282051	0.311688	0.885057	NA	3.13793	1.10508
Chr5	8812197	8827333	DNA/MuDR	AT5TE31885	8819274	8819364	9	0.373134	0.508772	0.811321	NA	2.17434	1.36351
Chr1	19289591	19289651	DNA/MuDR	AT1TE63945	19289587	19289779	10	0.707317	0.383333	0.82716	NA	1.16943	0.541954
Chr5	9379923	9380660	DNA/MuDR	AT5TE34020	9380376	9380496	7	0.75	0.836364	0.384615	NA	0.512821	1.11515

## Sheet: genes
Chromosone	Start	End	Feature	Genes	DMR_start	DMR_end	CpGs_number	Methylation_level_Col-0	Methylation_level_kyp	Methylation_level_AL2	Genomic Features	al2 vs col-0	kyp vs col-0
Chr1	13698639	13699638	upstream	AT1G36370.1	13699282	13699627	21	0.0845771	0.0297619	0.756098	protein_coding_gene	8.93974	0.351891
Chr2	12886733	12887732	downstream	AT2G30210.1	12887040	12887382	18	0.273292	0.0601504	0.833333	protein_coding_gene	3.04924	0.220096
Chr1	8335387	8335700	CDS	AT1G23480.1	8335685	8335882	11	0.176471	0.0365854	0.963964	protein_coding_gene	5.46246	0.207317
Chr1	8335387	8335700	CDS	AT1G23480.2	8335685	8335882	11	0.176471	0.0365854	0.963964	protein_coding_gene	5.46246	0.207317
Chr1	8335387	8335700	CDS	AT1G23480.3	8335685	8335882	11	0.176471	0.0365854	0.963964	protein_coding_gene	5.46246	0.207317
Chr1	8335701	8335786	intron	AT1G23480.1	8335685	8335882	11	0.176471	0.0365854	0.963964	protein_coding_gene	5.46246	0.207317
Chr1	8335701	8335786	intron	AT1G23480.2	8335685	8335882	11	0.176471	0.0365854	0.963964	protein_coding_gene	5.46246	0.207317
Chr1	8335701	8335786	intron	AT1G23480.3	8335685	8335882	11	0.176471	0.0365854	0.963964	protein_coding_gene	5.46246	0.207317
Chr1	8335787	8335981	CDS	AT1G23480.1	8335685	8335882	11	0.176471	0.0365854	0.963964	protein_coding_gene	5.46246	0.207317
Chr1	8335787	8335981	CDS	AT1G23480.2	8335685	8335882	11	0.176471	0.0365854	0.963964	protein_coding_gene	5.46246	0.207317
Chr1	8335787	8335981	CDS	AT1G23480.3	8335685	8335882	11	0.176471	0.0365854	0.963964	protein_coding_gene	5.46246	0.207317
Chr1	8335804	8336803	upstream	AT1G23490.1	8335685	8335882	11	0.176471	0.0365854	0.963964	protein_coding_gene	5.46246	0.207317
Chr5	18736810	18737809	upstream	AT5G46210.1	18737132	18737188	8	0.0238095	1e-06	0.763889	protein_coding_gene	32.0833	4.2e-05
Chr2	9828655	9829654	downstream	AT2G23090.1	9829574	9829745	11	0.172414	0.037037	0.465517	protein_coding_gene	2.7	0.214815
Chr2	9829146	9830145	downstream	AT2G23080.2	9829574	9829745	11	0.172414	0.037037	0.465517	protein_coding_gene	2.7	0.214815
Chr2	9829449	9829655	3-UTR	AT2G23090.1	9829574	9829745	11	0.172414	0.037037	0.465517	protein_coding_gene	2.7	0.214815
Chr2	9829455	9830454	downstream	AT2G23080.2	9829574	9829745	11	0.172414	0.037037	0.465517	protein_coding_gene	2.7	0.214815
Chr2	9829537	9830536	downstream	AT2G23080.1	9829574	9829745	11	0.172414	0.037037	0.465517	protein_coding_gene	2.7	0.214815
Chr2	9829656	9829775	CDS	AT2G23090.1	9829574	9829745	11	0.172414	0.037037	0.465517	protein_coding_gene	2.7	0.214815
Chr1	23329218	23329749	intron	AT1G62975.1	23329345	23329530	7	0.0131579	1e-06	0.660714	protein_coding_gene	50.2143	7.6e-05
Chr4	817166	817373	CDS	AT4G01890.1	817361	817551	11	0.225806	0.0405405	0.62963	protein_coding_gene	2.78836	0.179537
Chr4	817374	817749	intron	AT4G01890.1	817361	817551	11	0.225806	0.0405405	0.62963	protein_coding_gene	2.78836	0.179537
Chr1	19995554	19996553	upstream	AT1G53590.1	19995810	19995888	7	0.2	0.0930233	0.844828	protein_coding_gene	4.22414	0.465116
Chr3	12596493	12596603	CDS	AT3G30842.1	12596506	12596626	10	0.148649	0.015873	0.569444	protein_coding_gene	3.83081	0.106782
Chr3	12596604	12596795	intron	AT3G30842.1	12596506	12596626	10	0.148649	0.015873	0.569444	protein_coding_gene	3.83081	0.106782
Chr4	6593773	6594477	CDS	AT4G10695.1	6594447	6594626	7	0.103448	0.0238095	0.488889	protein_coding_gene	4.72593	0.230159
Chr1	23006307	23007306	downstream	AT1G62280.1	23006280	23006372	5	0.0178571	1e-06	0.621622	protein_coding_gene	34.8108	5.6e-05
Chr4	8593834	8594833	upstream	AT4G15053.1	8594275	8594466	5	0.0384615	1e-06	0.636364	protein_coding_gene	16.5455	2.6e-05
Chr1	1194277	1195437	intron	AT1G04425.1	1195139	1195243	6	0.105263	0.0512821	0.557377	other_RNA	5.29508	0.487179
Chr2	6744830	6745829	upstream	AT2G15440.1	6745605	6745782	11	0.141593	0.04	0.415094	protein_coding_gene	2.9316	0.2825
Chr1	23585723	23586722	upstream	AT1G63610.2	23586568	23586692	8	0.0853659	1e-06	0.642857	NA	7.53061	1.17143e-05
Chr1	23585727	23586726	upstream	AT1G63610.1	23586568	23586692	8	0.0853659	1e-06	0.642857	NA	7.53061	1.17143e-05
Chr1	23586056	23587055	upstream	AT1G63630.2	23586568	23586692	8	0.0853659	1e-06	0.642857	protein_coding_gene	7.53061	1.17143e-05
Chr1	23586414	23587413	upstream	AT1G63630.2	23586568	23586692	8	0.0853659	1e-06	0.642857	protein_coding_gene	7.53061	1.17143e-05
Chr1	23586611	23587610	upstream	AT1G63630.2	23586568	23586692	8	0.0853659	1e-06	0.642857	protein_coding_gene	7.53061	1.17143e-05
Chr5	18974230	18976008	CDS	AT5G46760.1	18975703	18975750	5	0.321429	0.0588235	0.736111	protein_coding_gene	2.29012	0.183007
Chr5	19632638	19633637	upstream	AT5G48440.2	19632805	19632834	5	0.0731707	1e-06	0.5	protein_coding_gene	6.83333	1.36667e-05
Chr5	19632639	19633638	upstream	AT5G48440.1	19632805	19632834	5	0.0731707	1e-06	0.5	protein_coding_gene	6.83333	1.36667e-05
Chr5	19632790	19632911	CDS	AT5G48450.1	19632805	19632834	5	0.0731707	1e-06	0.5	protein_coding_gene	6.83333	1.36667e-05
Chr3	10373396	10375866	intron	AT3G27940.1	10374713	10374891	7	0.0166667	1e-06	0.258065	protein_coding_gene	15.4839	6e-05
Chr3	128317	129316	upstream	AT3G01345.1	129187	129643	25	0.0733945	0.906667	0.896825	protein_coding_gene	12.2192	12.3533
Chr3	128483	129482	upstream	AT3G01340.1	129187	129643	25	0.0733945	0.906667	0.896825	protein_coding_gene	12.2192	12.3533
Chr3	128483	129482	upstream	AT3G01340.2	129187	129643	25	0.0733945	0.906667	0.896825	protein_coding_gene	12.2192	12.3533
Chr3	128966	129965	upstream	AT3G01340.2	129187	129643	25	0.0733945	0.906667	0.896825	protein_coding_gene	12.2192	12.3533
Chr3	128994	129993	upstream	AT3G01340.1	129187	129643	25	0.0733945	0.906667	0.896825	protein_coding_gene	12.2192	12.3533
Chr3	129137	129317	5-UTR	AT3G01345.1	129187	129643	25	0.0733945	0.906667	0.896825	protein_coding_gene	12.2192	12.3533
Chr3	129318	130718	CDS	AT3G01345.1	129187	129643	25	0.0733945	0.906667	0.896825	protein_coding_gene	12.2192	12.3533
Chr4	6194708	6194791	CDS	AT4G09860.1	6194619	6194787	16	0.0319149	0.90099	0.492754	NA	15.4396	28.231
Chr5	1819194	1820193	upstream	AT5G06050.1	1819165	1819453	15	0.0916031	0.834951	0.567797	protein_coding_gene	6.19845	9.11489
Chr3	158687	159686	downstream	AT3G01420.1	159347	159452	11	0.024	0.641026	0.269231	protein_coding_gene	11.2179	26.7094
Chr1	24897253	24898252	downstream	AT1G66750.1	24897822	24897993	12	0.0169492	0.0412371	0.350515	protein_coding_gene	20.6804	2.43299
Chr3	158687	159686	downstream	AT3G01420.1	159383	159452	10	0.0265487	0.597015	0.268817	protein_coding_gene	10.1254	22.4876
Chr4	12096785	12096871	CDS	AT4G23080.1	12096803	12096994	9	0.0136986	0.0508475	0.706667	protein_coding_gene	51.5867	3.71186
Chr4	12096872	12097473	intron	AT4G23080.1	12096803	12096994	9	0.0136986	0.0508475	0.706667	protein_coding_gene	51.5867	3.71186
Chr4	6717036	6718035	upstream	AT4G10955.1	6717901	6717997	11	0.017094	0.0465116	0.495413	protein_coding_gene	28.9817	2.72093
Chr4	6717219	6718218	upstream	AT4G10955.1	6717901	6717997	11	0.017094	0.0465116	0.495413	protein_coding_gene	28.9817	2.72093
Chr4	6717448	6718447	upstream	AT4G10955.1	6717901	6717997	11	0.017094	0.0465116	0.495413	protein_coding_gene	28.9817	2.72093
Chr4	6717625	6718285	intron	AT4G10955.1	6717901	6717997	11	0.017094	0.0465116	0.495413	protein_coding_gene	28.9817	2.72093
Chr4	6717625	6718285	intron	AT4G10960.1	6717901	6717997	11	0.017094	0.0465116	0.495413	protein_coding_gene	28.9817	2.72093
Chr4	6717625	6718624	upstream	AT4G10955.1	6717901	6717997	11	0.017094	0.0465116	0.495413	protein_coding_gene	28.9817	2.72093
Chr3	16005752	16006751	upstream	AT3G44330.1	16006338	16006522	14	0.0416667	0.587302	0.627451	NA	15.0588	14.0952
Chr4	17044082	17045081	downstream	AT4G36030.1	17044609	17044689	10	0.037037	0.238095	0.396226	protein_coding_gene	10.6981	6.42857
Chr4	17044396	17045395	upstream	AT4G36020.1	17044609	17044689	10	0.037037	0.238095	0.396226	protein_coding_gene	10.6981	6.42857
Chr1	25349819	25350151	CDS	AT1G67635.1	25349844	25350123	11	0.0649351	0.183333	0.677778	NA	10.4378	2.82333
Chr1	2993403	2993819	CDS	AT1G09260.1	2993703	2993785	7	0.0294118	0.568182	0.9	protein_coding_gene	30.6	19.3182
Chr1	2993504	2994503	upstream	AT1G09270.1	2993703	2993785	7	0.0294118	0.568182	0.9	protein_coding_gene	30.6	19.3182
Chr1	2993504	2994503	upstream	AT1G09270.2	2993703	2993785	7	0.0294118	0.568182	0.9	protein_coding_gene	30.6	19.3182
Chr1	2993735	2994734	upstream	AT1G09270.3	2993703	2993785	7	0.0294118	0.568182	0.9	protein_coding_gene	30.6	19.3182
Chr2	6197921	6198667	CDS	AT2G14540.1	6198551	6198655	8	0.196429	0.890909	0.724138	protein_coding_gene	3.68652	4.53554
Chr2	7125534	7126533	downstream	AT2G16440.1	7125667	7125796	10	1e-06	0.0116279	0.346154	protein_coding_gene	346154	11627.9
Chr5	10539663	10540662	downstream	AT5G28540.1	10540022	10540103	9	0.0963855	0.676471	0.465116	protein_coding_gene	4.82558	7.01838
Chr5	26881215	26881308	intron	AT5G67380.1	26881306	26881466	10	1e-06	0.468354	0.0144928	protein_coding_gene	14492.8	468354
Chr5	26881215	26881308	intron	AT5G67380.2	26881306	26881466	10	1e-06	0.468354	0.0144928	protein_coding_gene	14492.8	468354
Chr5	26881309	26881377	CDS	AT5G67380.1	26881306	26881466	10	1e-06	0.468354	0.0144928	protein_coding_gene	14492.8	468354
Chr5	26881309	26881377	CDS	AT5G67380.2	26881306	26881466	10	1e-06	0.468354	0.0144928	protein_coding_gene	14492.8	468354
Chr5	26881378	26881462	intron	AT5G67380.1	26881306	26881466	10	1e-06	0.468354	0.0144928	protein_coding_gene	14492.8	468354
Chr5	26881378	26881462	intron	AT5G67380.2	26881306	26881466	10	1e-06	0.468354	0.0144928	protein_coding_gene	14492.8	468354
Chr5	26881463	26881526	CDS	AT5G67380.1	26881306	26881466	10	1e-06	0.468354	0.0144928	protein_coding_gene	14492.8	468354
Chr5	26881463	26881526	CDS	AT5G67380.2	26881306	26881466	10	1e-06	0.468354	0.0144928	protein_coding_gene	14492.8	468354
Chr1	21341861	21342860	upstream	AT1G57620.1	21341861	21342025	6	0.0294118	0.529412	0.769231	protein_coding_gene	26.1538	18
Chr1	21341861	21342860	upstream	AT1G57620.1	21342151	21342341	11	0.097561	0.569444	0.586667	protein_coding_gene	6.01333	5.83681
Chr4	17044082	17045081	downstream	AT4G36030.1	17044609	17044663	8	0.0307692	0.235294	0.365854	protein_coding_gene	11.8902	7.64706
Chr4	17044396	17045395	upstream	AT4G36020.1	17044609	17044663	8	0.0307692	0.235294	0.365854	protein_coding_gene	11.8902	7.64706
Chr3	10505108	10506107	upstream	AT3G28180.1	10505441	10505541	7	0.0285714	0.425926	0.607143	protein_coding_gene	21.25	14.9074
Chr4	4805206	4806205	upstream	AT4G07960.1	4805592	4805646	7	0.0540541	0.630435	0.683333	protein_coding_gene	12.6417	11.663
Chr4	4805504	4805646	5-UTR	AT4G07960.1	4805592	4805646	7	0.0540541	0.630435	0.683333	protein_coding_gene	12.6417	11.663
Chr5	25678061	25678203	CDS	AT5G64180.1	25678091	25678267	6	1e-06	0.536585	0.0606061	NA	60606.1	536585
Chr5	25678204	25678356	3-UTR	AT5G64180.1	25678091	25678267	6	1e-06	0.536585	0.0606061	NA	60606.1	536585
Chr5	18330306	18331393	intron	AT5G45260.1	18331043	18331158	6	0.0508475	0.588235	0.706897	protein_coding_gene	13.9023	11.5686
Chr5	18330310	18331094	3-UTR	AT5G45260.2	18331043	18331158	6	0.0508475	0.588235	0.706897	protein_coding_gene	13.9023	11.5686
Chr5	18331095	18332094	downstream	AT5G45260.2	18331043	18331158	6	0.0508475	0.588235	0.706897	protein_coding_gene	13.9023	11.5686
Chr3	5469481	5470480	upstream	AT3G16140.1	5470053	5470082	6	0.131579	0.448276	0.891304	protein_coding_gene	6.77391	3.4069
Chr1	9223649	9224648	downstream	AT1G26680.1	9224395	9224418	6	0.295455	0.974359	0.75	protein_coding_gene	2.53846	3.29783
Chr1	9224298	9224442	CDS	AT1G26690.1	9224395	9224418	6	0.295455	0.974359	0.75	protein_coding_gene	2.53846	3.29783
Chr1	4917219	4917488	intron	AT1G14370.1	4917366	4917559	15	0.0265487	0.638298	0.621053	protein_coding_gene	23.393	24.0426
Chr1	4917277	4918276	downstream	AT1G14380.1	4917366	4917559	15	0.0265487	0.638298	0.621053	protein_coding_gene	23.393	24.0426
Chr1	4917277	4918276	downstream	AT1G14380.2	4917366	4917559	15	0.0265487	0.638298	0.621053	protein_coding_gene	23.393	24.0426
Chr1	4917277	4918276	downstream	AT1G14380.3	4917366	4917559	15	0.0265487	0.638298	0.621053	protein_coding_gene	23.393	24.0426
Chr1	4917489	4917958	CDS	AT1G14370.1	4917366	4917559	15	0.0265487	0.638298	0.621053	protein_coding_gene	23.393	24.0426
Chr4	273636	274635	upstream	AT4G00660.1	273752	273854	5	1e-06	0.114286	0.644444	protein_coding_gene	644444	114286
Chr4	273636	274635	upstream	AT4G00660.2	273752	273854	5	1e-06	0.114286	0.644444	protein_coding_gene	644444	114286
Chr4	9411183	9412182	upstream	AT4G16745.1	9412053	9412162	11	1e-06	0.227273	0.0235294	protein_coding_gene	23529.4	227273
Chr4	9411183	9412182	upstream	AT4G16745.2	9412053	9412162	11	1e-06	0.227273	0.0235294	protein_coding_gene	23529.4	227273
Chr4	9412036	9412183	5-UTR	AT4G16745.1	9412053	9412162	11	1e-06	0.227273	0.0235294	protein_coding_gene	23529.4	227273
Chr4	9412036	9412183	5-UTR	AT4G16745.2	9412053	9412162	11	1e-06	0.227273	0.0235294	protein_coding_gene	23529.4	227273
Chr2	10378586	10379585	upstream	AT2G24400.1	10379370	10379478	5	1e-06	0.15625	0.03125	protein_coding_gene	31250	156250
Chr2	10379145	10380144	upstream	AT2G24420.1	10379370	10379478	5	1e-06	0.15625	0.03125	protein_coding_gene	31250	156250
Chr2	10379145	10380144	upstream	AT2G24420.2	10379370	10379478	5	1e-06	0.15625	0.03125	protein_coding_gene	31250	156250
Chr2	10379170	10379406	CDS	AT2G24410.1	10379370	10379478	5	1e-06	0.15625	0.03125	NA	31250	156250
Chr5	594867	595866	upstream	AT5G02640.1	595832	595971	5	1e-06	0.0357143	0.418605	NA	418605	35714.3
Chr2	11739598	11740597	upstream	AT2G27450.2	11740095	11740290	5	1e-06	0.107143	0.85	protein_coding_gene	850000	107143
Chr2	11739668	11740667	upstream	AT2G27460.1	11740095	11740290	5	1e-06	0.107143	0.85	protein_coding_gene	850000	107143
Chr2	11739690	11740689	upstream	AT2G27450.1	11740095	11740290	5	1e-06	0.107143	0.85	protein_coding_gene	850000	107143
Chr4	6187864	6188863	upstream	AT4G09830.1	6187947	6188101	8	0.0235294	0.0923077	0.61194	protein_coding_gene	26.0075	3.92308
Chr5	10539663	10540662	downstream	AT5G28540.1	10540022	10540100	7	0.112676	0.741379	0.521739	protein_coding_gene	4.63043	6.57974
Chr3	9575148	9576147	upstream	AT3G26170.1	9575788	9575963	7	0.0694444	0.537037	0.357143	protein_coding_gene	5.14286	7.73333
Chr5	1601368	1602367	upstream	AT5G05410.1	1601876	1602054	6	1e-06	0.0681818	0.175	protein_coding_gene	175000	68181.8
Chr5	1601368	1602367	upstream	AT5G05410.2	1601876	1602054	6	1e-06	0.0681818	0.175	protein_coding_gene	175000	68181.8
Chr5	1601648	1602647	upstream	AT5G05410.1	1601876	1602054	6	1e-06	0.0681818	0.175	protein_coding_gene	175000	68181.8
Chr5	1601648	1602647	upstream	AT5G05410.2	1601876	1602054	6	1e-06	0.0681818	0.175	protein_coding_gene	175000	68181.8
Chr5	6295581	6295810	3-UTR	AT5G18860.1	6295756	6295788	5	0.0178571	0.521739	0.133333	protein_coding_gene	7.46667	29.2174
Chr4	14736506	14736726	CDS	AT4G30130.1	14736694	14736816	6	0.189189	0.677419	0.977778	protein_coding_gene	5.16825	3.58065
Chr4	14736727	14736798	intron	AT4G30130.1	14736694	14736816	6	0.189189	0.677419	0.977778	protein_coding_gene	5.16825	3.58065
Chr4	14736799	14737022	CDS	AT4G30130.1	14736694	14736816	6	0.189189	0.677419	0.977778	protein_coding_gene	5.16825	3.58065
Chr2	6088447	6088585	intron	AT2G14365.1	6088446	6088684	7	0.016129	0.442857	0.0483871	protein_coding_gene	3	27.4571
Chr2	6088586	6088737	CDS	AT2G14365.1	6088446	6088684	7	0.016129	0.442857	0.0483871	protein_coding_gene	3	27.4571
Chr1	20460647	20461646	downstream	AT1G54870.1	20461353	20461504	6	1e-06	0.442308	0.0684932	protein_coding_gene	68493.2	442308
Chr1	20461199	20461527	intron	AT1G54880.1	20461353	20461504	6	1e-06	0.442308	0.0684932	NA	68493.2	442308
Chr3	234325	235324	downstream	AT3G01620.1	235051	235209	9	1e-06	0.0289855	0.126761	protein_coding_gene	126761	28985.5
Chr3	234958	235056	CDS	AT3G01610.1	235051	235209	9	1e-06	0.0289855	0.126761	protein_coding_gene	126761	28985.5
Chr3	235057	235213	3-UTR	AT3G01610.1	235051	235209	9	1e-06	0.0289855	0.126761	protein_coding_gene	126761	28985.5
Chr3	235196	235325	3-UTR	AT3G01620.1	235051	235209	9	1e-06	0.0289855	0.126761	protein_coding_gene	126761	28985.5
Chr1	1343584	1344583	upstream	AT1G04780.1	1344364	1344375	6	0.0645161	0.290909	0.386364	protein_coding_gene	5.98864	4.50909
Chr1	1344107	1345106	upstream	AT1G04790.1	1344364	1344375	6	0.0645161	0.290909	0.386364	protein_coding_gene	5.98864	4.50909
Chr5	9686468	9687467	upstream	AT5G27430.1	9686590	9686729	12	0.0263158	0.164557	0.142857	protein_coding_gene	5.42857	6.25316
Chr5	4245640	4245709	CDS	AT5G13260.1	4245696	4245728	5	0.0857143	0.921053	0.864865	NA	10.0901	10.7456
Chr5	4245710	4245904	intron	AT5G13260.1	4245696	4245728	5	0.0857143	0.921053	0.864865	NA	10.0901	10.7456
Chr1	28514284	28515283	downstream	AT1G75940.1	28515049	28515228	26	0.0227273	0.0364964	0.853403	protein_coding_gene	37.5497	1.60584
Chr1	28515713	28516712	upstream	AT1G75950.1	28516042	28516124	11	0.03125	0.0517241	0.913978	protein_coding_gene	29.2473	1.65517
Chr3	8114268	8115267	upstream	AT3G22900.1	8114506	8114636	11	0.0166667	0.0285714	0.621212	protein_coding_gene	37.2727	1.71429
Chr3	8114427	8114513	CDS	AT3G22890.1	8114506	8114636	11	0.0166667	0.0285714	0.621212	protein_coding_gene	37.2727	1.71429
Chr3	8114514	8114595	intron	AT3G22890.1	8114506	8114636	11	0.0166667	0.0285714	0.621212	protein_coding_gene	37.2727	1.71429
Chr3	8114596	8114733	CDS	AT3G22890.1	8114506	8114636	11	0.0166667	0.0285714	0.621212	protein_coding_gene	37.2727	1.71429
Chr1	22329713	22330712	upstream	AT1G60610.3	22330655	22330860	9	0.105769	0.171717	0.887324	protein_coding_gene	8.38924	1.62351
Chr1	22329721	22330720	upstream	AT1G60610.2	22330655	22330860	9	0.105769	0.171717	0.887324	protein_coding_gene	8.38924	1.62351
Chr1	22330207	22331206	upstream	AT1G60610.2	22330655	22330860	9	0.105769	0.171717	0.887324	protein_coding_gene	8.38924	1.62351
Chr1	22330207	22331206	upstream	AT1G60610.3	22330655	22330860	9	0.105769	0.171717	0.887324	protein_coding_gene	8.38924	1.62351
Chr1	22330223	22331222	upstream	AT1G60620.1	22330655	22330860	9	0.105769	0.171717	0.887324	protein_coding_gene	8.38924	1.62351
Chr1	22330276	22331275	upstream	AT1G60610.1	22330655	22330860	9	0.105769	0.171717	0.887324	protein_coding_gene	8.38924	1.62351
Chr3	9772035	9773034	downstream	AT3G26600.1	9772623	9772731	8	0.257576	0.507246	0.636364	protein_coding_gene	2.47059	1.96931
Chr5	5402435	5403434	upstream	AT5G16540.1	5402742	5402987	11	0.0075188	0.00884956	0.244681	protein_coding_gene	32.5426	1.17699
Chr5	5402435	5403434	upstream	AT5G16540.2	5402742	5402987	11	0.0075188	0.00884956	0.244681	protein_coding_gene	32.5426	1.17699
Chr5	5402596	5403595	upstream	AT5G16540.3	5402742	5402987	11	0.0075188	0.00884956	0.244681	protein_coding_gene	32.5426	1.17699
Chr5	8566672	8567671	downstream	AT5G24910.1	8567404	8567538	7	1e-06	1e-06	0.232143	protein_coding_gene	232143	1
Chr5	8566812	8567811	upstream	AT5G24900.1	8567404	8567538	7	1e-06	1e-06	0.232143	protein_coding_gene	232143	1
Chr4	7420277	7421276	downstream	AT4G12520.1	7420310	7420445	13	0.0208333	0.0309278	0.382353	protein_coding_gene	18.3529	1.48454
Chr4	6355861	6367973	intron	AT4G10201.1	6358407	6358500	8	0.0526316	0.0597015	0.621212	pseudogene	11.803	1.13433
Chr4	6358195	6358428	CDS	AT4G10210.1	6358407	6358500	8	0.0526316	0.0597015	0.621212	protein_coding_gene	11.803	1.13433
Chr4	6358429	6358934	intron	AT4G10210.1	6358407	6358500	8	0.0526316	0.0597015	0.621212	protein_coding_gene	11.803	1.13433
Chr2	17530321	17531320	downstream	AT2G42005.1	17530742	17530873	9	0.240964	0.131579	0.535714	protein_coding_gene	2.22321	0.546053
Chr2	17530443	17531442	upstream	AT2G42000.2	17530742	17530873	9	0.240964	0.131579	0.535714	protein_coding_gene	2.22321	0.546053
Chr3	17881312	17882311	downstream	AT3G48280.1	17881364	17881390	6	0.0212766	0.0144928	0.47619	protein_coding_gene	22.381	0.681159
Chr1	12895912	12896911	downstream	AT1G35210.1	12896643	12896772	5	1e-06	1e-06	0.333333	NA	333333	1
Chr1	12896651	12896912	3-UTR	AT1G35210.1	12896643	12896772	5	1e-06	1e-06	0.333333	NA	333333	1
Chr4	10423241	10423408	CDS	AT4G19030.1	10423335	10423405	9	0.0166667	0.0181818	0.288462	protein_coding_gene	17.3077	1.09091
Chr5	13591255	13592254	upstream	AT5G35375.1	13591586	13591680	6	1e-06	1e-06	0.183673	NA	183673	1
Chr5	13591271	13592270	upstream	AT5G35370.1	13591586	13591680	6	1e-06	1e-06	0.183673	protein_coding_gene	183673	1
Chr1	22174490	22174927	CDS	AT1G60130.1	22174555	22174688	6	1e-06	1e-06	0.404255	protein_coding_gene	404255	1
Chr2	1530206	1531205	upstream	AT2G04400.1	1530257	1530323	6	0.0566038	0.0555556	0.711111	protein_coding_gene	12.563	0.981481
Chr1	4619320	4620319	downstream	AT1G13470.1	4620150	4620277	7	0.0222222	0.0243902	0.288462	protein_coding_gene	12.9808	1.09756
Chr1	4620227	4620320	3-UTR	AT1G13470.1	4620150	4620277	7	0.0222222	0.0243902	0.288462	protein_coding_gene	12.9808	1.09756
Chr4	17511364	17512363	upstream	AT4G37200.1	17511857	17511882	6	0.175439	0.193548	0.710526	protein_coding_gene	4.05	1.10323
Chr4	17511374	17512373	upstream	AT4G37210.1	17511857	17511882	6	0.175439	0.193548	0.710526	protein_coding_gene	4.05	1.10323
Chr4	17511374	17512373	upstream	AT4G37210.2	17511857	17511882	6	0.175439	0.193548	0.710526	protein_coding_gene	4.05	1.10323
Chr2	144288	145287	upstream	AT2G01275.2	145235	145370	10	1e-06	1e-06	0.103448	protein_coding_gene	103448	1
Chr2	144524	145523	upstream	AT2G01275.1	145235	145370	10	1e-06	1e-06	0.103448	protein_coding_gene	103448	1
Chr1	730792	731791	downstream	AT1G03080.1	731463	731624	11	1e-06	1e-06	0.135802	protein_coding_gene	135802	1
Chr1	731379	731524	3-UTR	AT1G03070.2	731463	731624	11	1e-06	1e-06	0.135802	protein_coding_gene	135802	1
Chr1	731379	731556	3-UTR	AT1G03070.1	731463	731624	11	1e-06	1e-06	0.135802	protein_coding_gene	135802	1
Chr1	731525	732524	downstream	AT1G03070.2	731463	731624	11	1e-06	1e-06	0.135802	protein_coding_gene	135802	1
Chr1	731557	732556	downstream	AT1G03070.1	731463	731624	11	1e-06	1e-06	0.135802	protein_coding_gene	135802	1
Chr1	731610	731792	3-UTR	AT1G03080.1	731463	731624	11	1e-06	1e-06	0.135802	protein_coding_gene	135802	1
Chr3	11785187	11785376	CDS	AT3G30160.1	11785207	11785272	9	0.140625	0.0806452	0.436364	NA	3.10303	0.573477
Chr5	16600444	16601607	CDS	AT5G41490.1	16601132	16601326	6	0.222222	0.314286	0.852941	protein_coding_gene	3.83824	1.41429
Chr1	17378651	17379373	CDS	AT1G47389.1	17379177	17379280	7	0.037037	0.047619	0.471698	NA	12.7358	1.28571
Chr1	21225875	21226074	CDS	AT1G56630.1	21225989	21226143	11	0.663158	0.0119048	0.0357143	protein_coding_gene	0.0538549	0.0179516
Chr1	21226075	21226638	intron	AT1G56630.1	21225989	21226143	11	0.663158	0.0119048	0.0357143	protein_coding_gene	0.0538549	0.0179516
Chr4	12721443	12722442	downstream	AT4G24650.1	12721551	12721744	11	0.485714	1e-06	0.0506329	protein_coding_gene	0.104244	2.05882e-06
Chr2	665141	665222	intron	AT2G02480.1	665178	665276	13	0.198113	0.0104167	1e-06	protein_coding_gene	5.04762e-06	0.0525794
Chr2	665223	665336	CDS	AT2G02480.1	665178	665276	13	0.198113	0.0104167	1e-06	protein_coding_gene	5.04762e-06	0.0525794
Chr5	24723983	24724982	downstream	AT5G61470.1	24724701	24724904	13	0.598425	0.114286	0.092437	protein_coding_gene	0.154467	0.190977
Chr5	24724540	24724979	CDS	AT5G61480.1	24724701	24724904	13	0.598425	0.114286	0.092437	protein_coding_gene	0.154467	0.190977
Chr4	7826741	7827740	upstream	AT4G13460.1	7827332	7827479	9	0.535354	1e-06	0.0625	protein_coding_gene	0.116745	1.86792e-06
Chr4	7826960	7827959	upstream	AT4G13460.1	7827332	7827479	9	0.535354	1e-06	0.0625	protein_coding_gene	0.116745	1.86792e-06
Chr4	7827004	7828003	upstream	AT4G13460.2	7827332	7827479	9	0.535354	1e-06	0.0625	protein_coding_gene	0.116745	1.86792e-06
Chr3	18206817	18207816	upstream	AT3G49120.1	18207139	18207395	10	0.60274	0.0147059	0.15	protein_coding_gene	0.248864	0.0243984
Chr2	440804	444235	CDS	AT2G01950.1	441450	441717	15	0.606838	0.142857	0.227723	protein_coding_gene	0.375261	0.235412
Chr3	21250845	21251844	upstream	AT3G57410.1	21251739	21251845	7	0.140351	1e-06	1e-06	protein_coding_gene	7.125e-06	7.125e-06
Chr3	21251100	21252099	upstream	AT3G57410.1	21251739	21251845	7	0.140351	1e-06	1e-06	protein_coding_gene	7.125e-06	7.125e-06
Chr3	21251603	21252602	downstream	AT3G57420.1	21251739	21251845	7	0.140351	1e-06	1e-06	protein_coding_gene	7.125e-06	7.125e-06
Chr4	9925830	9926009	CDS	AT4G17860.1	9925862	9925996	7	0.326923	1e-06	1e-06	protein_coding_gene	3.05882e-06	3.05882e-06
Chr1	12076101	12077100	downstream	AT1G33290.2	12076528	12076757	12	0.73913	0.0987654	0.367521	protein_coding_gene	0.497235	0.133624
Chr1	12076104	12077103	downstream	AT1G33290.1	12076528	12076757	12	0.73913	0.0987654	0.367521	protein_coding_gene	0.497235	0.133624
Chr3	16035161	16036160	upstream	AT3G44370.1	16035701	16035820	8	0.560976	0.0298507	0.027027	protein_coding_gene	0.0481786	0.0532122
Chr3	16035252	16036251	downstream	AT3G44380.1	16035701	16035820	8	0.560976	0.0298507	0.027027	protein_coding_gene	0.0481786	0.0532122
Chr4	9563187	9564475	intron	AT4G16990.1	9564036	9564160	7	0.615385	0.0175439	1e-06	protein_coding_gene	1.625e-06	0.0285088
Chr4	9563187	9564475	intron	AT4G16990.2	9564036	9564160	7	0.615385	0.0175439	1e-06	protein_coding_gene	1.625e-06	0.0285088
Chr4	9563187	9564475	intron	AT4G16990.3	9564036	9564160	7	0.615385	0.0175439	1e-06	protein_coding_gene	1.625e-06	0.0285088
Chr4	9563187	9564475	intron	AT4G16990.4	9564036	9564160	7	0.615385	0.0175439	1e-06	protein_coding_gene	1.625e-06	0.0285088
Chr4	9563187	9564475	intron	AT4G16990.5	9564036	9564160	7	0.615385	0.0175439	1e-06	protein_coding_gene	1.625e-06	0.0285088
Chr2	2241772	2242771	downstream	AT2G05850.1	2241750	2241910	7	0.530612	1e-06	0.0454545	protein_coding_gene	0.0856643	1.88462e-06
Chr5	21657917	21657983	CDS	AT5G53390.1	21657926	21658022	8	0.181818	1e-06	0.0144928	protein_coding_gene	0.0797101	5.5e-06
Chr5	21657984	21658072	intron	AT5G53390.1	21657926	21658022	8	0.181818	1e-06	0.0144928	protein_coding_gene	0.0797101	5.5e-06
Chr2	285530	286393	CDS	AT2G01650.1	286194	286309	6	0.113208	1e-06	1e-06	protein_coding_gene	8.83333e-06	8.83333e-06
Chr5	1081979	1086166	CDS	AT5G04020.1	1083967	1084015	6	0.626667	1e-06	1e-06	protein_coding_gene	1.59574e-06	1.59574e-06
Chr5	18650836	18651835	downstream	AT5G45980.1	18651429	18651677	14	0.111111	0.00934579	1e-06	protein_coding_gene	9e-06	0.0841121
Chr5	18651323	18652443	CDS	AT5G45990.1	18651429	18651677	14	0.111111	0.00934579	1e-06	protein_coding_gene	9e-06	0.0841121
Chr2	9263583	9264053	CDS	AT2G21655.1	9263655	9263748	7	0.611111	0.22449	0.03125	protein_coding_gene	0.0511364	0.367347
Chr1	8391540	8392539	downstream	AT1G23720.1	8391967	8392126	7	0.482143	0.0222222	0.0441176	protein_coding_gene	0.0915033	0.0460905
Chr2	11648181	11649180	upstream	AT2G27229.1	11649103	11649212	6	0.413793	0.0222222	1e-06	protein_coding_gene	2.41667e-06	0.0537037
Chr2	11649153	11649181	5-UTR	AT2G27229.1	11649103	11649212	6	0.413793	0.0222222	1e-06	protein_coding_gene	2.41667e-06	0.0537037
Chr2	11649182	11649556	CDS	AT2G27229.1	11649103	11649212	6	0.413793	0.0222222	1e-06	protein_coding_gene	2.41667e-06	0.0537037
Chr2	9500615	9501614	downstream	AT2G22360.1	9501061	9501106	6	0.613636	0.0333333	1e-06	protein_coding_gene	1.62963e-06	0.054321
Chr2	9501018	9501120	CDS	AT2G22370.1	9501061	9501106	6	0.613636	0.0333333	1e-06	NA	1.62963e-06	0.054321
Chr2	9209660	9210659	upstream	AT2G21500.1	9210388	9210538	11	0.105882	1e-06	0.0107527	protein_coding_gene	0.101553	9.44444e-06
Chr2	9209660	9210659	upstream	AT2G21500.2	9210388	9210538	11	0.105882	1e-06	0.0107527	protein_coding_gene	0.101553	9.44444e-06
Chr2	9209839	9210838	downstream	AT2G21510.1	9210388	9210538	11	0.105882	1e-06	0.0107527	protein_coding_gene	0.101553	9.44444e-06
Chr2	9210231	9211230	upstream	AT2G21500.1	9210388	9210538	11	0.105882	1e-06	0.0107527	protein_coding_gene	0.101553	9.44444e-06
Chr2	9210231	9211230	upstream	AT2G21500.2	9210388	9210538	11	0.105882	1e-06	0.0107527	protein_coding_gene	0.101553	9.44444e-06
Chr1	29574981	29575307	intron	AT1G78620.2	29575282	29575440	9	0.107143	1e-06	1e-06	protein_coding_gene	9.33333e-06	9.33333e-06
Chr1	29574981	29575334	intron	AT1G78620.1	29575282	29575440	9	0.107143	1e-06	1e-06	protein_coding_gene	9.33333e-06	9.33333e-06
Chr1	29574995	29575994	upstream	AT1G78630.1	29575282	29575440	9	0.107143	1e-06	1e-06	protein_coding_gene	9.33333e-06	9.33333e-06
Chr1	29575308	29575757	CDS	AT1G78620.2	29575282	29575440	9	0.107143	1e-06	1e-06	protein_coding_gene	9.33333e-06	9.33333e-06
Chr1	29575335	29575757	CDS	AT1G78620.1	29575282	29575440	9	0.107143	1e-06	1e-06	protein_coding_gene	9.33333e-06	9.33333e-06
Chr3	1497469	1498468	downstream	AT3G05250.1	1498371	1498509	9	0.133333	1e-06	1e-06	protein_coding_gene	7.5e-06	7.5e-06
Chr3	1498254	1498627	CDS	AT3G05260.1	1498371	1498509	9	0.133333	1e-06	1e-06	protein_coding_gene	7.5e-06	7.5e-06
Chr3	20852993	20853992	downstream	AT3G56210.1	20853646	20853782	6	0.636364	0.119048	0.0192308	protein_coding_gene	0.0302198	0.187075
Chr3	20852993	20853992	downstream	AT3G56210.2	20853646	20853782	6	0.636364	0.119048	0.0192308	protein_coding_gene	0.0302198	0.187075
Chr3	20852993	20853992	downstream	AT3G56210.4	20853646	20853782	6	0.636364	0.119048	0.0192308	protein_coding_gene	0.0302198	0.187075
Chr3	20852993	20853992	downstream	AT3G56210.5	20853646	20853782	6	0.636364	0.119048	0.0192308	protein_coding_gene	0.0302198	0.187075
Chr3	20853492	20853993	3-UTR	AT3G56210.1	20853646	20853782	6	0.636364	0.119048	0.0192308	protein_coding_gene	0.0302198	0.187075
Chr3	20853492	20853993	3-UTR	AT3G56210.2	20853646	20853782	6	0.636364	0.119048	0.0192308	protein_coding_gene	0.0302198	0.187075
Chr3	20853492	20853993	3-UTR	AT3G56210.4	20853646	20853782	6	0.636364	0.119048	0.0192308	protein_coding_gene	0.0302198	0.187075
Chr3	20853492	20853993	3-UTR	AT3G56210.5	20853646	20853782	6	0.636364	0.119048	0.0192308	protein_coding_gene	0.0302198	0.187075
Chr2	7932181	7932261	intron	AT2G18230.1	7932185	7932334	10	0.149254	1e-06	1e-06	protein_coding_gene	6.7e-06	6.7e-06
Chr2	7932262	7932343	CDS	AT2G18230.1	7932185	7932334	10	0.149254	1e-06	1e-06	protein_coding_gene	6.7e-06	6.7e-06
Chr1	10681235	10681849	CDS	AT1G30320.1	10681300	10681477	7	0.511111	0.0555556	0.0172414	protein_coding_gene	0.0337331	0.108696
Chr3	17921453	17923269	CDS	AT3G48390.1	17922853	17923015	9	0.171053	0.0120482	1e-06	protein_coding_gene	5.84615e-06	0.0704356
Chr3	16121484	16122483	downstream	AT3G44530.1	16122015	16122120	8	0.3125	0.0576923	1e-06	protein_coding_gene	3.2e-06	0.184615
Chr3	16121518	16122517	downstream	AT3G44530.2	16122015	16122120	8	0.3125	0.0576923	1e-06	protein_coding_gene	3.2e-06	0.184615
Chr5	486434	487433	upstream	AT5G02320.1	486678	486812	12	0.247423	0.0178571	0.01	protein_coding_gene	0.0404167	0.0721726
Chr5	486434	487433	upstream	AT5G02320.2	486678	486812	12	0.247423	0.0178571	0.01	protein_coding_gene	0.0404167	0.0721726
Chr1	11134291	11135290	downstream	AT1G31170.2	11134792	11134930	9	0.253731	0.0408163	1e-06	protein_coding_gene	3.94118e-06	0.160864
Chr1	11134291	11135290	downstream	AT1G31170.3	11134792	11134930	9	0.253731	0.0408163	1e-06	protein_coding_gene	3.94118e-06	0.160864
Chr1	11134361	11135360	downstream	AT1G31170.2	11134792	11134930	9	0.253731	0.0408163	1e-06	protein_coding_gene	3.94118e-06	0.160864
Chr1	11134405	11135404	downstream	AT1G31170.1	11134792	11134930	9	0.253731	0.0408163	1e-06	protein_coding_gene	3.94118e-06	0.160864
Chr1	11134405	11135404	downstream	AT1G31170.3	11134792	11134930	9	0.253731	0.0408163	1e-06	protein_coding_gene	3.94118e-06	0.160864
Chr1	11134686	11134843	3-UTR	AT1G31170.4	11134792	11134930	9	0.253731	0.0408163	1e-06	protein_coding_gene	3.94118e-06	0.160864
Chr1	11134844	11135843	downstream	AT1G31170.4	11134792	11134930	9	0.253731	0.0408163	1e-06	protein_coding_gene	3.94118e-06	0.160864
Chr3	19229163	19230162	upstream	AT3G51840.1	19229376	19229636	13	0.104478	0.00952381	1e-06	protein_coding_gene	9.57143e-06	0.0911565
Chr1	12607275	12609083	CDS	AT1G34480.1	12608823	12609000	8	0.235955	0.0175439	0.0123457	protein_coding_gene	0.0523222	0.0743525
Chr5	26292371	26294972	CDS	AT5G65710.1	26293048	26293199	5	0.15625	1e-06	1e-06	protein_coding_gene	6.4e-06	6.4e-06
Chr2	16766029	16767212	CDS	AT2G40130.1	16766515	16766654	10	0.122222	0.0166667	0.0322581	protein_coding_gene	0.26393	0.136364
Chr2	16766029	16767212	CDS	AT2G40130.2	16766515	16766654	10	0.122222	0.0166667	0.0322581	protein_coding_gene	0.26393	0.136364
Chr1	16566886	16567230	intron	AT1G43780.1	16566938	16567137	7	0.44898	1e-06	0.0238095	protein_coding_gene	0.0530303	2.22727e-06
Chr4	9004734	9005733	downstream	AT4G15850.1	9005425	9005552	8	0.346939	0.0566038	0.111111	protein_coding_gene	0.320261	0.163152
Chr4	9169856	9170106	intron	AT4G16180.1	9170022	9170161	10	0.106061	0.02	1e-06	NA	9.42857e-06	0.188571
Chr4	9169856	9170106	intron	AT4G16180.2	9170022	9170161	10	0.106061	0.02	1e-06	NA	9.42857e-06	0.188571
Chr4	9170107	9170322	CDS	AT4G16180.1	9170022	9170161	10	0.106061	0.02	1e-06	NA	9.42857e-06	0.188571
Chr4	9170107	9170322	CDS	AT4G16180.2	9170022	9170161	10	0.106061	0.02	1e-06	NA	9.42857e-06	0.188571
Chr5	20379488	20380547	CDS	AT5G50115.1	20379482	20379574	7	0.22449	0.0322581	0.0169492	NA	0.0755008	0.143695
Chr2	14065477	14066476	upstream	AT2G33180.1	14065489	14065650	9	0.252747	0.0163934	0.0142857	NA	0.0565217	0.064861
Chr1	6395142	6396141	upstream	AT1G18580.1	6395512	6395594	12	0.1	0.0123457	1e-06	protein_coding_gene	1e-05	0.123457
Chr2	8097649	8098617	CDS	AT2G18690.1	8097915	8098000	6	0.403846	1e-06	1e-06	NA	2.47619e-06	2.47619e-06
Chr2	8097892	8098617	CDS	AT2G18690.2	8097915	8098000	6	0.403846	1e-06	1e-06	NA	2.47619e-06	2.47619e-06
Chr4	12560009	12561008	upstream	AT4G24200.1	12560911	12561059	6	0.109375	1e-06	1e-06	protein_coding_gene	9.14286e-06	9.14286e-06
Chr4	12560645	12560943	5-UTR	AT4G24200.1	12560911	12561059	6	0.109375	1e-06	1e-06	protein_coding_gene	9.14286e-06	9.14286e-06
Chr4	12560944	12561943	upstream	AT4G24200.1	12560911	12561059	6	0.109375	1e-06	1e-06	protein_coding_gene	9.14286e-06	9.14286e-06
Chr4	17496069	17496159	intron	AT4G37160.1	17496125	17496253	6	0.1	1e-06	1e-06	protein_coding_gene	1e-05	1e-05
Chr4	17496160	17496259	CDS	AT4G37160.1	17496125	17496253	6	0.1	1e-06	1e-06	protein_coding_gene	1e-05	1e-05
Chr5	4615591	4616390	CDS	AT5G14310.1	4615711	4615826	6	0.15	1e-06	1e-06	protein_coding_gene	6.66667e-06	6.66667e-06
Chr5	7603578	7604249	CDS	AT5G22791.1	7604230	7604319	6	0.133333	1e-06	1e-06	protein_coding_gene	7.5e-06	7.5e-06
Chr5	7604205	7604329	intron	AT5G22791.2	7604230	7604319	6	0.133333	1e-06	1e-06	protein_coding_gene	7.5e-06	7.5e-06
Chr5	7604250	7604821	5-UTR	AT5G22791.1	7604230	7604319	6	0.133333	1e-06	1e-06	protein_coding_gene	7.5e-06	7.5e-06
Chr3	15777407	15777560	CDS	AT3G43970.1	15777247	15777431	5	0.840909	0.36	0.0645161	NA	0.0767219	0.428108
Chr1	23885150	23886149	upstream	AT1G64355.1	23885601	23885791	7	0.291139	0.0289855	1e-06	NA	3.43478e-06	0.0995589
Chr1	23885150	23886149	upstream	AT1G64355.2	23885601	23885791	7	0.291139	0.0289855	1e-06	NA	3.43478e-06	0.0995589
Chr1	23044291	23044446	CDS	AT1G62320.1	23044305	23044429	11	0.371134	1e-06	0.130435	protein_coding_gene	0.351449	2.69444e-06
Chr1	24940013	24941012	upstream	AT1G66855.1	24940921	24941052	6	0.744681	0.132075	0.0338983	protein_coding_gene	0.0455206	0.177358
Chr4	12343886	12344887	CDS	AT4G23700.1	12344672	12344808	8	0.236842	1e-06	0.0909091	protein_coding_gene	0.383838	4.22222e-06
Chr5	15256382	15256493	CDS	AT5G38200.1	15256438	15256491	7	0.113208	0.0204082	1e-06	protein_coding_gene	8.83333e-06	0.180272
Chr4	18393807	18394601	CDS	AT4G39610.1	18394424	18394537	7	0.142857	0.0163934	0.0120482	protein_coding_gene	0.0843373	0.114754
Chr5	22963352	22963754	CDS	AT5G56770.1	22963676	22963748	7	0.1	1e-06	1e-06	NA	1e-05	1e-05
Chr5	22963382	22964381	downstream	AT5G56780.1	22963676	22963748	7	0.1	1e-06	1e-06	protein_coding_gene	1e-05	1e-05
Chr1	28361740	28361814	CDS	AT1G75530.1	28361744	28361834	7	0.1	1e-06	1e-06	protein_coding_gene	1e-05	1e-05
Chr3	876800	877799	upstream	AT3G03620.1	877700	877865	7	0.1	1e-06	1e-06	protein_coding_gene	1e-05	1e-05
Chr3	877216	878215	downstream	AT3G03630.1	877700	877865	7	0.1	1e-06	1e-06	protein_coding_gene	1e-05	1e-05
Chr3	877386	878385	downstream	AT3G03630.1	877700	877865	7	0.1	1e-06	1e-06	protein_coding_gene	1e-05	1e-05
Chr3	2383835	2384834	downstream	AT3G07460.1	2384597	2384648	7	0.104167	1e-06	1e-06	protein_coding_gene	9.6e-06	9.6e-06
Chr3	2384417	2384835	3-UTR	AT3G07460.1	2384597	2384648	7	0.104167	1e-06	1e-06	protein_coding_gene	9.6e-06	9.6e-06
Chr3	2384543	2384898	CDS	AT3G07460.2	2384597	2384648	7	0.104167	1e-06	1e-06	protein_coding_gene	9.6e-06	9.6e-06
Chr3	4613755	4613904	intron	AT3G13970.1	4613766	4613950	7	0.192771	1e-06	1e-06	protein_coding_gene	5.1875e-06	5.1875e-06
Chr3	4613905	4613967	CDS	AT3G13970.1	4613766	4613950	7	0.192771	1e-06	1e-06	protein_coding_gene	5.1875e-06	5.1875e-06
Chr1	16487976	16488297	CDS	AT1G43710.1	16488217	16488344	7	0.113636	1e-06	1e-06	protein_coding_gene	8.8e-06	8.8e-06
Chr1	16488298	16488383	5-UTR	AT1G43710.1	16488217	16488344	7	0.113636	1e-06	1e-06	protein_coding_gene	8.8e-06	8.8e-06
Chr5	1757085	1758084	downstream	AT5G05830.1	1757349	1757536	7	0.276923	1e-06	1e-06	protein_coding_gene	3.61111e-06	3.61111e-06
Chr5	1757267	1757899	CDS	AT5G05840.1	1757349	1757536	7	0.276923	1e-06	1e-06	protein_coding_gene	3.61111e-06	3.61111e-06
Chr2	15863849	15864008	5-UTR	AT2G37890.1	15863894	15863958	5	0.176471	1e-06	0.0238095	protein_coding_gene	0.134921	5.66667e-06
Chr4	7792366	7792767	intron	AT4G13410.1	7792637	7792782	5	0.634921	1e-06	0.0208333	protein_coding_gene	0.0328125	1.575e-06
Chr4	7792768	7792947	CDS	AT4G13410.1	7792637	7792782	5	0.634921	1e-06	0.0208333	protein_coding_gene	0.0328125	1.575e-06
Chr1	18187529	18188528	upstream	AT1G49180.1	18187981	18188117	5	0.659574	1e-06	0.030303	protein_coding_gene	0.0459433	1.51613e-06
Chr1	18187529	18188528	upstream	AT1G49180.2	18187981	18188117	5	0.659574	1e-06	0.030303	protein_coding_gene	0.0459433	1.51613e-06
Chr2	6644037	6645036	upstream	AT2G15290.1	6644348	6644401	5	0.435897	1e-06	0.0147059	protein_coding_gene	0.033737	2.29412e-06
Chr4	398229	398537	CDS	AT4G00930.1	398255	398450	5	0.583333	1e-06	0.0277778	protein_coding_gene	0.047619	1.71429e-06
Chr5	5466335	5466413	intron	AT5G16660.1	5466383	5466415	5	0.767442	0.0333333	1e-06	NA	1.30303e-06	0.0434343
Chr5	5466335	5466419	intron	AT5G16660.2	5466383	5466415	5	0.767442	0.0333333	1e-06	NA	1.30303e-06	0.0434343
Chr5	5466414	5466552	CDS	AT5G16660.1	5466383	5466415	5	0.767442	0.0333333	1e-06	NA	1.30303e-06	0.0434343
Chr2	9660259	9660345	CDS	AT2G22720.1	9660270	9660442	12	0.257732	0.0240964	1e-06	protein_coding_gene	3.88e-06	0.093494
Chr2	9660259	9660345	CDS	AT2G22720.2	9660270	9660442	12	0.257732	0.0240964	1e-06	protein_coding_gene	3.88e-06	0.093494
Chr2	9660259	9660345	CDS	AT2G22720.3	9660270	9660442	12	0.257732	0.0240964	1e-06	protein_coding_gene	3.88e-06	0.093494
Chr2	9660346	9660431	intron	AT2G22720.1	9660270	9660442	12	0.257732	0.0240964	1e-06	protein_coding_gene	3.88e-06	0.093494
Chr2	9660346	9660431	intron	AT2G22720.2	9660270	9660442	12	0.257732	0.0240964	1e-06	protein_coding_gene	3.88e-06	0.093494
Chr2	9660346	9660431	intron	AT2G22720.3	9660270	9660442	12	0.257732	0.0240964	1e-06	protein_coding_gene	3.88e-06	0.093494
Chr2	9660432	9660531	CDS	AT2G22720.1	9660270	9660442	12	0.257732	0.0240964	1e-06	protein_coding_gene	3.88e-06	0.093494
Chr2	9660432	9660531	CDS	AT2G22720.2	9660270	9660442	12	0.257732	0.0240964	1e-06	protein_coding_gene	3.88e-06	0.093494
Chr2	9660432	9660531	CDS	AT2G22720.3	9660270	9660442	12	0.257732	0.0240964	1e-06	protein_coding_gene	3.88e-06	0.093494
Chr1	5091631	5092116	intron	AT1G14780.1	5091870	5091891	7	0.179104	0.0566038	0.0125	protein_coding_gene	0.0697917	0.316038
Chr1	13852174	13853173	downstream	AT1G36640.1	13852848	13852931	9	0.391304	0.0185185	0.0517241	NA	0.132184	0.0473251
Chr4	13069200	13069295	CDS	AT4G25620.1	13069251	13069313	8	0.171429	1e-06	1e-06	protein_coding_gene	5.83333e-06	5.83333e-06
Chr4	13069296	13069678	5-UTR	AT4G25620.1	13069251	13069313	8	0.171429	1e-06	1e-06	protein_coding_gene	5.83333e-06	5.83333e-06
Chr5	24111442	24111523	CDS	AT5G59845.1	24111454	24111644	8	0.115789	1e-06	1e-06	protein_coding_gene	8.63636e-06	8.63636e-06
Chr5	24111497	24112496	downstream	AT5G59850.1	24111454	24111644	8	0.115789	1e-06	1e-06	protein_coding_gene	8.63636e-06	8.63636e-06
Chr5	24111524	24111619	intron	AT5G59845.1	24111454	24111644	8	0.115789	1e-06	1e-06	protein_coding_gene	8.63636e-06	8.63636e-06
Chr5	24111620	24111807	CDS	AT5G59845.1	24111454	24111644	8	0.115789	1e-06	1e-06	protein_coding_gene	8.63636e-06	8.63636e-06
Chr5	234115	235114	downstream	AT5G01630.1	234368	234530	6	0.880952	0.027027	0.377049	protein_coding_gene	0.428002	0.0306793
Chr5	234241	234393	CDS	AT5G01620.1	234368	234530	6	0.880952	0.027027	0.377049	protein_coding_gene	0.428002	0.0306793
Chr5	234241	234393	CDS	AT5G01620.2	234368	234530	6	0.880952	0.027027	0.377049	protein_coding_gene	0.428002	0.0306793
Chr5	234241	234393	CDS	AT5G01620.3	234368	234530	6	0.880952	0.027027	0.377049	protein_coding_gene	0.428002	0.0306793
Chr5	234394	234489	intron	AT5G01620.1	234368	234530	6	0.880952	0.027027	0.377049	protein_coding_gene	0.428002	0.0306793
Chr5	234394	234489	intron	AT5G01620.2	234368	234530	6	0.880952	0.027027	0.377049	protein_coding_gene	0.428002	0.0306793
Chr5	234394	234489	intron	AT5G01620.3	234368	234530	6	0.880952	0.027027	0.377049	protein_coding_gene	0.428002	0.0306793
Chr5	234490	234820	CDS	AT5G01620.1	234368	234530	6	0.880952	0.027027	0.377049	protein_coding_gene	0.428002	0.0306793
Chr5	234490	234820	CDS	AT5G01620.2	234368	234530	6	0.880952	0.027027	0.377049	protein_coding_gene	0.428002	0.0306793
Chr5	234490	234820	CDS	AT5G01620.3	234368	234530	6	0.880952	0.027027	0.377049	protein_coding_gene	0.428002	0.0306793
Chr1	5036667	5037666	upstream	AT1G14670.1	5037554	5037720	10	0.121622	1e-06	0.0384615	protein_coding_gene	0.316239	8.22222e-06
Chr1	5037611	5037667	5-UTR	AT1G14670.1	5037554	5037720	10	0.121622	1e-06	0.0384615	protein_coding_gene	0.316239	8.22222e-06
Chr1	5037668	5037819	CDS	AT1G14670.1	5037554	5037720	10	0.121622	1e-06	0.0384615	protein_coding_gene	0.316239	8.22222e-06
Chr1	21680502	21681501	downstream	AT1G58360.1	21681288	21681416	8	0.5	0.0185185	0.215385	protein_coding_gene	0.430769	0.037037
Chr2	8049899	8050546	intron	AT2G18550.1	8050544	8050706	12	0.130435	0.0285714	0.0315789	protein_coding_gene	0.242105	0.219048
Chr2	8050547	8050884	CDS	AT2G18550.1	8050544	8050706	12	0.130435	0.0285714	0.0315789	protein_coding_gene	0.242105	0.219048
Chr2	7037972	7038325	CDS	AT2G16230.1	7038083	7038258	9	0.778761	0.178571	0.212389	protein_coding_gene	0.272727	0.229302
Chr3	9135722	9136721	upstream	AT3G25080.1	9135672	9135781	5	0.659091	0.0810811	1e-06	protein_coding_gene	1.51724e-06	0.12302
Chr1	21463183	21464182	downstream	AT1G58030.1	21463573	21463710	5	0.555556	0.0714286	1e-06	protein_coding_gene	1.8e-06	0.128571
Chr4	5248045	5249044	downstream	AT4G08310.1	5248388	5248575	9	0.307692	0.010989	0.0217391	NA	0.0706522	0.0357143
Chr4	5248342	5249341	downstream	AT4G08300.1	5248388	5248575	9	0.307692	0.010989	0.0217391	protein_coding_gene	0.0706522	0.0357143
Chr2	19206351	19206606	CDS	AT2G46740.1	19206550	19206615	5	0.535714	0.15	0.0277778	protein_coding_gene	0.0518519	0.28
Chr2	19206607	19206752	intron	AT2G46740.1	19206550	19206615	5	0.535714	0.15	0.0277778	protein_coding_gene	0.0518519	0.28
Chr5	3386834	3387538	CDS	AT5G10720.1	3386939	3387137	10	0.176471	0.0298507	0.012987	protein_coding_gene	0.0735931	0.169154
Chr5	16855645	16856644	upstream	AT5G42190.1	16856617	16856795	9	0.25974	0.0338983	1e-06	protein_coding_gene	3.85e-06	0.130508
Chr5	19090023	19091022	downstream	AT5G47020.1	19090415	19090606	10	0.1	0.0196078	1e-06	NA	1e-05	0.196078
Chr5	19090383	19090649	CDS	AT5G47030.1	19090415	19090606	10	0.1	0.0196078	1e-06	protein_coding_gene	1e-05	0.196078
Chr5	3494330	3495329	upstream	AT5G11040.1	3494814	3494902	6	0.104167	0.0175439	1e-06	protein_coding_gene	9.6e-06	0.168421
Chr5	3494649	3494828	CDS	AT5G11030.1	3494814	3494902	6	0.104167	0.0175439	1e-06	protein_coding_gene	9.6e-06	0.168421
Chr5	3494649	3494828	CDS	AT5G11030.2	3494814	3494902	6	0.104167	0.0175439	1e-06	protein_coding_gene	9.6e-06	0.168421
Chr5	3494649	3494828	CDS	AT5G11030.3	3494814	3494902	6	0.104167	0.0175439	1e-06	protein_coding_gene	9.6e-06	0.168421
Chr5	3494829	3494984	intron	AT5G11030.1	3494814	3494902	6	0.104167	0.0175439	1e-06	protein_coding_gene	9.6e-06	0.168421
Chr5	3494829	3494984	intron	AT5G11030.2	3494814	3494902	6	0.104167	0.0175439	1e-06	protein_coding_gene	9.6e-06	0.168421
Chr5	3494829	3494984	intron	AT5G11030.3	3494814	3494902	6	0.104167	0.0175439	1e-06	protein_coding_gene	9.6e-06	0.168421
Chr1	2514373	2516598	CDS	AT1G08070.1	2515805	2515952	8	0.309091	0.0526316	1e-06	protein_coding_gene	3.23529e-06	0.170279
Chr5	5797178	5798177	downstream	AT5G17580.1	5797456	5797645	12	0.1	1e-06	0.0234375	protein_coding_gene	0.234375	1e-05
Chr5	5797370	5797948	CDS	AT5G17590.1	5797456	5797645	12	0.1	1e-06	0.0234375	protein_coding_gene	0.234375	1e-05
Chr1	25261207	25262206	upstream	AT1G67430.1	25261439	25261537	6	0.169231	0.0208333	1e-06	protein_coding_gene	5.90909e-06	0.123106
Chr1	25261207	25262206	upstream	AT1G67430.2	25261439	25261537	6	0.169231	0.0208333	1e-06	protein_coding_gene	5.90909e-06	0.123106
Chr2	17425330	17427041	CDS	AT2G41770.1	17426736	17426920	6	0.126761	1e-06	0.015873	protein_coding_gene	0.12522	7.88889e-06
Chr5	3367603	3368602	upstream	AT5G10650.2	3368367	3368489	6	0.127273	0.0277778	1e-06	protein_coding_gene	7.85714e-06	0.218254
Chr5	3368127	3369126	upstream	AT5G10650.1	3368367	3368489	6	0.127273	0.0277778	1e-06	protein_coding_gene	7.85714e-06	0.218254
Chr1	7569902	7570901	upstream	AT1G21590.1	7570236	7570319	6	0.106383	1e-06	0.0263158	protein_coding_gene	0.247368	9.4e-06
Chr1	7570020	7571019	downstream	AT1G21600.2	7570236	7570319	6	0.106383	1e-06	0.0263158	protein_coding_gene	0.247368	9.4e-06
Chr4	2680214	2681213	downstream	AT4G05190.1	2681115	2681160	6	0.386364	0.0555556	1e-06	protein_coding_gene	2.58824e-06	0.143791
Chr4	2681053	2681174	CDS	AT4G05200.1	2681115	2681160	6	0.386364	0.0555556	1e-06	protein_coding_gene	2.58824e-06	0.143791
Chr5	24505316	24506315	upstream	AT5G60910.2	24506308	24506471	6	0.132075	1e-06	0.0588235	protein_coding_gene	0.445378	7.57143e-06
Chr5	24506143	24507142	upstream	AT5G60910.1	24506308	24506471	6	0.132075	1e-06	0.0588235	protein_coding_gene	0.445378	7.57143e-06
Chr1	1398321	1399320	upstream	AT1G04940.1	1398710	1398845	8	0.101695	1e-06	0.0188679	protein_coding_gene	0.185535	9.83333e-06
Chr1	1398321	1399320	upstream	AT1G04945.3	1398710	1398845	8	0.101695	1e-06	0.0188679	protein_coding_gene	0.185535	9.83333e-06
Chr1	1398439	1398987	CDS	AT1G04930.1	1398710	1398845	8	0.101695	1e-06	0.0188679	protein_coding_gene	0.185535	9.83333e-06
Chr1	1398439	1398987	CDS	AT1G04930.2	1398710	1398845	8	0.101695	1e-06	0.0188679	protein_coding_gene	0.185535	9.83333e-06
Chr1	1398464	1399463	upstream	AT1G04945.3	1398710	1398845	8	0.101695	1e-06	0.0188679	protein_coding_gene	0.185535	9.83333e-06
Chr1	1398586	1399585	upstream	AT1G04940.1	1398710	1398845	8	0.101695	1e-06	0.0188679	protein_coding_gene	0.185535	9.83333e-06
Chr1	1398586	1399585	upstream	AT1G04945.3	1398710	1398845	8	0.101695	1e-06	0.0188679	protein_coding_gene	0.185535	9.83333e-06
Chr4	7997980	7998314	intron	AT4G13780.1	7998234	7998352	8	0.107692	0.0217391	1e-06	protein_coding_gene	9.28571e-06	0.201863
Chr4	7998315	7998432	CDS	AT4G13780.1	7998234	7998352	8	0.107692	0.0217391	1e-06	protein_coding_gene	9.28571e-06	0.201863
Chr5	10015668	10016667	downstream	AT5G27970.1	10016545	10016671	7	0.380952	0.0930233	0.0153846	protein_coding_gene	0.0403846	0.244186
Chr5	10015668	10016667	downstream	AT5G27970.2	10016545	10016671	7	0.380952	0.0930233	0.0153846	protein_coding_gene	0.0403846	0.244186
Chr5	10016144	10017143	upstream	AT5G27990.1	10016545	10016671	7	0.380952	0.0930233	0.0153846	protein_coding_gene	0.0403846	0.244186
Chr5	10016356	10017355	upstream	AT5G27990.1	10016545	10016671	7	0.380952	0.0930233	0.0153846	protein_coding_gene	0.0403846	0.244186
Chr5	10016535	10016675	CDS	AT5G27980.1	10016545	10016671	7	0.380952	0.0930233	0.0153846	protein_coding_gene	0.0403846	0.244186
Chr4	12433864	12434863	downstream	AT4G23920.1	12434698	12434815	5	0.3	0.0491803	0.0243902	protein_coding_gene	0.0813008	0.163934
Chr2	440804	444235	CDS	AT2G01950.1	441443	441504	6	0.509434	0.0555556	0.14	protein_coding_gene	0.274815	0.109053
Chr4	735946	736018	CDS	AT4G01710.1	735989	736092	6	0.153846	1e-06	0.0526316	protein_coding_gene	0.342105	6.5e-06
Chr4	736019	736088	intron	AT4G01710.1	735989	736092	6	0.153846	1e-06	0.0526316	protein_coding_gene	0.342105	6.5e-06
Chr4	736089	736189	CDS	AT4G01710.1	735989	736092	6	0.153846	1e-06	0.0526316	protein_coding_gene	0.342105	6.5e-06
Chr1	7813936	7814935	downstream	AT1G22140.1	7814558	7814725	6	0.137931	0.0238095	1e-06	NA	7.25e-06	0.172619
Chr1	7814081	7815080	downstream	AT1G22140.2	7814558	7814725	6	0.137931	0.0238095	1e-06	NA	7.25e-06	0.172619
Chr1	7814156	7815155	downstream	AT1G22140.1	7814558	7814725	6	0.137931	0.0238095	1e-06	NA	7.25e-06	0.172619
Chr1	7814264	7815263	upstream	AT1G22130.1	7814558	7814725	6	0.137931	0.0238095	1e-06	protein_coding_gene	7.25e-06	0.172619
Chr1	28499178	28499460	CDS	AT1G75900.1	28499452	28499539	6	0.142857	1e-06	0.0212766	protein_coding_gene	0.148936	7e-06
Chr1	28499461	28499783	intron	AT1G75900.1	28499452	28499539	6	0.142857	1e-06	0.0212766	protein_coding_gene	0.148936	7e-06
Chr1	8360196	8361195	downstream	AT1G23600.1	8360590	8360696	6	0.469388	1e-06	0.0425532	protein_coding_gene	0.0906568	2.13043e-06
Chr1	8360196	8361195	downstream	AT1G23600.2	8360590	8360696	6	0.469388	1e-06	0.0425532	protein_coding_gene	0.0906568	2.13043e-06
Chr1	8360322	8360644	5-UTR	AT1G23590.2	8360590	8360696	6	0.469388	1e-06	0.0425532	protein_coding_gene	0.0906568	2.13043e-06
Chr1	8360521	8360644	5-UTR	AT1G23590.1	8360590	8360696	6	0.469388	1e-06	0.0425532	protein_coding_gene	0.0906568	2.13043e-06
Chr1	8360645	8361644	upstream	AT1G23590.1	8360590	8360696	6	0.469388	1e-06	0.0425532	protein_coding_gene	0.0906568	2.13043e-06
Chr1	8360645	8361644	upstream	AT1G23590.2	8360590	8360696	6	0.469388	1e-06	0.0425532	protein_coding_gene	0.0906568	2.13043e-06
Chr2	7881561	7883766	intron	AT2G18130.1	7881948	7882099	10	0.369863	0.030303	1e-06	protein_coding_gene	2.7037e-06	0.0819304
Chr1	12686273	12686480	CDS	AT1G34630.1	12686368	12686523	7	0.321429	1e-06	0.0196078	NA	0.0610022	3.11111e-06
Chr1	12686273	12686480	CDS	AT1G34630.2	12686368	12686523	7	0.321429	1e-06	0.0196078	NA	0.0610022	3.11111e-06
Chr1	12686481	12686605	intron	AT1G34630.1	12686368	12686523	7	0.321429	1e-06	0.0196078	NA	0.0610022	3.11111e-06
Chr1	12686481	12686605	intron	AT1G34630.2	12686368	12686523	7	0.321429	1e-06	0.0196078	NA	0.0610022	3.11111e-06
Chr4	15376319	15377318	upstream	AT4G31790.1	15376783	15376920	7	0.447368	1e-06	0.0188679	protein_coding_gene	0.0421754	2.23529e-06
Chr4	15376477	15377476	upstream	AT4G31790.1	15376783	15376920	7	0.447368	1e-06	0.0188679	protein_coding_gene	0.0421754	2.23529e-06
Chr4	15376477	15377476	upstream	AT4G31790.2	15376783	15376920	7	0.447368	1e-06	0.0188679	protein_coding_gene	0.0421754	2.23529e-06
Chr4	15376724	15376960	CDS	AT4G31780.2	15376783	15376920	7	0.447368	1e-06	0.0188679	protein_coding_gene	0.0421754	2.23529e-06
Chr4	15376727	15376872	CDS	AT4G31780.1	15376783	15376920	7	0.447368	1e-06	0.0188679	protein_coding_gene	0.0421754	2.23529e-06
Chr4	15376873	15377133	3-UTR	AT4G31780.1	15376783	15376920	7	0.447368	1e-06	0.0188679	protein_coding_gene	0.0421754	2.23529e-06
Chr5	1449817	1450816	downstream	AT5G04930.1	1449833	1449993	7	0.173913	0.0175439	1e-06	protein_coding_gene	5.75e-06	0.100877
Chr5	16549280	16550279	downstream	AT5G41360.1	16549665	16549865	29	0.951087	0.198718	0.843137	protein_coding_gene	0.886499	0.208938
Chr5	14118058	14119057	downstream	AT5G35970.1	14117767	14118220	26	0.937063	0.363636	0.944984	protein_coding_gene	1.00845	0.38806
Chr2	7776683	7777682	upstream	AT2G17900.1	7777112	7777699	21	0.949749	0.333333	0.92381	protein_coding_gene	0.972688	0.35097
Chr5	19829092	19830091	downstream	AT5G48900.1	19830053	19830376	19	0.777174	0.0122699	0.92228	protein_coding_gene	1.18671	0.0157879
Chr1	17520128	17521127	upstream	AT1G47640.1	17520752	17521039	18	0.926966	0.277778	0.932515	NA	1.00599	0.299663
Chr1	24082027	24083026	upstream	AT1G64790.1	24082293	24082549	13	0.948718	0.0480769	0.992063	protein_coding_gene	1.04569	0.0506757
Chr1	24082064	24082537	intron	AT1G64790.2	24082293	24082549	13	0.948718	0.0480769	0.992063	protein_coding_gene	1.04569	0.0506757
Chr1	24082538	24082719	CDS	AT1G64790.2	24082293	24082549	13	0.948718	0.0480769	0.992063	protein_coding_gene	1.04569	0.0506757
Chr2	17362535	17363534	downstream	AT2G41640.1	17363418	17363683	16	0.876033	0.202128	0.864865	protein_coding_gene	0.987251	0.230731
Chr2	17362936	17363935	upstream	AT2G41650.1	17363418	17363683	16	0.876033	0.202128	0.864865	NA	0.987251	0.230731
Chr2	17362939	17363787	3-UTR	AT2G41640.2	17363418	17363683	16	0.876033	0.202128	0.864865	protein_coding_gene	0.987251	0.230731
Chr5	19198124	19199374	CDS	AT5G47300.1	19198952	19199216	15	0.867769	0.0561798	0.582418	protein_coding_gene	0.671167	0.0647405
Chr2	11834369	11835368	upstream	AT2G27770.1	11834801	11834960	14	0.915152	1e-06	0.9	protein_coding_gene	0.983444	1.09272e-06
Chr2	2081858	2082857	upstream	AT2G05620.1	2082175	2082456	14	0.780702	0.0210526	0.841463	protein_coding_gene	1.07783	0.0269663
Chr2	2082209	2083208	downstream	AT2G05630.1	2082175	2082456	14	0.780702	0.0210526	0.841463	protein_coding_gene	1.07783	0.0269663
Chr2	2082209	2083208	downstream	AT2G05630.2	2082175	2082456	14	0.780702	0.0210526	0.841463	protein_coding_gene	1.07783	0.0269663
Chr5	9206507	9206960	CDS	AT5G26270.2	9206639	9207013	13	0.952756	0.0566038	0.909722	NA	0.954832	0.0594106
Chr5	9206507	9207007	CDS	AT5G26270.1	9206639	9207013	13	0.952756	0.0566038	0.909722	NA	0.954832	0.0594106
Chr5	9206961	9207094	intron	AT5G26270.2	9206639	9207013	13	0.952756	0.0566038	0.909722	NA	0.954832	0.0594106
Chr5	9207008	9207094	intron	AT5G26270.1	9206639	9207013	13	0.952756	0.0566038	0.909722	NA	0.954832	0.0594106
Chr4	1937972	1938971	upstream	AT4G04030.1	1938716	1938970	16	0.63964	0.0258621	0.432432	protein_coding_gene	0.676056	0.0404322
Chr1	11322918	11324175	CDS	AT1G31640.1	11323867	11324081	14	0.858333	0.18	0.760563	protein_coding_gene	0.886093	0.209709
Chr4	10054031	10055030	downstream	AT4G18150.1	10054380	10054612	13	0.787037	0.056338	0.87	protein_coding_gene	1.10541	0.0715824
Chr3	22232184	22236792	intron	AT3G60164.1	22232466	22232834	15	0.837209	0.124031	0.815603	pseudogene	0.974192	0.148148
Chr5	16549280	16550279	downstream	AT5G41360.1	16549790	16549895	11	0.942029	0.0909091	0.944444	protein_coding_gene	1.00256	0.0965035
Chr4	7089454	7090453	upstream	AT4G11790.1	7089632	7089858	11	0.84058	0.131148	0.944444	protein_coding_gene	1.12356	0.15602
Chr3	18254907	18255484	3-UTR	AT3G49230.1	18254952	18255111	11	0.959184	0.388889	0.931818	NA	0.97147	0.405437
Chr3	18255084	18256083	upstream	AT3G49240.1	18254952	18255111	11	0.959184	0.388889	0.931818	protein_coding_gene	0.97147	0.405437
Chr3	23156585	23157584	downstream	AT3G62610.1	23157081	23157361	11	0.912088	0.119403	0.95	protein_coding_gene	1.04157	0.130912
Chr2	1958845	1959302	CDS	AT2G05360.1	1959189	1959532	15	0.572581	0.0884956	0.655172	NA	1.14424	0.154556
Chr5	1159829	1160828	upstream	AT5G04230.2	1160175	1160367	12	0.877049	0.384615	0.910448	protein_coding_gene	1.03808	0.438533
Chr5	10430821	10431431	intron	AT5G28470.1	10431326	10431498	13	0.570175	0.0126582	0.372549	protein_coding_gene	0.653394	0.0222006
Chr5	10431432	10431817	CDS	AT5G28470.1	10431326	10431498	13	0.570175	0.0126582	0.372549	protein_coding_gene	0.653394	0.0222006
Chr4	12485413	12486412	upstream	AT4G24026.1	12485890	12486061	11	0.27193	0.0752688	0.493333	NA	1.81419	0.276795
Chr1	24294360	24295359	upstream	AT1G65410.1	24294693	24294877	11	0.516484	0.0192308	0.753623	protein_coding_gene	1.45914	0.037234
Chr1	24294612	24295611	downstream	AT1G65390.2	24294693	24294877	11	0.516484	0.0192308	0.753623	protein_coding_gene	1.45914	0.037234
Chr1	24294631	24295630	downstream	AT1G65390.1	24294693	24294877	11	0.516484	0.0192308	0.753623	protein_coding_gene	1.45914	0.037234
Chr3	9852864	9853863	downstream	AT3G26782.1	9853073	9853240	11	0.555556	0.109589	0.744444	protein_coding_gene	1.34	0.19726
Chr3	9853023	9854022	downstream	AT3G26790.1	9853073	9853240	11	0.555556	0.109589	0.744444	protein_coding_gene	1.34	0.19726
Chr1	25260429	25261428	downstream	AT1G67420.1	25261027	25261243	12	0.469565	0.047619	0.325843	protein_coding_gene	0.693924	0.101411
Chr1	25260430	25261429	downstream	AT1G67420.2	25261027	25261243	12	0.469565	0.047619	0.325843	protein_coding_gene	0.693924	0.101411
Chr1	25261207	25262206	upstream	AT1G67430.1	25261027	25261243	12	0.469565	0.047619	0.325843	protein_coding_gene	0.693924	0.101411
Chr1	25261207	25262206	upstream	AT1G67430.2	25261027	25261243	12	0.469565	0.047619	0.325843	protein_coding_gene	0.693924	0.101411
Chr1	17830420	17831419	upstream	AT1G48270.1	17831079	17831305	12	0.769231	0.0933333	0.907692	protein_coding_gene	1.18	0.121333
Chr1	16412728	16413727	upstream	AT1G43580.1	16413537	16413794	13	0.686747	0.3125	0.876404	protein_coding_gene	1.27617	0.455044
Chr1	18457708	18458707	upstream	AT1G49860.1	18457709	18457809	10	0.633333	1e-06	0.703704	protein_coding_gene	1.11111	1.57895e-06
Chr1	20105860	20106859	upstream	AT1G53850.1	20106656	20106824	9	0.531915	1e-06	0.556962	protein_coding_gene	1.04709	1.88e-06
Chr1	20105927	20106926	upstream	AT1G53850.2	20106656	20106824	9	0.531915	1e-06	0.556962	protein_coding_gene	1.04709	1.88e-06
Chr1	20106015	20107014	upstream	AT1G53850.1	20106656	20106824	9	0.531915	1e-06	0.556962	protein_coding_gene	1.04709	1.88e-06
Chr1	20106163	20107162	downstream	AT1G53860.1	20106656	20106824	9	0.531915	1e-06	0.556962	protein_coding_gene	1.04709	1.88e-06
Chr3	9595206	9596205	downstream	AT3G26220.1	9595741	9595759	7	0.559322	0.0847458	0.913043	protein_coding_gene	1.63241	0.151515
Chr3	9595243	9596242	upstream	AT3G26210.1	9595741	9595759	7	0.559322	0.0847458	0.913043	protein_coding_gene	1.63241	0.151515
Chr2	14009890	14010889	upstream	AT2G33010.1	14010029	14010107	9	0.591398	0.134328	0.483871	protein_coding_gene	0.818182	0.227137
Chr2	14010012	14010200	CDS	AT2G33006.1	14010029	14010107	9	0.591398	0.134328	0.483871	NA	0.818182	0.227137
Chr5	7377644	7378643	upstream	AT5G22290.1	7378095	7378301	12	0.785714	0.253012	0.85567	protein_coding_gene	1.08903	0.322015
Chr5	12661100	12662099	upstream	AT5G33390.1	12662067	12662238	8	0.758929	0.333333	0.525773	protein_coding_gene	0.692784	0.439216
Chr5	12661788	12662100	5-UTR	AT5G33390.1	12662067	12662238	8	0.758929	0.333333	0.525773	protein_coding_gene	0.692784	0.439216
Chr5	12662101	12662370	intron	AT5G33390.1	12662067	12662238	8	0.758929	0.333333	0.525773	protein_coding_gene	0.692784	0.439216
Chr1	543794	544793	upstream	AT1G02580.1	544211	544274	9	0.766667	0.040404	0.756757	protein_coding_gene	0.987074	0.0527009
Chr1	544007	545006	downstream	AT1G02575.1	544211	544274	9	0.766667	0.040404	0.756757	NA	0.987074	0.0527009
Chr5	22804377	22805376	downstream	AT5G56310.1	22804946	22805144	8	0.592105	1e-06	0.823529	protein_coding_gene	1.39085	1.68889e-06
Chr3	15206509	15207508	upstream	AT3G43230.1	15206504	15206701	14	0.495798	0.0510204	0.320755	protein_coding_gene	0.646946	0.102906
Chr1	25495720	25495987	3-UTR	AT1G68010.1	25495982	25496246	11	0.533898	0.025641	0.708333	protein_coding_gene	1.32672	0.048026
Chr1	25495783	25496782	downstream	AT1G68010.2	25495982	25496246	11	0.533898	0.025641	0.708333	protein_coding_gene	1.32672	0.048026
Chr1	25495988	25496987	downstream	AT1G68010.1	25495982	25496246	11	0.533898	0.025641	0.708333	protein_coding_gene	1.32672	0.048026
Chr5	10358372	10358440	CDS	AT5G28410.1	10358310	10358446	15	0.636364	0.258278	0.519231	NA	0.815934	0.405866
Chr5	10358441	10358686	intron	AT5G28410.1	10358310	10358446	15	0.636364	0.258278	0.519231	NA	0.815934	0.405866
Chr2	3385441	3385581	CDS	AT2G07706.1	3385441	3385590	23	0.223433	0.0829493	0.138418	NA	0.619505	0.371249
Chr2	3385582	3385641	intron	AT2G07706.1	3385441	3385590	23	0.223433	0.0829493	0.138418	NA	0.619505	0.371249
Chr2	8567701	8568700	upstream	AT2G19850.1	8568001	8568183	7	0.476923	1e-06	0.733333	NA	1.53763	2.09677e-06
Chr2	8567701	8568700	upstream	AT2G19850.2	8568001	8568183	7	0.476923	1e-06	0.733333	NA	1.53763	2.09677e-06
Chr2	10046460	10047459	downstream	AT2G23620.1	10047063	10047235	13	0.410853	0.0824742	0.475	protein_coding_gene	1.15613	0.200739
Chr2	10046532	10047531	upstream	AT2G23610.1	10047063	10047235	13	0.410853	0.0824742	0.475	protein_coding_gene	1.15613	0.200739
Chr1	24571602	24573028	CDS	AT1G65990.1	24572695	24572801	8	0.831325	1e-06	0.879121	protein_coding_gene	1.05749	1.2029e-06
Chr3	6988099	6989098	upstream	AT3G20020.1	6988702	6988812	8	0.5	1e-06	0.424242	protein_coding_gene	0.848485	2e-06
Chr3	6988099	6989098	upstream	AT3G20020.2	6988702	6988812	8	0.5	1e-06	0.424242	protein_coding_gene	0.848485	2e-06
Chr2	2081858	2082857	upstream	AT2G05620.1	2082068	2082241	14	0.475	0.0416667	0.40678	protein_coding_gene	0.856378	0.0877193
Chr2	2082209	2083208	downstream	AT2G05630.1	2082068	2082241	14	0.475	0.0416667	0.40678	protein_coding_gene	0.856378	0.0877193
Chr2	2082209	2083208	downstream	AT2G05630.2	2082068	2082241	14	0.475	0.0416667	0.40678	protein_coding_gene	0.856378	0.0877193
Chr5	18647919	18648918	upstream	AT5G45980.1	18648512	18648642	8	0.657534	1e-06	0.686275	protein_coding_gene	1.04371	1.52083e-06
Chr1	26994259	26995258	upstream	AT1G71770.1	26994668	26994683	8	0.683333	0.0196078	0.633803	protein_coding_gene	0.927516	0.0286944
Chr1	26994259	26995258	upstream	AT1G71770.2	26994668	26994683	8	0.683333	0.0196078	0.633803	protein_coding_gene	0.927516	0.0286944
Chr1	26994404	26995403	downstream	AT1G71780.1	26994668	26994683	8	0.683333	0.0196078	0.633803	NA	0.927516	0.0286944
Chr2	17498446	17499445	upstream	AT2G41920.1	17499175	17499262	8	0.477612	0.0277778	0.632353	protein_coding_gene	1.32399	0.0581597
Chr5	17134892	17135891	upstream	AT5G42740.1	17134818	17134952	8	0.933333	0.35	0.931034	protein_coding_gene	0.997537	0.375
Chr5	19606618	19607617	upstream	AT5G48380.1	19607483	19607623	8	0.787879	0.298246	0.789474	protein_coding_gene	1.00202	0.378543
Chr5	19607059	19608058	upstream	AT5G48380.1	19607483	19607623	8	0.787879	0.298246	0.789474	protein_coding_gene	1.00202	0.378543
Chr1	4596782	4597781	upstream	AT1G13400.1	4597001	4597128	7	0.733333	0.155556	0.888889	protein_coding_gene	1.21212	0.212121
Chr3	23207001	23208000	downstream	AT3G62730.1	23207323	23207414	7	0.934426	0.208333	0.807692	NA	0.864372	0.222953
Chr1	24826502	24826669	3-UTR	AT1G66540.2	24826631	24826785	17	0.698413	0.341463	0.70073	protein_coding_gene	1.00332	0.488914
Chr1	24826586	24827585	downstream	AT1G66540.1	24826631	24826785	17	0.698413	0.341463	0.70073	protein_coding_gene	1.00332	0.488914
Chr1	24826670	24827669	downstream	AT1G66540.2	24826631	24826785	17	0.698413	0.341463	0.70073	protein_coding_gene	1.00332	0.488914
Chr4	4803251	4803401	intron	AT4G07960.1	4803332	4803420	10	0.628571	0.114754	0.494382	protein_coding_gene	0.786517	0.182563
Chr4	4803402	4803515	CDS	AT4G07960.1	4803332	4803420	10	0.628571	0.114754	0.494382	protein_coding_gene	0.786517	0.182563
Chr1	22116845	22117844	upstream	AT1G60030.1	22117382	22117570	7	0.271739	0.0481928	0.438356	protein_coding_gene	1.61315	0.177349
Chr4	7810214	7810678	CDS	AT4G13440.1	7810598	7810894	26	0.506438	0.102326	0.329114	protein_coding_gene	0.649861	0.20205
Chr5	18618560	18619559	downstream	AT5G45900.1	18618952	18619057	11	0.647727	0.295775	0.771429	protein_coding_gene	1.19098	0.456635
Chr2	12149052	12150051	upstream	AT2G28400.1	12149742	12149889	10	0.694444	0.182796	0.726027	protein_coding_gene	1.04548	0.263226
Chr3	10833284	10834283	downstream	AT3G28830.1	10833478	10833664	12	0.534722	0.1	0.283951	protein_coding_gene	0.531025	0.187013
Chr2	10612232	10613231	downstream	AT2G24940.1	10612263	10612401	7	0.633333	0.118644	0.730159	protein_coding_gene	1.15288	0.187333
Chr2	10612232	10613231	downstream	AT2G24945.1	10612263	10612401	7	0.633333	0.118644	0.730159	NA	1.15288	0.187333
Chr3	10740930	10741929	upstream	AT3G28660.1	10741748	10741916	8	0.53125	0.219512	0.791667	protein_coding_gene	1.4902	0.413199
Chr1	9756673	9757581	CDS	AT1G28000.1	9756943	9757274	18	0.536842	0.242424	0.649351	protein_coding_gene	1.20957	0.451575
Chr1	7820565	7820755	CDS	AT1G22150.1	7820604	7820721	10	0.55	0.0754717	0.704918	protein_coding_gene	1.28167	0.137221
Chr3	23202907	23203906	downstream	AT3G62720.1	23203614	23203645	6	0.384615	0.0555556	0.683333	protein_coding_gene	1.77667	0.144444
Chr3	23202913	23203912	downstream	AT3G62720.2	23203614	23203645	6	0.384615	0.0555556	0.683333	protein_coding_gene	1.77667	0.144444
Chr3	9935499	9936498	upstream	AT3G26935.1	9936172	9936336	7	0.660714	0.26087	0.857143	protein_coding_gene	1.2973	0.39483
Chr3	9935705	9936704	downstream	AT3G26940.1	9936172	9936336	7	0.660714	0.26087	0.857143	protein_coding_gene	1.2973	0.39483
Chr5	5760965	5761405	CDS	AT5G17470.1	5761047	5761188	7	0.876923	0.4375	0.666667	protein_coding_gene	0.760234	0.498904
Chr5	14271690	14272775	CDS	AT5G36228.1	14272708	14272810	6	0.986486	0.452381	0.982759	protein_coding_gene	0.996221	0.458578
Chr5	14272517	14273516	upstream	AT5G36230.1	14272708	14272810	6	0.986486	0.452381	0.982759	protein_coding_gene	0.996221	0.458578
Chr5	14272776	14273257	3-UTR	AT5G36228.1	14272708	14272810	6	0.986486	0.452381	0.982759	protein_coding_gene	0.996221	0.458578
Chr5	15865177	15865323	CDS	AT5G39620.1	15865192	15865330	8	0.873239	0.431818	0.964286	protein_coding_gene	1.10426	0.494501
Chr5	15865324	15865395	intron	AT5G39620.1	15865192	15865330	8	0.873239	0.431818	0.964286	protein_coding_gene	1.10426	0.494501
Chr2	8622214	8622735	CDS	AT2G19960.1	8622547	8622652	6	0.896552	0.387097	0.971429	protein_coding_gene	1.08352	0.431762
Chr2	14009890	14010889	upstream	AT2G33010.1	14010361	14010522	6	0.586957	0.146341	0.93617	protein_coding_gene	1.59496	0.249322
Chr1	4312675	4313674	downstream	AT1G12665.1	4313203	4313374	10	0.849057	0.289855	0.76	protein_coding_gene	0.895111	0.341385
Chr1	4312935	4313934	downstream	AT1G12665.1	4313203	4313374	10	0.849057	0.289855	0.76	protein_coding_gene	0.895111	0.341385
Chr5	1990560	1990844	CDS	AT5G06530.1	1990696	1990789	9	0.47619	1e-06	0.45122	protein_coding_gene	0.947561	2.1e-06
Chr5	1990560	1990844	CDS	AT5G06530.2	1990696	1990789	9	0.47619	1e-06	0.45122	protein_coding_gene	0.947561	2.1e-06
Chr5	1990560	1990844	CDS	AT5G06530.3	1990696	1990789	9	0.47619	1e-06	0.45122	protein_coding_gene	0.947561	2.1e-06
Chr4	8166572	8167571	upstream	AT4G14160.1	8166512	8166620	6	0.58	0.0487805	0.895833	protein_coding_gene	1.54454	0.0841043
Chr4	8166572	8167571	upstream	AT4G14160.2	8166512	8166620	6	0.58	0.0487805	0.895833	protein_coding_gene	1.54454	0.0841043
Chr4	8166572	8167571	upstream	AT4G14160.3	8166512	8166620	6	0.58	0.0487805	0.895833	protein_coding_gene	1.54454	0.0841043
Chr2	11548293	11549292	downstream	AT2G27050.1	11549246	11549420	8	0.630769	0.166667	0.736842	protein_coding_gene	1.16816	0.264228
Chr2	3476046	3476182	CDS	AT2G07827.1	3476161	3476274	12	0.165254	0.0358974	0.122271	NA	0.739895	0.217226
Chr2	3476046	3476186	CDS	AT2G07827.2	3476161	3476274	12	0.165254	0.0358974	0.122271	NA	0.739895	0.217226
Chr2	3476155	3476277	CDS	AT2G07830.1	3476161	3476274	12	0.165254	0.0358974	0.122271	NA	0.739895	0.217226
Chr2	3476183	3476257	intron	AT2G07827.1	3476161	3476274	12	0.165254	0.0358974	0.122271	NA	0.739895	0.217226
Chr2	3476187	3476281	intron	AT2G07827.2	3476161	3476274	12	0.165254	0.0358974	0.122271	NA	0.739895	0.217226
Chr2	3476188	3477187	upstream	AT2G07787.1	3476161	3476274	12	0.165254	0.0358974	0.122271	NA	0.739895	0.217226
Chr2	3476258	3476349	CDS	AT2G07827.1	3476161	3476274	12	0.165254	0.0358974	0.122271	NA	0.739895	0.217226
Chr1	12454791	12455790	upstream	AT1G34200.1	12455290	12455380	9	0.543478	0.0487805	0.756098	protein_coding_gene	1.39122	0.0897561
Chr5	9207095	9207511	CDS	AT5G26270.1	9207146	9207314	6	0.978261	0.142857	0.919355	NA	0.939785	0.146032
Chr5	9207100	9207557	3-UTR	AT5G26270.2	9207146	9207314	6	0.978261	0.142857	0.919355	NA	0.939785	0.146032
Chr2	3255370	3256369	upstream	AT2G07779.1	3255945	3256041	12	0.211009	0.0978261	0.159145	NA	0.754208	0.463611
Chr1	10539831	10540830	downstream	AT1G30040.1	10540251	10540438	10	0.5	0.106061	0.633333	protein_coding_gene	1.26667	0.212121
Chr1	16488384	16489383	upstream	AT1G43710.1	16489134	16489312	8	0.973333	0.470588	0.920455	protein_coding_gene	0.945672	0.483481
Chr1	1883934	1884933	downstream	AT1G06160.1	1884169	1884317	8	0.246377	0.057971	0.430769	protein_coding_gene	1.74842	0.235294
Chr1	1884144	1885143	downstream	AT1G06170.1	1884169	1884317	8	0.246377	0.057971	0.430769	protein_coding_gene	1.74842	0.235294
Chr1	1884144	1885143	downstream	AT1G06170.2	1884169	1884317	8	0.246377	0.057971	0.430769	protein_coding_gene	1.74842	0.235294
Chr2	3346950	3347825	CDS	AT2G07695.1	3346814	3347001	8	0.211604	0.0909091	0.108772	protein_coding_gene	0.514035	0.429619
Chr2	2329665	2330664	upstream	AT2G06000.2	2329922	2329997	8	0.716216	0.345455	0.853659	protein_coding_gene	1.1919	0.482333
Chr2	2329691	2330690	upstream	AT2G06000.1	2329922	2329997	8	0.716216	0.345455	0.853659	protein_coding_gene	1.1919	0.482333
Chr1	18758433	18759432	upstream	AT1G50640.1	18759223	18759350	8	0.671642	0.222222	0.886792	protein_coding_gene	1.32034	0.330864
Chr2	16022127	16022375	intron	AT2G38255.1	16022340	16022462	7	0.816667	0.263158	0.703704	protein_coding_gene	0.861678	0.322234
Chr2	16022376	16022525	CDS	AT2G38255.1	16022340	16022462	7	0.816667	0.263158	0.703704	protein_coding_gene	0.861678	0.322234
Chr3	18728144	18729143	upstream	AT3G50470.1	18728520	18728637	8	0.375	0.0128205	0.60274	protein_coding_gene	1.60731	0.034188
Chr3	18728327	18728648	CDS	AT3G50460.1	18728520	18728637	8	0.375	0.0128205	0.60274	protein_coding_gene	1.60731	0.034188
Chr2	7256580	7257579	upstream	AT2G16720.1	7257551	7257724	7	0.686567	0.268657	0.48	protein_coding_gene	0.69913	0.391304
Chr1	25427349	25428348	downstream	AT1G67810.1	25427675	25427778	8	0.541176	0.0425532	0.385714	protein_coding_gene	0.712733	0.0786309
Chr3	8137925	8138924	upstream	AT3G22950.1	8138797	8138812	6	0.75	1e-06	0.862745	protein_coding_gene	1.15033	1.33333e-06
Chr3	8137925	8138924	upstream	AT3G22950.2	8138797	8138812	6	0.75	1e-06	0.862745	protein_coding_gene	1.15033	1.33333e-06
Chr3	8138084	8139083	upstream	AT3G22950.1	8138797	8138812	6	0.75	1e-06	0.862745	protein_coding_gene	1.15033	1.33333e-06
Chr3	8138084	8139083	upstream	AT3G22950.2	8138797	8138812	6	0.75	1e-06	0.862745	protein_coding_gene	1.15033	1.33333e-06
Chr3	8138367	8139366	upstream	AT3G22960.1	8138797	8138812	6	0.75	1e-06	0.862745	protein_coding_gene	1.15033	1.33333e-06
Chr2	16273133	16274132	upstream	AT2G38970.1	16273069	16273258	7	0.734694	0.288136	0.829787	protein_coding_gene	1.12943	0.392185
Chr5	16820315	16821314	downstream	AT5G42080.2	16821247	16821273	6	0.860465	0.0277778	0.944444	protein_coding_gene	1.0976	0.0322823
Chr5	16820562	16821561	downstream	AT5G42080.2	16821247	16821273	6	0.860465	0.0277778	0.944444	protein_coding_gene	1.0976	0.0322823
Chr5	16821087	16821315	CDS	AT5G42080.1	16821247	16821273	6	0.860465	0.0277778	0.944444	protein_coding_gene	1.0976	0.0322823
Chr5	16821087	16821315	CDS	AT5G42080.3	16821247	16821273	6	0.860465	0.0277778	0.944444	protein_coding_gene	1.0976	0.0322823
Chr2	8382653	8382758	intron	AT2G19360.1	8382750	8382882	6	0.894737	0.351351	0.975	protein_coding_gene	1.08971	0.392687
Chr2	8382759	8382905	CDS	AT2G19360.1	8382750	8382882	6	0.894737	0.351351	0.975	protein_coding_gene	1.08971	0.392687
Chr1	9777810	9778809	upstream	AT1G28050.1	9778527	9778602	6	0.95082	0.209302	0.904762	protein_coding_gene	0.95156	0.220128
Chr1	9778165	9779164	upstream	AT1G28060.1	9778527	9778602	6	0.95082	0.209302	0.904762	protein_coding_gene	0.95156	0.220128
Chr4	14436283	14436464	CDS	AT4G29305.1	14436335	14436433	6	0.851064	0.259259	0.956522	protein_coding_gene	1.12391	0.30463
Chr4	6017248	6018247	upstream	AT4G09500.1	6017449	6017525	6	0.294118	1e-06	0.210526	protein_coding_gene	0.715789	3.4e-06
Chr4	6017248	6018247	upstream	AT4G09500.2	6017449	6017525	6	0.294118	1e-06	0.210526	protein_coding_gene	0.715789	3.4e-06
Chr1	17830420	17831419	upstream	AT1G48270.1	17830716	17830913	6	0.45	0.0208333	0.551724	protein_coding_gene	1.22605	0.0462963
Chr5	17134892	17135891	upstream	AT5G42740.1	17135052	17135134	6	0.958333	0.4	0.827586	protein_coding_gene	0.863568	0.417391
Chr5	17135078	17136077	upstream	AT5G42740.1	17135052	17135134	6	0.958333	0.4	0.827586	protein_coding_gene	0.863568	0.417391
Chr1	17760199	17760283	intron	AT1G48095.1	17760219	17760372	5	0.769231	0.333333	0.960526	NA	1.24868	0.433333
Chr1	17760284	17760893	CDS	AT1G48095.1	17760219	17760372	5	0.769231	0.333333	0.960526	NA	1.24868	0.433333
Chr1	13024627	13024940	CDS	AT1G35410.1	13024919	13025173	9	0.597561	0.0163934	0.539683	protein_coding_gene	0.903142	0.0274339
Chr1	4561216	4561566	CDS	AT1G13310.1	4561343	4561538	12	0.368	0.0192308	0.255814	protein_coding_gene	0.695147	0.0522575
Chr3	21277081	21278080	downstream	AT3G57480.1	21277386	21277582	8	0.75	0.326531	0.775862	protein_coding_gene	1.03448	0.435374
Chr3	22900828	22901057	CDS	AT3G61860.1	22901030	22901099	8	0.868421	0.272727	0.82	protein_coding_gene	0.944242	0.31405
Chr3	22901058	22901141	intron	AT3G61860.1	22901030	22901099	8	0.868421	0.272727	0.82	protein_coding_gene	0.944242	0.31405
Chr3	5227789	5228788	upstream	AT3G15480.1	5228607	5228699	6	0.625	0.0465116	0.560976	protein_coding_gene	0.897561	0.0744186
Chr5	8343102	8344101	upstream	AT5G24430.1	8343497	8343546	6	0.857143	0.0344828	0.878788	protein_coding_gene	1.02525	0.0402299
Chr5	486434	487433	upstream	AT5G02320.1	486966	487068	6	0.625	0.0666667	0.583333	protein_coding_gene	0.933333	0.106667
Chr5	486434	487433	upstream	AT5G02320.2	486966	487068	6	0.625	0.0666667	0.583333	protein_coding_gene	0.933333	0.106667
Chr3	7748411	7749410	upstream	AT3G21990.1	7749065	7749222	6	0.507937	0.189189	0.54717	protein_coding_gene	1.07724	0.372466
Chr5	659733	660732	downstream	AT5G02870.1	660573	660768	10	0.648352	0.131579	0.656716	protein_coding_gene	1.0129	0.202944
Chr5	659733	660732	downstream	AT5G02870.2	660573	660768	10	0.648352	0.131579	0.656716	protein_coding_gene	1.0129	0.202944
Chr5	7038962	7039961	downstream	AT5G20790.2	7039356	7039445	6	0.741379	0.147541	0.745455	NA	1.0055	0.199009
Chr5	7039044	7040043	downstream	AT5G20790.1	7039356	7039445	6	0.741379	0.147541	0.745455	NA	1.0055	0.199009
Chr5	19560842	19561841	downstream	AT5G48240.2	19561744	19561838	7	0.753846	0.0192308	0.720588	NA	0.955882	0.0255102
Chr5	19561275	19562274	downstream	AT5G48240.1	19561744	19561838	7	0.753846	0.0192308	0.720588	NA	0.955882	0.0255102
Chr5	19561275	19562274	downstream	AT5G48240.3	19561744	19561838	7	0.753846	0.0192308	0.720588	NA	0.955882	0.0255102
Chr5	19561718	19561847	CDS	AT5G48250.1	19561744	19561838	7	0.753846	0.0192308	0.720588	protein_coding_gene	0.955882	0.0255102
Chr3	10221857	10222856	downstream	AT3G27590.1	10222236	10222379	8	0.659794	0.015625	0.6	NA	0.909375	0.0236816
Chr3	10372395	10373394	upstream	AT3G27940.1	10373241	10373349	6	0.71875	0.207547	0.772152	protein_coding_gene	1.0743	0.288761
Chr3	10372438	10373437	upstream	AT3G27930.1	10373241	10373349	6	0.71875	0.207547	0.772152	NA	1.0743	0.288761
Chr3	10372441	10373440	upstream	AT3G27930.2	10373241	10373349	6	0.71875	0.207547	0.772152	NA	1.0743	0.288761
Chr3	10373250	10373395	5-UTR	AT3G27940.1	10373241	10373349	6	0.71875	0.207547	0.772152	protein_coding_gene	1.0743	0.288761
Chr2	9262582	9263581	upstream	AT2G21655.1	9262739	9262836	5	0.375	1e-06	0.508475	protein_coding_gene	1.35593	2.66667e-06
Chr3	826437	827436	upstream	AT3G03470.1	827076	827115	5	0.5	0.121951	0.72973	protein_coding_gene	1.45946	0.243902
Chr5	10635688	10636687	upstream	AT5G28630.1	10636172	10636243	8	0.753846	0.3125	0.684932	protein_coding_gene	0.908583	0.414541
Chr2	17634131	17635130	upstream	AT2G42330.1	17634944	17635007	6	0.818182	0.293103	0.829268	protein_coding_gene	1.01355	0.358238
Chr2	17634131	17635130	upstream	AT2G42330.2	17634944	17635007	6	0.818182	0.293103	0.829268	protein_coding_gene	1.01355	0.358238
Chr2	17634299	17635298	upstream	AT2G42330.1	17634944	17635007	6	0.818182	0.293103	0.829268	protein_coding_gene	1.01355	0.358238
Chr2	17634299	17635298	upstream	AT2G42330.2	17634944	17635007	6	0.818182	0.293103	0.829268	protein_coding_gene	1.01355	0.358238
Chr4	6123304	6124303	downstream	AT4G09680.1	6124052	6124168	6	0.692308	0.262295	0.66	protein_coding_gene	0.953333	0.378871
Chr4	12853022	12853452	CDS	AT4G25000.1	12853375	12853472	12	0.254098	1e-06	0.405172	protein_coding_gene	1.59455	3.93548e-06
Chr4	12853453	12853523	intron	AT4G25000.1	12853375	12853472	12	0.254098	1e-06	0.405172	protein_coding_gene	1.59455	3.93548e-06
Chr4	16547256	16547407	CDS	AT4G34660.1	16547289	16547404	8	0.702128	0.12069	0.769231	protein_coding_gene	1.09557	0.171891
Chr4	16547256	16547407	CDS	AT4G34660.2	16547289	16547404	8	0.702128	0.12069	0.769231	protein_coding_gene	1.09557	0.171891
Chr4	16547256	16547407	CDS	AT4G34660.3	16547289	16547404	8	0.702128	0.12069	0.769231	protein_coding_gene	1.09557	0.171891
Chr4	14333527	14335254	CDS	AT4G29090.1	14334082	14334198	5	0.972973	0.358974	0.983607	protein_coding_gene	1.01093	0.368946
Chr3	16831727	16831834	intron	AT3G45800.1	16831802	16831956	6	0.836364	0.4	0.781818	protein_coding_gene	0.934783	0.478261
Chr3	16831835	16832206	CDS	AT3G45800.1	16831802	16831956	6	0.836364	0.4	0.781818	protein_coding_gene	0.934783	0.478261
Chr3	4954505	4954668	CDS	AT3G14750.1	4954566	4954639	5	0.826087	0.310345	0.90566	NA	1.09633	0.375681
Chr4	12841887	12842886	upstream	AT4G24974.1	12842210	12842295	5	0.864865	0.358491	0.666667	protein_coding_gene	0.770833	0.414505
Chr3	15225460	15226459	upstream	AT3G43270.1	15225474	15225652	9	0.333333	0.0784314	0.177778	protein_coding_gene	0.533333	0.235294
Chr3	9975811	9975971	CDS	AT3G27040.1	9975869	9976062	8	0.884058	0.38	0.933333	protein_coding_gene	1.05574	0.429836
Chr3	9975972	9976051	intron	AT3G27040.1	9975869	9976062	8	0.884058	0.38	0.933333	protein_coding_gene	1.05574	0.429836
Chr3	9976052	9976181	CDS	AT3G27040.1	9975869	9976062	8	0.884058	0.38	0.933333	protein_coding_gene	1.05574	0.429836
Chr4	1378071	1378157	intron	AT4G03110.1	1378145	1378286	8	0.526316	1e-06	0.264151	protein_coding_gene	0.501887	1.9e-06
Chr4	1378071	1378157	intron	AT4G03110.2	1378145	1378286	8	0.526316	1e-06	0.264151	protein_coding_gene	0.501887	1.9e-06
Chr4	1378158	1378209	CDS	AT4G03110.1	1378145	1378286	8	0.526316	1e-06	0.264151	protein_coding_gene	0.501887	1.9e-06
Chr4	1378158	1378209	CDS	AT4G03110.2	1378145	1378286	8	0.526316	1e-06	0.264151	protein_coding_gene	0.501887	1.9e-06
Chr4	1378210	1378844	intron	AT4G03110.1	1378145	1378286	8	0.526316	1e-06	0.264151	protein_coding_gene	0.501887	1.9e-06
Chr4	1378210	1378844	intron	AT4G03110.2	1378145	1378286	8	0.526316	1e-06	0.264151	protein_coding_gene	0.501887	1.9e-06
Chr5	22570410	22570715	CDS	AT5G55760.1	22570538	22570685	6	0.634921	1e-06	0.508197	protein_coding_gene	0.80041	1.575e-06
Chr1	23855566	23856565	upstream	AT1G64280.1	23856241	23856306	10	0.638554	0.28125	0.672414	protein_coding_gene	1.05303	0.440448
Chr4	8277853	8277942	CDS	AT4G14368.1	8277914	8278073	10	0.717949	0.346154	0.37931	protein_coding_gene	0.528325	0.482143
Chr4	8277943	8278052	intron	AT4G14368.1	8277914	8278073	10	0.717949	0.346154	0.37931	protein_coding_gene	0.528325	0.482143
Chr4	8278053	8278139	CDS	AT4G14368.1	8277914	8278073	10	0.717949	0.346154	0.37931	protein_coding_gene	0.528325	0.482143
Chr5	22218433	22219432	downstream	AT5G54690.1	22219031	22219219	10	0.211009	1e-06	0.352941	protein_coding_gene	1.67263	4.73913e-06
Chr5	22218993	22219273	3-UTR	AT5G54680.1	22219031	22219219	10	0.211009	1e-06	0.352941	protein_coding_gene	1.67263	4.73913e-06
Chr4	1427327	1428326	upstream	AT4G03260.1	1427459	1427585	6	0.883721	0.225806	0.923077	protein_coding_gene	1.04453	0.255518
Chr4	1427380	1427487	intron	AT4G03250.1	1427459	1427585	6	0.883721	0.225806	0.923077	protein_coding_gene	1.04453	0.255518
Chr4	1427488	1427585	CDS	AT4G03250.1	1427459	1427585	6	0.883721	0.225806	0.923077	protein_coding_gene	1.04453	0.255518
Chr1	19059258	19059581	CDS	AT1G51405.1	19059427	19059512	6	0.6	1e-06	0.469388	protein_coding_gene	0.782313	1.66667e-06
Chr4	135469	136468	downstream	AT4G00310.1	136307	136400	6	0.666667	0.225	0.666667	protein_coding_gene	1	0.3375
Chr4	135469	136468	downstream	AT4G00310.2	136307	136400	6	0.666667	0.225	0.666667	protein_coding_gene	1	0.3375
Chr2	1520691	1521029	CDS	AT2G04360.1	1520960	1521146	8	0.31746	0.0204082	0.15942	NA	0.502174	0.0642857
Chr2	1521030	1521055	5-UTR	AT2G04360.1	1520960	1521146	8	0.31746	0.0204082	0.15942	NA	0.502174	0.0642857
Chr2	1521056	1522055	upstream	AT2G04360.1	1520960	1521146	8	0.31746	0.0204082	0.15942	NA	0.502174	0.0642857
Chr4	2594119	2595118	upstream	AT4G05070.1	2594876	2594953	5	0.511111	1e-06	0.6875	protein_coding_gene	1.34511	1.95652e-06
Chr1	11318527	11319546	CDS	AT1G31630.1	11319229	11319330	5	0.878049	0.2	0.709677	protein_coding_gene	0.808244	0.227778
Chr3	5954886	5955443	CDS	AT3G17400.1	5955196	5955368	12	0.897436	0.387097	0.611765	protein_coding_gene	0.681681	0.431336
Chr3	5955046	5956045	upstream	AT3G17410.1	5955196	5955368	12	0.897436	0.387097	0.611765	protein_coding_gene	0.681681	0.431336
Chr5	8613965	8614330	CDS	AT5G25000.1	8613864	8614011	6	0.701493	0.225	0.810345	NA	1.15517	0.320745
Chr1	9551903	9553653	CDS	AT1G27500.1	9552231	9552302	5	0.957447	0.0606061	0.925	protein_coding_gene	0.966111	0.0632997
Chr4	5150966	5151965	upstream	AT4G08150.1	5151451	5151611	7	0.490566	1e-06	0.680851	protein_coding_gene	1.38789	2.03846e-06
Chr5	10134693	10135692	upstream	AT5G28150.1	10134638	10134700	5	0.416667	0.0333333	0.483871	protein_coding_gene	1.16129	0.08
Chr1	17594682	17594750	CDS	AT1G47780.1	17594527	17594701	7	0.5	0.0714286	0.436364	protein_coding_gene	0.872727	0.142857
Chr5	18776735	18777734	upstream	AT5G46290.1	18776898	18777005	7	0.390625	0.153846	0.766667	protein_coding_gene	1.96267	0.393846
Chr5	18776735	18777734	upstream	AT5G46290.2	18776898	18777005	7	0.390625	0.153846	0.766667	protein_coding_gene	1.96267	0.393846
Chr5	18776742	18777741	upstream	AT5G46290.3	18776898	18777005	7	0.390625	0.153846	0.766667	protein_coding_gene	1.96267	0.393846
Chr1	19963266	19964340	5-UTR	AT1G53490.1	19963900	19964024	8	0.0123457	0.852459	1e-06	protein_coding_gene	8.1e-05	69.0492
Chr1	19963340	19964339	upstream	AT1G53490.1	19963900	19964024	8	0.0123457	0.852459	1e-06	protein_coding_gene	8.1e-05	69.0492
Chr1	19963475	19963948	CDS	AT1G53480.1	19963900	19964024	8	0.0123457	0.852459	1e-06	protein_coding_gene	8.1e-05	69.0492
Chr1	19963530	19964529	upstream	AT1G53490.1	19963900	19964024	8	0.0123457	0.852459	1e-06	protein_coding_gene	8.1e-05	69.0492
Chr1	19963838	19964187	5-UTR	AT1G53480.2	19963900	19964024	8	0.0123457	0.852459	1e-06	protein_coding_gene	8.1e-05	69.0492
Chr1	19963949	19964603	intron	AT1G53480.1	19963900	19964024	8	0.0123457	0.852459	1e-06	protein_coding_gene	8.1e-05	69.0492
Chr4	13680924	13681923	upstream	AT4G27320.1	13681439	13681616	9	0.109375	0.716667	0.0273973	protein_coding_gene	0.250489	6.55238
Chr4	13681325	13682324	downstream	AT4G27330.1	13681439	13681616	9	0.109375	0.716667	0.0273973	protein_coding_gene	0.250489	6.55238
Chr2	12455239	12455776	CDS	AT2G28990.1	12455275	12455473	13	0.0254237	0.321739	0.00980392	protein_coding_gene	0.385621	12.6551
Chr1	25044647	25045646	downstream	AT1G67070.1	25045440	25045503	7	0.0483871	0.83871	1e-06	protein_coding_gene	2.06667e-05	17.3333
Chr1	25045404	25045536	CDS	AT1G67080.1	25045440	25045503	7	0.0483871	0.83871	1e-06	protein_coding_gene	2.06667e-05	17.3333
Chr1	11406259	11407258	upstream	AT1G31810.1	11407058	11407251	7	0.0277778	0.432836	1e-06	protein_coding_gene	3.6e-05	15.5821
Chr3	20010160	20011159	upstream	AT3G54030.1	20010699	20010778	7	0.047619	0.658537	0.0212766	protein_coding_gene	0.446809	13.8293
Chr4	596874	597386	intron	AT4G01440.1	597167	597279	7	0.137931	0.540984	1e-06	protein_coding_gene	7.25e-06	3.92213
Chr4	11829041	11830040	downstream	AT4G22430.1	11829475	11829554	7	0.134615	0.518519	0.0434783	protein_coding_gene	0.322981	3.85185
Chr2	5976725	5977724	downstream	AT2G14170.1	5976917	5977063	6	0.0545455	0.621622	1e-06	protein_coding_gene	1.83333e-05	11.3964
Chr2	5976725	5977724	downstream	AT2G14170.2	5976917	5977063	6	0.0545455	0.621622	1e-06	protein_coding_gene	1.83333e-05	11.3964
Chr2	5976849	5977848	downstream	AT2G14170.3	5976917	5977063	6	0.0545455	0.621622	1e-06	protein_coding_gene	1.83333e-05	11.3964
Chr1	25580194	25581193	upstream	AT1G68250.1	25580862	25581018	7	0.0172414	0.615385	1e-06	NA	5.8e-05	35.6923
Chr1	25580194	25581193	upstream	AT1G68250.2	25580862	25581018	7	0.0172414	0.615385	1e-06	NA	5.8e-05	35.6923
Chr5	19546936	19547263	CDS	AT5G48205.1	19547079	19547229	14	0.0943396	0.298077	0.0291262	protein_coding_gene	0.308738	3.15962
Chr5	19546996	19547269	CDS	AT5G48200.1	19547079	19547229	14	0.0943396	0.298077	0.0291262	NA	0.308738	3.15962
Chr4	17011104	17012103	downstream	AT4G35920.1	17012070	17012254	8	0.0238095	0.4	1e-06	protein_coding_gene	4.2e-05	16.8
Chr4	17011104	17012103	downstream	AT4G35920.2	17012070	17012254	8	0.0238095	0.4	1e-06	protein_coding_gene	4.2e-05	16.8
Chr4	17011104	17012103	downstream	AT4G35920.3	17012070	17012254	8	0.0238095	0.4	1e-06	protein_coding_gene	4.2e-05	16.8
Chr4	17011509	17012508	upstream	AT4G35910.1	17012070	17012254	8	0.0238095	0.4	1e-06	protein_coding_gene	4.2e-05	16.8
Chr4	17011787	17012104	3-UTR	AT4G35920.1	17012070	17012254	8	0.0238095	0.4	1e-06	protein_coding_gene	4.2e-05	16.8
Chr4	17011787	17012104	3-UTR	AT4G35920.2	17012070	17012254	8	0.0238095	0.4	1e-06	protein_coding_gene	4.2e-05	16.8
Chr4	17011787	17012104	3-UTR	AT4G35920.3	17012070	17012254	8	0.0238095	0.4	1e-06	protein_coding_gene	4.2e-05	16.8
Chr4	17012105	17012157	CDS	AT4G35920.1	17012070	17012254	8	0.0238095	0.4	1e-06	protein_coding_gene	4.2e-05	16.8
Chr4	17012105	17012157	CDS	AT4G35920.2	17012070	17012254	8	0.0238095	0.4	1e-06	protein_coding_gene	4.2e-05	16.8
Chr4	17012105	17012157	CDS	AT4G35920.3	17012070	17012254	8	0.0238095	0.4	1e-06	protein_coding_gene	4.2e-05	16.8
Chr4	17012158	17012240	intron	AT4G35920.1	17012070	17012254	8	0.0238095	0.4	1e-06	protein_coding_gene	4.2e-05	16.8
Chr4	17012158	17012240	intron	AT4G35920.2	17012070	17012254	8	0.0238095	0.4	1e-06	protein_coding_gene	4.2e-05	16.8
Chr4	17012158	17012240	intron	AT4G35920.3	17012070	17012254	8	0.0238095	0.4	1e-06	protein_coding_gene	4.2e-05	16.8
Chr4	17012241	17012334	CDS	AT4G35920.1	17012070	17012254	8	0.0238095	0.4	1e-06	protein_coding_gene	4.2e-05	16.8
Chr4	17012241	17012334	CDS	AT4G35920.2	17012070	17012254	8	0.0238095	0.4	1e-06	protein_coding_gene	4.2e-05	16.8
Chr4	17012241	17012334	CDS	AT4G35920.3	17012070	17012254	8	0.0238095	0.4	1e-06	protein_coding_gene	4.2e-05	16.8
Chr3	19876530	19876613	CDS	AT3G53610.1	19876540	19876613	6	0.117647	0.8	0.0238095	protein_coding_gene	0.202381	6.8
Chr3	19876530	19876613	CDS	AT3G53610.2	19876540	19876613	6	0.117647	0.8	0.0238095	protein_coding_gene	0.202381	6.8
Chr3	19876530	19876613	CDS	AT3G53610.3	19876540	19876613	6	0.117647	0.8	0.0238095	protein_coding_gene	0.202381	6.8
Chr1	27064053	27064495	3-UTR	AT1G71900.1	27064126	27064208	6	0.177419	0.588235	1e-06	protein_coding_gene	5.63636e-06	3.31551
Chr3	1152346	1153340	CDS	AT3G04340.1	1152921	1152994	7	0.0338983	0.5	1e-06	protein_coding_gene	2.95e-05	14.75
Chr3	1152970	1153969	downstream	AT3G04350.1	1152921	1152994	7	0.0338983	0.5	1e-06	protein_coding_gene	2.95e-05	14.75
Chr5	4636087	4636539	CDS	AT5G14380.1	4636432	4636495	6	0.0238095	0.117647	1e-06	protein_coding_gene	4.2e-05	4.94118
Chr5	8284857	8285362	CDS	AT5G24320.1	8285110	8285176	8	0.0862069	0.707317	0.0327869	protein_coding_gene	0.380328	8.20488
Chr5	8284857	8285362	CDS	AT5G24320.2	8285110	8285176	8	0.0862069	0.707317	0.0327869	protein_coding_gene	0.380328	8.20488
Chr1	5372551	5373550	upstream	AT1G15620.1	5373097	5373266	8	0.0121951	0.107692	1e-06	NA	8.2e-05	8.83077
Chr3	6242358	6242572	3-UTR	AT3G18215.1	6242402	6242519	8	0.025	0.362069	1e-06	protein_coding_gene	4e-05	14.4828
Chr5	19062219	19062743	CDS	AT5G46960.1	19062579	19062646	5	0.025	0.333333	1e-06	protein_coding_gene	4e-05	13.3333
Chr2	9894471	9894764	intron	AT2G23230.1	9894681	9894848	9	0.0754717	0.25	0.0131579	protein_coding_gene	0.174342	3.3125
Chr2	9894765	9894998	CDS	AT2G23230.1	9894681	9894848	9	0.0754717	0.25	0.0131579	protein_coding_gene	0.174342	3.3125
Chr1	11588338	11589166	CDS	AT1G32180.1	11588541	11588727	12	0.0350877	0.443182	1e-06	protein_coding_gene	2.85e-05	12.6307
Chr1	22773364	22773582	CDS	AT1G61680.1	22773515	22773641	8	0.0727273	0.552632	1e-06	protein_coding_gene	1.375e-05	7.59868
Chr1	22773364	22773582	CDS	AT1G61680.2	22773515	22773641	8	0.0727273	0.552632	1e-06	protein_coding_gene	1.375e-05	7.59868
Chr1	22773583	22773687	intron	AT1G61680.1	22773515	22773641	8	0.0727273	0.552632	1e-06	protein_coding_gene	1.375e-05	7.59868
Chr1	22773583	22773687	intron	AT1G61680.2	22773515	22773641	8	0.0727273	0.552632	1e-06	protein_coding_gene	1.375e-05	7.59868
Chr1	23967848	23968847	upstream	AT1G64550.1	23967936	23967976	6	0.0263158	0.551724	1e-06	protein_coding_gene	3.8e-05	20.9655
Chr1	23967906	23968046	CDS	AT1G64540.1	23967936	23967976	6	0.0263158	0.551724	1e-06	protein_coding_gene	3.8e-05	20.9655
Chr1	25311308	25312307	downstream	AT1G67530.1	25312035	25312087	6	0.0166667	0.354167	1e-06	protein_coding_gene	6e-05	21.25
Chr1	25311308	25312307	downstream	AT1G67530.2	25312035	25312087	6	0.0166667	0.354167	1e-06	protein_coding_gene	6e-05	21.25
Chr1	25311495	25312193	CDS	AT1G67540.1	25312035	25312087	6	0.0166667	0.354167	1e-06	NA	6e-05	21.25
Chr1	25311495	25312259	CDS	AT1G67540.2	25312035	25312087	6	0.0166667	0.354167	1e-06	NA	6e-05	21.25
Chr1	25311840	25312839	upstream	AT1G67550.1	25312035	25312087	6	0.0166667	0.354167	1e-06	protein_coding_gene	6e-05	21.25
Chr2	17197329	17198328	downstream	AT2G41240.2	17197493	17197644	7	0.0126582	0.109091	1e-06	protein_coding_gene	7.9e-05	8.61818
Chr1	29775142	29775278	CDS	AT1G79150.1	29775147	29775245	9	0.225352	0.653061	0.0897436	protein_coding_gene	0.398237	2.89796
Chr4	47412	48411	upstream	AT4G00130.1	47815	47999	13	0.650794	0.760331	0.105769	protein_coding_gene	0.162523	1.16831
Chr1	12059485	12060484	upstream	AT1G33250.1	12060461	12060537	10	0.450549	0.3	0.0206186	protein_coding_gene	0.0457631	0.665854
Chr2	3448959	3449058	3-UTR	AT2G07725.1	3448965	3449145	18	0.17505	0.124661	0.0663717	protein_coding_gene	0.379158	0.712145
Chr2	3449059	3450058	downstream	AT2G07725.1	3448965	3449145	18	0.17505	0.124661	0.0663717	protein_coding_gene	0.379158	0.712145
Chr4	2634845	2635844	upstream	AT4G05120.1	2635422	2635564	10	0.45	0.410256	0.010989	protein_coding_gene	0.02442	0.911681
Chr4	2635000	2635999	upstream	AT4G05120.1	2635422	2635564	10	0.45	0.410256	0.010989	protein_coding_gene	0.02442	0.911681
Chr2	6196920	6197919	downstream	AT2G14540.1	6197022	6197285	10	0.9	0.827586	0.206186	protein_coding_gene	0.229095	0.91954
Chr2	1965849	1966848	upstream	AT2G05380.1	1965956	1966121	11	0.476636	0.373832	0.0806452	protein_coding_gene	0.169197	0.784314
Chr2	1965849	1966848	upstream	AT2G05380.2	1965956	1966121	11	0.476636	0.373832	0.0806452	protein_coding_gene	0.169197	0.784314
Chr3	16079113	16080112	downstream	AT3G44460.1	16079449	16079557	11	0.272727	0.511364	0.1	protein_coding_gene	0.366667	1.875
Chr2	16022526	16023704	intron	AT2G38255.1	16023673	16023728	8	0.525	0.355932	0.0666667	protein_coding_gene	0.126984	0.677966
Chr2	16023705	16023758	CDS	AT2G38255.1	16023673	16023728	8	0.525	0.355932	0.0666667	protein_coding_gene	0.126984	0.677966
Chr2	1275897	1276896	downstream	AT2G04025.1	1275940	1276082	11	0.333333	0.369863	0.0266667	protein_coding_gene	0.08	1.10959
Chr3	3897225	3897296	CDS	AT3G12220.1	3897249	3897302	10	0.410959	0.657895	0.08	protein_coding_gene	0.194667	1.60088
Chr3	3897297	3897374	intron	AT3G12220.1	3897249	3897302	10	0.410959	0.657895	0.08	protein_coding_gene	0.194667	1.60088
Chr5	9238396	9239764	intron	AT5G26320.1	9238457	9238708	11	0.6	0.662162	0.179487	protein_coding_gene	0.299145	1.1036
Chr5	12661100	12662099	upstream	AT5G33390.1	12661873	12662050	12	0.701613	0.4125	0.284483	protein_coding_gene	0.40547	0.587931
Chr5	12661788	12662100	5-UTR	AT5G33390.1	12661873	12662050	12	0.701613	0.4125	0.284483	protein_coding_gene	0.40547	0.587931
Chr1	17574905	17575699	CDS	AT1G47765.1	17574932	17575094	9	0.75	0.753247	0.234375	protein_coding_gene	0.3125	1.00433
Chr5	15420011	15421010	upstream	AT5G38510.1	15420828	15420860	10	0.597701	0.364865	0.293333	protein_coding_gene	0.490769	0.610447
Chr5	15420011	15421010	upstream	AT5G38510.2	15420828	15420860	10	0.597701	0.364865	0.293333	protein_coding_gene	0.490769	0.610447
Chr5	15420424	15421423	upstream	AT5G38510.2	15420828	15420860	10	0.597701	0.364865	0.293333	protein_coding_gene	0.490769	0.610447
Chr5	15420603	15421602	upstream	AT5G38520.1	15420828	15420860	10	0.597701	0.364865	0.293333	protein_coding_gene	0.490769	0.610447
Chr5	15420603	15421602	upstream	AT5G38520.2	15420828	15420860	10	0.597701	0.364865	0.293333	protein_coding_gene	0.490769	0.610447
Chr5	15420606	15421605	upstream	AT5G38510.1	15420828	15420860	10	0.597701	0.364865	0.293333	protein_coding_gene	0.490769	0.610447
Chr5	2898363	2899362	downstream	AT5G09350.1	2898634	2898744	7	0.844444	0.789474	1e-06	protein_coding_gene	1.18421e-06	0.934903
Chr3	16286211	16286357	CDS	AT3G44730.1	16286226	16286353	8	0.612903	0.5625	0.0806452	protein_coding_gene	0.131579	0.917763
Chr2	1686364	1687363	downstream	AT2G04800.1	1686736	1686799	5	0.902439	0.518519	0.030303	NA	0.033579	0.574575
Chr2	1686364	1687363	downstream	AT2G04800.2	1686736	1686799	5	0.902439	0.518519	0.030303	NA	0.033579	0.574575
Chr1	1726857	1727955	intron	AT1G05780.1	1727305	1727438	8	0.507692	0.595745	0.132075	protein_coding_gene	0.260149	1.17344
Chr5	19062780	19063779	upstream	AT5G46960.1	19063721	19063814	8	0.408451	0.347826	0.0833333	protein_coding_gene	0.204023	0.851574
Chr2	6482420	6483419	upstream	AT2G15000.1	6483278	6483405	7	0.508772	0.288462	1e-06	NA	1.96552e-06	0.566976
Chr2	6482420	6483419	upstream	AT2G15000.2	6483278	6483405	7	0.508772	0.288462	1e-06	NA	1.96552e-06	0.566976
Chr2	6482420	6483419	upstream	AT2G15000.3	6483278	6483405	7	0.508772	0.288462	1e-06	NA	1.96552e-06	0.566976
Chr2	6482420	6483419	upstream	AT2G15000.4	6483278	6483405	7	0.508772	0.288462	1e-06	NA	1.96552e-06	0.566976
Chr2	6482420	6483419	upstream	AT2G15000.5	6483278	6483405	7	0.508772	0.288462	1e-06	NA	1.96552e-06	0.566976
Chr2	19208442	19209169	CDS	AT2G46750.1	19208788	19208828	6	0.5	0.525	1e-06	protein_coding_gene	2e-06	1.05
Chr4	12839823	12840822	downstream	AT4G24972.1	12840641	12840652	6	0.659574	0.722222	1e-06	protein_coding_gene	1.51613e-06	1.09498
Chr3	7821357	7822356	downstream	AT3G22170.1	7822289	7822377	9	0.469697	0.704918	0.0169492	protein_coding_gene	0.0360853	1.50079
Chr3	7821357	7822356	downstream	AT3G22170.2	7822289	7822377	9	0.469697	0.704918	0.0169492	protein_coding_gene	0.0360853	1.50079
Chr3	7822017	7822357	3-UTR	AT3G22170.1	7822289	7822377	9	0.469697	0.704918	0.0169492	protein_coding_gene	0.0360853	1.50079
Chr3	7822017	7822357	3-UTR	AT3G22170.2	7822289	7822377	9	0.469697	0.704918	0.0169492	protein_coding_gene	0.0360853	1.50079
Chr3	7822358	7822414	CDS	AT3G22170.1	7822289	7822377	9	0.469697	0.704918	0.0169492	protein_coding_gene	0.0360853	1.50079
Chr3	7822358	7822414	CDS	AT3G22170.2	7822289	7822377	9	0.469697	0.704918	0.0169492	protein_coding_gene	0.0360853	1.50079
Chr2	6361522	6362521	upstream	AT2G14830.2	6361701	6361826	5	0.731707	0.925926	1e-06	protein_coding_gene	1.36667e-06	1.26543
Chr4	998135	998379	CDS	AT4G02280.1	998141	998261	10	0.35	0.177419	0.015625	protein_coding_gene	0.0446429	0.506912
Chr2	15314355	15315354	upstream	AT2G36490.1	15314821	15315008	14	0.221311	0.209677	0.06	protein_coding_gene	0.271111	0.947431
Chr2	15314807	15315806	upstream	AT2G36490.1	15314821	15315008	14	0.221311	0.209677	0.06	protein_coding_gene	0.271111	0.947431
Chr2	11160679	11161397	intron	AT2G26215.1	11160851	11160950	6	0.607143	0.785714	0.166667	NA	0.27451	1.29412
Chr1	13339850	13340447	CDS	AT1G35880.1	13339795	13339971	11	0.232323	0.193548	0.0169492	NA	0.072955	0.8331
Chr5	93145	94144	downstream	AT5G01230.2	94041	94128	5	0.75	0.909091	0.0714286	protein_coding_gene	0.0952381	1.21212
Chr5	93371	94370	downstream	AT5G01230.2	94041	94128	5	0.75	0.909091	0.0714286	protein_coding_gene	0.0952381	1.21212
Chr5	93692	94691	downstream	AT5G01230.2	94041	94128	5	0.75	0.909091	0.0714286	protein_coding_gene	0.0952381	1.21212
Chr5	93948	94145	3-UTR	AT5G01230.2	94041	94128	5	0.75	0.909091	0.0714286	protein_coding_gene	0.0952381	1.21212
Chr5	94001	94084	intron	AT5G01230.1	94041	94128	5	0.75	0.909091	0.0714286	protein_coding_gene	0.0952381	1.21212
Chr5	94085	94145	CDS	AT5G01230.1	94041	94128	5	0.75	0.909091	0.0714286	protein_coding_gene	0.0952381	1.21212
Chr4	10440244	10443785	CDS	AT4G19050.1	10442496	10442569	8	0.705882	0.767857	0.343284	protein_coding_gene	0.486318	1.0878
Chr1	17574905	17575699	CDS	AT1G47765.1	17575022	17575094	7	0.788462	0.796875	0.27451	protein_coding_gene	0.348159	1.01067
Chr2	14375813	14376059	CDS	AT2G34030.1	14375904	14376088	9	0.821429	0.815789	0.384615	protein_coding_gene	0.468227	0.993135
Chr2	14376060	14376141	intron	AT2G34030.1	14375904	14376088	9	0.821429	0.815789	0.384615	protein_coding_gene	0.468227	0.993135
Chr1	24230902	24231901	downstream	AT1G65230.1	24231453	24231575	9	0.752941	0.852459	0.216667	protein_coding_gene	0.28776	1.13217
Chr1	24231425	24231541	intron	AT1G65240.1	24231453	24231575	9	0.752941	0.852459	0.216667	protein_coding_gene	0.28776	1.13217
Chr1	24231542	24231632	CDS	AT1G65240.1	24231453	24231575	9	0.752941	0.852459	0.216667	protein_coding_gene	0.28776	1.13217
Chr4	551975	552145	CDS	AT4G01330.1	552005	552053	7	0.729167	0.785714	0.0175439	protein_coding_gene	0.0240602	1.07755
Chr4	551975	552145	CDS	AT4G01330.2	552005	552053	7	0.729167	0.785714	0.0175439	protein_coding_gene	0.0240602	1.07755
Chr1	2156008	2157007	upstream	AT1G07020.1	2156438	2156533	6	0.333333	0.170732	1e-06	NA	3e-06	0.512195
Chr5	9505016	9505132	CDS	AT5G27010.1	9505082	9505189	7	0.708333	0.847826	0.16129	protein_coding_gene	0.227704	1.19693
Chr5	9505133	9505221	intron	AT5G27010.1	9505082	9505189	7	0.708333	0.847826	0.16129	protein_coding_gene	0.227704	1.19693
Chr1	24786199	24788301	CDS	AT1G66450.1	24787093	24787273	13	0.125	0.69	0.09375	protein_coding_gene	0.75	5.52
Chr5	2062636	2063635	upstream	AT5G06700.1	2063026	2063216	13	0.0168067	0.625	0.0288462	protein_coding_gene	1.71635	37.1875
Chr2	14567080	14567267	CDS	AT2G34580.1	14567116	14567362	10	1e-06	0.208955	1e-06	NA	1	208955
Chr2	14567080	14567267	CDS	AT2G34580.2	14567116	14567362	10	1e-06	0.208955	1e-06	NA	1	208955
Chr2	14567225	14568224	downstream	AT2G34585.1	14567116	14567362	10	1e-06	0.208955	1e-06	NA	1	208955
Chr2	14567268	14567561	intron	AT2G34580.1	14567116	14567362	10	1e-06	0.208955	1e-06	NA	1	208955
Chr2	14567268	14567561	intron	AT2G34580.2	14567116	14567362	10	1e-06	0.208955	1e-06	NA	1	208955
Chr3	18554137	18554299	CDS	AT3G50050.1	18554248	18554380	16	0.0166667	0.3	0.0105263	protein_coding_gene	0.631579	18
Chr3	18554300	18554384	intron	AT3G50050.1	18554248	18554380	16	0.0166667	0.3	0.0105263	protein_coding_gene	0.631579	18
Chr1	27772241	27772494	CDS	AT1G73860.1	27772441	27772640	7	1e-06	0.69697	1e-06	protein_coding_gene	1	696970
Chr1	27772495	27772590	intron	AT1G73860.1	27772441	27772640	7	1e-06	0.69697	1e-06	protein_coding_gene	1	696970
Chr1	27772591	27772758	CDS	AT1G73860.1	27772441	27772640	7	1e-06	0.69697	1e-06	protein_coding_gene	1	696970
Chr5	18033048	18033424	CDS	AT5G44700.1	18033269	18033441	12	0.049505	0.443038	0.0531915	protein_coding_gene	1.07447	8.94937
Chr5	18033425	18033511	intron	AT5G44700.1	18033269	18033441	12	0.049505	0.443038	0.0531915	protein_coding_gene	1.07447	8.94937
Chr3	16907974	16908233	CDS	AT3G46000.1	16908220	16908229	6	0.025641	0.9	0.0222222	protein_coding_gene	0.866667	35.1
Chr1	17703267	17704266	downstream	AT1G48000.1	17703479	17703638	5	1e-06	0.142857	1e-06	protein_coding_gene	1	142857
Chr5	23737126	23737283	CDS	AT5G58780.1	23737127	23737176	5	1e-06	0.333333	1e-06	protein_coding_gene	1	333333
Chr3	11978320	11978402	intron	AT3G30390.1	11978368	11978455	6	1e-06	0.255814	1e-06	protein_coding_gene	1	255814
Chr3	11978320	11978402	intron	AT3G30390.2	11978368	11978455	6	1e-06	0.255814	1e-06	protein_coding_gene	1	255814
Chr3	11978403	11978826	CDS	AT3G30390.1	11978368	11978455	6	1e-06	0.255814	1e-06	protein_coding_gene	1	255814
Chr3	11978403	11978826	CDS	AT3G30390.2	11978368	11978455	6	1e-06	0.255814	1e-06	protein_coding_gene	1	255814
Chr1	10334536	10334619	CDS	AT1G29560.1	10334559	10334721	7	1e-06	0.131579	1e-06	protein_coding_gene	1	131579
Chr1	10334536	10334619	CDS	AT1G29560.2	10334559	10334721	7	1e-06	0.131579	1e-06	protein_coding_gene	1	131579
Chr1	10334620	10334703	intron	AT1G29560.1	10334559	10334721	7	1e-06	0.131579	1e-06	protein_coding_gene	1	131579
Chr1	10334620	10334703	intron	AT1G29560.2	10334559	10334721	7	1e-06	0.131579	1e-06	protein_coding_gene	1	131579
Chr1	10334704	10334940	CDS	AT1G29560.1	10334559	10334721	7	1e-06	0.131579	1e-06	protein_coding_gene	1	131579
Chr1	10334704	10334940	CDS	AT1G29560.2	10334559	10334721	7	1e-06	0.131579	1e-06	protein_coding_gene	1	131579
Chr1	25215174	25216173	downstream	AT1G67330.1	25215926	25216112	13	0.150442	0.403846	0.137615	protein_coding_gene	0.914733	2.68439
Chr3	19419782	19420781	downstream	AT3G52370.1	19420233	19420361	8	0.0253165	0.254237	0.0253165	protein_coding_gene	1	10.0424
Chr2	17190253	17191252	downstream	AT2G41225.1	17190159	17190278	12	0.22549	0.576923	0.357895	NA	1.58719	2.55853
Chr1	27951668	27952667	upstream	AT1G74340.1	27952071	27952184	9	0.0229885	0.193548	0.0181818	protein_coding_gene	0.790909	8.41935
Chr2	11734925	11735796	intron	AT2G27440.1	11735640	11735711	10	1e-06	0.125	1e-06	pseudogene	1	125000
Chr1	20590405	20591375	CDS	AT1G55200.1	20591206	20591320	7	0.0377358	0.809524	0.0196078	protein_coding_gene	0.519608	21.4524
Chr2	3386102	3387101	upstream	AT2G07706.1	3386980	3387179	24	0.0978723	0.206154	0.154167	NA	1.57518	2.10635
Chr2	3386349	3387348	upstream	AT2G07708.1	3386980	3387179	24	0.0978723	0.206154	0.154167	NA	1.57518	2.10635
Chr2	3386460	3387459	upstream	AT2G07708.2	3386980	3387179	24	0.0978723	0.206154	0.154167	NA	1.57518	2.10635
Chr2	3386850	3387349	5-UTR	AT2G07708.1	3386980	3387179	24	0.0978723	0.206154	0.154167	NA	1.57518	2.10635
Chr1	11536305	11537304	upstream	AT1G32070.1	11537107	11537295	7	0.0625	0.545455	0.0363636	protein_coding_gene	0.581818	8.72727
Chr1	11536316	11537315	upstream	AT1G32070.3	11537107	11537295	7	0.0625	0.545455	0.0363636	protein_coding_gene	0.581818	8.72727
Chr1	11536338	11537337	upstream	AT1G32070.2	11537107	11537295	7	0.0625	0.545455	0.0363636	protein_coding_gene	0.581818	8.72727
Chr1	11536570	11537569	downstream	AT1G32080.1	11537107	11537295	7	0.0625	0.545455	0.0363636	protein_coding_gene	0.581818	8.72727
Chr5	16594931	16594982	CDS	AT5G41470.1	16594935	16595117	8	0.0114943	0.6	0.0192308	protein_coding_gene	1.67308	52.2
Chr5	16594965	16595964	upstream	AT5G41480.1	16594935	16595117	8	0.0114943	0.6	0.0192308	protein_coding_gene	1.67308	52.2
Chr5	16594983	16595082	intron	AT5G41470.1	16594935	16595117	8	0.0114943	0.6	0.0192308	protein_coding_gene	1.67308	52.2
Chr5	16595083	16595137	CDS	AT5G41470.1	16594935	16595117	8	0.0114943	0.6	0.0192308	protein_coding_gene	1.67308	52.2
Chr2	8227622	8228621	downstream	AT2G18960.1	8227642	8227734	8	0.0166667	0.226415	0.0178571	protein_coding_gene	1.07143	13.5849
Chr1	24145915	24146914	upstream	AT1G64990.2	24146337	24146473	12	0.0396825	0.487805	0.056338	protein_coding_gene	1.41972	12.2927
Chr1	24145980	24146979	upstream	AT1G64990.1	24146337	24146473	12	0.0396825	0.487805	0.056338	protein_coding_gene	1.41972	12.2927
Chr1	24146154	24147153	upstream	AT1G65000.1	24146337	24146473	12	0.0396825	0.487805	0.056338	NA	1.41972	12.2927
Chr1	24146189	24147188	upstream	AT1G64990.2	24146337	24146473	12	0.0396825	0.487805	0.056338	protein_coding_gene	1.41972	12.2927
Chr1	25750275	25751274	downstream	AT1G68570.1	25750833	25750953	7	0.15	0.641026	0.217391	protein_coding_gene	1.44928	4.2735
Chr3	14196464	14196602	5-UTR	AT3G41762.1	14196521	14196652	11	0.468553	0.697068	0.344051	NA	0.734284	1.4877
Chr3	14196603	14197602	upstream	AT3G41762.1	14196521	14196652	11	0.468553	0.697068	0.344051	NA	0.734284	1.4877
Chr5	9685561	9686560	downstream	AT5G27420.1	9686263	9686418	10	0.541667	0.306667	0.702703	protein_coding_gene	1.2973	0.566154
Chr5	25360689	25361688	upstream	AT5G63250.1	25361194	25361382	15	0.647059	0.349057	0.90099	protein_coding_gene	1.39244	0.539451
Chr5	25360898	25361897	upstream	AT5G63260.1	25361194	25361382	15	0.647059	0.349057	0.90099	protein_coding_gene	1.39244	0.539451
Chr5	25360898	25361897	upstream	AT5G63260.2	25361194	25361382	15	0.647059	0.349057	0.90099	protein_coding_gene	1.39244	0.539451
Chr4	2028978	2029977	downstream	AT4G04200.1	2029356	2029464	13	0.521429	0.424242	0.915966	protein_coding_gene	1.75665	0.813616
Chr4	2029389	2030388	upstream	AT4G04210.1	2029356	2029464	13	0.521429	0.424242	0.915966	protein_coding_gene	1.75665	0.813616
Chr1	4061623	4062622	downstream	AT1G12020.1	4061759	4061924	10	0.423423	0.257576	0.655738	NA	1.54866	0.608317
Chr1	1183704	1184703	upstream	AT1G04390.1	1184574	1184754	12	0.647541	0.813559	0.40566	protein_coding_gene	0.626463	1.25638
Chr1	1184717	1185716	downstream	AT1G04400.1	1184574	1184754	12	0.647541	0.813559	0.40566	protein_coding_gene	0.626463	1.25638
Chr1	1184717	1185716	downstream	AT1G04400.2	1184574	1184754	12	0.647541	0.813559	0.40566	protein_coding_gene	0.626463	1.25638
Chr1	18648755	18649072	CDS	AT1G50350.1	18648888	18649073	7	0.704225	0.5	1	NA	1.42	0.71
Chr5	6469207	6470206	upstream	AT5G19240.1	6469698	6469776	8	0.757576	0.384615	0.805556	protein_coding_gene	1.06333	0.507692
Chr2	904823	905822	upstream	AT2G03070.1	905475	905639	9	0.513158	0.311111	0.76	protein_coding_gene	1.48103	0.606268
Chr2	904976	905975	upstream	AT2G03070.1	905475	905639	9	0.513158	0.311111	0.76	protein_coding_gene	1.48103	0.606268
Chr2	905618	905823	5-UTR	AT2G03070.1	905475	905639	9	0.513158	0.311111	0.76	protein_coding_gene	1.48103	0.606268
Chr3	9928605	9928651	CDS	AT3G26934.1	9928614	9928749	7	0.7375	0.384615	0.790323	NA	1.07162	0.521512
Chr3	9928652	9928824	intron	AT3G26934.1	9928614	9928749	7	0.7375	0.384615	0.790323	NA	1.07162	0.521512
Chr2	13675286	13676285	downstream	AT2G32190.1	13675847	13675943	7	0.535714	0.346939	0.859649	NA	1.60468	0.647619
Chr2	13675286	13676285	downstream	AT2G32190.2	13675847	13675943	7	0.535714	0.346939	0.859649	NA	1.60468	0.647619
Chr2	13675552	13676551	upstream	AT2G32200.1	13675847	13675943	7	0.535714	0.346939	0.859649	NA	1.60468	0.647619
Chr5	1685812	1686811	downstream	AT5G05640.1	1686647	1686693	5	0.9	0.5	1	protein_coding_gene	1.11111	0.555556
Chr5	1686531	1686908	CDS	AT5G05650.1	1686647	1686693	5	0.9	0.5	1	NA	1.11111	0.555556
Chr1	5198265	5199264	upstream	AT1G15110.1	5198452	5198488	6	0.433962	0.288889	0.795455	protein_coding_gene	1.833	0.6657
Chr1	5198265	5199264	upstream	AT1G15110.2	5198452	5198488	6	0.433962	0.288889	0.795455	protein_coding_gene	1.833	0.6657
Chr2	8304028	8304315	CDS	AT2G19146.1	8304061	8304254	7	0.885246	0.444444	0.942308	NA	1.06446	0.502058
Chr5	24106448	24107447	downstream	AT5G59840.1	24106675	24106752	9	0.542857	0.830508	0.354167	protein_coding_gene	0.652412	1.52988
Chr5	24106633	24106720	intron	AT5G59830.1	24106675	24106752	9	0.542857	0.830508	0.354167	NA	0.652412	1.52988
Chr5	24106633	24106720	intron	AT5G59830.2	24106675	24106752	9	0.542857	0.830508	0.354167	NA	0.652412	1.52988
Chr5	24106721	24106919	CDS	AT5G59830.1	24106675	24106752	9	0.542857	0.830508	0.354167	NA	0.652412	1.52988
Chr5	24106721	24106919	CDS	AT5G59830.2	24106675	24106752	9	0.542857	0.830508	0.354167	NA	0.652412	1.52988
Chr1	23734999	23735071	CDS	AT1G63950.1	23735049	23735103	6	0.724638	0.4	0.980769	protein_coding_gene	1.35346	0.552
Chr1	23735072	23735286	intron	AT1G63950.1	23735049	23735103	6	0.724638	0.4	0.980769	protein_coding_gene	1.35346	0.552
Chr5	9379797	9380796	downstream	AT5G26600.2	9380376	9380496	7	0.75	0.836364	0.384615	protein_coding_gene	0.512821	1.11515
Chr4	17626845	17627045	CDS	AT4G37510.1	17626923	17627025	6	0.942857	0.970588	0.475	protein_coding_gene	0.503788	1.02941

## Sheet: cds
Chromosone	Start	End	Feature	Genes	DMR_start	DMR_end	CpGs_number	Methylation_level_Col-0	Methylation_level_kyp	Methylation_level_AL2	Genomic Features	al2 vs col-0	kyp vs col-0
Chr3	129318	130718	CDS	AT3G01345.1	129187	129643	25	0.0733945	0.906667	0.896825	protein_coding_gene	12.2192	12.3533
Chr4	6194708	6194791	CDS	AT4G09860.1	6194619	6194787	16	0.0319149	0.90099	0.492754	NA	15.4396	28.231
Chr4	12096785	12096871	CDS	AT4G23080.1	12096803	12096994	9	0.0136986	0.0508475	0.706667	protein_coding_gene	51.5867	3.71186
Chr1	25349819	25350151	CDS	AT1G67635.1	25349844	25350123	11	0.0649351	0.183333	0.677778	NA	10.4378	2.82333
Chr1	2993403	2993819	CDS	AT1G09260.1	2993703	2993785	7	0.0294118	0.568182	0.9	protein_coding_gene	30.6	19.3182
Chr2	6197921	6198667	CDS	AT2G14540.1	6198551	6198655	8	0.196429	0.890909	0.724138	protein_coding_gene	3.68652	4.53554
Chr5	26881309	26881377	CDS	AT5G67380.1	26881306	26881466	10	1e-06	0.468354	0.0144928	protein_coding_gene	14492.8	468354
Chr5	26881309	26881377	CDS	AT5G67380.2	26881306	26881466	10	1e-06	0.468354	0.0144928	protein_coding_gene	14492.8	468354
Chr5	26881463	26881526	CDS	AT5G67380.1	26881306	26881466	10	1e-06	0.468354	0.0144928	protein_coding_gene	14492.8	468354
Chr5	26881463	26881526	CDS	AT5G67380.2	26881306	26881466	10	1e-06	0.468354	0.0144928	protein_coding_gene	14492.8	468354
Chr5	25678061	25678203	CDS	AT5G64180.1	25678091	25678267	6	1e-06	0.536585	0.0606061	NA	60606.1	536585
Chr1	9224298	9224442	CDS	AT1G26690.1	9224395	9224418	6	0.295455	0.974359	0.75	protein_coding_gene	2.53846	3.29783
Chr1	4917489	4917958	CDS	AT1G14370.1	4917366	4917559	15	0.0265487	0.638298	0.621053	protein_coding_gene	23.393	24.0426
Chr2	10379170	10379406	CDS	AT2G24410.1	10379370	10379478	5	1e-06	0.15625	0.03125	NA	31250	156250
Chr4	14736506	14736726	CDS	AT4G30130.1	14736694	14736816	6	0.189189	0.677419	0.977778	protein_coding_gene	5.16825	3.58065
Chr4	14736799	14737022	CDS	AT4G30130.1	14736694	14736816	6	0.189189	0.677419	0.977778	protein_coding_gene	5.16825	3.58065
Chr2	6088586	6088737	CDS	AT2G14365.1	6088446	6088684	7	0.016129	0.442857	0.0483871	protein_coding_gene	3	27.4571
Chr3	234958	235056	CDS	AT3G01610.1	235051	235209	9	1e-06	0.0289855	0.126761	protein_coding_gene	126761	28985.5
Chr5	4245640	4245709	CDS	AT5G13260.1	4245696	4245728	5	0.0857143	0.921053	0.864865	NA	10.0901	10.7456
Chr1	8335387	8335700	CDS	AT1G23480.1	8335685	8335882	11	0.176471	0.0365854	0.963964	protein_coding_gene	5.46246	0.207317
Chr1	8335387	8335700	CDS	AT1G23480.2	8335685	8335882	11	0.176471	0.0365854	0.963964	protein_coding_gene	5.46246	0.207317
Chr1	8335387	8335700	CDS	AT1G23480.3	8335685	8335882	11	0.176471	0.0365854	0.963964	protein_coding_gene	5.46246	0.207317
Chr1	8335787	8335981	CDS	AT1G23480.1	8335685	8335882	11	0.176471	0.0365854	0.963964	protein_coding_gene	5.46246	0.207317
Chr1	8335787	8335981	CDS	AT1G23480.2	8335685	8335882	11	0.176471	0.0365854	0.963964	protein_coding_gene	5.46246	0.207317
Chr1	8335787	8335981	CDS	AT1G23480.3	8335685	8335882	11	0.176471	0.0365854	0.963964	protein_coding_gene	5.46246	0.207317
Chr2	9829656	9829775	CDS	AT2G23090.1	9829574	9829745	11	0.172414	0.037037	0.465517	protein_coding_gene	2.7	0.214815
Chr4	817166	817373	CDS	AT4G01890.1	817361	817551	11	0.225806	0.0405405	0.62963	protein_coding_gene	2.78836	0.179537
Chr3	12596493	12596603	CDS	AT3G30842.1	12596506	12596626	10	0.148649	0.015873	0.569444	protein_coding_gene	3.83081	0.106782
Chr4	6593773	6594477	CDS	AT4G10695.1	6594447	6594626	7	0.103448	0.0238095	0.488889	protein_coding_gene	4.72593	0.230159
Chr5	18974230	18976008	CDS	AT5G46760.1	18975703	18975750	5	0.321429	0.0588235	0.736111	protein_coding_gene	2.29012	0.183007
Chr5	19632790	19632911	CDS	AT5G48450.1	19632805	19632834	5	0.0731707	1e-06	0.5	protein_coding_gene	6.83333	1.36667e-05
Chr3	8114427	8114513	CDS	AT3G22890.1	8114506	8114636	11	0.0166667	0.0285714	0.621212	protein_coding_gene	37.2727	1.71429
Chr3	8114596	8114733	CDS	AT3G22890.1	8114506	8114636	11	0.0166667	0.0285714	0.621212	protein_coding_gene	37.2727	1.71429
Chr4	6358195	6358428	CDS	AT4G10210.1	6358407	6358500	8	0.0526316	0.0597015	0.621212	protein_coding_gene	11.803	1.13433
Chr4	10423241	10423408	CDS	AT4G19030.1	10423335	10423405	9	0.0166667	0.0181818	0.288462	protein_coding_gene	17.3077	1.09091
Chr1	22174490	22174927	CDS	AT1G60130.1	22174555	22174688	6	1e-06	1e-06	0.404255	protein_coding_gene	404255	1
Chr3	11785187	11785376	CDS	AT3G30160.1	11785207	11785272	9	0.140625	0.0806452	0.436364	NA	3.10303	0.573477
Chr5	16600444	16601607	CDS	AT5G41490.1	16601132	16601326	6	0.222222	0.314286	0.852941	protein_coding_gene	3.83824	1.41429
Chr1	17378651	17379373	CDS	AT1G47389.1	17379177	17379280	7	0.037037	0.047619	0.471698	NA	12.7358	1.28571
Chr1	19963475	19963948	CDS	AT1G53480.1	19963900	19964024	8	0.0123457	0.852459	1e-06	protein_coding_gene	8.1e-05	69.0492
Chr2	12455239	12455776	CDS	AT2G28990.1	12455275	12455473	13	0.0254237	0.321739	0.00980392	protein_coding_gene	0.385621	12.6551
Chr1	25045404	25045536	CDS	AT1G67080.1	25045440	25045503	7	0.0483871	0.83871	1e-06	protein_coding_gene	2.06667e-05	17.3333
Chr5	19546936	19547263	CDS	AT5G48205.1	19547079	19547229	14	0.0943396	0.298077	0.0291262	protein_coding_gene	0.308738	3.15962
Chr5	19546996	19547269	CDS	AT5G48200.1	19547079	19547229	14	0.0943396	0.298077	0.0291262	NA	0.308738	3.15962
Chr4	17012105	17012157	CDS	AT4G35920.1	17012070	17012254	8	0.0238095	0.4	1e-06	protein_coding_gene	4.2e-05	16.8
Chr4	17012105	17012157	CDS	AT4G35920.2	17012070	17012254	8	0.0238095	0.4	1e-06	protein_coding_gene	4.2e-05	16.8
Chr4	17012105	17012157	CDS	AT4G35920.3	17012070	17012254	8	0.0238095	0.4	1e-06	protein_coding_gene	4.2e-05	16.8
Chr4	17012241	17012334	CDS	AT4G35920.1	17012070	17012254	8	0.0238095	0.4	1e-06	protein_coding_gene	4.2e-05	16.8
Chr4	17012241	17012334	CDS	AT4G35920.2	17012070	17012254	8	0.0238095	0.4	1e-06	protein_coding_gene	4.2e-05	16.8
Chr4	17012241	17012334	CDS	AT4G35920.3	17012070	17012254	8	0.0238095	0.4	1e-06	protein_coding_gene	4.2e-05	16.8
Chr3	19876530	19876613	CDS	AT3G53610.1	19876540	19876613	6	0.117647	0.8	0.0238095	protein_coding_gene	0.202381	6.8
Chr3	19876530	19876613	CDS	AT3G53610.2	19876540	19876613	6	0.117647	0.8	0.0238095	protein_coding_gene	0.202381	6.8
Chr3	19876530	19876613	CDS	AT3G53610.3	19876540	19876613	6	0.117647	0.8	0.0238095	protein_coding_gene	0.202381	6.8
Chr3	1152346	1153340	CDS	AT3G04340.1	1152921	1152994	7	0.0338983	0.5	1e-06	protein_coding_gene	2.95e-05	14.75
Chr5	4636087	4636539	CDS	AT5G14380.1	4636432	4636495	6	0.0238095	0.117647	1e-06	protein_coding_gene	4.2e-05	4.94118
Chr5	8284857	8285362	CDS	AT5G24320.1	8285110	8285176	8	0.0862069	0.707317	0.0327869	protein_coding_gene	0.380328	8.20488
Chr5	8284857	8285362	CDS	AT5G24320.2	8285110	8285176	8	0.0862069	0.707317	0.0327869	protein_coding_gene	0.380328	8.20488
Chr5	19062219	19062743	CDS	AT5G46960.1	19062579	19062646	5	0.025	0.333333	1e-06	protein_coding_gene	4e-05	13.3333
Chr2	9894765	9894998	CDS	AT2G23230.1	9894681	9894848	9	0.0754717	0.25	0.0131579	protein_coding_gene	0.174342	3.3125
Chr1	11588338	11589166	CDS	AT1G32180.1	11588541	11588727	12	0.0350877	0.443182	1e-06	protein_coding_gene	2.85e-05	12.6307
Chr1	22773364	22773582	CDS	AT1G61680.1	22773515	22773641	8	0.0727273	0.552632	1e-06	protein_coding_gene	1.375e-05	7.59868
Chr1	22773364	22773582	CDS	AT1G61680.2	22773515	22773641	8	0.0727273	0.552632	1e-06	protein_coding_gene	1.375e-05	7.59868
Chr1	23967906	23968046	CDS	AT1G64540.1	23967936	23967976	6	0.0263158	0.551724	1e-06	protein_coding_gene	3.8e-05	20.9655
Chr1	25311495	25312193	CDS	AT1G67540.1	25312035	25312087	6	0.0166667	0.354167	1e-06	NA	6e-05	21.25
Chr1	25311495	25312259	CDS	AT1G67540.2	25312035	25312087	6	0.0166667	0.354167	1e-06	NA	6e-05	21.25
Chr1	29775142	29775278	CDS	AT1G79150.1	29775147	29775245	9	0.225352	0.653061	0.0897436	protein_coding_gene	0.398237	2.89796
Chr1	24786199	24788301	CDS	AT1G66450.1	24787093	24787273	13	0.125	0.69	0.09375	protein_coding_gene	0.75	5.52
Chr2	14567080	14567267	CDS	AT2G34580.1	14567116	14567362	10	1e-06	0.208955	1e-06	NA	1	208955
Chr2	14567080	14567267	CDS	AT2G34580.2	14567116	14567362	10	1e-06	0.208955	1e-06	NA	1	208955
Chr3	18554137	18554299	CDS	AT3G50050.1	18554248	18554380	16	0.0166667	0.3	0.0105263	protein_coding_gene	0.631579	18
Chr1	27772241	27772494	CDS	AT1G73860.1	27772441	27772640	7	1e-06	0.69697	1e-06	protein_coding_gene	1	696970
Chr1	27772591	27772758	CDS	AT1G73860.1	27772441	27772640	7	1e-06	0.69697	1e-06	protein_coding_gene	1	696970
Chr5	18033048	18033424	CDS	AT5G44700.1	18033269	18033441	12	0.049505	0.443038	0.0531915	protein_coding_gene	1.07447	8.94937
Chr3	16907974	16908233	CDS	AT3G46000.1	16908220	16908229	6	0.025641	0.9	0.0222222	protein_coding_gene	0.866667	35.1
Chr5	23737126	23737283	CDS	AT5G58780.1	23737127	23737176	5	1e-06	0.333333	1e-06	protein_coding_gene	1	333333
Chr3	11978403	11978826	CDS	AT3G30390.1	11978368	11978455	6	1e-06	0.255814	1e-06	protein_coding_gene	1	255814
Chr3	11978403	11978826	CDS	AT3G30390.2	11978368	11978455	6	1e-06	0.255814	1e-06	protein_coding_gene	1	255814
Chr1	10334536	10334619	CDS	AT1G29560.1	10334559	10334721	7	1e-06	0.131579	1e-06	protein_coding_gene	1	131579
Chr1	10334536	10334619	CDS	AT1G29560.2	10334559	10334721	7	1e-06	0.131579	1e-06	protein_coding_gene	1	131579
Chr1	10334704	10334940	CDS	AT1G29560.1	10334559	10334721	7	1e-06	0.131579	1e-06	protein_coding_gene	1	131579
Chr1	10334704	10334940	CDS	AT1G29560.2	10334559	10334721	7	1e-06	0.131579	1e-06	protein_coding_gene	1	131579
Chr1	20590405	20591375	CDS	AT1G55200.1	20591206	20591320	7	0.0377358	0.809524	0.0196078	protein_coding_gene	0.519608	21.4524
Chr5	16594931	16594982	CDS	AT5G41470.1	16594935	16595117	8	0.0114943	0.6	0.0192308	protein_coding_gene	1.67308	52.2
Chr5	16595083	16595137	CDS	AT5G41470.1	16594935	16595117	8	0.0114943	0.6	0.0192308	protein_coding_gene	1.67308	52.2
Chr1	21225875	21226074	CDS	AT1G56630.1	21225989	21226143	11	0.663158	0.0119048	0.0357143	protein_coding_gene	0.0538549	0.0179516
Chr2	665223	665336	CDS	AT2G02480.1	665178	665276	13	0.198113	0.0104167	1e-06	protein_coding_gene	5.04762e-06	0.0525794
Chr5	24724540	24724979	CDS	AT5G61480.1	24724701	24724904	13	0.598425	0.114286	0.092437	protein_coding_gene	0.154467	0.190977
Chr2	440804	444235	CDS	AT2G01950.1	441450	441717	15	0.606838	0.142857	0.227723	protein_coding_gene	0.375261	0.235412
Chr4	9925830	9926009	CDS	AT4G17860.1	9925862	9925996	7	0.326923	1e-06	1e-06	protein_coding_gene	3.05882e-06	3.05882e-06
Chr5	21657917	21657983	CDS	AT5G53390.1	21657926	21658022	8	0.181818	1e-06	0.0144928	protein_coding_gene	0.0797101	5.5e-06
Chr2	285530	286393	CDS	AT2G01650.1	286194	286309	6	0.113208	1e-06	1e-06	protein_coding_gene	8.83333e-06	8.83333e-06
Chr5	1081979	1086166	CDS	AT5G04020.1	1083967	1084015	6	0.626667	1e-06	1e-06	protein_coding_gene	1.59574e-06	1.59574e-06
Chr5	18651323	18652443	CDS	AT5G45990.1	18651429	18651677	14	0.111111	0.00934579	1e-06	protein_coding_gene	9e-06	0.0841121
Chr2	9263583	9264053	CDS	AT2G21655.1	9263655	9263748	7	0.611111	0.22449	0.03125	protein_coding_gene	0.0511364	0.367347
Chr2	11649182	11649556	CDS	AT2G27229.1	11649103	11649212	6	0.413793	0.0222222	1e-06	protein_coding_gene	2.41667e-06	0.0537037
Chr2	9501018	9501120	CDS	AT2G22370.1	9501061	9501106	6	0.613636	0.0333333	1e-06	NA	1.62963e-06	0.054321
Chr1	29575308	29575757	CDS	AT1G78620.2	29575282	29575440	9	0.107143	1e-06	1e-06	protein_coding_gene	9.33333e-06	9.33333e-06
Chr1	29575335	29575757	CDS	AT1G78620.1	29575282	29575440	9	0.107143	1e-06	1e-06	protein_coding_gene	9.33333e-06	9.33333e-06
Chr3	1498254	1498627	CDS	AT3G05260.1	1498371	1498509	9	0.133333	1e-06	1e-06	protein_coding_gene	7.5e-06	7.5e-06
Chr2	7932262	7932343	CDS	AT2G18230.1	7932185	7932334	10	0.149254	1e-06	1e-06	protein_coding_gene	6.7e-06	6.7e-06
Chr1	10681235	10681849	CDS	AT1G30320.1	10681300	10681477	7	0.511111	0.0555556	0.0172414	protein_coding_gene	0.0337331	0.108696
Chr3	17921453	17923269	CDS	AT3G48390.1	17922853	17923015	9	0.171053	0.0120482	1e-06	protein_coding_gene	5.84615e-06	0.0704356
Chr1	12607275	12609083	CDS	AT1G34480.1	12608823	12609000	8	0.235955	0.0175439	0.0123457	protein_coding_gene	0.0523222	0.0743525
Chr5	26292371	26294972	CDS	AT5G65710.1	26293048	26293199	5	0.15625	1e-06	1e-06	protein_coding_gene	6.4e-06	6.4e-06
Chr2	16766029	16767212	CDS	AT2G40130.1	16766515	16766654	10	0.122222	0.0166667	0.0322581	protein_coding_gene	0.26393	0.136364
Chr2	16766029	16767212	CDS	AT2G40130.2	16766515	16766654	10	0.122222	0.0166667	0.0322581	protein_coding_gene	0.26393	0.136364
Chr4	9170107	9170322	CDS	AT4G16180.1	9170022	9170161	10	0.106061	0.02	1e-06	NA	9.42857e-06	0.188571
Chr4	9170107	9170322	CDS	AT4G16180.2	9170022	9170161	10	0.106061	0.02	1e-06	NA	9.42857e-06	0.188571
Chr5	20379488	20380547	CDS	AT5G50115.1	20379482	20379574	7	0.22449	0.0322581	0.0169492	NA	0.0755008	0.143695
Chr2	8097649	8098617	CDS	AT2G18690.1	8097915	8098000	6	0.403846	1e-06	1e-06	NA	2.47619e-06	2.47619e-06
Chr2	8097892	8098617	CDS	AT2G18690.2	8097915	8098000	6	0.403846	1e-06	1e-06	NA	2.47619e-06	2.47619e-06
Chr4	17496160	17496259	CDS	AT4G37160.1	17496125	17496253	6	0.1	1e-06	1e-06	protein_coding_gene	1e-05	1e-05
Chr5	4615591	4616390	CDS	AT5G14310.1	4615711	4615826	6	0.15	1e-06	1e-06	protein_coding_gene	6.66667e-06	6.66667e-06
Chr5	7603578	7604249	CDS	AT5G22791.1	7604230	7604319	6	0.133333	1e-06	1e-06	protein_coding_gene	7.5e-06	7.5e-06
Chr3	15777407	15777560	CDS	AT3G43970.1	15777247	15777431	5	0.840909	0.36	0.0645161	NA	0.0767219	0.428108
Chr1	23044291	23044446	CDS	AT1G62320.1	23044305	23044429	11	0.371134	1e-06	0.130435	protein_coding_gene	0.351449	2.69444e-06
Chr4	12343886	12344887	CDS	AT4G23700.1	12344672	12344808	8	0.236842	1e-06	0.0909091	protein_coding_gene	0.383838	4.22222e-06
Chr5	15256382	15256493	CDS	AT5G38200.1	15256438	15256491	7	0.113208	0.0204082	1e-06	protein_coding_gene	8.83333e-06	0.180272
Chr4	18393807	18394601	CDS	AT4G39610.1	18394424	18394537	7	0.142857	0.0163934	0.0120482	protein_coding_gene	0.0843373	0.114754
Chr5	22963352	22963754	CDS	AT5G56770.1	22963676	22963748	7	0.1	1e-06	1e-06	NA	1e-05	1e-05
Chr1	28361740	28361814	CDS	AT1G75530.1	28361744	28361834	7	0.1	1e-06	1e-06	protein_coding_gene	1e-05	1e-05
Chr3	2384543	2384898	CDS	AT3G07460.2	2384597	2384648	7	0.104167	1e-06	1e-06	protein_coding_gene	9.6e-06	9.6e-06
Chr3	4613905	4613967	CDS	AT3G13970.1	4613766	4613950	7	0.192771	1e-06	1e-06	protein_coding_gene	5.1875e-06	5.1875e-06
Chr1	16487976	16488297	CDS	AT1G43710.1	16488217	16488344	7	0.113636	1e-06	1e-06	protein_coding_gene	8.8e-06	8.8e-06
Chr5	1757267	1757899	CDS	AT5G05840.1	1757349	1757536	7	0.276923	1e-06	1e-06	protein_coding_gene	3.61111e-06	3.61111e-06
Chr4	7792768	7792947	CDS	AT4G13410.1	7792637	7792782	5	0.634921	1e-06	0.0208333	protein_coding_gene	0.0328125	1.575e-06
Chr4	398229	398537	CDS	AT4G00930.1	398255	398450	5	0.583333	1e-06	0.0277778	protein_coding_gene	0.047619	1.71429e-06
Chr5	5466414	5466552	CDS	AT5G16660.1	5466383	5466415	5	0.767442	0.0333333	1e-06	NA	1.30303e-06	0.0434343
Chr2	9660259	9660345	CDS	AT2G22720.1	9660270	9660442	12	0.257732	0.0240964	1e-06	protein_coding_gene	3.88e-06	0.093494
Chr2	9660259	9660345	CDS	AT2G22720.2	9660270	9660442	12	0.257732	0.0240964	1e-06	protein_coding_gene	3.88e-06	0.093494
Chr2	9660259	9660345	CDS	AT2G22720.3	9660270	9660442	12	0.257732	0.0240964	1e-06	protein_coding_gene	3.88e-06	0.093494
Chr2	9660432	9660531	CDS	AT2G22720.1	9660270	9660442	12	0.257732	0.0240964	1e-06	protein_coding_gene	3.88e-06	0.093494
Chr2	9660432	9660531	CDS	AT2G22720.2	9660270	9660442	12	0.257732	0.0240964	1e-06	protein_coding_gene	3.88e-06	0.093494
Chr2	9660432	9660531	CDS	AT2G22720.3	9660270	9660442	12	0.257732	0.0240964	1e-06	protein_coding_gene	3.88e-06	0.093494
Chr4	13069200	13069295	CDS	AT4G25620.1	13069251	13069313	8	0.171429	1e-06	1e-06	protein_coding_gene	5.83333e-06	5.83333e-06
Chr5	24111442	24111523	CDS	AT5G59845.1	24111454	24111644	8	0.115789	1e-06	1e-06	protein_coding_gene	8.63636e-06	8.63636e-06
Chr5	24111620	24111807	CDS	AT5G59845.1	24111454	24111644	8	0.115789	1e-06	1e-06	protein_coding_gene	8.63636e-06	8.63636e-06
Chr5	234241	234393	CDS	AT5G01620.1	234368	234530	6	0.880952	0.027027	0.377049	protein_coding_gene	0.428002	0.0306793
Chr5	234241	234393	CDS	AT5G01620.2	234368	234530	6	0.880952	0.027027	0.377049	protein_coding_gene	0.428002	0.0306793
Chr5	234241	234393	CDS	AT5G01620.3	234368	234530	6	0.880952	0.027027	0.377049	protein_coding_gene	0.428002	0.0306793
Chr5	234490	234820	CDS	AT5G01620.1	234368	234530	6	0.880952	0.027027	0.377049	protein_coding_gene	0.428002	0.0306793
Chr5	234490	234820	CDS	AT5G01620.2	234368	234530	6	0.880952	0.027027	0.377049	protein_coding_gene	0.428002	0.0306793
Chr5	234490	234820	CDS	AT5G01620.3	234368	234530	6	0.880952	0.027027	0.377049	protein_coding_gene	0.428002	0.0306793
Chr1	5037668	5037819	CDS	AT1G14670.1	5037554	5037720	10	0.121622	1e-06	0.0384615	protein_coding_gene	0.316239	8.22222e-06
Chr2	8050547	8050884	CDS	AT2G18550.1	8050544	8050706	12	0.130435	0.0285714	0.0315789	protein_coding_gene	0.242105	0.219048
Chr2	7037972	7038325	CDS	AT2G16230.1	7038083	7038258	9	0.778761	0.178571	0.212389	protein_coding_gene	0.272727	0.229302
Chr2	19206351	19206606	CDS	AT2G46740.1	19206550	19206615	5	0.535714	0.15	0.0277778	protein_coding_gene	0.0518519	0.28
Chr5	3386834	3387538	CDS	AT5G10720.1	3386939	3387137	10	0.176471	0.0298507	0.012987	protein_coding_gene	0.0735931	0.169154
Chr5	19090383	19090649	CDS	AT5G47030.1	19090415	19090606	10	0.1	0.0196078	1e-06	protein_coding_gene	1e-05	0.196078
Chr5	3494649	3494828	CDS	AT5G11030.1	3494814	3494902	6	0.104167	0.0175439	1e-06	protein_coding_gene	9.6e-06	0.168421
Chr5	3494649	3494828	CDS	AT5G11030.2	3494814	3494902	6	0.104167	0.0175439	1e-06	protein_coding_gene	9.6e-06	0.168421
Chr5	3494649	3494828	CDS	AT5G11030.3	3494814	3494902	6	0.104167	0.0175439	1e-06	protein_coding_gene	9.6e-06	0.168421
Chr1	2514373	2516598	CDS	AT1G08070.1	2515805	2515952	8	0.309091	0.0526316	1e-06	protein_coding_gene	3.23529e-06	0.170279
Chr5	5797370	5797948	CDS	AT5G17590.1	5797456	5797645	12	0.1	1e-06	0.0234375	protein_coding_gene	0.234375	1e-05
Chr2	17425330	17427041	CDS	AT2G41770.1	17426736	17426920	6	0.126761	1e-06	0.015873	protein_coding_gene	0.12522	7.88889e-06
Chr4	2681053	2681174	CDS	AT4G05200.1	2681115	2681160	6	0.386364	0.0555556	1e-06	protein_coding_gene	2.58824e-06	0.143791
Chr1	1398439	1398987	CDS	AT1G04930.1	1398710	1398845	8	0.101695	1e-06	0.0188679	protein_coding_gene	0.185535	9.83333e-06
Chr1	1398439	1398987	CDS	AT1G04930.2	1398710	1398845	8	0.101695	1e-06	0.0188679	protein_coding_gene	0.185535	9.83333e-06
Chr4	7998315	7998432	CDS	AT4G13780.1	7998234	7998352	8	0.107692	0.0217391	1e-06	protein_coding_gene	9.28571e-06	0.201863
Chr5	10016535	10016675	CDS	AT5G27980.1	10016545	10016671	7	0.380952	0.0930233	0.0153846	protein_coding_gene	0.0403846	0.244186
Chr2	440804	444235	CDS	AT2G01950.1	441443	441504	6	0.509434	0.0555556	0.14	protein_coding_gene	0.274815	0.109053
Chr4	735946	736018	CDS	AT4G01710.1	735989	736092	6	0.153846	1e-06	0.0526316	protein_coding_gene	0.342105	6.5e-06
Chr4	736089	736189	CDS	AT4G01710.1	735989	736092	6	0.153846	1e-06	0.0526316	protein_coding_gene	0.342105	6.5e-06
Chr1	28499178	28499460	CDS	AT1G75900.1	28499452	28499539	6	0.142857	1e-06	0.0212766	protein_coding_gene	0.148936	7e-06
Chr1	12686273	12686480	CDS	AT1G34630.1	12686368	12686523	7	0.321429	1e-06	0.0196078	NA	0.0610022	3.11111e-06
Chr1	12686273	12686480	CDS	AT1G34630.2	12686368	12686523	7	0.321429	1e-06	0.0196078	NA	0.0610022	3.11111e-06
Chr4	15376724	15376960	CDS	AT4G31780.2	15376783	15376920	7	0.447368	1e-06	0.0188679	protein_coding_gene	0.0421754	2.23529e-06
Chr4	15376727	15376872	CDS	AT4G31780.1	15376783	15376920	7	0.447368	1e-06	0.0188679	protein_coding_gene	0.0421754	2.23529e-06
Chr2	16023705	16023758	CDS	AT2G38255.1	16023673	16023728	8	0.525	0.355932	0.0666667	protein_coding_gene	0.126984	0.677966
Chr3	3897225	3897296	CDS	AT3G12220.1	3897249	3897302	10	0.410959	0.657895	0.08	protein_coding_gene	0.194667	1.60088
Chr1	17574905	17575699	CDS	AT1G47765.1	17574932	17575094	9	0.75	0.753247	0.234375	protein_coding_gene	0.3125	1.00433
Chr3	16286211	16286357	CDS	AT3G44730.1	16286226	16286353	8	0.612903	0.5625	0.0806452	protein_coding_gene	0.131579	0.917763
Chr2	19208442	19209169	CDS	AT2G46750.1	19208788	19208828	6	0.5	0.525	1e-06	protein_coding_gene	2e-06	1.05
Chr3	7822358	7822414	CDS	AT3G22170.1	7822289	7822377	9	0.469697	0.704918	0.0169492	protein_coding_gene	0.0360853	1.50079
Chr3	7822358	7822414	CDS	AT3G22170.2	7822289	7822377	9	0.469697	0.704918	0.0169492	protein_coding_gene	0.0360853	1.50079
Chr4	998135	998379	CDS	AT4G02280.1	998141	998261	10	0.35	0.177419	0.015625	protein_coding_gene	0.0446429	0.506912
Chr1	13339850	13340447	CDS	AT1G35880.1	13339795	13339971	11	0.232323	0.193548	0.0169492	NA	0.072955	0.8331
Chr5	94085	94145	CDS	AT5G01230.1	94041	94128	5	0.75	0.909091	0.0714286	protein_coding_gene	0.0952381	1.21212
Chr4	10440244	10443785	CDS	AT4G19050.1	10442496	10442569	8	0.705882	0.767857	0.343284	protein_coding_gene	0.486318	1.0878
Chr1	17574905	17575699	CDS	AT1G47765.1	17575022	17575094	7	0.788462	0.796875	0.27451	protein_coding_gene	0.348159	1.01067
Chr2	14375813	14376059	CDS	AT2G34030.1	14375904	14376088	9	0.821429	0.815789	0.384615	protein_coding_gene	0.468227	0.993135
[truncated: 73 more rows]

[truncated: 4 more sheets: intron, utr, upstream, downstream]
