# Supplementary material for: Geminivirus-encoded TrAP suppressor inhibits the histone methyltransferase SUVH4/KYP to counter host defense
Source: eLife. 2015 Sep 7;4:e06671. doi: 10.7554/eLife.06671 (PMC4606454; doi:10.7554/eLife.06671)
Supplement: Supplementary file 6. — CHG methylation analysis of Col-0 wild type, kyp mutant, and TrAP transgenic plants. DOI: http://dx.doi.org/10.7554/eLife.06671.026 [file elife06671s006.xlsx]

## Sheet: CHG_DMRs_Annot.xls
Chromosone	Start	End	Feature	Strand	Genes	Chromosone	DMR_start	DMR_end	CpGs_number	Methylation_level_Col-0	Methylation_level_kyp	Methylation_level_AL2	Mean_depth_Col-0	Mean_depth_kyp	Mean_depth_AL2	P_value	Gene	Genomic Features	Description
Chr1	23566493	23567492	upstream	+	AT1G63540.1	Chr1	23567098	23568843	85	0.602424	0.0350584	0.651048	9.70588	7.04706	9.54118	2.5298e-37	AT1G63540	protein_coding_gene	hydroxyproline-rich glycoprotein family protein
Chr1	23567026	23567473	intron	+	AT1G63540.1	Chr1	23567098	23568843	85	0.602424	0.0350584	0.651048	9.70588	7.04706	9.54118	2.5298e-37	AT1G63540	protein_coding_gene	hydroxyproline-rich glycoprotein family protein
Chr1	23567474	23567493	5-UTR	+	AT1G63540.1	Chr1	23567098	23568843	85	0.602424	0.0350584	0.651048	9.70588	7.04706	9.54118	2.5298e-37	AT1G63540	protein_coding_gene	hydroxyproline-rich glycoprotein family protein
Chr1	23567494	23569072	CDS	+	AT1G63540.1	Chr1	23567098	23568843	85	0.602424	0.0350584	0.651048	9.70588	7.04706	9.54118	2.5298e-37	AT1G63540	protein_coding_gene	hydroxyproline-rich glycoprotein family protein
Chr1	23568784	23569783	upstream	+	AT1G63550.1	Chr1	23567098	23568843	85	0.602424	0.0350584	0.651048	9.70588	7.04706	9.54118	2.5298e-37	AT1G63550	protein_coding_gene	Receptor-like protein kinase-related family protein
Chr2	3160552	3166308	LTR/Copia	-	AT2TE13685	Chr2	3164183	3165406	55	0.421158	0.0242588	0.529412	9.10909	6.74545	8.96364	6.70709e-23	AT2TE13685	NA	NA
Chr5	6433630	6438776	LTR/Copia	-	AT5TE23285	Chr5	6435198	6436384	48	0.601415	0.058642	0.699468	8.83333	6.75	7.83333	3.04117e-21	AT5TE23285	NA	NA
Chr1	9575189	9576188	downstream	+	AT1G27565.1	Chr1	9576088	9577648	58	0.638132	0.098434	0.643969	8.86207	7.7069	8.86207	6.13043e-21	AT1G27565	NA	NA
Chr1	9575752	9576160	intron	+	AT1G27570.1	Chr1	9576088	9577648	58	0.638132	0.098434	0.643969	8.86207	7.7069	8.86207	6.13043e-21	AT1G27570	protein_coding_gene	phosphatidylinositol 3- and 4-kinase family protein
Chr1	9575752	9576160	intron	+	AT1G27570.2	Chr1	9576088	9577648	58	0.638132	0.098434	0.643969	8.86207	7.7069	8.86207	6.13043e-21	AT1G27570	protein_coding_gene	phosphatidylinositol 3- and 4-kinase family protein
Chr1	9576161	9576177	CDS	+	AT1G27570.2	Chr1	9576088	9577648	58	0.638132	0.098434	0.643969	8.86207	7.7069	8.86207	6.13043e-21	AT1G27570	protein_coding_gene	phosphatidylinositol 3- and 4-kinase family protein
Chr1	9576161	9576320	CDS	+	AT1G27570.1	Chr1	9576088	9577648	58	0.638132	0.098434	0.643969	8.86207	7.7069	8.86207	6.13043e-21	AT1G27570	protein_coding_gene	phosphatidylinositol 3- and 4-kinase family protein
Chr1	9576178	9576258	intron	+	AT1G27570.2	Chr1	9576088	9577648	58	0.638132	0.098434	0.643969	8.86207	7.7069	8.86207	6.13043e-21	AT1G27570	protein_coding_gene	phosphatidylinositol 3- and 4-kinase family protein
Chr1	9576259	9576353	CDS	+	AT1G27570.2	Chr1	9576088	9577648	58	0.638132	0.098434	0.643969	8.86207	7.7069	8.86207	6.13043e-21	AT1G27570	protein_coding_gene	phosphatidylinositol 3- and 4-kinase family protein
Chr1	9576321	9576705	intron	+	AT1G27570.1	Chr1	9576088	9577648	58	0.638132	0.098434	0.643969	8.86207	7.7069	8.86207	6.13043e-21	AT1G27570	protein_coding_gene	phosphatidylinositol 3- and 4-kinase family protein
Chr1	9576354	9576705	intron	+	AT1G27570.2	Chr1	9576088	9577648	58	0.638132	0.098434	0.643969	8.86207	7.7069	8.86207	6.13043e-21	AT1G27570	protein_coding_gene	phosphatidylinositol 3- and 4-kinase family protein
Chr1	9576706	9576804	CDS	+	AT1G27570.1	Chr1	9576088	9577648	58	0.638132	0.098434	0.643969	8.86207	7.7069	8.86207	6.13043e-21	AT1G27570	protein_coding_gene	phosphatidylinositol 3- and 4-kinase family protein
Chr1	9576706	9576804	CDS	+	AT1G27570.2	Chr1	9576088	9577648	58	0.638132	0.098434	0.643969	8.86207	7.7069	8.86207	6.13043e-21	AT1G27570	protein_coding_gene	phosphatidylinositol 3- and 4-kinase family protein
Chr1	9576805	9576942	intron	+	AT1G27570.1	Chr1	9576088	9577648	58	0.638132	0.098434	0.643969	8.86207	7.7069	8.86207	6.13043e-21	AT1G27570	protein_coding_gene	phosphatidylinositol 3- and 4-kinase family protein
Chr1	9576805	9577049	intron	+	AT1G27570.2	Chr1	9576088	9577648	58	0.638132	0.098434	0.643969	8.86207	7.7069	8.86207	6.13043e-21	AT1G27570	protein_coding_gene	phosphatidylinositol 3- and 4-kinase family protein
Chr1	9576943	9577054	CDS	+	AT1G27570.1	Chr1	9576088	9577648	58	0.638132	0.098434	0.643969	8.86207	7.7069	8.86207	6.13043e-21	AT1G27570	protein_coding_gene	phosphatidylinositol 3- and 4-kinase family protein
Chr1	9577050	9577345	CDS	+	AT1G27570.2	Chr1	9576088	9577648	58	0.638132	0.098434	0.643969	8.86207	7.7069	8.86207	6.13043e-21	AT1G27570	protein_coding_gene	phosphatidylinositol 3- and 4-kinase family protein
Chr1	9577055	9577182	intron	+	AT1G27570.1	Chr1	9576088	9577648	58	0.638132	0.098434	0.643969	8.86207	7.7069	8.86207	6.13043e-21	AT1G27570	protein_coding_gene	phosphatidylinositol 3- and 4-kinase family protein
Chr1	9577183	9577345	CDS	+	AT1G27570.1	Chr1	9576088	9577648	58	0.638132	0.098434	0.643969	8.86207	7.7069	8.86207	6.13043e-21	AT1G27570	protein_coding_gene	phosphatidylinositol 3- and 4-kinase family protein
Chr1	9577346	9580380	intron	+	AT1G27570.1	Chr1	9576088	9577648	58	0.638132	0.098434	0.643969	8.86207	7.7069	8.86207	6.13043e-21	AT1G27570	protein_coding_gene	phosphatidylinositol 3- and 4-kinase family protein
Chr1	9577346	9580380	intron	+	AT1G27570.2	Chr1	9576088	9577648	58	0.638132	0.098434	0.643969	8.86207	7.7069	8.86207	6.13043e-21	AT1G27570	protein_coding_gene	phosphatidylinositol 3- and 4-kinase family protein
Chr4	1968431	1970548	DNA/En-Spm	+	AT4TE09455	Chr4	1970264	1971619	54	0.514583	0.0439024	0.518027	8.88889	7.59259	9.75926	1.31899e-20	AT4TE09455	NA	NA
Chr4	1970549	1973227	LTR/Copia	+	AT4TE09460	Chr4	1970264	1971619	54	0.514583	0.0439024	0.518027	8.88889	7.59259	9.75926	1.31899e-20	AT4TE09460	NA	NA
Chr4	5965692	5970900	LTR/Copia	+	AT4TE25100	Chr4	5967280	5968352	48	0.61191	0.0286533	0.594828	10.1458	7.27083	9.66667	1.34823e-20	AT4TE25100	NA	NA
Chr2	4230742	4236511	LTR/Copia	+	AT2TE17870	Chr2	4231856	4232798	45	0.571096	0.0557185	0.516667	9.53333	7.57778	9.33333	8.23389e-18	AT2TE17870	NA	NA
Chr1	17360725	17365909	LTR/Copia	+	AT1TE57530	Chr1	17362933	17363764	39	0.514589	0.0185759	0.595989	9.66667	8.28205	8.94872	4.19992e-17	AT1TE57530	NA	NA
Chr2	3203756	3205870	RC/Helitron	-	AT2TE13850	Chr2	3205702	3206864	52	0.514735	0.0749354	0.501109	9.78846	7.44231	8.67308	4.66781e-17	AT2TE13850	NA	NA
Chr2	3205871	3206170	RC/Helitron	-	AT2TE13855	Chr2	3205702	3206864	52	0.514735	0.0749354	0.501109	9.78846	7.44231	8.67308	4.66781e-17	AT2TE13855	NA	NA
Chr3	15591967	15597595	LTR/Copia	+	AT3TE63050	Chr3	15592571	15593652	60	0.581876	0.231203	0.634868	10.4833	8.86667	10.1333	2.26123e-16	AT3TE63050	NA	NA
Chr1	6009291	6014091	LTR/Copia	-	AT1TE19430	Chr1	6009839	6010817	36	0.642857	0.0153846	0.746479	8.55556	7.22222	9.86111	2.47613e-16	AT1TE19430	NA	NA
Chr1	6009420	6010419	downstream	+	AT1G17490.1	Chr1	6009839	6010817	36	0.642857	0.0153846	0.746479	8.55556	7.22222	9.86111	2.47613e-16	AT1G17490	NA	NA
Chr4	2064098	2068830	LTR/Copia	-	AT4TE09800	Chr4	2064519	2065596	37	0.511475	0.017094	0.554422	8.24324	6.32432	7.94595	2.87059e-16	AT4TE09800	NA	NA
Chr5	14268564	14271026	LINE/L1	+	AT5TE51000	Chr5	14269176	14269689	35	0.639241	0.0134529	0.749263	9.02857	6.37143	9.68571	3.24234e-16	AT5TE51000	NA	NA
Chr1	7745710	7746041	intron	+	AT1G22000.1	Chr1	7745791	7746819	37	0.554348	0.0113636	0.629969	7.45946	7.13514	8.83784	3.36818e-16	AT1G22000	protein_coding_gene	F-box and Leucine Rich Repeat domains containing protein, FBD
Chr1	7746042	7746069	CDS	+	AT1G22000.1	Chr1	7745791	7746819	37	0.554348	0.0113636	0.629969	7.45946	7.13514	8.83784	3.36818e-16	AT1G22000	protein_coding_gene	F-box and Leucine Rich Repeat domains containing protein, FBD
Chr1	7746070	7746168	intron	+	AT1G22000.1	Chr1	7745791	7746819	37	0.554348	0.0113636	0.629969	7.45946	7.13514	8.83784	3.36818e-16	AT1G22000	protein_coding_gene	F-box and Leucine Rich Repeat domains containing protein, FBD
Chr1	7746169	7746333	CDS	+	AT1G22000.1	Chr1	7745791	7746819	37	0.554348	0.0113636	0.629969	7.45946	7.13514	8.83784	3.36818e-16	AT1G22000	protein_coding_gene	F-box and Leucine Rich Repeat domains containing protein, FBD
Chr1	7746334	7746400	intron	+	AT1G22000.1	Chr1	7745791	7746819	37	0.554348	0.0113636	0.629969	7.45946	7.13514	8.83784	3.36818e-16	AT1G22000	protein_coding_gene	F-box and Leucine Rich Repeat domains containing protein, FBD
Chr1	7746401	7746556	CDS	+	AT1G22000.1	Chr1	7745791	7746819	37	0.554348	0.0113636	0.629969	7.45946	7.13514	8.83784	3.36818e-16	AT1G22000	protein_coding_gene	F-box and Leucine Rich Repeat domains containing protein, FBD
Chr1	7746557	7746681	intron	+	AT1G22000.1	Chr1	7745791	7746819	37	0.554348	0.0113636	0.629969	7.45946	7.13514	8.83784	3.36818e-16	AT1G22000	protein_coding_gene	F-box and Leucine Rich Repeat domains containing protein, FBD
Chr1	7746682	7747122	CDS	+	AT1G22000.1	Chr1	7745791	7746819	37	0.554348	0.0113636	0.629969	7.45946	7.13514	8.83784	3.36818e-16	AT1G22000	protein_coding_gene	F-box and Leucine Rich Repeat domains containing protein, FBD
Chr4	2064098	2068830	LTR/Copia	-	AT4TE09800	Chr4	2066132	2066795	37	0.61126	0.0369231	0.616	10.0811	8.78378	10.1351	4.55769e-16	AT4TE09800	NA	NA
Chr2	6148549	6162029	RC/Helitron	+	AT2TE25020	Chr2	6155607	6156600	37	0.606667	0.0325581	0.669014	8.10811	5.81081	7.67568	8.92311e-16	AT2TE25020	NA	NA
Chr2	6155004	6156003	upstream	-	AT2G14460.1	Chr2	6155607	6156600	37	0.606667	0.0325581	0.669014	8.10811	5.81081	7.67568	8.92311e-16	AT2G14460	NA	NA
Chr2	5600342	5605593	LINE/L1	-	AT2TE22635	Chr2	5604838	5605705	38	0.679739	0.126437	0.771127	8.05263	6.86842	7.47368	1.06276e-15	AT2TE22635	NA	NA
Chr4	2733588	2734900	RC/Helitron	-	AT4TE12750	Chr4	2733727	2734796	48	0.398922	0.0835913	0.424699	7.72917	6.72917	6.91667	1.39575e-15	AT4TE12750	NA	NA
Chr1	13955653	13959378	LTR/Copia	+	AT1TE45805	Chr1	13956044	13957291	56	0.589381	0.259921	0.622468	10.0893	9	9.69643	2.6944e-15	AT1TE45805	NA	NA
Chr1	9368344	9373306	LTR/Copia	-	AT1TE30195	Chr1	9368570	9369454	47	0.658892	0.22963	0.706452	7.29787	5.74468	6.59574	2.79694e-15	AT1TE30195	NA	NA
Chr2	3687123	3692177	LTR/Copia	-	AT2TE16030	Chr2	3688910	3689686	37	0.553672	0.112676	0.554517	9.56757	7.67568	8.67568	7.48268e-15	AT2TE16030	NA	NA
Chr2	5792781	5797608	LTR/Copia	-	AT2TE23545	Chr2	5794572	5795411	35	0.577922	0.0226244	0.567823	8.8	6.31429	9.05714	7.93622e-15	AT2TE23545	NA	NA
Chr3	11116001	11120736	LTR/Copia	-	AT3TE46245	Chr3	11117631	11118445	33	0.594406	0.00985222	0.605442	8.66667	6.15152	8.90909	8.25641e-15	AT3TE46245	NA	NA
Chr5	11621549	11635001	LTR/Copia	-	AT5TE41975	Chr5	11633443	11634243	33	0.604651	0.0595238	0.578073	10.4242	7.63636	9.12121	1.65458e-14	AT5TE41975	NA	NA
Chr5	12307821	12315769	RC/Helitron	-	AT5TE43705	Chr5	12308527	12309303	32	0.536184	0.0590717	0.517606	9.5	7.40625	8.875	1.84677e-14	AT5TE43705	NA	NA
Chr4	5965692	5970900	LTR/Copia	+	AT4TE25100	Chr4	5969567	5970232	33	0.59164	0.0203252	0.58125	9.42424	7.45455	9.69697	1.91972e-14	AT4TE25100	NA	NA
Chr5	9206507	9206960	CDS	+	AT5G26270.2	Chr5	9206715	9207391	31	0.633846	0.0172414	0.617486	10.4839	7.48387	11.8065	3.04231e-14	AT5G26270	NA	NA
Chr5	9206507	9207007	CDS	+	AT5G26270.1	Chr5	9206715	9207391	31	0.633846	0.0172414	0.617486	10.4839	7.48387	11.8065	3.04231e-14	AT5G26270	NA	NA
Chr5	9206961	9207094	intron	+	AT5G26270.2	Chr5	9206715	9207391	31	0.633846	0.0172414	0.617486	10.4839	7.48387	11.8065	3.04231e-14	AT5G26270	NA	NA
Chr5	9207008	9207094	intron	+	AT5G26270.1	Chr5	9206715	9207391	31	0.633846	0.0172414	0.617486	10.4839	7.48387	11.8065	3.04231e-14	AT5G26270	NA	NA
Chr5	9207095	9207099	CDS	+	AT5G26270.2	Chr5	9206715	9207391	31	0.633846	0.0172414	0.617486	10.4839	7.48387	11.8065	3.04231e-14	AT5G26270	NA	NA
Chr5	9207095	9207511	CDS	+	AT5G26270.1	Chr5	9206715	9207391	31	0.633846	0.0172414	0.617486	10.4839	7.48387	11.8065	3.04231e-14	AT5G26270	NA	NA
Chr5	9207100	9207557	3-UTR	+	AT5G26270.2	Chr5	9206715	9207391	31	0.633846	0.0172414	0.617486	10.4839	7.48387	11.8065	3.04231e-14	AT5G26270	NA	NA
Chr4	2205874	2214903	LTR/Copia	+	AT4TE10345	Chr4	2212235	2213032	32	0.539683	0.04947	0.622222	9.84375	8.84375	9.84375	4.03684e-14	AT4TE10345	NA	NA
Chr4	2208275	2212248	DNA/En-Spm	-	AT4TE10350	Chr4	2212235	2213032	32	0.539683	0.04947	0.622222	9.84375	8.84375	9.84375	4.03684e-14	AT4TE10350	NA	NA
Chr5	12996437	13012737	LTR/Gypsy	+	AT5TE46215	Chr5	13006908	13007549	34	0.501946	0.0454545	0.572491	7.55882	7.11765	7.91176	9.90031e-14	AT5TE46215	NA	NA
Chr5	13004466	13009798	DNA/Harbinger	+	AT5TE46220	Chr5	13006908	13007549	34	0.501946	0.0454545	0.572491	7.55882	7.11765	7.91176	9.90031e-14	AT5TE46220	NA	NA
Chr2	1665232	1668532	LINE/L1	+	AT2TE07725	Chr2	1665507	1666177	31	0.587189	0.0338164	0.641304	9.06452	6.67742	8.90323	1.09987e-13	AT2TE07725	NA	NA
Chr5	12332624	12390254	intron	+	AT5G32690.1	Chr5	12355223	12356166	42	0.570201	0.189922	0.582386	8.30952	6.14286	8.38095	1.32649e-13	AT5G32690	pseudogene	Pseudogene of AT2G29880
Chr5	12353642	12361415	DNA/En-Spm	-	AT5TE43855	Chr5	12355223	12356166	42	0.570201	0.189922	0.582386	8.30952	6.14286	8.38095	1.32649e-13	AT5TE43855	NA	NA
Chr2	3160552	3166308	LTR/Copia	-	AT2TE13685	Chr2	3163024	3163856	31	0.533762	0.0364583	0.577093	10.0323	6.19355	7.32258	2.39441e-13	AT2TE13685	NA	NA
Chr2	9121957	9125817	LTR/Copia	+	AT2TE38575	Chr2	9122489	9123280	29	0.677083	0.0247525	0.650558	9.93103	6.96552	9.27586	2.92513e-13	AT2TE38575	NA	NA
Chr2	15679783	15679878	CDS	+	AT2G37370.1	Chr2	15679802	15680794	45	0.323263	0.018797	0.461538	7.35556	5.91111	6.64444	4.25968e-13	AT2G37370	NA	NA
Chr2	15679879	15679976	intron	+	AT2G37370.1	Chr2	15679802	15680794	45	0.323263	0.018797	0.461538	7.35556	5.91111	6.64444	4.25968e-13	AT2G37370	NA	NA
Chr2	15679977	15680029	CDS	+	AT2G37370.1	Chr2	15679802	15680794	45	0.323263	0.018797	0.461538	7.35556	5.91111	6.64444	4.25968e-13	AT2G37370	NA	NA
Chr2	15680030	15680119	intron	+	AT2G37370.1	Chr2	15679802	15680794	45	0.323263	0.018797	0.461538	7.35556	5.91111	6.64444	4.25968e-13	AT2G37370	NA	NA
Chr2	15680120	15680216	CDS	+	AT2G37370.1	Chr2	15679802	15680794	45	0.323263	0.018797	0.461538	7.35556	5.91111	6.64444	4.25968e-13	AT2G37370	NA	NA
Chr2	15680217	15680302	intron	+	AT2G37370.1	Chr2	15679802	15680794	45	0.323263	0.018797	0.461538	7.35556	5.91111	6.64444	4.25968e-13	AT2G37370	NA	NA
Chr2	15680303	15680376	CDS	+	AT2G37370.1	Chr2	15679802	15680794	45	0.323263	0.018797	0.461538	7.35556	5.91111	6.64444	4.25968e-13	AT2G37370	NA	NA
Chr2	15680377	15680510	intron	+	AT2G37370.1	Chr2	15679802	15680794	45	0.323263	0.018797	0.461538	7.35556	5.91111	6.64444	4.25968e-13	AT2G37370	NA	NA
Chr2	15680511	15680619	CDS	+	AT2G37370.1	Chr2	15679802	15680794	45	0.323263	0.018797	0.461538	7.35556	5.91111	6.64444	4.25968e-13	AT2G37370	NA	NA
Chr2	15680620	15680784	intron	+	AT2G37370.1	Chr2	15679802	15680794	45	0.323263	0.018797	0.461538	7.35556	5.91111	6.64444	4.25968e-13	AT2G37370	NA	NA
Chr2	15680785	15680895	CDS	+	AT2G37370.1	Chr2	15679802	15680794	45	0.323263	0.018797	0.461538	7.35556	5.91111	6.64444	4.25968e-13	AT2G37370	NA	NA
Chr4	47412	48411	upstream	+	AT4G00130.1	Chr4	48055	48827	36	0.576923	0.110656	0.583618	7.94444	6.77778	8.13889	4.3285e-13	AT4G00130	protein_coding_gene	DNA-binding storekeeper protein-related transcriptional regulator
Chr4	48265	48412	5-UTR	+	AT4G00130.1	Chr4	48055	48827	36	0.576923	0.110656	0.583618	7.94444	6.77778	8.13889	4.3285e-13	AT4G00130	protein_coding_gene	DNA-binding storekeeper protein-related transcriptional regulator
Chr4	48413	48505	CDS	+	AT4G00130.1	Chr4	48055	48827	36	0.576923	0.110656	0.583618	7.94444	6.77778	8.13889	4.3285e-13	AT4G00130	protein_coding_gene	DNA-binding storekeeper protein-related transcriptional regulator
Chr4	48506	48575	intron	+	AT4G00130.1	Chr4	48055	48827	36	0.576923	0.110656	0.583618	7.94444	6.77778	8.13889	4.3285e-13	AT4G00130	protein_coding_gene	DNA-binding storekeeper protein-related transcriptional regulator
Chr4	48576	49067	CDS	+	AT4G00130.1	Chr4	48055	48827	36	0.576923	0.110656	0.583618	7.94444	6.77778	8.13889	4.3285e-13	AT4G00130	protein_coding_gene	DNA-binding storekeeper protein-related transcriptional regulator
Chr5	14203873	14209073	LTR/Copia	+	AT5TE50775	Chr5	14204175	14204878	32	0.509091	0.0307018	0.56383	8.59375	7.125	8.8125	4.6079e-13	AT5TE50775	NA	NA
Chr4	8313635	8319045	LTR/Copia	+	AT4TE36845	Chr4	8316811	8317439	29	0.671937	0.0465116	0.704036	8.72414	5.93103	7.68966	5.33821e-13	AT4TE36845	NA	NA
Chr1	14129760	14134839	LTR/Copia	-	AT1TE46405	Chr1	14131546	14132374	45	0.602484	0.252078	0.648	10.7333	8.02222	11.1111	5.60243e-13	AT1TE46405	NA	NA
Chr5	14203873	14209073	LTR/Copia	+	AT5TE50775	Chr5	14205388	14206314	30	0.619048	0.0265487	0.576336	9.1	7.53333	8.73333	7.46073e-13	AT5TE50775	NA	NA
Chr1	16488880	16491737	LTR/Copia	-	AT1TE54400	Chr1	16490708	16491276	29	0.690377	0.10119	0.715596	8.24138	5.7931	7.51724	7.98307e-13	AT1TE54400	NA	NA
Chr4	2205874	2214903	LTR/Copia	+	AT4TE10345	Chr4	2213932	2214499	27	0.589958	0	0.642553	8.85185	5.48148	8.7037	8.14132e-13	AT4TE10345	NA	NA
Chr2	6134198	6136290	LINE/L1	+	AT2TE24955	Chr2	6134804	6135433	31	0.559859	0.0567686	0.524823	9.16129	7.3871	9.09677	1.06967e-12	AT2TE24955	NA	NA
Chr4	5965692	5970900	LTR/Copia	+	AT4TE25100	Chr4	5966482	5967141	27	0.655738	0.0354331	0.727273	11.2963	9.40741	10.5926	1.3843e-12	AT4TE25100	NA	NA
Chr5	11621549	11635001	LTR/Copia	-	AT5TE41975	Chr5	11631714	11632393	28	0.615385	0.0473934	0.650206	9.75	7.53571	8.67857	1.89411e-12	AT5TE41975	NA	NA
Chr2	7448761	7454291	LTR/Copia	-	AT2TE30555	Chr2	7450707	7451194	31	0.572519	0.153527	0.661355	8.45161	7.77419	8.09677	2.2761e-12	AT2TE30555	NA	NA
Chr1	17520594	17525125	LTR/Copia	+	AT1TE58075	Chr1	17522073	17522735	32	0.568889	0.0426829	0.608247	7.03125	5.125	6.0625	2.45491e-12	AT1TE58075	NA	NA
Chr2	4230742	4236511	LTR/Copia	+	AT2TE17870	Chr2	4233495	4234072	25	0.510288	0.0684211	0.662447	9.72	7.6	9.48	2.58478e-12	AT2TE17870	NA	NA
Chr4	6467400	6473066	LTR/Copia	+	AT4TE27640	Chr4	6470465	6471208	27	0.582329	0.0421053	0.628352	9.22222	7.03704	9.66667	2.97487e-12	AT4TE27640	NA	NA
Chr4	8313635	8319045	LTR/Copia	+	AT4TE36845	Chr4	8314102	8314675	26	0.632231	0.00558659	0.670213	9.30769	6.88462	7.23077	3.61061e-12	AT4TE36845	NA	NA
Chr3	12563409	12570234	DNA/En-Spm	-	AT3TE51735	Chr3	12564716	12565506	38	0.508772	0.127907	0.589226	9	6.78947	7.81579	3.75412e-12	AT3TE51735	NA	NA
Chr3	12565230	12565311	DNA/En-Spm	-	AT3TE51740	Chr3	12564716	12565506	38	0.508772	0.127907	0.589226	9	6.78947	7.81579	3.75412e-12	AT3TE51740	NA	NA
Chr4	11363559	11368653	LTR/Copia	-	AT4TE52315	Chr4	11366717	11367446	26	0.616034	0.0315789	0.679389	9.11538	7.30769	10.0769	5.27836e-12	AT4TE52315	NA	NA
Chr2	17337766	17342488	LINE/L1	+	AT2TE78210	Chr2	17338470	17339376	39	0.684049	0.244828	0.692568	8.35897	7.4359	7.58974	5.44705e-12	AT2TE78210	NA	NA
Chr2	17338956	17338999	LINE/L1	+	AT2TE78215	Chr2	17338470	17339376	39	0.684049	0.244828	0.692568	8.35897	7.4359	7.58974	5.44705e-12	AT2TE78215	NA	NA
Chr5	9979367	9981875	LTR/Copia	-	AT5TE36330	Chr5	9980495	9981147	27	0.545455	0.0243902	0.572093	8.14815	6.07407	7.96296	5.4891e-12	AT5TE36330	NA	NA
Chr5	15718226	15722358	LINE/L1	-	AT5TE56780	Chr5	15719429	15720125	40	0.47619	0.136719	0.556634	7.875	6.4	7.725	9.46757e-12	AT5TE56780	NA	NA
Chr3	3423445	3424444	upstream	-	AT3G10940.1	Chr3	3423911	3424536	30	0.728302	0.15847	0.804255	8.83333	6.1	7.83333	1.07263e-11	AT3G10940	protein_coding_gene	dual specificity protein phosphatase (DsPTP1) family protein
Chr3	3423895	3423977	intron	+	AT3G10950.1	Chr3	3423911	3424536	30	0.728302	0.15847	0.804255	8.83333	6.1	7.83333	1.07263e-11	AT3G10950	protein_coding_gene	Zinc-binding ribosomal protein family protein
Chr3	3423978	3424017	CDS	+	AT3G10950.1	Chr3	3423911	3424536	30	0.728302	0.15847	0.804255	8.83333	6.1	7.83333	1.07263e-11	AT3G10950	protein_coding_gene	Zinc-binding ribosomal protein family protein
Chr3	3423984	3424983	downstream	-	AT3G10960.1	Chr3	3423911	3424536	30	0.728302	0.15847	0.804255	8.83333	6.1	7.83333	1.07263e-11	AT3G10960	protein_coding_gene	AZA-guanine resistant1
Chr3	3424018	3424214	intron	+	AT3G10950.1	Chr3	3423911	3424536	30	0.728302	0.15847	0.804255	8.83333	6.1	7.83333	1.07263e-11	AT3G10950	protein_coding_gene	Zinc-binding ribosomal protein family protein
Chr3	3424215	3424303	CDS	+	AT3G10950.1	Chr3	3423911	3424536	30	0.728302	0.15847	0.804255	8.83333	6.1	7.83333	1.07263e-11	AT3G10950	protein_coding_gene	Zinc-binding ribosomal protein family protein
Chr3	3424304	3424418	intron	+	AT3G10950.1	Chr3	3423911	3424536	30	0.728302	0.15847	0.804255	8.83333	6.1	7.83333	1.07263e-11	AT3G10950	protein_coding_gene	Zinc-binding ribosomal protein family protein
Chr3	3424419	3424565	CDS	+	AT3G10950.1	Chr3	3423911	3424536	30	0.728302	0.15847	0.804255	8.83333	6.1	7.83333	1.07263e-11	AT3G10950	protein_coding_gene	Zinc-binding ribosomal protein family protein
Chr2	4061045	4065457	LTR/Copia	+	AT2TE17165	Chr2	4063014	4063500	25	0.540984	0.0185185	0.592157	9.76	8.64	10.2	1.15629e-11	AT2TE17165	NA	NA
Chr2	6953994	6958816	LTR/Copia	+	AT2TE28325	Chr2	6958108	6958670	25	0.579832	0.0236686	0.643216	9.52	6.76	7.96	1.69683e-11	AT2TE28325	NA	NA
Chr2	6958345	6959344	downstream	-	AT2G16005.1	Chr2	6958108	6958670	25	0.579832	0.0236686	0.643216	9.52	6.76	7.96	1.69683e-11	AT2G16005	protein_coding_gene	MD-2-related lipid recognition domain-containing protein
Chr1	4620321	4621152	CDS	-	AT1G13470.1	Chr1	4620662	4621336	26	0.545	0.044586	0.671717	7.69231	6.03846	7.61538	1.71463e-11	AT1G13470	protein_coding_gene	Protein of unknown function (DUF1262)
Chr1	4621153	4621233	intron	-	AT1G13470.1	Chr1	4620662	4621336	26	0.545	0.044586	0.671717	7.69231	6.03846	7.61538	1.71463e-11	AT1G13470	protein_coding_gene	Protein of unknown function (DUF1262)
Chr1	4621234	4621541	CDS	-	AT1G13470.1	Chr1	4620662	4621336	26	0.545	0.044586	0.671717	7.69231	6.03846	7.61538	1.71463e-11	AT1G13470	protein_coding_gene	Protein of unknown function (DUF1262)
Chr1	18020336	18020465	CDS	-	AT1G48730.1	Chr1	18020050	18020763	29	0.520492	0.103627	0.593458	8.41379	6.65517	7.37931	2.26928e-11	AT1G48730	NA	NA
Chr1	18020466	18021643	intron	-	AT1G48730.1	Chr1	18020050	18020763	29	0.520492	0.103627	0.593458	8.41379	6.65517	7.37931	2.26928e-11	AT1G48730	NA	NA
Chr5	15921128	15921250	CDS	-	AT5G39770.1	Chr5	15921185	15921819	32	0.585657	0.138655	0.605578	7.84375	7.4375	7.84375	2.49502e-11	AT5G39770	protein_coding_gene	type II-like superfamily protein, Restriction endonuclease
Chr5	15921251	15921343	intron	-	AT5G39770.1	Chr5	15921185	15921819	32	0.585657	0.138655	0.605578	7.84375	7.4375	7.84375	2.49502e-11	AT5G39770	protein_coding_gene	type II-like superfamily protein, Restriction endonuclease
Chr5	15921344	15921428	CDS	-	AT5G39770.1	Chr5	15921185	15921819	32	0.585657	0.138655	0.605578	7.84375	7.4375	7.84375	2.49502e-11	AT5G39770	protein_coding_gene	type II-like superfamily protein, Restriction endonuclease
Chr5	15921429	15921511	intron	-	AT5G39770.1	Chr5	15921185	15921819	32	0.585657	0.138655	0.605578	7.84375	7.4375	7.84375	2.49502e-11	AT5G39770	protein_coding_gene	type II-like superfamily protein, Restriction endonuclease
Chr5	15921512	15921592	CDS	-	AT5G39770.1	Chr5	15921185	15921819	32	0.585657	0.138655	0.605578	7.84375	7.4375	7.84375	2.49502e-11	AT5G39770	protein_coding_gene	type II-like superfamily protein, Restriction endonuclease
Chr5	15921593	15921680	intron	-	AT5G39770.1	Chr5	15921185	15921819	32	0.585657	0.138655	0.605578	7.84375	7.4375	7.84375	2.49502e-11	AT5G39770	protein_coding_gene	type II-like superfamily protein, Restriction endonuclease
Chr5	15921681	15921775	CDS	-	AT5G39770.1	Chr5	15921185	15921819	32	0.585657	0.138655	0.605578	7.84375	7.4375	7.84375	2.49502e-11	AT5G39770	protein_coding_gene	type II-like superfamily protein, Restriction endonuclease
Chr5	15921776	15922221	intron	-	AT5G39770.1	Chr5	15921185	15921819	32	0.585657	0.138655	0.605578	7.84375	7.4375	7.84375	2.49502e-11	AT5G39770	protein_coding_gene	type II-like superfamily protein, Restriction endonuclease
Chr5	20314462	20315461	upstream	+	AT5G49940.1	Chr5	20314313	20314898	30	0.50996	0.0545455	0.539749	8.36667	7.33333	7.96667	2.51919e-11	AT5G49940	protein_coding_gene	NIFU-like protein 2
Chr5	20314462	20315461	upstream	+	AT5G49940.2	Chr5	20314313	20314898	30	0.50996	0.0545455	0.539749	8.36667	7.33333	7.96667	2.51919e-11	AT5G49940	protein_coding_gene	NIFU-like protein 2
Chr2	2617996	2618593	intron	+	AT2G06562.1	Chr2	2618354	2619175	34	0.540059	0.141264	0.64375	9.91176	7.91176	9.41176	2.86106e-11	AT2G06562	other_RNA	other RNA
Chr2	2618648	2618893	DNA/MuDR	-	AT2TE11755	Chr2	2618354	2619175	34	0.540059	0.141264	0.64375	9.91176	7.91176	9.41176	2.86106e-11	AT2TE11755	NA	NA
Chr2	2619115	2620319	LTR/Gypsy	-	AT2TE11760	Chr2	2618354	2619175	34	0.540059	0.141264	0.64375	9.91176	7.91176	9.41176	2.86106e-11	AT2TE11760	NA	NA
Chr1	11064455	11067138	LINE/L1	-	AT1TE35720	Chr1	11065254	11065836	28	0.62605	0.0404624	0.557078	8.5	6.17857	7.82143	2.99728e-11	AT1TE35720	NA	NA
Chr3	4276602	4288583	RC/Helitron	-	AT3TE18040	Chr3	4282231	4283145	47	0.604167	0.166113	0.560773	7.14894	6.40426	7.70213	3.20677e-11	AT3TE18040	NA	NA
Chr4	2597002	2602174	LTR/Copia	-	AT4TE12175	Chr4	2597890	2598402	24	0.665179	0.0444444	0.609865	9.33333	7.5	9.29167	3.63012e-11	AT4TE12175	NA	NA
Chr1	11322918	11324175	CDS	-	AT1G31640.1	Chr1	11323336	11323630	24	0.613333	0.0384615	0.554745	9.375	6.5	11.4167	3.90306e-11	AT1G31640	protein_coding_gene	AGAMOUS-like 92
Chr2	5636051	5637050	upstream	+	AT2G13540.1	Chr2	5636426	5636845	26	0.642241	0.07	0.668182	8.92308	7.69231	8.46154	4.14601e-11	AT2G13540	protein_coding_gene	ARM repeat superfamily protein
Chr4	11363559	11368653	LTR/Copia	-	AT4TE52315	Chr4	11367820	11368182	24	0.740196	0.0359281	0.695431	8.5	6.95833	8.20833	4.28887e-11	AT4TE52315	NA	NA
Chr5	10059785	10060999	DNA/En-Spm	-	AT5TE36640	Chr5	10060933	10061755	33	0.641975	0.189944	0.65251	7.36364	5.42424	7.84848	4.289e-11	AT5TE36640	NA	NA
Chr5	10061000	10064750	DNA/En-Spm	-	AT5TE36645	Chr5	10060933	10061755	33	0.641975	0.189944	0.65251	7.36364	5.42424	7.84848	4.289e-11	AT5TE36645	NA	NA
Chr3	15722693	15727272	LTR/Copia	-	AT3TE63545	Chr3	15723924	15724750	36	0.573379	0.155039	0.601307	8.13889	7.16667	8.5	4.4704e-11	AT3TE63545	NA	NA
Chr3	15533897	15538591	LINE/L1	-	AT3TE62915	Chr3	15537653	15537986	24	0.672316	0.0181818	0.637838	7.375	6.875	7.70833	4.49237e-11	AT3TE62915	NA	NA
Chr1	13565365	13566360	RC/Helitron	+	AT1TE44385	Chr1	13564845	13565464	34	0.526154	0.135593	0.531353	9.55882	6.94118	8.91176	4.52978e-11	AT1TE44385	NA	NA
Chr4	2597002	2602174	LTR/Copia	-	AT4TE12175	Chr4	2599050	2599476	25	0.569231	0.0195122	0.666667	10.4	8.2	10.8	4.65229e-11	AT4TE12175	NA	NA
Chr2	6837288	6843327	LTR/Copia	+	AT2TE27870	Chr2	6839767	6840534	27	0.441065	0.0322581	0.470803	9.74074	8.03704	10.1481	5.12034e-11	AT2TE27870	NA	NA
Chr5	6433630	6438776	LTR/Copia	-	AT5TE23285	Chr5	6436907	6437684	29	0.645669	0.191617	0.62037	8.75862	5.75862	7.44828	5.15088e-11	AT5TE23285	NA	NA
Chr2	7776683	7777682	upstream	-	AT2G17900.1	Chr2	7777185	7777737	25	0.660793	0.0234375	0.659091	9.08	5.12	8.8	5.25919e-11	AT2G17900	protein_coding_gene	SET domain group 37
Chr2	7777248	7782174	LINE/L1	+	AT2TE32120	Chr2	7777185	7777737	25	0.660793	0.0234375	0.659091	9.08	5.12	8.8	5.25919e-11	AT2TE32120	NA	NA
Chr5	13253681	13258509	LTR/Copia	-	AT5TE47100	Chr5	13256623	13257073	23	0.587629	0.0326797	0.687179	8.43478	6.65217	8.47826	6.01726e-11	AT5TE47100	NA	NA
Chr1	20085178	20090142	LTR/Copia	+	AT1TE66380	Chr1	20085500	20085958	26	0.542857	0.0134228	0.625	8.07692	5.73077	7.07692	6.08086e-11	AT1TE66380	NA	NA
Chr2	15680983	15681059	CDS	+	AT2G37370.1	Chr2	15681006	15681680	27	0.488789	0.0167598	0.486111	8.25926	6.62963	8	8.10692e-11	AT2G37370	NA	NA
Chr2	15681060	15681148	intron	+	AT2G37370.1	Chr2	15681006	15681680	27	0.488789	0.0167598	0.486111	8.25926	6.62963	8	8.10692e-11	AT2G37370	NA	NA
Chr2	15681149	15681215	CDS	+	AT2G37370.1	Chr2	15681006	15681680	27	0.488789	0.0167598	0.486111	8.25926	6.62963	8	8.10692e-11	AT2G37370	NA	NA
Chr2	15681216	15681297	intron	+	AT2G37370.1	Chr2	15681006	15681680	27	0.488789	0.0167598	0.486111	8.25926	6.62963	8	8.10692e-11	AT2G37370	NA	NA
Chr2	15681298	15681363	CDS	+	AT2G37370.1	Chr2	15681006	15681680	27	0.488789	0.0167598	0.486111	8.25926	6.62963	8	8.10692e-11	AT2G37370	NA	NA
Chr2	15681364	15681445	intron	+	AT2G37370.1	Chr2	15681006	15681680	27	0.488789	0.0167598	0.486111	8.25926	6.62963	8	8.10692e-11	AT2G37370	NA	NA
Chr2	15681446	15681553	CDS	+	AT2G37370.1	Chr2	15681006	15681680	27	0.488789	0.0167598	0.486111	8.25926	6.62963	8	8.10692e-11	AT2G37370	NA	NA
Chr2	15681554	15681635	intron	+	AT2G37370.1	Chr2	15681006	15681680	27	0.488789	0.0167598	0.486111	8.25926	6.62963	8	8.10692e-11	AT2G37370	NA	NA
Chr2	15681636	15681766	CDS	+	AT2G37370.1	Chr2	15681006	15681680	27	0.488789	0.0167598	0.486111	8.25926	6.62963	8	8.10692e-11	AT2G37370	NA	NA
Chr2	12754883	12755047	intron	+	AT2G29920.1	Chr2	12755023	12755351	23	0.608187	0.0220588	0.616114	7.43478	5.91304	9.17391	8.50807e-11	AT2G29920	NA	NA
Chr2	12755048	12755383	CDS	+	AT2G29920.1	Chr2	12755023	12755351	23	0.608187	0.0220588	0.616114	7.43478	5.91304	9.17391	8.50807e-11	AT2G29920	NA	NA
Chr3	12726428	12729642	RC/Helitron	-	AT3TE52385	Chr3	12729429	12729974	28	0.662745	0.182857	0.589744	9.10714	6.25	6.96429	9.18e-11	AT3TE52385	NA	NA
Chr4	3418249	3423024	DNA/MuDR	+	AT4TE15565	Chr4	3418354	3418994	32	0.482625	0.113208	0.523404	8.09375	6.625	7.34375	1.11326e-10	AT4TE15565	NA	NA
Chr4	2137753	2142192	LTR/Copia	+	AT4TE10165	Chr4	2140488	2141218	27	0.537634	0.0642202	0.541379	10.3333	8.07407	10.7407	1.14751e-10	AT4TE10165	NA	NA
Chr2	5600342	5605593	LINE/L1	-	AT2TE22635	Chr2	5603072	5603694	25	0.6	0.0588235	0.612903	8	6.12	7.44	1.23149e-10	AT2TE22635	NA	NA
Chr3	9226632	9231376	LTR/Copia	+	AT3TE38565	Chr3	9228856	9229521	26	0.439597	0.044898	0.504823	11.4615	9.42308	11.9615	1.24807e-10	AT3TE38565	NA	NA
Chr1	6009291	6014091	LTR/Copia	-	AT1TE19430	Chr1	6011236	6011718	25	0.563518	0.0471014	0.635659	12.28	11.04	10.32	1.41826e-10	AT1TE19430	NA	NA
Chr2	12449212	12454226	LINE/L1	-	AT2TE54360	Chr2	12450266	12450922	28	0.512821	0.0828025	0.62234	8.35714	5.60714	6.71429	1.44462e-10	AT2TE54360	NA	NA
Chr4	2597002	2602174	LTR/Copia	-	AT4TE12175	Chr4	2599625	2600200	23	0.526066	0.016129	0.617647	9.17391	8.08696	10.3478	1.69952e-10	AT4TE12175	NA	NA
Chr2	5630000	5630318	CDS	-	AT2G13510.1	Chr2	5630246	5630774	24	0.5	0.0676692	0.601156	7.16667	5.54167	7.20833	1.8012e-10	AT2G13510	NA	NA
Chr2	5630319	5630570	intron	-	AT2G13510.1	Chr2	5630246	5630774	24	0.5	0.0676692	0.601156	7.16667	5.54167	7.20833	1.8012e-10	AT2G13510	NA	NA
Chr2	5630571	5631106	CDS	-	AT2G13510.1	Chr2	5630246	5630774	24	0.5	0.0676692	0.601156	7.16667	5.54167	7.20833	1.8012e-10	AT2G13510	NA	NA
Chr4	8313635	8319045	LTR/Copia	+	AT4TE36845	Chr4	8318192	8318451	21	0.579268	0.0363636	0.78481	7.80952	5.2381	7.52381	1.88655e-10	AT4TE36845	NA	NA
Chr4	2195603	2195655	LTR/Copia	+	AT4TE10325	Chr4	2194771	2195648	37	0.359459	0.08	0.462162	10	7.43243	10	2.03774e-10	AT4TE10325	NA	NA
Chr2	6837288	6843327	LTR/Copia	+	AT2TE27870	Chr2	6841858	6842633	30	0.594096	0.139535	0.571429	9.03333	8.6	8.63333	2.17233e-10	AT2TE27870	NA	NA
Chr1	12497999	12498799	CDS	+	AT1G34290.1	Chr1	12497400	12498089	24	0.552885	0.0232558	0.592593	8.66667	5.375	6.75	2.29341e-10	AT1G34290	protein_coding_gene	receptor like protein 5
Chr5	22094246	22094905	CDS	-	AT5G54410.1	Chr5	22094440	22095001	29	0.565517	0.110727	0.547059	10	9.96552	11.7241	2.46636e-10	AT5G54410	NA	NA
Chr5	22094408	22094595	LTR/Copia	-	AT5TE79535	Chr5	22094440	22095001	29	0.565517	0.110727	0.547059	10	9.96552	11.7241	2.46636e-10	AT5TE79535	NA	NA
Chr2	9121957	9125817	LTR/Copia	+	AT2TE38575	Chr2	9123398	9123957	22	0.656652	0.0276243	0.609302	10.5909	8.22727	9.77273	2.95359e-10	AT2TE38575	NA	NA
Chr1	14129760	14134839	LTR/Copia	-	AT1TE46405	Chr1	14132521	14133295	35	0.631436	0.254839	0.613772	10.5429	8.85714	9.54286	3.2572e-10	AT1TE46405	NA	NA
Chr1	13842618	13847117	DNA/En-Spm	-	AT1TE45395	Chr1	13844550	13844928	26	0.62249	0.156863	0.629921	9.57692	7.84615	9.76923	3.36335e-10	AT1TE45395	NA	NA
Chr1	8729255	8733276	LINE/L1	+	AT1TE28175	Chr1	8729836	8730325	24	0.713542	0.128571	0.727749	8	8.75	7.95833	3.52402e-10	AT1TE28175	NA	NA
Chr2	8269646	8274938	LINE/L1	-	AT2TE34410	Chr2	8270388	8270942	22	0.619289	0.038961	0.658416	8.95455	7	9.18182	3.57739e-10	AT2TE34410	NA	NA
Chr3	15959799	15959895	LTR/Copia	-	AT3TE64595	Chr3	15959864	15960524	26	0.285024	0.0135135	0.350211	7.96154	5.69231	9.11538	3.70182e-10	AT3TE64595	NA	NA
Chr3	15960175	15964927	LTR/Copia	+	AT3TE64600	Chr3	15959864	15960524	26	0.285024	0.0135135	0.350211	7.96154	5.69231	9.11538	3.70182e-10	AT3TE64600	NA	NA
Chr2	2364153	2365947	LINE/L1	+	AT2TE10905	Chr2	2365834	2366513	24	0.604545	0.13245	0.52439	9.16667	6.29167	10.25	3.74154e-10	AT2TE10905	NA	NA
Chr2	2366174	2367074	LTR/Copia	+	AT2TE10910	Chr2	2365834	2366513	24	0.604545	0.13245	0.52439	9.16667	6.29167	10.25	3.74154e-10	AT2TE10910	NA	NA
Chr3	15376263	15390263	DNA/MuDR	+	AT3TE62450	Chr3	15379459	15380234	38	0.554896	0.225806	0.611702	8.86842	8.97368	9.89474	4.14086e-10	AT3TE62450	NA	NA
Chr3	15377110	15382208	LTR/Copia	+	AT3TE62455	Chr3	15379459	15380234	38	0.554896	0.225806	0.611702	8.86842	8.97368	9.89474	4.14086e-10	AT3TE62455	NA	NA
Chr1	15626584	15627239	LINE/L1	+	AT1TE51415	Chr1	15626966	15627644	28	0.494297	0.0888889	0.516529	9.39286	6.42857	8.64286	4.34379e-10	AT1TE51415	NA	NA
Chr1	15627367	15629084	LINE/L1	+	AT1TE51420	Chr1	15626966	15627644	28	0.494297	0.0888889	0.516529	9.39286	6.42857	8.64286	4.34379e-10	AT1TE51420	NA	NA
Chr5	15646196	15651172	LTR/Copia	-	AT5TE56585	Chr5	15647755	15648253	22	0.556757	0.00900901	0.518135	8.40909	5.04545	8.77273	4.64278e-10	AT5TE56585	NA	NA
Chr2	9121957	9125817	LTR/Copia	+	AT2TE38575	Chr2	9124752	9125174	21	0.763636	0.00909091	0.762115	10.4762	5.2381	10.8095	4.79958e-10	AT2TE38575	NA	NA
Chr5	16698943	16699942	downstream	+	AT5G41750.1	Chr5	16699602	16700202	33	0.55336	0.151899	0.563177	7.66667	7.18182	8.39394	5.60129e-10	AT5G41750	protein_coding_gene	Disease resistance protein (TIR-NBS-LRR class) family
Chr5	16699509	16699608	LINE/L1	+	AT5TE60285	Chr5	16699602	16700202	33	0.55336	0.151899	0.563177	7.66667	7.18182	8.39394	5.60129e-10	AT5TE60285	NA	NA
Chr5	16700106	16705032	LINE/L1	+	AT5TE60290	Chr5	16699602	16700202	33	0.55336	0.151899	0.563177	7.66667	7.18182	8.39394	5.60129e-10	AT5TE60290	NA	NA
Chr5	12689462	12694796	RC/Helitron	-	AT5TE44945	Chr5	12693460	12694002	23	0.5	0.0514706	0.613924	8.17391	5.91304	6.86957	5.7993e-10	AT5TE44945	NA	NA
Chr5	21542893	21546690	LTR/Copia	+	AT5TE77610	Chr5	21543245	21543826	21	0.715116	0.0344828	0.751724	8.19048	6.90476	6.90476	6.0702e-10	AT5TE77610	NA	NA
Chr2	6422229	6427294	LTR/Copia	-	AT2TE26230	Chr2	6424527	6424969	21	0.591549	0.0330579	0.533708	10.1429	5.7619	8.47619	7.07691e-10	AT2TE26230	NA	NA
Chr3	14667096	14667815	intron	-	AT3G42550.1	Chr3	14667793	14668240	24	0.525253	0.0406091	0.459227	8.25	8.20833	9.70833	9.71241e-10	AT3G42550	protein_coding_gene	Eukaryotic aspartyl protease family protein
Chr3	14667816	14668014	CDS	-	AT3G42550.1	Chr3	14667793	14668240	24	0.525253	0.0406091	0.459227	8.25	8.20833	9.70833	9.71241e-10	AT3G42550	protein_coding_gene	Eukaryotic aspartyl protease family protein
Chr3	14668015	14668097	intron	-	AT3G42550.1	Chr3	14667793	14668240	24	0.525253	0.0406091	0.459227	8.25	8.20833	9.70833	9.71241e-10	AT3G42550	protein_coding_gene	Eukaryotic aspartyl protease family protein
Chr3	14668098	14668215	CDS	-	AT3G42550.1	Chr3	14667793	14668240	24	0.525253	0.0406091	0.459227	8.25	8.20833	9.70833	9.71241e-10	AT3G42550	protein_coding_gene	Eukaryotic aspartyl protease family protein
Chr3	14668216	14668328	intron	-	AT3G42550.1	Chr3	14667793	14668240	24	0.525253	0.0406091	0.459227	8.25	8.20833	9.70833	9.71241e-10	AT3G42550	protein_coding_gene	Eukaryotic aspartyl protease family protein
Chr2	6953994	6958816	LTR/Copia	+	AT2TE28325	Chr2	6954131	6954700	24	0.623037	0.03125	0.618182	7.95833	6.66667	9.16667	1.15536e-09	AT2TE28325	NA	NA
Chr4	2064098	2068830	LTR/Copia	-	AT4TE09800	Chr4	2067851	2068479	27	0.487179	0.0864865	0.635135	8.66667	6.85185	8.22222	1.25724e-09	AT4TE09800	NA	NA
Chr2	4016207	4016684	intron	-	AT2G10440.2	Chr2	4016289	4017073	38	0.515358	0.166667	0.559322	7.71053	6.63158	7.76316	1.27869e-09	AT2G10440	NA	NA
Chr2	4016249	4016641	CDS	-	AT2G10440.1	Chr2	4016289	4017073	38	0.515358	0.166667	0.559322	7.71053	6.63158	7.76316	1.27869e-09	AT2G10440	NA	NA
Chr2	4016642	4016684	intron	-	AT2G10440.1	Chr2	4016289	4017073	38	0.515358	0.166667	0.559322	7.71053	6.63158	7.76316	1.27869e-09	AT2G10440	NA	NA
Chr2	4016685	4016809	CDS	-	AT2G10440.1	Chr2	4016289	4017073	38	0.515358	0.166667	0.559322	7.71053	6.63158	7.76316	1.27869e-09	AT2G10440	NA	NA
Chr2	4016685	4016809	CDS	-	AT2G10440.2	Chr2	4016289	4017073	38	0.515358	0.166667	0.559322	7.71053	6.63158	7.76316	1.27869e-09	AT2G10440	NA	NA
Chr2	4016810	4016899	intron	-	AT2G10440.1	Chr2	4016289	4017073	38	0.515358	0.166667	0.559322	7.71053	6.63158	7.76316	1.27869e-09	AT2G10440	NA	NA
Chr2	4016810	4016899	intron	-	AT2G10440.2	Chr2	4016289	4017073	38	0.515358	0.166667	0.559322	7.71053	6.63158	7.76316	1.27869e-09	AT2G10440	NA	NA
Chr2	4016900	4017012	CDS	-	AT2G10440.1	Chr2	4016289	4017073	38	0.515358	0.166667	0.559322	7.71053	6.63158	7.76316	1.27869e-09	AT2G10440	NA	NA
Chr2	4016900	4017071	CDS	-	AT2G10440.2	Chr2	4016289	4017073	38	0.515358	0.166667	0.559322	7.71053	6.63158	7.76316	1.27869e-09	AT2G10440	NA	NA
Chr2	4017013	4017321	intron	-	AT2G10440.1	Chr2	4016289	4017073	38	0.515358	0.166667	0.559322	7.71053	6.63158	7.76316	1.27869e-09	AT2G10440	NA	NA
Chr2	4017072	4017168	intron	-	AT2G10440.2	Chr2	4016289	4017073	38	0.515358	0.166667	0.559322	7.71053	6.63158	7.76316	1.27869e-09	AT2G10440	NA	NA
Chr3	9387866	9393250	LTR/Copia	+	AT3TE39220	Chr3	9392237	9392620	24	0.68	0.165289	0.736318	8.33333	5.04167	8.375	1.33504e-09	AT3TE39220	NA	NA
Chr4	6467400	6473066	LTR/Copia	+	AT4TE27640	Chr4	6467998	6468517	23	0.618357	0.0210526	0.62069	9	8.26087	8.82609	1.36813e-09	AT4TE27640	NA	NA
Chr1	16038907	16045333	DNA/Harbinger	+	AT1TE52860	Chr1	16041358	16041763	22	0.570136	0.0782123	0.56383	10.0455	8.13636	8.54545	1.38238e-09	AT1TE52860	NA	NA
Chr1	16041655	16041714	CDS	+	AT1G42680.1	Chr1	16041358	16041763	22	0.570136	0.0782123	0.56383	10.0455	8.13636	8.54545	1.38238e-09	AT1G42680	protein_coding_gene	P-loop containing nucleoside triphosphate hydrolases superfamily protein
Chr1	16041715	16041861	intron	+	AT1G42680.1	Chr1	16041358	16041763	22	0.570136	0.0782123	0.56383	10.0455	8.13636	8.54545	1.38238e-09	AT1G42680	protein_coding_gene	P-loop containing nucleoside triphosphate hydrolases superfamily protein
Chr1	11643050	11643410	intron	+	AT1G32270.1	Chr1	11643331	11643807	21	0.651613	0.047619	0.712575	7.38095	6	7.95238	1.39478e-09	AT1G32270	protein_coding_gene	syntaxin, putative
Chr1	11643411	11643504	CDS	+	AT1G32270.1	Chr1	11643331	11643807	21	0.651613	0.047619	0.712575	7.38095	6	7.95238	1.39478e-09	AT1G32270	protein_coding_gene	syntaxin, putative
Chr1	11643505	11643633	intron	+	AT1G32270.1	Chr1	11643331	11643807	21	0.651613	0.047619	0.712575	7.38095	6	7.95238	1.39478e-09	AT1G32270	protein_coding_gene	syntaxin, putative
Chr1	11643634	11643773	CDS	+	AT1G32270.1	Chr1	11643331	11643807	21	0.651613	0.047619	0.712575	7.38095	6	7.95238	1.39478e-09	AT1G32270	protein_coding_gene	syntaxin, putative
Chr1	11643774	11643965	intron	+	AT1G32270.1	Chr1	11643331	11643807	21	0.651613	0.047619	0.712575	7.38095	6	7.95238	1.39478e-09	AT1G32270	protein_coding_gene	syntaxin, putative
Chr4	1976921	1989658	DNA/MuDR	-	AT4TE09480	Chr4	1977043	1977539	22	0.561856	0.0634921	0.60241	8.81818	5.72727	7.54545	1.42774e-09	AT4TE09480	NA	NA
Chr4	1977282	1977376	intron	+	AT4G04130.1	Chr4	1977043	1977539	22	0.561856	0.0634921	0.60241	8.81818	5.72727	7.54545	1.42774e-09	AT4G04130	transposable_element_gene	transposable element gene
Chr4	1977506	1977612	intron	+	AT4G04130.1	Chr4	1977043	1977539	22	0.561856	0.0634921	0.60241	8.81818	5.72727	7.54545	1.42774e-09	AT4G04130	transposable_element_gene	transposable element gene
Chr5	10894252	10894754	DNA/HAT	-	AT5TE39590	Chr5	10894269	10894765	21	0.624309	0.0697674	0.571429	8.61905	8.19048	8.66667	1.43749e-09	AT5TE39590	NA	NA
Chr2	1210367	1211792	DNA/MuDR	+	AT2TE05455	Chr2	1210699	1211170	31	0.3663	0.0745098	0.369004	8.80645	8.22581	8.74194	1.73871e-09	AT2TE05455	NA	NA
Chr5	9948569	9948729	RC/Helitron	+	AT5TE36225	Chr5	9948595	9949076	22	0.587912	0.0875	0.661017	8.27273	7.27273	8.04545	1.83805e-09	AT5TE36225	NA	NA
Chr3	8374198	8374284	intron	+	AT3G23380.1	Chr3	8374197	8374698	23	0.536585	0.0280374	0.67364	10.6957	9.30435	10.3913	1.84959e-09	AT3G23380	protein_coding_gene	ROP-interactive CRIB motif-containing protein 5
Chr3	8374285	8374707	CDS	+	AT3G23380.1	Chr3	8374197	8374698	23	0.536585	0.0280374	0.67364	10.6957	9.30435	10.3913	1.84959e-09	AT3G23380	protein_coding_gene	ROP-interactive CRIB motif-containing protein 5
Chr3	8374425	8375424	upstream	+	AT3G23390.1	Chr3	8374197	8374698	23	0.536585	0.0280374	0.67364	10.6957	9.30435	10.3913	1.84959e-09	AT3G23390	protein_coding_gene	Zinc-binding ribosomal protein family protein
Chr2	9187491	9191654	LTR/Copia	-	AT2TE38900	Chr2	9188624	9189450	29	0.573944	0.205128	0.64311	9.7931	6.72414	9.75862	1.96936e-09	AT2TE38900	NA	NA
Chr4	14398053	14399410	CDS	-	AT4G29200.1	Chr4	14398791	14399372	21	0.567227	0.109589	0.68932	11.3333	6.95238	9.80952	1.98628e-09	AT4G29200	protein_coding_gene	Beta-galactosidase related protein
Chr1	17360725	17365909	LTR/Copia	+	AT1TE57530	Chr1	17361694	17362078	21	0.591743	0.0273224	0.61	10.381	8.71429	9.52381	2.0448e-09	AT1TE57530	NA	NA
Chr1	17676785	17681202	LTR/Copia	-	AT1TE58700	Chr1	17678566	17679144	34	0.615385	0.308642	0.720339	9.17647	7.14706	6.94118	2.1667e-09	AT1TE58700	NA	NA
Chr2	6134198	6136290	LINE/L1	+	AT2TE24955	Chr2	6135907	6136436	25	0.42132	0.0457143	0.488688	7.88	7	8.84	2.23742e-09	AT2TE24955	NA	NA
Chr2	6136291	6139069	LINE/L1	+	AT2TE24960	Chr2	6135907	6136436	25	0.42132	0.0457143	0.488688	7.88	7	8.84	2.23742e-09	AT2TE24960	NA	NA
Chr2	3234485	3237359	RC/Helitron	-	AT2TE13970	Chr2	3235980	3236328	20	0.693182	0.0833333	0.69	8.8	7.2	10	2.50356e-09	AT2TE13970	NA	NA
Chr5	10981288	10984141	RC/Helitron	-	AT5TE39940	Chr5	10983925	10984695	28	0.382671	0.0846561	0.415459	9.89286	6.75	7.39286	2.62521e-09	AT5TE39940	NA	NA
Chr5	10984142	10984461	RC/Helitron	-	AT5TE39945	Chr5	10983925	10984695	28	0.382671	0.0846561	0.415459	9.89286	6.75	7.39286	2.62521e-09	AT5TE39945	NA	NA
Chr2	5852698	5857427	LTR/Copia	+	AT2TE23855	Chr2	5854109	5854648	24	0.518135	0.108974	0.543689	8.04167	6.5	8.58333	2.93435e-09	AT2TE23855	NA	NA
Chr4	10050385	10050737	intron	+	AT4G18150.1	Chr4	10050545	10051100	20	0.566667	0.0559441	0.681818	9	7.15	7.7	3.10785e-09	AT4G18150	protein_coding_gene	Kinase-related protein of unknown function (DUF1296)
Chr4	10050738	10050781	CDS	+	AT4G18150.1	Chr4	10050545	10051100	20	0.566667	0.0559441	0.681818	9	7.15	7.7	3.10785e-09	AT4G18150	protein_coding_gene	Kinase-related protein of unknown function (DUF1296)
Chr4	10050782	10050891	intron	+	AT4G18150.1	Chr4	10050545	10051100	20	0.566667	0.0559441	0.681818	9	7.15	7.7	3.10785e-09	AT4G18150	protein_coding_gene	Kinase-related protein of unknown function (DUF1296)
Chr4	10050892	10051003	CDS	+	AT4G18150.1	Chr4	10050545	10051100	20	0.566667	0.0559441	0.681818	9	7.15	7.7	3.10785e-09	AT4G18150	protein_coding_gene	Kinase-related protein of unknown function (DUF1296)
Chr4	10051004	10051112	intron	+	AT4G18150.1	Chr4	10050545	10051100	20	0.566667	0.0559441	0.681818	9	7.15	7.7	3.10785e-09	AT4G18150	protein_coding_gene	Kinase-related protein of unknown function (DUF1296)
Chr5	10705881	10714287	DNA/HAT	-	AT5TE38990	Chr5	10712561	10713059	20	0.611765	0.0252101	0.581921	8.5	5.95	8.85	3.13713e-09	AT5TE38990	NA	NA
Chr5	10708156	10713295	LTR/Copia	+	AT5TE38995	Chr5	10712561	10713059	20	0.611765	0.0252101	0.581921	8.5	5.95	8.85	3.13713e-09	AT5TE38995	NA	NA
Chr2	1970283	1974991	LTR/Copia	+	AT2TE09100	Chr2	1973675	1974124	19	0.433333	0.0148148	0.585034	9.47368	7.10526	7.73684	3.44726e-09	AT2TE09100	NA	NA
Chr1	8335387	8335700	CDS	+	AT1G23480.1	Chr1	8335625	8336192	19	0.060241	0.0352113	0.606218	8.73684	7.47368	10.1579	3.74285e-09	AT1G23480	protein_coding_gene	cellulose synthase-like A3
Chr1	8335387	8335700	CDS	+	AT1G23480.2	Chr1	8335625	8336192	19	0.060241	0.0352113	0.606218	8.73684	7.47368	10.1579	3.74285e-09	AT1G23480	protein_coding_gene	cellulose synthase-like A3
Chr1	8335387	8335700	CDS	+	AT1G23480.3	Chr1	8335625	8336192	19	0.060241	0.0352113	0.606218	8.73684	7.47368	10.1579	3.74285e-09	AT1G23480	protein_coding_gene	cellulose synthase-like A3
Chr1	8335701	8335786	intron	+	AT1G23480.1	Chr1	8335625	8336192	19	0.060241	0.0352113	0.606218	8.73684	7.47368	10.1579	3.74285e-09	AT1G23480	protein_coding_gene	cellulose synthase-like A3
Chr1	8335701	8335786	intron	+	AT1G23480.2	Chr1	8335625	8336192	19	0.060241	0.0352113	0.606218	8.73684	7.47368	10.1579	3.74285e-09	AT1G23480	protein_coding_gene	cellulose synthase-like A3
Chr1	8335701	8335786	intron	+	AT1G23480.3	Chr1	8335625	8336192	19	0.060241	0.0352113	0.606218	8.73684	7.47368	10.1579	3.74285e-09	AT1G23480	protein_coding_gene	cellulose synthase-like A3
Chr1	8335787	8335981	CDS	+	AT1G23480.1	Chr1	8335625	8336192	19	0.060241	0.0352113	0.606218	8.73684	7.47368	10.1579	3.74285e-09	AT1G23480	protein_coding_gene	cellulose synthase-like A3
Chr1	8335787	8335981	CDS	+	AT1G23480.2	Chr1	8335625	8336192	19	0.060241	0.0352113	0.606218	8.73684	7.47368	10.1579	3.74285e-09	AT1G23480	protein_coding_gene	cellulose synthase-like A3
Chr1	8335787	8335981	CDS	+	AT1G23480.3	Chr1	8335625	8336192	19	0.060241	0.0352113	0.606218	8.73684	7.47368	10.1579	3.74285e-09	AT1G23480	protein_coding_gene	cellulose synthase-like A3
Chr1	8335804	8336803	upstream	+	AT1G23490.1	Chr1	8335625	8336192	19	0.060241	0.0352113	0.606218	8.73684	7.47368	10.1579	3.74285e-09	AT1G23490	protein_coding_gene	ADP-ribosylation factor 1
Chr1	8335982	8336066	intron	+	AT1G23480.1	Chr1	8335625	8336192	19	0.060241	0.0352113	0.606218	8.73684	7.47368	10.1579	3.74285e-09	AT1G23480	protein_coding_gene	cellulose synthase-like A3
Chr1	8335982	8336066	intron	+	AT1G23480.2	Chr1	8335625	8336192	19	0.060241	0.0352113	0.606218	8.73684	7.47368	10.1579	3.74285e-09	AT1G23480	protein_coding_gene	cellulose synthase-like A3
Chr1	8335982	8336066	intron	+	AT1G23480.3	Chr1	8335625	8336192	19	0.060241	0.0352113	0.606218	8.73684	7.47368	10.1579	3.74285e-09	AT1G23480	protein_coding_gene	cellulose synthase-like A3
Chr1	8336067	8336229	CDS	+	AT1G23480.1	Chr1	8335625	8336192	19	0.060241	0.0352113	0.606218	8.73684	7.47368	10.1579	3.74285e-09	AT1G23480	protein_coding_gene	cellulose synthase-like A3
Chr1	8336067	8336229	CDS	+	AT1G23480.2	Chr1	8335625	8336192	19	0.060241	0.0352113	0.606218	8.73684	7.47368	10.1579	3.74285e-09	AT1G23480	protein_coding_gene	cellulose synthase-like A3
Chr1	8336067	8336229	CDS	+	AT1G23480.3	Chr1	8335625	8336192	19	0.060241	0.0352113	0.606218	8.73684	7.47368	10.1579	3.74285e-09	AT1G23480	protein_coding_gene	cellulose synthase-like A3
Chr4	5766456	5767968	CDS	+	AT4G08990.1	Chr4	5767203	5767615	20	0.488506	0.0115607	0.441176	8.7	8.65	8.5	3.80619e-09	AT4G08990	protein_coding_gene	DNA (cytosine-5-)-methyltransferase family protein
Chr5	11454991	11460345	DNA/En-Spm	+	AT5TE41420	Chr5	11458399	11459278	37	0.493506	0.179567	0.555556	10.4054	8.72973	11.1892	3.81595e-09	AT5TE41420	NA	NA
Chr2	4699596	4704004	DNA/En-Spm	-	AT2TE19540	Chr2	4700052	4700728	27	0.565217	0.2	0.641115	9.37037	6.85185	10.6296	3.88016e-09	AT2TE19540	NA	NA
Chr2	4700223	4700328	DNA/En-Spm	-	AT2TE19545	Chr2	4700052	4700728	27	0.565217	0.2	0.641115	9.37037	6.85185	10.6296	3.88016e-09	AT2TE19545	NA	NA
Chr2	5627935	5628722	CDS	+	AT2G13500.1	Chr2	5628421	5629013	22	0.6	0.0616438	0.55625	8.18182	6.63636	7.27273	3.8822e-09	AT2G13500	NA	NA
Chr2	5628723	5628869	intron	+	AT2G13500.1	Chr2	5628421	5629013	22	0.6	0.0616438	0.55625	8.18182	6.63636	7.27273	3.8822e-09	AT2G13500	NA	NA
Chr2	5628870	5629098	CDS	+	AT2G13500.1	Chr2	5628421	5629013	22	0.6	0.0616438	0.55625	8.18182	6.63636	7.27273	3.8822e-09	AT2G13500	NA	NA
Chr5	17134849	17135338	LTR/Copia	+	AT5TE61895	Chr5	17134807	17135193	20	0.766667	0.108696	0.798507	10.5	6.9	6.7	3.96962e-09	AT5TE61895	NA	NA
Chr5	17134892	17135891	upstream	+	AT5G42740.1	Chr5	17134807	17135193	20	0.766667	0.108696	0.798507	10.5	6.9	6.7	3.96962e-09	AT5G42740	protein_coding_gene	Sugar isomerase (SIS) family protein
Chr5	17135078	17136077	upstream	+	AT5G42740.1	Chr5	17134807	17135193	20	0.766667	0.108696	0.798507	10.5	6.9	6.7	3.96962e-09	AT5G42740	protein_coding_gene	Sugar isomerase (SIS) family protein
Chr3	18253839	18254838	downstream	+	AT3G49220.1	Chr3	18254620	18254995	18	0.526316	0.00892857	0.678082	7.38889	6.22222	8.11111	4.32768e-09	AT3G49220	protein_coding_gene	Plant invertase/pectin methylesterase inhibitor superfamily
Chr3	18254532	18254848	intron	+	AT3G49230.1	Chr3	18254620	18254995	18	0.526316	0.00892857	0.678082	7.38889	6.22222	8.11111	4.32768e-09	AT3G49230	NA	NA
Chr3	18254849	18254906	CDS	+	AT3G49230.1	Chr3	18254620	18254995	18	0.526316	0.00892857	0.678082	7.38889	6.22222	8.11111	4.32768e-09	AT3G49230	NA	NA
Chr3	18254907	18255484	3-UTR	+	AT3G49230.1	Chr3	18254620	18254995	18	0.526316	0.00892857	0.678082	7.38889	6.22222	8.11111	4.32768e-09	AT3G49230	NA	NA
Chr5	19829092	19830091	downstream	+	AT5G48900.1	Chr5	19830068	19830463	25	0.445736	0.0266667	0.536797	10.32	9	9.24	4.49429e-09	AT5G48900	protein_coding_gene	Pectin lyase-like superfamily protein
Chr3	13282292	13287569	LINE/L1	-	AT3TE54330	Chr3	13284726	13285236	24	0.610656	0.145455	0.634361	10.1667	9.16667	9.45833	4.53994e-09	AT3TE54330	NA	NA
Chr2	2765877	2779423	DNA/MuDR	-	AT2TE12225	Chr2	2773508	2774051	26	0.497717	0.118919	0.522843	8.42308	7.11538	7.57692	4.807e-09	AT2TE12225	NA	NA
Chr1	13966452	13967700	DNA/MuDR	-	AT1TE45845	Chr1	13967095	13967660	35	0.516014	0.152416	0.53527	8.02857	7.68571	6.88571	4.90371e-09	AT1TE45845	NA	NA
Chr3	13282292	13287569	LINE/L1	-	AT3TE54330	Chr3	13285995	13286682	29	0.53668	0.185185	0.617761	8.93103	7.44828	8.93103	5.11208e-09	AT3TE54330	NA	NA
Chr5	14113153	14118423	LTR/Copia	-	AT5TE50380	Chr5	14113510	14113898	19	0.678322	0.017094	0.714286	7.52632	6.15789	8.47368	5.44141e-09	AT5TE50380	NA	NA
Chr5	13793988	13795205	DNA/En-Spm	+	AT5TE49105	Chr5	13794413	13795040	26	0.527778	0.11	0.450382	9.69231	7.69231	10.0769	5.44302e-09	AT5TE49105	NA	NA
Chr3	14665727	14665854	CDS	-	AT3G42550.1	Chr3	14665709	14666291	26	0.361257	0.027027	0.322034	7.34615	5.69231	6.80769	5.65777e-09	AT3G42550	protein_coding_gene	Eukaryotic aspartyl protease family protein
Chr3	14665855	14665936	intron	-	AT3G42550.1	Chr3	14665709	14666291	26	0.361257	0.027027	0.322034	7.34615	5.69231	6.80769	5.65777e-09	AT3G42550	protein_coding_gene	Eukaryotic aspartyl protease family protein
Chr3	14665937	14666008	CDS	-	AT3G42550.1	Chr3	14665709	14666291	26	0.361257	0.027027	0.322034	7.34615	5.69231	6.80769	5.65777e-09	AT3G42550	protein_coding_gene	Eukaryotic aspartyl protease family protein
Chr3	14666009	14666093	intron	-	AT3G42550.1	Chr3	14665709	14666291	26	0.361257	0.027027	0.322034	7.34615	5.69231	6.80769	5.65777e-09	AT3G42550	protein_coding_gene	Eukaryotic aspartyl protease family protein
Chr3	14666094	14666160	CDS	-	AT3G42550.1	Chr3	14665709	14666291	26	0.361257	0.027027	0.322034	7.34615	5.69231	6.80769	5.65777e-09	AT3G42550	protein_coding_gene	Eukaryotic aspartyl protease family protein
Chr3	14666161	14666237	intron	-	AT3G42550.1	Chr3	14665709	14666291	26	0.361257	0.027027	0.322034	7.34615	5.69231	6.80769	5.65777e-09	AT3G42550	protein_coding_gene	Eukaryotic aspartyl protease family protein
Chr3	14666238	14666334	CDS	-	AT3G42550.1	Chr3	14665709	14666291	26	0.361257	0.027027	0.322034	7.34615	5.69231	6.80769	5.65777e-09	AT3G42550	protein_coding_gene	Eukaryotic aspartyl protease family protein
Chr3	14996747	15002203	LTR/Gypsy	+	AT3TE61145	Chr3	15001618	15002185	29	0.432653	0.0614525	0.405063	8.44828	6.17241	8.17241	5.67424e-09	AT3TE61145	NA	NA
Chr3	15001519	15001709	DNA/En-Spm	-	AT3TE61170	Chr3	15001618	15002185	29	0.432653	0.0614525	0.405063	8.44828	6.17241	8.17241	5.67424e-09	AT3TE61170	NA	NA
Chr2	2325146	2326145	downstream	+	AT2G05990.1	Chr2	2326036	2326401	19	0.484663	0.027972	0.568182	8.57895	7.52632	9.26316	5.87133e-09	AT2G05990	protein_coding_gene	NAD(P)-binding Rossmann-fold superfamily protein
Chr2	2325146	2326145	downstream	+	AT2G05990.2	Chr2	2326036	2326401	19	0.484663	0.027972	0.568182	8.57895	7.52632	9.26316	5.87133e-09	AT2G05990	protein_coding_gene	NAD(P)-binding Rossmann-fold superfamily protein
Chr2	2325529	2327251	RC/Helitron	+	AT2TE10735	Chr2	2326036	2326401	19	0.484663	0.027972	0.568182	8.57895	7.52632	9.26316	5.87133e-09	AT2TE10735	NA	NA
Chr2	2325751	2326878	RC/Helitron	+	AT2TE10740	Chr2	2326036	2326401	19	0.484663	0.027972	0.568182	8.57895	7.52632	9.26316	5.87133e-09	AT2TE10740	NA	NA
Chr2	2325984	2326425	intron	+	AT2G05995.1	Chr2	2326036	2326401	19	0.484663	0.027972	0.568182	8.57895	7.52632	9.26316	5.87133e-09	AT2G05995	other_RNA	other RNA
Chr2	19219915	19220914	downstream	-	AT2G46770.1	Chr2	19220247	19220579	19	0.626943	0.0955056	0.748815	10.1579	9.36842	11.1053	6.09097e-09	AT2G46770	protein_coding_gene	NAC (No Apical Meristem) domain transcriptional regulator superfamily protein
Chr2	5239616	5245608	LINE/L1	-	AT2TE21380	Chr2	5241554	5241998	20	0.616541	0.0396825	0.585938	6.65	6.3	6.4	6.2528e-09	AT2TE21380	NA	NA
Chr4	10992995	10998057	LTR/Copia	+	AT4TE50435	Chr4	10993365	10993764	19	0.730496	0.0530973	0.698795	7.42105	5.94737	8.73684	6.54175e-09	AT4TE50435	NA	NA
Chr3	22232184	22236792	intron	-	AT3G60164.1	Chr3	22232425	22232920	21	0.537143	0.0239521	0.600985	8.33333	7.95238	9.66667	7.32721e-09	AT3G60164	pseudogene	Pseudogene of AT3G60966; protein binding / zinc ion binding
Chr3	22232307	22236742	LTR/Copia	+	AT3TE90530	Chr3	22232425	22232920	21	0.537143	0.0239521	0.600985	8.33333	7.95238	9.66667	7.32721e-09	AT3TE90530	NA	NA
Chr1	13336749	13339481	LTR/Gypsy	+	AT1TE43605	Chr1	13337675	13338150	21	0.460733	0.0789474	0.527778	9.09524	7.2381	8.57143	7.78631e-09	AT1TE43605	NA	NA
Chr5	14259954	14264628	LINE/L1	-	AT5TE50965	Chr5	14262115	14262592	24	0.618182	0.192	0.601093	6.875	5.20833	7.625	7.9094e-09	AT5TE50965	NA	NA
Chr5	13114534	13117643	LTR/Copia	+	AT5TE46670	Chr5	13114820	13115311	22	0.482955	0.0507614	0.522523	8	8.95455	10.0909	8.21638e-09	AT5TE46670	NA	NA
Chr3	11793558	11798453	DNA/MuDR	+	AT3TE49090	Chr3	11795452	11796057	24	0.61991	0.180412	0.558233	9.20833	8.08333	10.375	8.52095e-09	AT3TE49090	NA	NA
Chr2	4110946	4115694	LTR/Copia	+	AT2TE17380	Chr2	4113044	4113586	29	0.56917	0.161616	0.587097	8.72414	6.82759	10.6897	9.20965e-09	AT2TE17380	NA	NA
Chr2	5145643	5146994	LTR/Gypsy	+	AT2TE21090	Chr2	5146738	5147184	22	0.612565	0.150376	0.657534	8.68182	6.04545	6.63636	9.55129e-09	AT2TE21090	NA	NA
Chr2	5146995	5147184	DNA/MuDR	+	AT2TE21095	Chr2	5146738	5147184	22	0.612565	0.150376	0.657534	8.68182	6.04545	6.63636	9.55129e-09	AT2TE21095	NA	NA
Chr2	4275616	4282080	LTR/Copia	-	AT2TE17985	Chr2	4280814	4281524	32	0.593284	0.253165	0.65	8.375	7.40625	9.375	1.04284e-08	AT2TE17985	NA	NA
Chr4	5110651	5116411	RC/Helitron	+	AT4TE21220	Chr4	5116318	5116979	23	0.531496	0.104396	0.582915	11.0435	7.91304	8.65217	1.06013e-08	AT4TE21220	NA	NA
Chr4	5116412	5119752	LTR/Gypsy	+	AT4TE21255	Chr4	5116318	5116979	23	0.531496	0.104396	0.582915	11.0435	7.91304	8.65217	1.06013e-08	AT4TE21255	NA	NA
Chr2	8269646	8274938	LINE/L1	-	AT2TE34410	Chr2	8273476	8274047	22	0.488152	0.0225989	0.603093	9.59091	8.04545	8.81818	1.08689e-08	AT2TE34410	NA	NA
Chr2	2844764	2849742	LTR/Copia	-	AT2TE12470	Chr2	2847237	2847731	20	0.553191	0.0125	0.560241	9.4	8	8.3	1.09577e-08	AT2TE12470	NA	NA
Chr1	6009291	6014091	LTR/Copia	-	AT1TE19430	Chr1	6011911	6012309	18	0.502703	0.0390625	0.581395	10.2778	7.11111	9.55556	1.1972e-08	AT1TE19430	NA	NA
Chr5	8400176	8400294	LTR/Copia	+	AT5TE30370	Chr5	8400141	8400699	20	0.621795	0.0496454	0.507353	7.8	7.05	6.8	1.22024e-08	AT5TE30370	NA	NA
Chr5	8400295	8400680	LTR/Copia	-	AT5TE30375	Chr5	8400141	8400699	20	0.621795	0.0496454	0.507353	7.8	7.05	6.8	1.22024e-08	AT5TE30375	NA	NA
Chr2	1955831	1956539	DNA/Pogo	-	AT2TE09020	Chr2	1956534	1956773	21	0.633333	0.0634921	0.574324	8.57143	6	7.04762	1.2388e-08	AT2TE09020	NA	NA
Chr2	1956270	1956807	intron	-	AT2G05360.1	Chr2	1956534	1956773	21	0.633333	0.0634921	0.574324	8.57143	6	7.04762	1.2388e-08	AT2G05360	NA	NA
Chr2	1956540	1956637	DNA/MuDR	-	AT2TE09025	Chr2	1956534	1956773	21	0.633333	0.0634921	0.574324	8.57143	6	7.04762	1.2388e-08	AT2TE09025	NA	NA
Chr2	1607032	1607739	LTR/Copia	-	AT2TE07415	Chr2	1607265	1607718	21	0.608696	0.109091	0.562842	10.9524	7.85714	8.71429	1.24707e-08	AT2TE07415	NA	NA
Chr2	7006419	7007822	DNA/Harbinger	+	AT2TE28555	Chr2	7006675	7007074	20	0.35689	0.0238095	0.348276	14.15	10.5	14.5	1.25462e-08	AT2TE28555	NA	NA
Chr4	2205874	2214903	LTR/Copia	+	AT4TE10345	Chr4	2207327	2207797	18	0.691099	0.015748	0.658537	10.6111	7.05556	11.3889	1.26727e-08	AT4TE10345	NA	NA
Chr3	16691858	16697595	LTR/Copia	-	AT3TE67635	Chr3	16692665	16693321	28	0.628019	0.206897	0.656522	7.39286	6.21429	8.21429	1.34352e-08	AT3TE67635	NA	NA
Chr5	9710859	9712772	DNA/MuDR	-	AT5TE35265	Chr5	9710971	9711543	20	0.572072	0.182927	0.684211	11.1	8.2	9.5	1.36262e-08	AT5TE35265	NA	NA
Chr2	2844764	2849742	LTR/Copia	-	AT2TE12470	Chr2	2848960	2849511	21	0.624454	0.107143	0.661836	10.9048	8	9.85714	1.44688e-08	AT2TE12470	NA	NA
Chr5	10970598	10971220	intron	+	AT5G28930.1	Chr5	10971159	10971799	25	0.385246	0.0432432	0.460094	9.76	7.4	8.52	1.45676e-08	AT5G28930	transposable_element_gene	transposable element gene
Chr5	10971300	10971389	intron	+	AT5G28930.1	Chr5	10971159	10971799	25	0.385246	0.0432432	0.460094	9.76	7.4	8.52	1.45676e-08	AT5G28930	transposable_element_gene	transposable element gene
Chr5	10971510	10971579	intron	+	AT5G28930.1	Chr5	10971159	10971799	25	0.385246	0.0432432	0.460094	9.76	7.4	8.52	1.45676e-08	AT5G28930	transposable_element_gene	transposable element gene
Chr5	10971637	10972124	intron	+	AT5G28930.1	Chr5	10971159	10971799	25	0.385246	0.0432432	0.460094	9.76	7.4	8.52	1.45676e-08	AT5G28930	transposable_element_gene	transposable element gene
Chr2	5631378	5636318	LINE/L1	-	AT2TE22740	Chr2	5632189	5632555	18	0.633588	0.0384615	0.580645	7.27778	5.77778	6.88889	1.45765e-08	AT2TE22740	NA	NA
Chr3	20652710	20653709	upstream	+	AT3G55665.1	Chr3	20653701	20654094	21	0.52657	0.0408163	0.497207	9.85714	7	8.52381	1.51248e-08	AT3G55665	protein_coding_gene	Plant self-incompatibility protein S1 family
Chr3	20653690	20653710	5-UTR	+	AT3G55665.1	Chr3	20653701	20654094	21	0.52657	0.0408163	0.497207	9.85714	7	8.52381	1.51248e-08	AT3G55665	protein_coding_gene	Plant self-incompatibility protein S1 family
Chr3	20653711	20654217	CDS	+	AT3G55665.1	Chr3	20653701	20654094	21	0.52657	0.0408163	0.497207	9.85714	7	8.52381	1.51248e-08	AT3G55665	protein_coding_gene	Plant self-incompatibility protein S1 family
Chr3	9011212	9017189	LINE/L1	-	AT3TE37690	Chr3	9014551	9015011	25	0.494444	0.110169	0.586022	7.2	4.72	7.44	1.5711e-08	AT3TE37690	NA	NA
Chr4	5039047	5043756	LTR/Copia	-	AT4TE21050	Chr4	5042418	5043004	21	0.59447	0.0962963	0.614583	10.3333	6.42857	9.14286	1.57123e-08	AT4TE21050	NA	NA
Chr4	2279754	2286684	LTR/Copia	-	AT4TE10590	Chr4	2283255	2283779	26	0.634454	0.192708	0.601533	9.15385	7.38462	10.0385	1.57217e-08	AT4TE10590	NA	NA
Chr5	10977504	10979825	RC/Helitron	-	AT5TE39935	Chr5	10977550	10978307	36	0.484746	0.140625	0.490637	8.19444	7.11111	7.41667	1.65321e-08	AT5TE39935	NA	NA
Chr1	17520594	17525125	LTR/Copia	+	AT1TE58075	Chr1	17524366	17524733	17	0.726562	0.0659341	0.841379	7.52941	5.35294	8.52941	1.71641e-08	AT1TE58075	NA	NA
Chr1	17524435	17525434	upstream	+	AT1G47655.1	Chr1	17524366	17524733	17	0.726562	0.0659341	0.841379	7.52941	5.35294	8.52941	1.71641e-08	AT1G47655	protein_coding_gene	Dof-type zinc finger DNA-binding family protein
Chr5	19193265	19193533	intron	+	AT5G47280.1	Chr5	19193345	19194057	24	0.685714	0.197183	0.582822	7.29167	5.91667	6.79167	1.72144e-08	AT5G47280	protein_coding_gene	ADR1-like 3
Chr5	19193534	19193904	CDS	+	AT5G47280.1	Chr5	19193345	19194057	24	0.685714	0.197183	0.582822	7.29167	5.91667	6.79167	1.72144e-08	AT5G47280	protein_coding_gene	ADR1-like 3
Chr5	19193905	19193986	intron	+	AT5G47280.1	Chr5	19193345	19194057	24	0.685714	0.197183	0.582822	7.29167	5.91667	6.79167	1.72144e-08	AT5G47280	protein_coding_gene	ADR1-like 3
Chr5	19193987	19194342	CDS	+	AT5G47280.1	Chr5	19193345	19194057	24	0.685714	0.197183	0.582822	7.29167	5.91667	6.79167	1.72144e-08	AT5G47280	protein_coding_gene	ADR1-like 3
Chr5	9979367	9981875	LTR/Copia	-	AT5TE36330	Chr5	9981622	9982193	24	0.411458	0.037594	0.48503	8	5.54167	6.95833	1.76838e-08	AT5TE36330	NA	NA
Chr5	9981876	9983227	LTR/Copia	-	AT5TE36335	Chr5	9981622	9982193	24	0.411458	0.037594	0.48503	8	5.54167	6.95833	1.76838e-08	AT5TE36335	NA	NA
Chr5	10981288	10984141	RC/Helitron	-	AT5TE39940	Chr5	10981860	10982486	31	0.471861	0.16	0.544643	7.45161	6.45161	7.22581	1.78869e-08	AT5TE39940	NA	NA
Chr5	10705881	10714287	DNA/HAT	-	AT5TE38990	Chr5	10709183	10709643	19	0.451777	0.0347222	0.544503	10.3684	7.57895	10.0526	1.89239e-08	AT5TE38990	NA	NA
Chr5	10708156	10713295	LTR/Copia	+	AT5TE38995	Chr5	10709183	10709643	19	0.451777	0.0347222	0.544503	10.3684	7.57895	10.0526	1.89239e-08	AT5TE38995	NA	NA
Chr5	13253681	13258509	LTR/Copia	-	AT5TE47100	Chr5	13257209	13257702	22	0.677165	0.157895	0.649425	5.77273	5.18182	7.90909	1.90579e-08	AT5TE47100	NA	NA
Chr2	12659555	12659710	CDS	-	AT2G29605.1	Chr2	12659562	12660015	19	0.595745	0.0672269	0.696203	7.42105	6.26316	8.31579	2.01553e-08	AT2G29605	protein_coding_gene	Plant protein 1589 of unknown function
Chr2	12659711	12659792	intron	-	AT2G29605.1	Chr2	12659562	12660015	19	0.595745	0.0672269	0.696203	7.42105	6.26316	8.31579	2.01553e-08	AT2G29605	protein_coding_gene	Plant protein 1589 of unknown function
Chr2	12659793	12659898	CDS	-	AT2G29605.1	Chr2	12659562	12660015	19	0.595745	0.0672269	0.696203	7.42105	6.26316	8.31579	2.01553e-08	AT2G29605	protein_coding_gene	Plant protein 1589 of unknown function
Chr2	12659899	12660014	intron	-	AT2G29605.1	Chr2	12659562	12660015	19	0.595745	0.0672269	0.696203	7.42105	6.26316	8.31579	2.01553e-08	AT2G29605	protein_coding_gene	Plant protein 1589 of unknown function
Chr1	13417657	13421488	DNA/MuDR	-	AT1TE43880	Chr1	13419113	13419768	24	0.517241	0.13587	0.600791	10.875	7.66667	10.5417	2.03305e-08	AT1TE43880	NA	NA
Chr2	2932276	2934859	LINE/L1	-	AT2TE12810	Chr2	2934526	2934828	20	0.626263	0.0486111	0.584158	9.9	7.2	10.1	2.04456e-08	AT2TE12810	NA	NA
Chr3	9692213	9697528	LTR/Copia	-	AT3TE40420	Chr3	9697285	9697755	24	0.669643	0.209677	0.634783	9.33333	7.75	9.58333	2.10686e-08	AT3TE40420	NA	NA
Chr3	9697667	9697984	LINE/L1	+	AT3TE40425	Chr3	9697285	9697755	24	0.669643	0.209677	0.634783	9.33333	7.75	9.58333	2.10686e-08	AT3TE40425	NA	NA
Chr3	14666883	14666987	intron	-	AT3G42550.1	Chr3	14666969	14667490	23	0.562232	0.0591398	0.532609	10.1304	8.08696	8	2.12048e-08	AT3G42550	protein_coding_gene	Eukaryotic aspartyl protease family protein
Chr3	14666988	14667095	CDS	-	AT3G42550.1	Chr3	14666969	14667490	23	0.562232	0.0591398	0.532609	10.1304	8.08696	8	2.12048e-08	AT3G42550	protein_coding_gene	Eukaryotic aspartyl protease family protein
Chr3	14667096	14667815	intron	-	AT3G42550.1	Chr3	14666969	14667490	23	0.562232	0.0591398	0.532609	10.1304	8.08696	8	2.12048e-08	AT3G42550	protein_coding_gene	Eukaryotic aspartyl protease family protein
Chr5	2257474	2262961	Unassigned	-	AT5TE08220	Chr5	2262470	2262851	26	0.62	0.113772	0.61194	7.69231	6.42308	7.73077	2.15997e-08	AT5TE08220	NA	NA
Chr5	19497435	19497659	DNA/HAT	-	AT5TE70160	Chr5	19497152	19497637	22	0.449735	0.0693642	0.414508	8.59091	7.86364	8.77273	2.17456e-08	AT5TE70160	NA	NA
Chr5	12536849	12536956	DNA/MuDR	-	AT5TE44395	Chr5	12536181	12536872	28	0.568182	0.209559	0.627986	9.42857	9.71429	10.4643	2.25958e-08	AT5TE44395	NA	NA
Chr4	9801110	9801812	intron	-	AT4G17590.1	Chr4	9801724	9802071	22	0.531646	0.0396825	0.522293	7.18182	5.72727	7.13636	2.28537e-08	AT4G17590	NA	NA
Chr4	9801110	9801812	intron	-	AT4G17590.2	Chr4	9801724	9802071	22	0.531646	0.0396825	0.522293	7.18182	5.72727	7.13636	2.28537e-08	AT4G17590	NA	NA
Chr4	9801813	9801890	CDS	-	AT4G17590.1	Chr4	9801724	9802071	22	0.531646	0.0396825	0.522293	7.18182	5.72727	7.13636	2.28537e-08	AT4G17590	NA	NA
Chr4	9801813	9801890	CDS	-	AT4G17590.2	Chr4	9801724	9802071	22	0.531646	0.0396825	0.522293	7.18182	5.72727	7.13636	2.28537e-08	AT4G17590	NA	NA
Chr4	9801891	9801967	intron	-	AT4G17590.1	Chr4	9801724	9802071	22	0.531646	0.0396825	0.522293	7.18182	5.72727	7.13636	2.28537e-08	AT4G17590	NA	NA
Chr4	9801891	9801967	intron	-	AT4G17590.2	Chr4	9801724	9802071	22	0.531646	0.0396825	0.522293	7.18182	5.72727	7.13636	2.28537e-08	AT4G17590	NA	NA
Chr4	9801968	9802036	CDS	-	AT4G17590.1	Chr4	9801724	9802071	22	0.531646	0.0396825	0.522293	7.18182	5.72727	7.13636	2.28537e-08	AT4G17590	NA	NA
Chr4	9801968	9802036	CDS	-	AT4G17590.2	Chr4	9801724	9802071	22	0.531646	0.0396825	0.522293	7.18182	5.72727	7.13636	2.28537e-08	AT4G17590	NA	NA
Chr4	9802037	9802119	intron	-	AT4G17590.1	Chr4	9801724	9802071	22	0.531646	0.0396825	0.522293	7.18182	5.72727	7.13636	2.28537e-08	AT4G17590	NA	NA
Chr4	9802037	9802119	intron	-	AT4G17590.2	Chr4	9801724	9802071	22	0.531646	0.0396825	0.522293	7.18182	5.72727	7.13636	2.28537e-08	AT4G17590	NA	NA
Chr2	7224083	7229123	LTR/Copia	-	AT2TE29450	Chr2	7224570	7224932	19	0.734177	0.0842105	0.728682	8.31579	5	6.78947	2.30388e-08	AT2TE29450	NA	NA
Chr3	11116001	11120736	LTR/Copia	-	AT3TE46245	Chr3	11118711	11119023	18	0.48855	0.0222222	0.56391	7.27778	5	7.38889	2.32956e-08	AT3TE46245	NA	NA
Chr2	7232310	7237512	LINE/L1	-	AT2TE29460	Chr2	7234257	7234547	19	0.640288	0.0606061	0.73494	7.31579	5.21053	8.73684	2.49901e-08	AT2TE29460	NA	NA
Chr3	13962975	13963163	DNA/En-Spm	-	AT3TE57315	Chr3	13963029	13963532	24	0.474104	0.0892857	0.488136	10.4583	11.6667	12.2917	2.56935e-08	AT3TE57315	NA	NA
Chr2	9187491	9191654	LTR/Copia	-	AT2TE38900	Chr2	9189777	9190119	21	0.585492	0.136364	0.695	9.19048	7.33333	9.52381	2.67405e-08	AT2TE38900	NA	NA
Chr1	15772984	15790135	RC/Helitron	+	AT1TE51985	Chr1	15789540	15790115	26	0.545833	0.168478	0.540541	9.23077	7.07692	7.11538	2.7129e-08	AT1TE51985	NA	NA
Chr1	9368344	9373306	LTR/Copia	-	AT1TE30195	Chr1	9370612	9371140	24	0.565657	0.109489	0.579208	8.25	5.70833	8.41667	2.83227e-08	AT1TE30195	NA	NA
Chr3	12905319	12906523	DNA/MuDR	+	AT3TE52985	Chr3	12905890	12906325	21	0.271523	0.0340909	0.310526	7.19048	8.38095	9.04762	2.9082e-08	AT3TE52985	NA	NA
Chr1	18053194	18054217	LTR/Copia	-	AT1TE59860	Chr1	18053582	18054041	19	0.482517	0.0215054	0.625	7.52632	4.89474	6.31579	2.91254e-08	AT1TE59860	NA	NA
Chr4	14531600	14531835	CDS	-	AT4G29654.1	Chr4	14531764	14532215	18	0.631902	0.0327869	0.576159	9.05556	6.77778	8.38889	2.93768e-08	AT4G29654	protein_coding_gene	Protein kinase superfamily protein
Chr4	14531836	14531910	intron	-	AT4G29654.1	Chr4	14531764	14532215	18	0.631902	0.0327869	0.576159	9.05556	6.77778	8.38889	2.93768e-08	AT4G29654	protein_coding_gene	Protein kinase superfamily protein
Chr4	14531911	14532050	CDS	-	AT4G29654.1	Chr4	14531764	14532215	18	0.631902	0.0327869	0.576159	9.05556	6.77778	8.38889	2.93768e-08	AT4G29654	protein_coding_gene	Protein kinase superfamily protein
Chr4	14532051	14532141	intron	-	AT4G29654.1	Chr4	14531764	14532215	18	0.631902	0.0327869	0.576159	9.05556	6.77778	8.38889	2.93768e-08	AT4G29654	protein_coding_gene	Protein kinase superfamily protein
Chr4	14532142	14532213	CDS	-	AT4G29654.1	Chr4	14531764	14532215	18	0.631902	0.0327869	0.576159	9.05556	6.77778	8.38889	2.93768e-08	AT4G29654	protein_coding_gene	Protein kinase superfamily protein
Chr4	14532214	14532424	intron	-	AT4G29654.1	Chr4	14531764	14532215	18	0.631902	0.0327869	0.576159	9.05556	6.77778	8.38889	2.93768e-08	AT4G29654	protein_coding_gene	Protein kinase superfamily protein
Chr2	2935656	2938179	LTR/Copia	+	AT2TE12815	Chr2	2937272	2937754	22	0.435556	0.0601852	0.566372	10.2273	9.81818	10.2727	3.01189e-08	AT2TE12815	NA	NA
Chr3	11115384	11115526	RathE1_cons	-	AT3TE46240	Chr3	11115520	11116000	20	0.658824	0.0697674	0.668919	8.5	6.45	7.4	3.06888e-08	AT3TE46240	NA	NA
Chr5	10755540	10760141	DNA/Harbinger	-	AT5TE39140	Chr5	10757566	10757937	18	0.391753	0.0733333	0.518293	10.7778	8.33333	9.11111	3.07676e-08	AT5TE39140	NA	NA
Chr2	4256383	4261369	LINE/L1	+	AT2TE17935	Chr2	4258330	4258954	22	0.648352	0.176101	0.614213	8.27273	7.22727	8.95455	3.11074e-08	AT2TE17935	NA	NA
Chr2	3916678	3919158	RC/Helitron	+	AT2TE16705	Chr2	3916808	3917278	23	0.50463	0.121019	0.525424	9.3913	6.82609	7.69565	3.12664e-08	AT2TE16705	NA	NA
Chr2	3520787	3520929	intron	+	AT2G07680.1	Chr2	3520787	3521384	22	0.519231	0.0387597	0.536913	7.09091	5.86364	6.77273	3.1564e-08	AT2G07680	protein_coding_gene	multidrug resistance-associated protein 11
Chr2	3520930	3521022	CDS	+	AT2G07680.1	Chr2	3520787	3521384	22	0.519231	0.0387597	0.536913	7.09091	5.86364	6.77273	3.1564e-08	AT2G07680	protein_coding_gene	multidrug resistance-associated protein 11
Chr2	3521023	3521091	intron	+	AT2G07680.1	Chr2	3520787	3521384	22	0.519231	0.0387597	0.536913	7.09091	5.86364	6.77273	3.1564e-08	AT2G07680	protein_coding_gene	multidrug resistance-associated protein 11
Chr2	3521092	3521202	CDS	+	AT2G07680.1	Chr2	3520787	3521384	22	0.519231	0.0387597	0.536913	7.09091	5.86364	6.77273	3.1564e-08	AT2G07680	protein_coding_gene	multidrug resistance-associated protein 11
Chr2	3521203	3521450	intron	+	AT2G07680.1	Chr2	3520787	3521384	22	0.519231	0.0387597	0.536913	7.09091	5.86364	6.77273	3.1564e-08	AT2G07680	protein_coding_gene	multidrug resistance-associated protein 11
Chr2	3521216	3521389	LINE/L1	-	AT2TE15350	Chr2	3520787	3521384	22	0.519231	0.0387597	0.536913	7.09091	5.86364	6.77273	3.1564e-08	AT2TE15350	NA	NA
Chr3	15280255	15289098	RC/Helitron	+	AT3TE62100	Chr3	15280879	15281331	20	0.458599	0.0212766	0.482517	7.85	7.05	7.15	3.32938e-08	AT3TE62100	NA	NA
Chr3	15280957	15281039	intron	+	AT3G43330.1	Chr3	15280879	15281331	20	0.458599	0.0212766	0.482517	7.85	7.05	7.15	3.32938e-08	AT3G43330	transposable_element_gene	transposable element gene
Chr3	15281330	15281389	intron	+	AT3G43330.1	Chr3	15280879	15281331	20	0.458599	0.0212766	0.482517	7.85	7.05	7.15	3.32938e-08	AT3G43330	transposable_element_gene	transposable element gene
Chr3	14996747	15002203	LTR/Gypsy	+	AT3TE61145	Chr3	14997087	14997548	20	0.545455	0.0877193	0.542636	7.15	5.7	6.45	3.41556e-08	AT3TE61145	NA	NA
Chr3	14997442	14997476	DNA/En-Spm	-	AT3TE61150	Chr3	14997087	14997548	20	0.545455	0.0877193	0.542636	7.15	5.7	6.45	3.41556e-08	AT3TE61150	NA	NA
Chr3	14997477	14997989	DNA/En-Spm	-	AT3TE61155	Chr3	14997087	14997548	20	0.545455	0.0877193	0.542636	7.15	5.7	6.45	3.41556e-08	AT3TE61155	NA	NA
Chr1	7766429	7766583	SINE	+	AT1TE24975	Chr1	7766133	7766544	18	0.551724	0.0113636	0.530726	8.05556	9.77778	9.94444	3.45162e-08	AT1TE24975	NA	NA
Chr2	3804225	3808132	DNA/En-Spm	-	AT2TE16365	Chr2	3806888	3807325	19	0.471503	0.0621469	0.570513	10.1579	9.31579	8.21053	3.47671e-08	AT2TE16365	NA	NA
Chr2	3806895	3806930	DNA/En-Spm	-	AT2TE16380	Chr2	3806888	3807325	19	0.471503	0.0621469	0.570513	10.1579	9.31579	8.21053	3.47671e-08	AT2TE16380	NA	NA
Chr2	5631378	5636318	LINE/L1	-	AT2TE22740	Chr2	5635398	5635695	18	0.675497	0.0990099	0.708029	8.38889	5.61111	7.61111	3.54097e-08	AT2TE22740	NA	NA
Chr3	12972386	12976659	RC/Helitron	-	AT3TE53185	Chr3	12975276	12975785	16	0.404959	0.104167	0.610619	7.5625	6	7.0625	3.79064e-08	AT3TE53185	NA	NA
Chr3	12975078	12975320	intron	-	AT3G31980.1	Chr3	12975276	12975785	16	0.404959	0.104167	0.610619	7.5625	6	7.0625	3.79064e-08	AT3G31980	transposable_element_gene	transposable element gene
Chr3	12975546	12975643	intron	-	AT3G31980.1	Chr3	12975276	12975785	16	0.404959	0.104167	0.610619	7.5625	6	7.0625	3.79064e-08	AT3G31980	transposable_element_gene	transposable element gene
Chr4	2802625	2803777	DNA/MuDR	+	AT4TE13150	Chr4	2802954	2803445	22	0.78673	0.294118	0.78866	9.59091	7.72727	8.81818	4.03804e-08	AT4TE13150	NA	NA
Chr2	3722410	3725766	LINE/L1	-	AT2TE16160	Chr2	3724506	3725055	26	0.389163	0.101124	0.556122	7.80769	6.84615	7.53846	4.06857e-08	AT2TE16160	NA	NA
Chr5	9249017	9253967	DNA/MuDR	+	AT5TE33455	Chr5	9249761	9250447	36	0.560117	0.219298	0.62973	9.47222	9.5	10.2778	4.57882e-08	AT5TE33455	NA	NA
Chr4	7012954	7013953	downstream	-	AT4G11610.1	Chr4	7013195	7013549	17	0.463277	0.0352941	0.565217	10.4118	10	12.1765	4.71621e-08	AT4G11610	protein_coding_gene	C2 calcium/lipid-binding plant phosphoribosyltransferase family protein
Chr4	10992995	10998057	LTR/Copia	+	AT4TE50435	Chr4	10995966	10996219	18	0.685714	0.0353982	0.694805	7.77778	6.27778	8.55556	4.79237e-08	AT4TE50435	NA	NA
Chr3	15280255	15289098	RC/Helitron	+	AT3TE62100	Chr3	15284406	15284921	21	0.647436	0.138554	0.532609	7.42857	7.90476	8.7619	4.95262e-08	AT3TE62100	NA	NA
Chr3	15284860	15284919	CDS	-	AT3G43340.1	Chr3	15284406	15284921	21	0.647436	0.138554	0.532609	7.42857	7.90476	8.7619	4.95262e-08	AT3G43340	protein_coding_gene	Pseudouridine synthase family protein
Chr3	15284920	15285239	intron	-	AT3G43340.1	Chr3	15284406	15284921	21	0.647436	0.138554	0.532609	7.42857	7.90476	8.7619	4.95262e-08	AT3G43340	protein_coding_gene	Pseudouridine synthase family protein
Chr5	10350375	10356319	LINE/L1	-	AT5TE37800	Chr5	10352933	10353458	25	0.544304	0.155738	0.606936	6.32	4.88	6.92	5.11038e-08	AT5TE37800	NA	NA
Chr1	9581006	9581412	intron	+	AT1G27570.1	Chr1	9581220	9581673	24	0.651064	0.291139	0.760766	9.79167	6.58333	8.70833	5.14511e-08	AT1G27570	protein_coding_gene	phosphatidylinositol 3- and 4-kinase family protein
Chr1	9581006	9581412	intron	+	AT1G27570.2	Chr1	9581220	9581673	24	0.651064	0.291139	0.760766	9.79167	6.58333	8.70833	5.14511e-08	AT1G27570	protein_coding_gene	phosphatidylinositol 3- and 4-kinase family protein
Chr1	9581413	9582375	CDS	+	AT1G27570.1	Chr1	9581220	9581673	24	0.651064	0.291139	0.760766	9.79167	6.58333	8.70833	5.14511e-08	AT1G27570	protein_coding_gene	phosphatidylinositol 3- and 4-kinase family protein
Chr1	9581413	9582375	CDS	+	AT1G27570.2	Chr1	9581220	9581673	24	0.651064	0.291139	0.760766	9.79167	6.58333	8.70833	5.14511e-08	AT1G27570	protein_coding_gene	phosphatidylinositol 3- and 4-kinase family protein
Chr4	1852288	1853681	RC/Helitron	+	AT4TE09105	Chr4	1852338	1852825	19	0.587571	0.0833333	0.633094	9.31579	6.31579	7.31579	5.17517e-08	AT4TE09105	NA	NA
Chr4	1852502	1852581	intron	+	AT4G03916.1	Chr4	1852338	1852825	19	0.587571	0.0833333	0.633094	9.31579	6.31579	7.31579	5.17517e-08	AT4G03916	transposable_element_gene	transposable element gene
Chr1	13751045	13757082	RC/Helitron	+	AT1TE45080	Chr1	13753042	13753262	18	0.664384	0.143885	0.715447	8.11111	7.72222	6.83333	5.39393e-08	AT1TE45080	NA	NA
Chr2	6053994	6054993	upstream	-	AT2G14285.1	Chr2	6054728	6055199	20	0.392593	0.0265487	0.48366	6.75	5.65	7.65	5.58705e-08	AT2G14285	protein_coding_gene	Small nuclear ribonucleoprotein family protein
Chr4	3472402	3481430	DNA/En-Spm	+	AT4TE15685	Chr4	3473990	3474548	25	0.46875	0.11976	0.586826	8.96	6.68	6.68	5.74651e-08	AT4TE15685	NA	NA
Chr2	15879655	15880654	downstream	+	AT2G37940.1	Chr2	15880393	15880733	21	0.488263	0.0904762	0.565217	10.1429	10	8.7619	5.83802e-08	AT2G37940	protein_coding_gene	Arabidopsis Inositol phosphorylceramide synthase 2
Chr2	15880072	15880552	DNA/HAT	-	AT2TE71040	Chr2	15880393	15880733	21	0.488263	0.0904762	0.565217	10.1429	10	8.7619	5.83802e-08	AT2TE71040	NA	NA
Chr2	12449212	12454226	LINE/L1	-	AT2TE54360	Chr2	12451834	12452352	24	0.505208	0.0858896	0.55618	8	6.79167	7.41667	6.25412e-08	AT2TE54360	NA	NA
Chr2	183328	184327	upstream	-	AT2G01420.1	Chr2	184025	184718	27	0.541284	0.0458716	0.454106	8.07407	8.07407	7.66667	6.422e-08	AT2G01420	protein_coding_gene	Auxin efflux carrier family protein
Chr2	183328	184327	upstream	-	AT2G01420.2	Chr2	184025	184718	27	0.541284	0.0458716	0.454106	8.07407	8.07407	7.66667	6.422e-08	AT2G01420	protein_coding_gene	Auxin efflux carrier family protein
Chr2	184205	184466	intron	+	AT2G01422.2	Chr2	184025	184718	27	0.541284	0.0458716	0.454106	8.07407	8.07407	7.66667	6.422e-08	AT2G01422	NA	NA
Chr3	15960175	15964927	LTR/Copia	+	AT3TE64600	Chr3	15964088	15964483	23	0.497674	0.139896	0.57619	9.34783	8.3913	9.13043	6.68244e-08	AT3TE64600	NA	NA
Chr2	17337766	17342488	LINE/L1	+	AT2TE78210	Chr2	17341833	17342308	24	0.661376	0.186335	0.636364	7.875	6.70833	7.33333	6.72188e-08	AT2TE78210	NA	NA
Chr4	2205874	2214903	LTR/Copia	+	AT4TE10345	Chr4	2206836	2207129	18	0.428571	0.00609756	0.477612	11.2778	9.11111	7.44444	6.80567e-08	AT4TE10345	NA	NA
Chr4	5965692	5970900	LTR/Copia	+	AT4TE25100	Chr4	5968468	5968840	17	0.65	0.0482759	0.648936	10.5882	8.52941	11.0588	7.05012e-08	AT4TE25100	NA	NA
Chr2	2236526	2240578	LTR/Copia	-	AT2TE10355	Chr2	2237499	2238069	18	0.639175	0.145695	0.702564	10.7778	8.38889	10.8333	7.06707e-08	AT2TE10355	NA	NA
Chr2	1781545	1786790	LTR/Gypsy	+	AT2TE08225	Chr2	1783199	1783702	23	0.609626	0.169935	0.621118	8.13043	6.65217	7	7.12042e-08	AT2TE08225	NA	NA
Chr4	1937972	1938971	upstream	-	AT4G04030.1	Chr4	1938377	1938911	23	0.607656	0.112782	0.530928	9.08696	5.78261	8.43478	7.19246e-08	AT4G04030	protein_coding_gene	ovate family protein 9
Chr4	1938191	1938478	LINE/L1	-	AT4TE09360	Chr4	1938377	1938911	23	0.607656	0.112782	0.530928	9.08696	5.78261	8.43478	7.19246e-08	AT4TE09360	NA	NA
Chr3	15493533	15499326	LINE/L1	-	AT3TE62785	Chr3	15496415	15497012	28	0.621908	0.280543	0.644628	10.1071	7.89286	8.64286	7.51326e-08	AT3TE62785	NA	NA
Chr2	7006419	7007822	DNA/Harbinger	+	AT2TE28555	Chr2	7007615	7008074	19	0.575843	0.108392	0.602941	18.7368	15.0526	17.8947	8.00853e-08	AT2TE28555	NA	NA
Chr3	13499676	13500221	CDS	+	AT3G32960.1	Chr3	13499330	13499809	22	0.591133	0.121622	0.550802	9.22727	6.72727	8.5	8.07637e-08	AT3G32960	protein_coding_gene	Domain of unknown function (DUF1985)
Chr1	13098280	13102833	LTR/Copia	+	AT1TE42800	Chr1	13099720	13100181	17	0.61745	0.0116959	0.561576	8.76471	10.0588	11.9412	8.08451e-08	AT1TE42800	NA	NA
Chr5	15601038	15601490	LTR/Copia	-	AT5TE56415	Chr5	15601247	15601560	19	0.449664	0.0466667	0.572368	7.84211	7.89474	8	8.14653e-08	AT5TE56415	NA	NA
Chr3	15050898	15057898	DNA/MuDR	-	AT3TE61335	Chr3	15054854	15055199	20	0.560284	0.111111	0.664122	7.05	5.85	6.55	8.36048e-08	AT3TE61335	NA	NA
Chr2	7782807	7783730	CDS	+	AT2G17920.1	Chr2	7783333	7783713	14	0.556604	0	0.844444	7.57143	5.42857	6.42857	8.71221e-08	AT2G17920	protein_coding_gene	nucleic acid binding;zinc ion binding
Chr2	7783453	7784452	downstream	-	AT2G17930.1	Chr2	7783333	7783713	14	0.556604	0	0.844444	7.57143	5.42857	6.42857	8.71221e-08	AT2G17930	protein_coding_gene	Phosphatidylinositol 3- and 4-kinase family protein with FAT domain
Chr4	5039047	5043756	LTR/Copia	-	AT4TE21050	Chr4	5043313	5043864	25	0.580786	0.196629	0.582915	9.16	7.12	7.96	8.73406e-08	AT4TE21050	NA	NA
Chr4	5043757	5057115	LTR/Gypsy	-	AT4TE21055	Chr4	5043313	5043864	25	0.580786	0.196629	0.582915	9.16	7.12	7.96	8.73406e-08	AT4TE21055	NA	NA
Chr5	10705881	10714287	DNA/HAT	-	AT5TE38990	Chr5	10710880	10711266	17	0.5311	0.0578035	0.57	12.2941	10.1765	11.7647	9.11009e-08	AT5TE38990	NA	NA
Chr5	10708156	10713295	LTR/Copia	+	AT5TE38995	Chr5	10710880	10711266	17	0.5311	0.0578035	0.57	12.2941	10.1765	11.7647	9.11009e-08	AT5TE38995	NA	NA
Chr2	4452529	4457021	DNA/MuDR	+	AT2TE18695	Chr2	4453077	4453620	22	0.5	0.0939597	0.579235	6.81818	6.77273	8.31818	9.44886e-08	AT2TE18695	NA	NA
Chr1	13410458	13415144	LINE/L1	-	AT1TE43865	Chr1	13412200	13412495	16	0.551724	0.0648148	0.618644	7.25	6.75	7.375	9.48534e-08	AT1TE43865	NA	NA
Chr4	9732597	9737732	LTR/Copia	-	AT4TE44080	Chr4	9732954	9733320	17	0.643836	0.0444444	0.683333	8.58824	5.29412	7.05882	1.00149e-07	AT4TE44080	NA	NA
Chr2	9187491	9191654	LTR/Copia	-	AT2TE38900	Chr2	9190880	9191557	27	0.679842	0.273171	0.679245	9.37037	7.59259	7.85185	1.0016e-07	AT2TE38900	NA	NA
Chr2	4818884	4822042	LTR/Copia	+	AT2TE19995	Chr2	4818886	4819317	21	0.564246	0.166667	0.632353	8.52381	6.85714	6.47619	1.02365e-07	AT2TE19995	NA	NA
Chr1	6009291	6014091	LTR/Copia	-	AT1TE19430	Chr1	6012544	6013105	17	0.541237	0.0197368	0.627451	11.4118	8.94118	12	1.06684e-07	AT1TE19430	NA	NA
Chr3	11697283	11702258	LTR/Copia	+	AT3TE48590	Chr3	11699185	11699807	21	0.380682	0.0692308	0.502674	8.38095	6.19048	8.90476	1.08292e-07	AT3TE48590	NA	NA
Chr1	13199077	13199695	DNA/Harbinger	-	AT1TE43080	Chr1	13199567	13199954	19	0.579208	0.155556	0.689441	10.6316	7.10526	8.47368	1.08572e-07	AT1TE43080	NA	NA
Chr1	13199408	13199626	intron	-	AT1G35663.1	Chr1	13199567	13199954	19	0.579208	0.155556	0.689441	10.6316	7.10526	8.47368	1.08572e-07	AT1G35663	transposable_element_gene	transposable element gene
Chr1	13199828	13201183	RC/Helitron	+	AT1TE43085	Chr1	13199567	13199954	19	0.579208	0.155556	0.689441	10.6316	7.10526	8.47368	1.08572e-07	AT1TE43085	NA	NA
Chr5	4213506	4213630	RC/Helitron	-	AT5TE15245	Chr5	4213135	4213530	18	0.519231	0.0568182	0.450237	11.5556	9.77778	11.7222	1.12986e-07	AT5TE15245	NA	NA
Chr1	25449592	25450104	CDS	-	AT1G67870.1	Chr1	25449898	25450166	18	0.623457	0.0315789	0.578947	9	5.27778	7.38889	1.15147e-07	AT1G67870	protein_coding_gene	glycine-rich protein
Chr1	25450105	25450615	intron	-	AT1G67870.1	Chr1	25449898	25450166	18	0.623457	0.0315789	0.578947	9	5.27778	7.38889	1.15147e-07	AT1G67870	protein_coding_gene	glycine-rich protein
Chr2	2075338	2080606	LTR/Gypsy	-	AT2TE09500	Chr2	2079909	2080188	18	0.538961	0.0852713	0.670659	8.55556	7.16667	9.27778	1.17984e-07	AT2TE09500	NA	NA
Chr1	15872971	15879296	DNA/MuDR	+	AT1TE52220	Chr1	15874159	15874683	20	0.574713	0.185897	0.648045	8.7	7.8	8.95	1.24176e-07	AT1TE52220	NA	NA
Chr3	16691858	16697595	LTR/Copia	-	AT3TE67635	Chr3	16694096	16694522	23	0.606178	0.255556	0.62585	11.2609	7.82609	12.7826	1.28628e-07	AT3TE67635	NA	NA
Chr3	13544041	13546418	DNA/MuDR	+	AT3TE55140	Chr3	13546360	13547108	25	0.470297	0.197183	0.597015	8.08	8.52	8.04	1.29928e-07	AT3TE55140	NA	NA
Chr3	13546421	13549011	LTR/Gypsy	+	AT3TE55145	Chr3	13546360	13547108	25	0.470297	0.197183	0.597015	8.08	8.52	8.04	1.29928e-07	AT3TE55145	NA	NA
Chr4	2597002	2602174	LTR/Copia	-	AT4TE12175	Chr4	2600327	2600655	16	0.632353	0.0291262	0.684783	8.5	6.4375	11.5	1.31621e-07	AT4TE12175	NA	NA
Chr2	4249408	4250358	LTR/Gypsy	-	AT2TE17905	Chr2	4249914	4250471	22	0.546961	0.153005	0.571429	8.22727	8.31818	9.54545	1.35139e-07	AT2TE17905	NA	NA
Chr2	4250386	4250545	LTR/Gypsy	-	AT2TE17910	Chr2	4249914	4250471	22	0.546961	0.153005	0.571429	8.22727	8.31818	9.54545	1.35139e-07	AT2TE17910	NA	NA
Chr3	11522654	11522728	intron	+	AT3G29660.1	Chr3	11522549	11523034	18	0.567073	0.075	0.626506	9.11111	6.66667	9.22222	1.37827e-07	AT3G29660	transposable_element_gene	transposable element gene
Chr3	11522905	11523019	intron	+	AT3G29660.1	Chr3	11522549	11523034	18	0.567073	0.075	0.626506	9.11111	6.66667	9.22222	1.37827e-07	AT3G29660	transposable_element_gene	transposable element gene
Chr4	3718217	3720028	LTR/Gypsy	-	AT4TE16460	Chr4	3718227	3718672	24	0.451977	0.100719	0.550265	7.375	5.79167	7.875	1.37932e-07	AT4TE16460	NA	NA
Chr4	3718591	3719180	LTR/Gypsy	-	AT4TE16465	Chr4	3718227	3718672	24	0.451977	0.100719	0.550265	7.375	5.79167	7.875	1.37932e-07	AT4TE16465	NA	NA
Chr2	1804017	1821233	RC/Helitron	-	AT2TE08320	Chr2	1804814	1805396	23	0.353933	0.0751445	0.492228	7.73913	7.52174	8.3913	1.39249e-07	AT2TE08320	NA	NA
Chr2	529108	530107	downstream	+	AT2G02100.1	Chr2	530038	530404	18	0.722892	0.304878	0.778523	9.22222	9.11111	8.27778	1.39406e-07	AT2G02100	protein_coding_gene	low-molecular-weight cysteine-rich 69
Chr2	529423	530422	downstream	-	AT2G02103.1	Chr2	530038	530404	18	0.722892	0.304878	0.778523	9.22222	9.11111	8.27778	1.39406e-07	AT2G02103	NA	NA
Chr2	530240	530423	3-UTR	-	AT2G02103.1	Chr2	530038	530404	18	0.722892	0.304878	0.778523	9.22222	9.11111	8.27778	1.39406e-07	AT2G02103	NA	NA
Chr2	5387018	5388591	LINE/L1	+	AT2TE21815	Chr2	5388202	5388672	19	0.536723	0.0810811	0.489209	9.31579	7.78947	7.31579	1.40748e-07	AT2TE21815	NA	NA
Chr2	5388592	5388864	LINE/L1	+	AT2TE21820	Chr2	5388202	5388672	19	0.536723	0.0810811	0.489209	9.31579	7.78947	7.31579	1.40748e-07	AT2TE21820	NA	NA
Chr3	12919568	12927695	DNA/En-Spm	-	AT3TE53045	Chr3	12922466	12922804	23	0.445693	0.0886525	0.44697	11.6087	12.2609	11.4783	1.41464e-07	AT3TE53045	NA	NA
Chr5	13537916	13538986	LTR/Gypsy	+	AT5TE48030	Chr5	13538101	13538562	20	0.639098	0.205357	0.649007	6.65	5.6	7.55	1.42811e-07	AT5TE48030	NA	NA
Chr1	15795675	15799512	DNA/MuDR	+	AT1TE52020	Chr1	15797807	15798311	20	0.440678	0.0756303	0.581197	8.85	5.95	5.85	1.4785e-07	AT1TE52020	NA	NA
Chr3	11579596	11580330	CDS	-	AT3G29750.1	Chr3	11580167	11580670	20	0.412556	0.137143	0.556213	11.15	8.75	8.45	1.5451e-07	AT3G29750	protein_coding_gene	Eukaryotic aspartyl protease family protein
Chr3	11580331	11580407	intron	-	AT3G29750.1	Chr3	11580167	11580670	20	0.412556	0.137143	0.556213	11.15	8.75	8.45	1.5451e-07	AT3G29750	protein_coding_gene	Eukaryotic aspartyl protease family protein
Chr3	11580408	11580599	CDS	-	AT3G29750.1	Chr3	11580167	11580670	20	0.412556	0.137143	0.556213	11.15	8.75	8.45	1.5451e-07	AT3G29750	protein_coding_gene	Eukaryotic aspartyl protease family protein
Chr1	14277550	14282137	RC/Helitron	-	AT1TE46830	Chr1	14279101	14279596	28	0.587755	0.253886	0.639024	8.75	6.89286	7.32143	1.58145e-07	AT1TE46830	NA	NA
Chr3	13973823	13976102	DNA/MuDR	+	AT3TE57360	Chr3	13973859	13974390	21	0.338308	0.0775194	0.467949	9.57143	6.14286	7.42857	1.62079e-07	AT3TE57360	NA	NA
Chr5	6433630	6438776	LTR/Copia	-	AT5TE23285	Chr5	6434516	6434828	16	0.622951	0.0379747	0.669903	7.625	4.9375	6.4375	1.66546e-07	AT5TE23285	NA	NA
Chr5	15646196	15651172	LTR/Copia	-	AT5TE56585	Chr5	15647297	15647590	15	0.676768	0.0106383	0.775281	6.6	6.26667	5.93333	1.71212e-07	AT5TE56585	NA	NA
Chr2	2844764	2849742	LTR/Copia	-	AT2TE12470	Chr2	2846764	2847111	15	0.610465	0.0150376	0.522059	11.4667	8.86667	9.06667	1.74883e-07	AT2TE12470	NA	NA
Chr2	6433986	6439753	LINE/L1	+	AT2TE26275	Chr2	6436208	6436728	24	0.539749	0.18018	0.581673	9.95833	9.25	10.4583	1.75299e-07	AT2TE26275	NA	NA
Chr1	13098280	13102833	LTR/Copia	+	AT1TE42800	Chr1	13100314	13100751	18	0.48731	0.0310559	0.571429	10.9444	8.94444	9.33333	1.75901e-07	AT1TE42800	NA	NA
Chr5	10826125	10826574	CDS	+	AT5G28810.1	Chr5	10826520	10827199	30	0.546559	0.165254	0.518868	8.23333	7.86667	7.06667	1.82165e-07	AT5G28810	protein_coding_gene	Domain of unknown function (DUF1985)
Chr5	10826584	10827795	DNA/MuDR	-	AT5TE39350	Chr5	10826520	10827199	30	0.546559	0.165254	0.518868	8.23333	7.86667	7.06667	1.82165e-07	AT5TE39350	NA	NA
Chr2	5623087	5627316	LINE/L1	+	AT2TE22725	Chr2	5624266	5624644	18	0.62585	0.116788	0.716312	8.16667	7.61111	7.83333	1.84683e-07	AT2TE22725	NA	NA
Chr3	16831486	16831542	CDS	-	AT3G45800.1	Chr3	16831514	16831976	18	0.426036	0.0555556	0.420382	9.38889	6	8.72222	1.88471e-07	AT3G45800	protein_coding_gene	Plant protein 1589 of unknown function
Chr3	16831543	16831620	intron	-	AT3G45800.1	Chr3	16831514	16831976	18	0.426036	0.0555556	0.420382	9.38889	6	8.72222	1.88471e-07	AT3G45800	protein_coding_gene	Plant protein 1589 of unknown function
Chr3	16831621	16831726	CDS	-	AT3G45800.1	Chr3	16831514	16831976	18	0.426036	0.0555556	0.420382	9.38889	6	8.72222	1.88471e-07	AT3G45800	protein_coding_gene	Plant protein 1589 of unknown function
Chr3	16831727	16831834	intron	-	AT3G45800.1	Chr3	16831514	16831976	18	0.426036	0.0555556	0.420382	9.38889	6	8.72222	1.88471e-07	AT3G45800	protein_coding_gene	Plant protein 1589 of unknown function
Chr3	16831835	16832206	CDS	-	AT3G45800.1	Chr3	16831514	16831976	18	0.426036	0.0555556	0.420382	9.38889	6	8.72222	1.88471e-07	AT3G45800	protein_coding_gene	Plant protein 1589 of unknown function
Chr3	14266781	14270210	DNA/En-Spm	-	AT3TE58635	Chr3	14269689	14270060	24	0.45	0.0646766	0.432099	8.33333	8.375	10.125	1.92646e-07	AT3TE58635	NA	NA
Chr3	6432499	6432623	intron	-	AT3G18700.1	Chr3	6432502	6432856	16	0.523438	0.0333333	0.537931	8	7.5	9.0625	1.94475e-07	AT3G18700	NA	NA
Chr3	6432624	6432677	CDS	-	AT3G18700.1	Chr3	6432502	6432856	16	0.523438	0.0333333	0.537931	8	7.5	9.0625	1.94475e-07	AT3G18700	NA	NA
Chr3	6432678	6432763	intron	-	AT3G18700.1	Chr3	6432502	6432856	16	0.523438	0.0333333	0.537931	8	7.5	9.0625	1.94475e-07	AT3G18700	NA	NA
Chr3	6432764	6432904	CDS	-	AT3G18700.1	Chr3	6432502	6432856	16	0.523438	0.0333333	0.537931	8	7.5	9.0625	1.94475e-07	AT3G18700	NA	NA
Chr5	13941660	13947804	DNA/MuDR	-	AT5TE49700	Chr5	13946699	13947267	19	0.591549	0.165289	0.616883	7.47368	6.36842	8.10526	2.0536e-07	AT5TE49700	NA	NA
Chr1	7969360	7974384	LINE/L1	+	AT1TE25645	Chr1	7972194	7972450	17	0.598639	0.0537634	0.619403	8.64706	5.47059	7.88235	2.05568e-07	AT1TE25645	NA	NA
Chr1	15639888	15641102	LTR/Gypsy	+	AT1TE51485	Chr1	15640516	15640940	22	0.572193	0.183206	0.589286	8.5	5.95455	7.63636	2.05897e-07	AT1TE51485	NA	NA
Chr2	6578798	6585272	DNA/MuDR	+	AT2TE26865	Chr2	6582326	6582666	24	0.412698	0.0612245	0.52809	7.875	6.125	7.41667	2.07385e-07	AT2TE26865	NA	NA
Chr2	12449212	12454226	LINE/L1	-	AT2TE54360	Chr2	12453352	12453791	19	0.602941	0.0743802	0.670807	7.15789	6.36842	8.47368	2.08954e-07	AT2TE54360	NA	NA
Chr2	243803	249210	LINE/L1	-	AT2TE01000	Chr2	247732	248067	17	0.448485	0.00653595	0.496644	9.70588	9	8.76471	2.1379e-07	AT2TE01000	NA	NA
Chr5	18207840	18209024	CDS	+	AT5G45095.1	Chr5	18208209	18208530	18	0.50289	0.023622	0.531034	9.61111	7.05556	8.05556	2.17007e-07	AT5G45095	NA	NA
Chr1	23568784	23569783	upstream	+	AT1G63550.1	Chr1	23569166	23569448	16	0.423841	0.025	0.433333	9.4375	7.5	9.375	2.26731e-07	AT1G63550	protein_coding_gene	Receptor-like protein kinase-related family protein
Chr1	23569166	23569494	CDS	+	AT1G63540.1	Chr1	23569166	23569448	16	0.423841	0.025	0.433333	9.4375	7.5	9.375	2.26731e-07	AT1G63540	protein_coding_gene	hydroxyproline-rich glycoprotein family protein
Chr3	13209956	13212638	DNA/En-Spm	+	AT3TE54005	Chr3	13210062	13210917	32	0.5	0.132653	0.519149	7.9375	6.125	7.34375	2.3134e-07	AT3TE54005	NA	NA
Chr3	9975450	9975664	CDS	-	AT3G27040.1	Chr3	9975453	9975666	14	0.510791	0.0206186	0.744681	9.92857	6.92857	10.0714	2.3254e-07	AT3G27040	protein_coding_gene	Meprin and TRAF (MATH) homology domain-containing protein
Chr3	9975665	9975810	intron	-	AT3G27040.1	Chr3	9975453	9975666	14	0.510791	0.0206186	0.744681	9.92857	6.92857	10.0714	2.3254e-07	AT3G27040	protein_coding_gene	Meprin and TRAF (MATH) homology domain-containing protein
Chr1	7747160	7747312	intron	+	AT1G22000.1	Chr1	7747263	7747626	17	0.442953	0.0183486	0.537879	8.76471	6.41176	7.76471	2.32783e-07	AT1G22000	protein_coding_gene	F-box and Leucine Rich Repeat domains containing protein, FBD
Chr1	7747160	7748159	downstream	+	AT1G22000.1	Chr1	7747263	7747626	17	0.442953	0.0183486	0.537879	8.76471	6.41176	7.76471	2.32783e-07	AT1G22000	protein_coding_gene	F-box and Leucine Rich Repeat domains containing protein, FBD
Chr1	7747313	7747355	3-UTR	+	AT1G22000.1	Chr1	7747263	7747626	17	0.442953	0.0183486	0.537879	8.76471	6.41176	7.76471	2.32783e-07	AT1G22000	protein_coding_gene	F-box and Leucine Rich Repeat domains containing protein, FBD
Chr1	7747356	7747514	intron	+	AT1G22000.1	Chr1	7747263	7747626	17	0.442953	0.0183486	0.537879	8.76471	6.41176	7.76471	2.32783e-07	AT1G22000	protein_coding_gene	F-box and Leucine Rich Repeat domains containing protein, FBD
Chr1	7747356	7748355	downstream	+	AT1G22000.1	Chr1	7747263	7747626	17	0.442953	0.0183486	0.537879	8.76471	6.41176	7.76471	2.32783e-07	AT1G22000	protein_coding_gene	F-box and Leucine Rich Repeat domains containing protein, FBD
Chr1	7747515	7747784	3-UTR	+	AT1G22000.1	Chr1	7747263	7747626	17	0.442953	0.0183486	0.537879	8.76471	6.41176	7.76471	2.32783e-07	AT1G22000	protein_coding_gene	F-box and Leucine Rich Repeat domains containing protein, FBD
Chr2	5600342	5605593	LINE/L1	-	AT2TE22635	Chr2	5602150	5602466	15	0.68254	0.0123457	0.584906	8.4	5.4	7.06667	2.33408e-07	AT2TE22635	NA	NA
Chr4	2064098	2068830	LTR/Copia	-	AT4TE09800	Chr4	2067331	2067682	16	0.546053	0.0422535	0.552239	9.5	8.875	8.375	2.34224e-07	AT4TE09800	NA	NA
Chr1	22231070	22232772	LINE/L1	-	AT1TE73425	Chr1	22232261	22232408	14	0.34	0.0344828	0.510204	7.14286	6.21429	7	2.36511e-07	AT1TE73425	NA	NA
Chr2	3292366	3293365	downstream	+	AT2G07681.1	Chr2	3292729	3293203	30	0.144633	0.0426099	0.133022	29.5	25.0333	28.5667	2.39533e-07	AT2G07681	protein_coding_gene	Cytochrome C assembly protein
Chr3	10224572	10224947	CDS	-	AT3G27600.1	Chr3	10224929	10225427	20	0.68323	0.152318	0.720497	8.05	7.55	8.05	2.41856e-07	AT3G27600	protein_coding_gene	SWAP (Suppressor-of-White-APricot)/surp RNA-binding domain-containing protein
Chr3	10224727	10225726	downstream	-	AT3G27610.1	Chr3	10224929	10225427	20	0.68323	0.152318	0.720497	8.05	7.55	8.05	2.41856e-07	AT3G27610	protein_coding_gene	Nucleotidylyl transferase superfamily protein
Chr3	10224727	10225726	downstream	-	AT3G27610.2	Chr3	10224929	10225427	20	0.68323	0.152318	0.720497	8.05	7.55	8.05	2.41856e-07	AT3G27610	protein_coding_gene	Nucleotidylyl transferase superfamily protein
Chr5	12657433	12657741	CDS	-	AT5G33393.1	Chr5	12657589	12657788	15	0.542636	0.0493827	0.608333	8.6	5.4	8	2.42531e-07	AT5G33393	NA	NA
Chr5	12657742	12657832	intron	-	AT5G33393.1	Chr5	12657589	12657788	15	0.542636	0.0493827	0.608333	8.6	5.4	8	2.42531e-07	AT5G33393	NA	NA
Chr1	13968110	13979021	LINE/L1	-	AT1TE45855	Chr1	13968750	13969291	21	0.4375	0.0666667	0.455696	8.38095	6.42857	7.52381	2.4354e-07	AT1TE45855	NA	NA
Chr5	2441252	2443636	LTR/Copia	+	AT5TE08870	Chr5	2442813	2443201	15	0.821429	0.0384615	0.870229	11.2	6.93333	8.73333	2.4718e-07	AT5TE08870	NA	NA
Chr3	15065526	15065683	DNA/En-Spm	+	AT3TE61395	Chr3	15065651	15066291	26	0.392739	0.101587	0.439628	11.6538	12.1154	12.4231	2.50093e-07	AT3TE61395	NA	NA
Chr3	15065684	15066137	DNA/MuDR	-	AT3TE61400	Chr3	15065651	15066291	26	0.392739	0.101587	0.439628	11.6538	12.1154	12.4231	2.50093e-07	AT3TE61400	NA	NA
Chr3	15066254	15066391	DNA/MuDR	+	AT3TE61405	Chr3	15065651	15066291	26	0.392739	0.101587	0.439628	11.6538	12.1154	12.4231	2.50093e-07	AT3TE61405	NA	NA
Chr4	5344167	5345365	DNA/MuDR	-	AT4TE22255	Chr4	5344457	5345040	32	0.361486	0.080402	0.310638	9.25	6.21875	7.34375	2.66002e-07	AT4TE22255	NA	NA
Chr2	2536602	2537526	DNA/MuDR	-	AT2TE11490	Chr2	2536636	2537204	24	0.362745	0.0742857	0.310734	8.5	7.29167	7.375	2.69465e-07	AT2TE11490	NA	NA
Chr2	3234188	3234484	RC/Helitron	-	AT2TE13965	Chr2	3233806	3234280	19	0.449664	0.107143	0.513889	7.84211	5.89474	7.57895	2.82441e-07	AT2TE13965	NA	NA
Chr3	21322656	21327536	LINE/L1	+	AT3TE86800	Chr3	21325690	21326062	15	0.695312	0.015748	0.701613	8.53333	8.46667	8.26667	2.88008e-07	AT3TE86800	NA	NA
Chr2	4547737	4558524	RC/Helitron	+	AT2TE18975	Chr2	4551084	4551436	18	0.443609	0.064	0.521739	7.38889	6.94444	6.38889	2.88483e-07	AT2TE18975	NA	NA
Chr2	1970283	1974991	LTR/Copia	+	AT2TE09100	Chr2	1970675	1971385	22	0.473684	0.111111	0.446512	11.2273	10.2273	9.77273	2.94508e-07	AT2TE09100	NA	NA
Chr5	12332624	12390254	intron	+	AT5G32690.1	Chr5	12359601	12360215	25	0.565854	0.212121	0.569149	8.2	6.6	7.52	2.97869e-07	AT5G32690	pseudogene	Pseudogene of AT2G29880
Chr5	12353642	12361415	DNA/En-Spm	-	AT5TE43855	Chr5	12359601	12360215	25	0.565854	0.212121	0.569149	8.2	6.6	7.52	2.97869e-07	AT5TE43855	NA	NA
Chr5	9698722	9698952	RC/Helitron	+	AT5TE35180	Chr5	9698778	9699337	20	0.512658	0.145985	0.632353	7.9	6.85	6.8	3.07495e-07	AT5TE35180	NA	NA
Chr5	9698953	9702596	RC/Helitron	+	AT5TE35185	Chr5	9698778	9699337	20	0.512658	0.145985	0.632353	7.9	6.85	6.8	3.07495e-07	AT5TE35185	NA	NA
Chr2	3234485	3237359	RC/Helitron	-	AT2TE13970	Chr2	3236685	3236979	19	0.435484	0.0254237	0.432927	6.52632	6.21053	8.63158	3.08797e-07	AT2TE13970	NA	NA
Chr5	9393064	9394101	CDS	-	AT5G26580.1	Chr5	9393099	9393568	19	0.621429	0.147059	0.565217	7.36842	7.15789	7.26316	3.13175e-07	AT5G26580	protein_coding_gene	AGAMOUS-like-34
Chr2	7777248	7782174	LINE/L1	+	AT2TE32120	Chr2	7778084	7778426	18	0.539568	0.0333333	0.662162	7.72222	6.66667	8.22222	3.20218e-07	AT2TE32120	NA	NA
Chr2	7778346	7778427	LINE/L1	+	AT2TE32125	Chr2	7778084	7778426	18	0.539568	0.0333333	0.662162	7.72222	6.66667	8.22222	3.20218e-07	AT2TE32125	NA	NA
Chr1	16488384	16489383	upstream	-	AT1G43710.1	Chr1	16488959	16489326	16	0.648045	0.0930233	0.730061	11.1875	8.0625	10.1875	3.26718e-07	AT1G43710	protein_coding_gene	Pyridoxal phosphate (PLP)-dependent transferases superfamily protein
Chr1	16488880	16491737	LTR/Copia	-	AT1TE54400	Chr1	16488959	16489326	16	0.648045	0.0930233	0.730061	11.1875	8.0625	10.1875	3.26718e-07	AT1TE54400	NA	NA
Chr4	3813478	3819747	LTR/Gypsy	-	AT4TE16815	Chr4	3815892	3816458	29	0.360902	0.146893	0.521912	9.17241	6.10345	8.65517	3.27066e-07	AT4TE16815	NA	NA
Chr4	3816166	3817904	DNA/MuDR	+	AT4TE16820	Chr4	3815892	3816458	29	0.360902	0.146893	0.521912	9.17241	6.10345	8.65517	3.27066e-07	AT4TE16820	NA	NA
Chr5	10929631	10930630	downstream	-	AT5G28910.1	Chr5	10930183	10930557	19	0.423529	0.0382166	0.268908	8.94737	8.26316	6.26316	3.33692e-07	AT5G28910	NA	NA
Chr5	10929631	10930630	downstream	-	AT5G28910.2	Chr5	10930183	10930557	19	0.423529	0.0382166	0.268908	8.94737	8.26316	6.26316	3.33692e-07	AT5G28910	NA	NA
Chr5	10929902	10930901	downstream	+	AT5G28900.1	Chr5	10930183	10930557	19	0.423529	0.0382166	0.268908	8.94737	8.26316	6.26316	3.33692e-07	AT5G28900	protein_coding_gene	Calcium-binding EF-hand family protein
Chr5	10930037	10930337	3-UTR	+	AT5G28900.1	Chr5	10930183	10930557	19	0.423529	0.0382166	0.268908	8.94737	8.26316	6.26316	3.33692e-07	AT5G28900	protein_coding_gene	Calcium-binding EF-hand family protein
Chr5	10930338	10931337	downstream	+	AT5G28900.1	Chr5	10930183	10930557	19	0.423529	0.0382166	0.268908	8.94737	8.26316	6.26316	3.33692e-07	AT5G28900	protein_coding_gene	Calcium-binding EF-hand family protein
Chr5	9928081	9929672	LINE/L1	+	AT5TE36160	Chr5	9929584	9930158	25	0.504717	0.175758	0.607656	8.48	6.6	8.36	3.35032e-07	AT5TE36160	NA	NA
Chr2	1665232	1668532	LINE/L1	+	AT2TE07725	Chr2	1666950	1667447	23	0.477987	0.0518519	0.508982	6.91304	5.86957	7.26087	3.40731e-07	AT2TE07725	NA	NA
Chr2	4110946	4115694	LTR/Copia	+	AT2TE17380	Chr2	4111068	4111417	23	0.548246	0.124183	0.60793	9.91304	6.65217	9.86957	3.44674e-07	AT2TE17380	NA	NA
Chr1	20671738	20671933	DNA/HAT	-	AT1TE68270	Chr1	20671782	20672115	17	0.0396825	0.0550459	0.325	7.41176	6.41176	7.05882	3.51666e-07	AT1TE68270	NA	NA
Chr1	13751045	13757082	RC/Helitron	+	AT1TE45080	Chr1	13754349	13754901	19	0.402367	0.0654762	0.436709	8.89474	8.84211	8.31579	3.62723e-07	AT1TE45080	NA	NA
Chr1	13263762	13276156	DNA/MuDR	+	AT1TE43355	Chr1	13273482	13273790	17	0.586957	0.216495	0.666667	8.11765	5.70588	7.94118	3.64483e-07	AT1TE43355	NA	NA
Chr1	13273289	13273579	intron	-	AT1G35770.1	Chr1	13273482	13273790	17	0.586957	0.216495	0.666667	8.11765	5.70588	7.94118	3.64483e-07	AT1G35770	transposable_element_gene	transposable element gene
Chr1	13273646	13273910	intron	-	AT1G35770.1	Chr1	13273482	13273790	17	0.586957	0.216495	0.666667	8.11765	5.70588	7.94118	3.64483e-07	AT1G35770	transposable_element_gene	transposable element gene
Chr3	15621872	15626850	LTR/Copia	+	AT3TE63165	Chr3	15625786	15626174	17	0.596899	0.105691	0.540984	7.58824	7.23529	7.17647	3.67981e-07	AT3TE63165	NA	NA
Chr3	15540531	15549242	LTR/Copia	+	AT3TE62940	Chr3	15542162	15542645	18	0.49697	0.238994	0.616071	9.16667	8.83333	12.4444	3.68175e-07	AT3TE62940	NA	NA
Chr1	16038907	16045333	DNA/Harbinger	+	AT1TE52860	Chr1	16039731	16040102	20	0.475904	0.0787402	0.43949	8.3	6.35	7.85	3.79211e-07	AT1TE52860	NA	NA
Chr4	10051868	10051961	intron	+	AT4G18150.1	Chr4	10051889	10052361	24	0.618497	0.170886	0.6	7.20833	6.58333	8.125	3.8034e-07	AT4G18150	protein_coding_gene	Kinase-related protein of unknown function (DUF1296)
Chr4	10051962	10052303	CDS	+	AT4G18150.1	Chr4	10051889	10052361	24	0.618497	0.170886	0.6	7.20833	6.58333	8.125	3.8034e-07	AT4G18150	protein_coding_gene	Kinase-related protein of unknown function (DUF1296)
Chr4	10052304	10052401	intron	+	AT4G18150.1	Chr4	10051889	10052361	24	0.618497	0.170886	0.6	7.20833	6.58333	8.125	3.8034e-07	AT4G18150	protein_coding_gene	Kinase-related protein of unknown function (DUF1296)
Chr4	1821957	1822128	DNA/MuDR	-	AT4TE09035	Chr4	1822080	1822726	22	0.337017	0.101351	0.50289	8.22727	6.72727	7.86364	3.94185e-07	AT4TE09035	NA	NA
Chr1	11096889	11099330	LINE/L1	-	AT1TE35855	Chr1	11096941	11097308	17	0.448529	0.025	0.566434	8	7.05882	8.41176	3.95351e-07	AT1TE35855	NA	NA
Chr3	9226632	9231376	LTR/Copia	+	AT3TE38565	Chr3	9226931	9227312	19	0.59887	0.111111	0.639752	9.31579	8.05263	8.47368	3.98507e-07	AT3TE38565	NA	NA
Chr3	16809184	16814150	LTR/Copia	-	AT3TE68090	Chr3	16809763	16810048	18	0.481013	0.122449	0.586957	8.77778	5.44444	7.66667	4.03873e-07	AT3TE68090	NA	NA
Chr4	1624320	1635705	RC/Helitron	+	AT4TE08260	Chr4	1628841	1629412	20	0.453416	0.0612245	0.404255	8.05	7.35	7.05	4.11053e-07	AT4TE08260	NA	NA
Chr4	1628954	1629085	intron	+	AT4G03680.1	Chr4	1628841	1629412	20	0.453416	0.0612245	0.404255	8.05	7.35	7.05	4.11053e-07	AT4G03680	transposable_element_gene	transposable element gene
Chr4	1629236	1629321	intron	+	AT4G03680.1	Chr4	1628841	1629412	20	0.453416	0.0612245	0.404255	8.05	7.35	7.05	4.11053e-07	AT4G03680	transposable_element_gene	transposable element gene
Chr3	14594859	14597337	DNA/MuDR	+	AT3TE59755	Chr3	14594959	14595449	21	0.537415	0.102564	0.598639	7	5.57143	7	4.16398e-07	AT3TE59755	NA	NA
Chr1	18002176	18007369	LTR/Copia	-	AT1TE59745	Chr1	18005757	18006233	16	0.617021	0.0408163	0.630573	8.8125	6.125	9.8125	4.21489e-07	AT1TE59745	NA	NA
Chr3	13054481	13056248	LINE/L1	-	AT3TE53485	Chr3	13056158	13056574	22	0.432314	0.101449	0.484979	10.4091	9.40909	10.5909	4.23406e-07	AT3TE53485	NA	NA
Chr3	13056249	13057087	LINE/L1	-	AT3TE53490	Chr3	13056158	13056574	22	0.432314	0.101449	0.484979	10.4091	9.40909	10.5909	4.23406e-07	AT3TE53490	NA	NA
Chr1	28514284	28515283	downstream	+	AT1G75940.1	Chr1	28515050	28515324	19	0.00564972	0.0247934	0.289655	9.31579	6.36842	7.63158	4.25348e-07	AT1G75940	protein_coding_gene	Glycosyl hydrolase superfamily protein
Chr1	28515034	28515060	DNA/HAT	-	AT1TE93270	Chr1	28515050	28515324	19	0.00564972	0.0247934	0.289655	9.31579	6.36842	7.63158	4.25348e-07	AT1TE93270	NA	NA
Chr1	28515061	28516117	RC/Helitron	+	AT1TE93275	Chr1	28515050	28515324	19	0.00564972	0.0247934	0.289655	9.31579	6.36842	7.63158	4.25348e-07	AT1TE93275	NA	NA
Chr1	13371474	13386479	RC/Helitron	+	AT1TE43740	Chr1	13374687	13374985	18	0.59854	0.145299	0.603896	7.61111	6.5	8.55556	4.25806e-07	AT1TE43740	NA	NA
Chr5	21542893	21546690	LTR/Copia	+	AT5TE77610	Chr5	21545926	21546197	14	0.802198	0.025974	0.673267	6.5	5.5	7.21429	4.28293e-07	AT5TE77610	NA	NA
Chr5	10350375	10356319	LINE/L1	-	AT5TE37800	Chr5	10351446	10351772	15	0.632479	0.0666667	0.627451	7.8	5	6.8	4.29736e-07	AT5TE37800	NA	NA
Chr4	4309187	4314012	RC/Helitron	+	AT4TE18385	Chr4	4312369	4312858	20	0.470238	0.113333	0.598802	8.4	7.5	8.35	4.36749e-07	AT4TE18385	NA	NA
Chr4	4312393	4312479	intron	+	AT4G07510.1	Chr4	4312369	4312858	20	0.470238	0.113333	0.598802	8.4	7.5	8.35	4.36749e-07	AT4G07510	transposable_element_gene	transposable element gene
Chr4	4312610	4312696	intron	+	AT4G07510.1	Chr4	4312369	4312858	20	0.470238	0.113333	0.598802	8.4	7.5	8.35	4.36749e-07	AT4G07510	transposable_element_gene	transposable element gene
Chr5	25360663	25361438	RC/Helitron	+	AT5TE91220	Chr5	25361005	25361390	20	0.39779	0.0745342	0.582278	9.05	8.05	7.9	4.50886e-07	AT5TE91220	NA	NA
Chr5	25360689	25361688	upstream	-	AT5G63250.1	Chr5	25361005	25361390	20	0.39779	0.0745342	0.582278	9.05	8.05	7.9	4.50886e-07	AT5G63250	protein_coding_gene	Carbohydrate-binding X8 domain superfamily protein
Chr5	25360864	25361130	DNA/Tc1	+	AT5TE91225	Chr5	25361005	25361390	20	0.39779	0.0745342	0.582278	9.05	8.05	7.9	4.50886e-07	AT5TE91225	NA	NA
Chr5	25360898	25361897	upstream	+	AT5G63260.1	Chr5	25361005	25361390	20	0.39779	0.0745342	0.582278	9.05	8.05	7.9	4.50886e-07	AT5G63260	protein_coding_gene	Zinc finger C-x8-C-x5-C-x3-H type family protein
Chr5	25360898	25361897	upstream	+	AT5G63260.2	Chr5	25361005	25361390	20	0.39779	0.0745342	0.582278	9.05	8.05	7.9	4.50886e-07	AT5G63260	protein_coding_gene	Zinc finger C-x8-C-x5-C-x3-H type family protein
Chr2	4371540	4375321	DNA/MuDR	+	AT2TE18385	Chr2	4373459	4373893	14	0.507937	0.147541	0.6875	9	8.71429	10.2857	4.51923e-07	AT2TE18385	NA	NA
Chr2	1906834	1912110	LTR/Copia	-	AT2TE08785	Chr2	1909087	1909230	14	0.604478	0.0222222	0.794118	9.57143	6.42857	7.28571	4.62695e-07	AT2TE08785	NA	NA
Chr2	2693147	2695068	DNA/HAT	-	AT2TE11960	Chr2	2694846	2695186	16	0.421687	0.00833333	0.494048	10.375	7.5	10.5	4.68136e-07	AT2TE11960	NA	NA
Chr3	10643824	10644991	LINE/L1	-	AT3TE44240	Chr3	10644560	10645131	22	0.380117	0.075	0.463687	7.77273	5.45455	8.13636	4.76055e-07	AT3TE44240	NA	NA
Chr3	10644992	10646187	LINE/L1	+	AT3TE44245	Chr3	10644560	10645131	22	0.380117	0.075	0.463687	7.77273	5.45455	8.13636	4.76055e-07	AT3TE44245	NA	NA
Chr2	17337766	17342488	LINE/L1	+	AT2TE78210	Chr2	17340129	17340485	20	0.709677	0.295455	0.753731	6.2	6.6	6.7	4.96293e-07	AT2TE78210	NA	NA
Chr4	16782719	16783572	RC/Helitron	+	AT4TE80710	Chr4	16783047	16783386	19	0.288136	0.016129	0.48951	9.31579	6.52632	7.52632	5.07321e-07	AT4TE80710	NA	NA
Chr3	12726428	12729642	RC/Helitron	-	AT3TE52385	Chr3	12726861	12727233	18	0.586667	0.140351	0.486301	8.33333	6.33333	8.11111	5.17926e-07	AT3TE52385	NA	NA
Chr3	12727228	12728409	RC/Helitron	-	AT3TE52390	Chr3	12726861	12727233	18	0.586667	0.140351	0.486301	8.33333	6.33333	8.11111	5.17926e-07	AT3TE52390	NA	NA
Chr1	16942840	16962195	DNA/MuDR	+	AT1TE56135	Chr1	16960920	16961375	17	0.579268	0.143939	0.666667	9.64706	7.76471	10.2353	5.19584e-07	AT1TE56135	NA	NA
Chr4	12294664	12294775	intron	-	AT4G23560.1	Chr4	12294725	12295123	22	0.392405	0.0155039	0.217143	7.18182	5.86364	7.95455	5.21629e-07	AT4G23560	protein_coding_gene	glycosyl hydrolase 9B15
Chr4	12294776	12294853	CDS	-	AT4G23560.1	Chr4	12294725	12295123	22	0.392405	0.0155039	0.217143	7.18182	5.86364	7.95455	5.21629e-07	AT4G23560	protein_coding_gene	glycosyl hydrolase 9B15
Chr4	12294854	12294937	intron	-	AT4G23560.1	Chr4	12294725	12295123	22	0.392405	0.0155039	0.217143	7.18182	5.86364	7.95455	5.21629e-07	AT4G23560	protein_coding_gene	glycosyl hydrolase 9B15
Chr4	12294938	12295138	CDS	-	AT4G23560.1	Chr4	12294725	12295123	22	0.392405	0.0155039	0.217143	7.18182	5.86364	7.95455	5.21629e-07	AT4G23560	protein_coding_gene	glycosyl hydrolase 9B15
Chr5	14782361	14786199	DNA/MuDR	-	AT5TE53310	Chr5	14785806	14786138	18	0.559441	0.208054	0.636905	7.94444	8.27778	9.33333	5.26355e-07	AT5TE53310	NA	NA
Chr2	5024024	5026525	LTR/Copia	-	AT2TE20645	Chr2	5024782	5025225	15	0.554404	0.0584795	0.586826	12.8667	11.4	11.1333	5.3969e-07	AT2TE20645	NA	NA
Chr2	6877013	6878012	downstream	-	AT2G15790.1	Chr2	6877112	6877343	15	0.140496	0.0224719	0.443478	8.06667	5.93333	7.66667	5.4196e-07	AT2G15790	protein_coding_gene	peptidyl-prolyl cis-trans isomerase / cyclophilin-40 (CYP40) / rotamase
Chr2	6877142	6878141	downstream	-	AT2G15790.1	Chr2	6877112	6877343	15	0.140496	0.0224719	0.443478	8.06667	5.93333	7.66667	5.4196e-07	AT2G15790	protein_coding_gene	peptidyl-prolyl cis-trans isomerase / cyclophilin-40 (CYP40) / rotamase
Chr1	16488880	16491737	LTR/Copia	-	AT1TE54400	Chr1	16491424	16491739	15	0.751938	0.114286	0.718182	8.6	7	7.33333	5.53281e-07	AT1TE54400	NA	NA
Chr3	14542045	14543956	LTR/Gypsy	+	AT3TE59580	Chr3	14543866	14544349	24	0.608466	0.198758	0.497717	7.875	6.70833	9.125	5.58201e-07	AT3TE59580	NA	NA
Chr3	14543871	14544382	intron	+	AT3G42430.1	Chr3	14543866	14544349	24	0.608466	0.198758	0.497717	7.875	6.70833	9.125	5.58201e-07	AT3G42430	transposable_element_gene	transposable element gene
Chr3	14543957	14544113	LTR/Copia	+	AT3TE59585	Chr3	14543866	14544349	24	0.608466	0.198758	0.497717	7.875	6.70833	9.125	5.58201e-07	AT3TE59585	NA	NA
Chr4	2137753	2142192	LTR/Copia	+	AT4TE10165	Chr4	2138321	2138707	19	0.507772	0.0842697	0.475728	10.1579	9.36842	10.8421	5.71264e-07	AT4TE10165	NA	NA
Chr3	13502057	13506973	DNA/En-Spm	+	AT3TE54985	Chr3	13506231	13506659	23	0.465347	0.0945946	0.443182	8.78261	6.43478	7.65217	5.79349e-07	AT3TE54985	NA	NA
Chr4	2279754	2286684	LTR/Copia	-	AT4TE10590	Chr4	2280826	2281201	15	0.558824	0.0505051	0.561983	9.06667	6.6	8.06667	6.03561e-07	AT4TE10590	NA	NA
Chr3	14272907	14285451	RC/Helitron	-	AT3TE58655	Chr3	14273891	14274252	15	0.360902	0.0480769	0.582781	8.86667	6.93333	10.0667	6.03885e-07	AT3TE58655	NA	NA
Chr1	20085178	20090142	LTR/Copia	+	AT1TE66380	Chr1	20088784	20089200	15	0.562044	0.0102041	0.489796	9.13333	6.53333	6.53333	6.14513e-07	AT1TE66380	NA	NA
Chr4	2901387	2903414	Unassigned	+	AT4TE13515	Chr4	2902125	2902548	23	0.576336	0.234146	0.558304	11.3913	8.91304	12.3043	6.17443e-07	AT4TE13515	NA	NA
Chr4	413327	414326	downstream	+	AT4G00955.1	Chr4	414133	414508	17	0.546763	0.102941	0.561404	8.17647	8	6.70588	6.42732e-07	AT4G00955	NA	NA
Chr4	414360	414441	CDS	+	AT4G00960.1	Chr4	414133	414508	17	0.546763	0.102941	0.561404	8.17647	8	6.70588	6.42732e-07	AT4G00960	protein_coding_gene	Protein kinase superfamily protein
Chr4	414442	414487	intron	+	AT4G00960.1	Chr4	414133	414508	17	0.546763	0.102941	0.561404	8.17647	8	6.70588	6.42732e-07	AT4G00960	protein_coding_gene	Protein kinase superfamily protein
Chr4	414488	414621	CDS	+	AT4G00960.1	Chr4	414133	414508	17	0.546763	0.102941	0.561404	8.17647	8	6.70588	6.42732e-07	AT4G00960	protein_coding_gene	Protein kinase superfamily protein
Chr3	14311586	14312585	downstream	+	AT3G42150.2	Chr3	14311961	14312550	19	0.559524	0.0803571	0.551724	8.84211	5.89474	7.63158	6.60393e-07	AT3G42150	NA	NA
Chr3	14311586	14312585	downstream	+	AT3G42150.3	Chr3	14311961	14312550	19	0.559524	0.0803571	0.551724	8.84211	5.89474	7.63158	6.60393e-07	AT3G42150	NA	NA
Chr3	14311638	14312637	downstream	+	AT3G42150.1	Chr3	14311961	14312550	19	0.559524	0.0803571	0.551724	8.84211	5.89474	7.63158	6.60393e-07	AT3G42150	NA	NA
Chr3	14312294	14312375	CDS	-	AT3G42155.1	Chr3	14311961	14312550	19	0.559524	0.0803571	0.551724	8.84211	5.89474	7.63158	6.60393e-07	AT3G42155	protein_coding_gene	glycosyl hydrolase family 9 protein
Chr3	14312376	14312478	intron	-	AT3G42155.1	Chr3	14311961	14312550	19	0.559524	0.0803571	0.551724	8.84211	5.89474	7.63158	6.60393e-07	AT3G42155	protein_coding_gene	glycosyl hydrolase family 9 protein
Chr3	14312479	14312619	CDS	-	AT3G42155.1	Chr3	14311961	14312550	19	0.559524	0.0803571	0.551724	8.84211	5.89474	7.63158	6.60393e-07	AT3G42155	protein_coding_gene	glycosyl hydrolase family 9 protein
Chr1	13410458	13415144	LINE/L1	-	AT1TE43865	Chr1	13414542	13415010	17	0.567376	0.0707965	0.54386	8.29412	6.64706	6.70588	6.69464e-07	AT1TE43865	NA	NA
Chr1	18643653	18644173	LTR/Copia	-	AT1TE61795	Chr1	18643679	18644111	15	0.484848	0.0393701	0.669065	8.8	8.46667	9.26667	6.89406e-07	AT1TE61795	NA	NA
Chr3	9974911	9975240	CDS	-	AT3G27040.1	Chr3	9975048	9975268	14	0.705882	0.0138889	0.770992	7.28571	5.14286	9.35714	6.9158e-07	AT3G27040	protein_coding_gene	Meprin and TRAF (MATH) homology domain-containing protein
Chr3	9975241	9975449	intron	-	AT3G27040.1	Chr3	9975048	9975268	14	0.705882	0.0138889	0.770992	7.28571	5.14286	9.35714	6.9158e-07	AT3G27040	protein_coding_gene	Meprin and TRAF (MATH) homology domain-containing protein
Chr2	6837288	6843327	LTR/Copia	+	AT2TE27870	Chr2	6841329	6841586	13	0.57732	0.0175439	0.422222	7.46154	8.76923	6.92308	6.96026e-07	AT2TE27870	NA	NA
Chr3	15493533	15499326	LINE/L1	-	AT3TE62785	Chr3	15497753	15497995	19	0.490323	0.279661	0.761194	8.15789	6.21053	7.05263	7.14344e-07	AT3TE62785	NA	NA
Chr2	2581602	2581768	CDS	-	AT2G06500.1	Chr2	2581653	2581828	15	0.515152	0.0243902	0.446602	6.6	5.46667	6.86667	7.31189e-07	AT2G06500	protein_coding_gene	hAT family dimerisation domain
Chr2	2581769	2581975	intron	-	AT2G06500.1	Chr2	2581653	2581828	15	0.515152	0.0243902	0.446602	6.6	5.46667	6.86667	7.31189e-07	AT2G06500	protein_coding_gene	hAT family dimerisation domain
Chr1	15733069	15745009	DNA/En-Spm	+	AT1TE51820	Chr1	15743419	15743682	18	0.593583	0.20339	0.698925	10.3889	6.55556	10.3333	7.32541e-07	AT1TE51820	NA	NA
Chr1	13955653	13959378	LTR/Copia	+	AT1TE45805	Chr1	13957451	13958032	26	0.531599	0.166667	0.498024	10.3462	7.61538	9.73077	7.37193e-07	AT1TE45805	NA	NA
Chr2	5737912	5739436	RC/Helitron	-	AT2TE23245	Chr2	5739031	5739421	18	0.320312	0.037037	0.382114	7.11111	7.5	6.83333	7.41879e-07	AT2TE23245	NA	NA
Chr5	14113153	14118423	LTR/Copia	-	AT5TE50380	Chr5	14117524	14117886	14	0.682171	0.024	0.672727	9.21429	8.92857	7.85714	7.46502e-07	AT5TE50380	NA	NA
Chr2	1728336	1728398	LTR/Copia	-	AT2TE08040	Chr2	1728290	1728594	16	0.451852	0.0113636	0.5	8.4375	5.5	8.375	7.73441e-07	AT2TE08040	NA	NA
Chr2	8816055	8820890	LTR/Copia	-	AT2TE37050	Chr2	8819138	8819444	18	0.664634	0.237037	0.7	9.11111	7.5	7.22222	7.80366e-07	AT2TE37050	NA	NA
Chr4	5520206	5536229	DNA/MuDR	-	AT4TE23125	Chr4	5520477	5520816	18	0.615894	0.318841	0.66879	8.38889	7.66667	8.72222	7.91034e-07	AT4TE23125	NA	NA
Chr3	12588537	12588934	intron	-	AT3G30840.1	Chr3	12588817	12589148	14	0.589744	0.0625	0.649573	11.1429	8	8.35714	7.91309e-07	AT3G30840	NA	NA
Chr3	12588935	12589025	CDS	-	AT3G30840.1	Chr3	12588817	12589148	14	0.589744	0.0625	0.649573	11.1429	8	8.35714	7.91309e-07	AT3G30840	NA	NA
Chr2	6953994	6958816	LTR/Copia	+	AT2TE28325	Chr2	6956861	6957222	14	0.659574	0.026087	0.616071	10.0714	8.21429	8	7.97515e-07	AT2TE28325	NA	NA
Chr3	11513763	11521911	DNA/En-Spm	+	AT3TE47975	Chr3	11517352	11517681	20	0.607595	0.248555	0.678363	7.9	8.65	8.55	8.00974e-07	AT3TE47975	NA	NA
Chr1	18002176	18007369	LTR/Copia	-	AT1TE59745	Chr1	18004319	18004596	14	0.66242	0.0252101	0.684564	11.2143	8.5	10.6429	8.53327e-07	AT1TE59745	NA	NA
Chr2	6351158	6353251	Unassigned	-	AT2TE25875	Chr2	6352962	6353226	14	0.643411	0.0273973	0.699115	9.21429	5.21429	8.07143	8.65497e-07	AT2TE25875	NA	NA
Chr2	3521451	3521612	CDS	+	AT2G07680.1	Chr2	3521498	3521945	16	0.508333	0	0.440678	7.5	6.3125	7.375	8.77948e-07	AT2G07680	protein_coding_gene	multidrug resistance-associated protein 11
Chr2	3521613	3521785	intron	+	AT2G07680.1	Chr2	3521498	3521945	16	0.508333	0	0.440678	7.5	6.3125	7.375	8.77948e-07	AT2G07680	protein_coding_gene	multidrug resistance-associated protein 11
Chr2	3521786	3521973	CDS	+	AT2G07680.1	Chr2	3521498	3521945	16	0.508333	0	0.440678	7.5	6.3125	7.375	8.77948e-07	AT2G07680	protein_coding_gene	multidrug resistance-associated protein 11
Chr3	11354325	11357861	LTR/Copia	+	AT3TE47280	Chr3	11357055	11357423	18	0.637584	0.193333	0.644578	8.27778	8.33333	9.22222	8.8097e-07	AT3TE47280	NA	NA
Chr2	3160552	3166308	LTR/Copia	-	AT2TE13685	Chr2	3161684	3161933	14	0.572917	0.0204082	0.693182	6.85714	7	6.28571	8.89811e-07	AT2TE13685	NA	NA
Chr2	6578798	6585272	DNA/MuDR	+	AT2TE26865	Chr2	6579962	6580390	21	0.333333	0.0251572	0.210256	9	7.57143	9.28571	9.1068e-07	AT2TE26865	NA	NA
Chr2	6579573	6581819	DNA/HAT	-	AT2TE26875	Chr2	6579962	6580390	21	0.333333	0.0251572	0.210256	9	7.57143	9.28571	9.1068e-07	AT2TE26875	NA	NA
Chr1	16080533	16089066	DNA/En-Spm	+	AT1TE52950	Chr1	16086751	16087115	16	0.56	0.123894	0.650888	9.375	7.0625	10.5625	9.1902e-07	AT1TE52950	NA	NA
Chr5	20059829	20061631	LINE/L1	-	AT5TE72235	Chr5	20060291	20060551	14	0.682692	0.0481928	0.728	7.42857	5.92857	8.92857	9.25368e-07	AT5TE72235	NA	NA
Chr5	11543553	11543767	CDS	-	AT5G31412.1	Chr5	11543558	11543893	15	0.366412	0.0757576	0.467456	8.73333	8.8	11.2667	9.27394e-07	AT5G31412	protein_coding_gene	hAT transposon superfamily protein
Chr2	2310983	2312453	DNA/MuDR	-	AT2TE10655	Chr2	2311748	2312163	21	0.425837	0.0923077	0.408163	9.95238	9.28571	7	9.31894e-07	AT2TE10655	NA	NA
Chr3	10223742	10224056	CDS	-	AT3G27600.1	Chr3	10223917	10224093	15	0.587413	0.104762	0.689922	9.53333	7	8.6	9.40891e-07	AT3G27600	protein_coding_gene	SWAP (Suppressor-of-White-APricot)/surp RNA-binding domain-containing protein
Chr3	10224057	10224234	intron	-	AT3G27600.1	Chr3	10223917	10224093	15	0.587413	0.104762	0.689922	9.53333	7	8.6	9.40891e-07	AT3G27600	protein_coding_gene	SWAP (Suppressor-of-White-APricot)/surp RNA-binding domain-containing protein
Chr3	10224063	10224208	DNA/Harbinger	-	AT3TE42495	Chr3	10223917	10224093	15	0.587413	0.104762	0.689922	9.53333	7	8.6	9.40891e-07	AT3TE42495	NA	NA
Chr4	5506265	5507264	downstream	+	AT4G08620.1	Chr4	5507116	5507605	23	0.57485	0.186667	0.601307	7.26087	6.52174	6.65217	9.42706e-07	AT4G08620	protein_coding_gene	sulphate transporter 1;1
Chr4	5507113	5507224	intron	-	AT4G08630.1	Chr4	5507116	5507605	23	0.57485	0.186667	0.601307	7.26087	6.52174	6.65217	9.42706e-07	AT4G08630	NA	NA
Chr4	5507225	5507351	CDS	-	AT4G08630.1	Chr4	5507116	5507605	23	0.57485	0.186667	0.601307	7.26087	6.52174	6.65217	9.42706e-07	AT4G08630	NA	NA
Chr4	5507352	5507424	intron	-	AT4G08630.1	Chr4	5507116	5507605	23	0.57485	0.186667	0.601307	7.26087	6.52174	6.65217	9.42706e-07	AT4G08630	NA	NA
Chr4	5507425	5507465	CDS	-	AT4G08630.1	Chr4	5507116	5507605	23	0.57485	0.186667	0.601307	7.26087	6.52174	6.65217	9.42706e-07	AT4G08630	NA	NA
Chr4	5507466	5507633	intron	-	AT4G08630.1	Chr4	5507116	5507605	23	0.57485	0.186667	0.601307	7.26087	6.52174	6.65217	9.42706e-07	AT4G08630	NA	NA
Chr2	1166574	1167573	downstream	-	AT2G03821.1	Chr2	1167485	1167855	15	0.622642	0.108333	0.607595	10.6	8	10.5333	9.4329e-07	AT2G03821	NA	NA
Chr2	1166703	1167702	upstream	-	AT2G03820.1	Chr2	1167485	1167855	15	0.622642	0.108333	0.607595	10.6	8	10.5333	9.4329e-07	AT2G03820	protein_coding_gene	nonsense-mediated mRNA decay NMD3 family protein
Chr2	1167029	1168028	upstream	-	AT2G03820.1	Chr2	1167485	1167855	15	0.622642	0.108333	0.607595	10.6	8	10.5333	9.4329e-07	AT2G03820	protein_coding_gene	nonsense-mediated mRNA decay NMD3 family protein
Chr2	1167302	1167574	3-UTR	-	AT2G03821.1	Chr2	1167485	1167855	15	0.622642	0.108333	0.607595	10.6	8	10.5333	9.4329e-07	AT2G03821	NA	NA
Chr2	1167575	1167841	CDS	-	AT2G03821.1	Chr2	1167485	1167855	15	0.622642	0.108333	0.607595	10.6	8	10.5333	9.4329e-07	AT2G03821	NA	NA
Chr2	1167842	1168205	5-UTR	-	AT2G03821.1	Chr2	1167485	1167855	15	0.622642	0.108333	0.607595	10.6	8	10.5333	9.4329e-07	AT2G03821	NA	NA
Chr1	17342080	17343079	upstream	+	AT1G47310.1	Chr1	17341733	17342183	21	0.427835	0.134021	0.584906	9.2381	9.2381	10.0952	9.81486e-07	AT1G47310	NA	NA
Chr4	4628761	4633894	LTR/Copia	+	AT4TE19470	Chr4	4630497	4631047	17	0.488235	0.0620155	0.507692	10	7.58824	7.64706	9.92228e-07	AT4TE19470	NA	NA
Chr2	8269646	8274938	LINE/L1	-	AT2TE34410	Chr2	8269892	8270151	14	0.692857	0.0142857	0.711111	10	5	6.42857	9.98268e-07	AT2TE34410	NA	NA
Chr2	2035933	2041280	LINE/L1	-	AT2TE09360	Chr2	2038526	2038878	15	0.607527	0.0819672	0.553191	12.4	8.13333	12.5333	1.01813e-06	AT2TE09360	NA	NA
Chr4	4446854	4448710	RC/Helitron	+	AT4TE18805	Chr4	4448019	4448431	17	0.56391	0.0588235	0.536585	7.82353	7	7.23529	1.02724e-06	AT4TE18805	NA	NA
Chr3	9387866	9393250	LTR/Copia	+	AT3TE39220	Chr3	9389048	9389372	14	0.765766	0.142857	0.772727	7.92857	5.5	7.85714	1.0462e-06	AT3TE39220	NA	NA
Chr4	7089368	7089905	LTR/Copia	+	AT4TE30760	Chr4	7089873	7090130	13	0.441441	0.0121951	0.770115	8.53846	6.30769	6.69231	1.05766e-06	AT4TE30760	NA	NA
Chr4	7089454	7090453	upstream	+	AT4G11790.1	Chr4	7089873	7090130	13	0.441441	0.0121951	0.770115	8.53846	6.30769	6.69231	1.05766e-06	AT4G11790	protein_coding_gene	Pleckstrin homology (PH) domain superfamily protein
Chr5	18928065	18929470	LINE/L1	-	AT5TE68130	Chr5	18928119	18928371	14	0.62037	0.0206186	0.647727	7.71429	6.92857	6.28571	1.07391e-06	AT5TE68130	NA	NA
Chr4	10052805	10053230	CDS	+	AT4G18150.1	Chr4	10053016	10053390	19	0.61809	0.17341	0.646154	10.4737	9.10526	10.2632	1.07484e-06	AT4G18150	protein_coding_gene	Kinase-related protein of unknown function (DUF1296)
Chr4	10053231	10053492	intron	+	AT4G18150.1	Chr4	10053016	10053390	19	0.61809	0.17341	0.646154	10.4737	9.10526	10.2632	1.07484e-06	AT4G18150	protein_coding_gene	Kinase-related protein of unknown function (DUF1296)
Chr2	4050151	4059365	LTR/Copia	+	AT2TE17145	Chr2	4053921	4054269	17	0.556522	0.174825	0.532258	6.76471	8.41176	7.29412	1.09085e-06	AT2TE17145	NA	NA
Chr3	13054481	13056248	LINE/L1	-	AT3TE53485	Chr3	13054857	13055240	20	0.588957	0.206107	0.587302	8.15	6.55	9.45	1.09555e-06	AT3TE53485	NA	NA
Chr4	5303772	5309048	LTR/Copia	-	AT4TE22095	Chr4	5308126	5308508	18	0.640625	0.252874	0.690265	7.11111	4.83333	6.27778	1.10083e-06	AT4TE22095	NA	NA
Chr4	6467400	6473066	LTR/Copia	+	AT4TE27640	Chr4	6468649	6468915	13	0.565891	0.0247934	0.695035	9.92308	9.30769	10.8462	1.10622e-06	AT4TE27640	NA	NA
Chr4	2107161	2110922	DNA/HAT	-	AT4TE09995	Chr4	2109564	2109873	15	0.489655	0.0636364	0.589147	9.66667	7.33333	8.6	1.14376e-06	AT4TE09995	NA	NA
Chr4	2279754	2286684	LTR/Copia	-	AT4TE10590	Chr4	2284827	2285182	16	0.585366	0.262411	0.680272	10.25	8.8125	9.1875	1.16997e-06	AT4TE10590	NA	NA
Chr1	11126985	11127155	DNA/MuDR	-	AT1TE35970	Chr1	11126733	11127182	14	0.663551	0.119048	0.604167	7.64286	6	6.85714	1.17352e-06	AT1TE35970	NA	NA
Chr3	12371345	12372819	Unassigned	-	AT3TE51240	Chr3	12371559	12372213	24	0.540323	0.148148	0.457547	10.3333	6.75	8.83333	1.1749e-06	AT3TE51240	NA	NA
Chr2	6621210	6626424	LINE/L1	-	AT2TE26980	Chr2	6621588	6621839	16	0.41844	0.0365854	0.534653	8.8125	5.125	6.3125	1.18029e-06	AT2TE26980	NA	NA
Chr3	11679153	11683563	LTR/Copia	+	AT3TE48535	Chr3	11679183	11679672	19	0.39375	0.0858896	0.503497	8.42105	8.57895	7.52632	1.18428e-06	AT3TE48535	NA	NA
Chr3	11582479	11585240	LTR/Gypsy	+	AT3TE48170	Chr3	11582869	11583266	19	0.622642	0.213675	0.639706	8.36842	6.15789	7.15789	1.21517e-06	AT3TE48170	NA	NA
Chr2	5623087	5627316	LINE/L1	+	AT2TE22725	Chr2	5625002	5625254	13	0.715596	0.105882	0.845455	8.38462	6.53846	8.46154	1.22727e-06	AT2TE22725	NA	NA
Chr5	11621549	11635001	LTR/Copia	-	AT5TE41975	Chr5	11633024	11633290	13	0.6375	0.0291262	0.44	12.3077	7.92308	11.5385	1.23882e-06	AT5TE41975	NA	NA
Chr4	6098509	6099119	LTR/Copia	-	AT4TE25715	Chr4	6098957	6099242	16	0.585714	0.116279	0.688742	8.75	8.0625	9.4375	1.25698e-06	AT4TE25715	NA	NA
Chr4	2144631	2144709	intron	+	AT4G04390.1	Chr4	2144581	2145138	26	0.472973	0.172897	0.547414	8.53846	8.23077	8.92308	1.25811e-06	AT4G04390	transposable_element_gene	transposable element gene
Chr4	2144755	2144827	intron	+	AT4G04390.1	Chr4	2144581	2145138	26	0.472973	0.172897	0.547414	8.53846	8.23077	8.92308	1.25811e-06	AT4G04390	transposable_element_gene	transposable element gene
Chr4	2144921	2144968	intron	+	AT4G04390.1	Chr4	2144581	2145138	26	0.472973	0.172897	0.547414	8.53846	8.23077	8.92308	1.25811e-06	AT4G04390	transposable_element_gene	transposable element gene
Chr4	2145020	2145107	intron	+	AT4G04390.1	Chr4	2144581	2145138	26	0.472973	0.172897	0.547414	8.53846	8.23077	8.92308	1.25811e-06	AT4G04390	transposable_element_gene	transposable element gene
Chr3	15104977	15108145	DNA/En-Spm	+	AT3TE61525	Chr3	15105756	15106153	20	0.578616	0.107143	0.491124	7.95	7	8.45	1.26521e-06	AT3TE61525	NA	NA
Chr5	12689462	12694796	RC/Helitron	-	AT5TE44945	Chr5	12692158	12692657	27	0.465438	0.141304	0.483568	8.03704	6.81481	7.88889	1.31814e-06	AT5TE44945	NA	NA
Chr3	13954900	13959338	DNA/En-Spm	-	AT3TE57275	Chr3	13958781	13959122	18	0.585635	0.142857	0.5	10.0556	9.33333	9.22222	1.31896e-06	AT3TE57275	NA	NA
Chr5	19493777	19494624	LTR/Copia	+	AT5TE70150	Chr5	19493852	19494070	14	0.638655	0.0357143	0.638462	8.5	8	9.28571	1.35865e-06	AT5TE70150	NA	NA
Chr1	16369970	16375016	LTR/Copia	-	AT1TE53970	Chr1	16371863	16372290	19	0.588235	0.177778	0.614173	8.05263	7.10526	13.3684	1.36184e-06	AT1TE53970	NA	NA
Chr2	6292608	6294529	intron	+	AT2G14700.1	Chr2	6294448	6294795	20	0.467456	0.0643275	0.434783	8.45	8.55	8.05	1.37605e-06	AT2G14700	NA	NA
Chr2	6294530	6294728	CDS	+	AT2G14700.1	Chr2	6294448	6294795	20	0.467456	0.0643275	0.434783	8.45	8.55	8.05	1.37605e-06	AT2G14700	NA	NA
Chr2	6294729	6294905	intron	+	AT2G14700.1	Chr2	6294448	6294795	20	0.467456	0.0643275	0.434783	8.45	8.55	8.05	1.37605e-06	AT2G14700	NA	NA
Chr1	13615280	13616035	intron	+	AT1G36240.1	Chr1	13615788	13616230	18	0.539394	0.15493	0.662651	9.16667	7.88889	9.22222	1.42047e-06	AT1G36240	protein_coding_gene	Ribosomal protein L7Ae/L30e/S12e/Gadd45 family protein
Chr1	13616036	13616104	CDS	+	AT1G36240.1	Chr1	13615788	13616230	18	0.539394	0.15493	0.662651	9.16667	7.88889	9.22222	1.42047e-06	AT1G36240	protein_coding_gene	Ribosomal protein L7Ae/L30e/S12e/Gadd45 family protein
Chr1	13616105	13616191	intron	+	AT1G36240.1	Chr1	13615788	13616230	18	0.539394	0.15493	0.662651	9.16667	7.88889	9.22222	1.42047e-06	AT1G36240	protein_coding_gene	Ribosomal protein L7Ae/L30e/S12e/Gadd45 family protein
Chr1	13616192	13616232	CDS	+	AT1G36240.1	Chr1	13615788	13616230	18	0.539394	0.15493	0.662651	9.16667	7.88889	9.22222	1.42047e-06	AT1G36240	protein_coding_gene	Ribosomal protein L7Ae/L30e/S12e/Gadd45 family protein
Chr3	16957464	16962730	LTR/Copia	-	AT3TE68730	Chr3	16959424	16959880	28	0.595	0.308571	0.637306	7.14286	6.25	6.89286	1.422e-06	AT3TE68730	NA	NA
Chr3	5377179	5378178	upstream	-	AT3G15900.1	Chr3	5377460	5377915	15	0.510949	0.126866	0.534247	9.13333	8.93333	9.73333	1.43103e-06	AT3G15900	NA	NA
Chr3	10890354	10890726	CDS	+	AT3G28870.1	Chr3	10890280	10890644	17	0.447059	0.106557	0.565517	10	7.17647	8.52941	1.54347e-06	AT3G28870	NA	NA
Chr3	11697283	11702258	LTR/Copia	+	AT3TE48590	Chr3	11701304	11701593	14	0.43949	0.0786517	0.519084	11.2143	6.35714	9.35714	1.55006e-06	AT3TE48590	NA	NA
Chr2	7448761	7454291	LTR/Copia	-	AT2TE30555	Chr2	7449276	7449582	17	0.647059	0.113402	0.652893	8	5.70588	7.11765	1.56372e-06	AT2TE30555	NA	NA
Chr2	3578321	3578427	CDS	+	AT2G07750.1	Chr2	3578368	3578723	22	0.424837	0.06	0.412214	6.95455	6.81818	5.95455	1.56746e-06	AT2G07750	protein_coding_gene	DEA(D/H)-box RNA helicase family protein
Chr2	3578428	3578499	intron	+	AT2G07750.1	Chr2	3578368	3578723	22	0.424837	0.06	0.412214	6.95455	6.81818	5.95455	1.56746e-06	AT2G07750	protein_coding_gene	DEA(D/H)-box RNA helicase family protein
Chr2	3578500	3578555	CDS	+	AT2G07750.1	Chr2	3578368	3578723	22	0.424837	0.06	0.412214	6.95455	6.81818	5.95455	1.56746e-06	AT2G07750	protein_coding_gene	DEA(D/H)-box RNA helicase family protein
Chr2	3578556	3578636	intron	+	AT2G07750.1	Chr2	3578368	3578723	22	0.424837	0.06	0.412214	6.95455	6.81818	5.95455	1.56746e-06	AT2G07750	protein_coding_gene	DEA(D/H)-box RNA helicase family protein
Chr2	3578637	3578864	CDS	+	AT2G07750.1	Chr2	3578368	3578723	22	0.424837	0.06	0.412214	6.95455	6.81818	5.95455	1.56746e-06	AT2G07750	protein_coding_gene	DEA(D/H)-box RNA helicase family protein
Chr1	13480695	13481694	downstream	-	AT1G36078.1	Chr1	13481587	13481951	16	0.35	0.031746	0.393701	11.25	7.875	7.9375	1.59052e-06	AT1G36078	NA	NA
Chr1	13481664	13481695	3-UTR	-	AT1G36078.1	Chr1	13481587	13481951	16	0.35	0.031746	0.393701	11.25	7.875	7.9375	1.59052e-06	AT1G36078	NA	NA
Chr1	13481696	13481872	CDS	-	AT1G36078.1	Chr1	13481587	13481951	16	0.35	0.031746	0.393701	11.25	7.875	7.9375	1.59052e-06	AT1G36078	NA	NA
Chr1	13481873	13482280	intron	-	AT1G36078.1	Chr1	13481587	13481951	16	0.35	0.031746	0.393701	11.25	7.875	7.9375	1.59052e-06	AT1G36078	NA	NA
Chr3	16691858	16697595	LTR/Copia	-	AT3TE67635	Chr3	16695942	16696242	15	0.529412	0.122137	0.65	9.06667	8.73333	9.33333	1.61399e-06	AT3TE67635	NA	NA
Chr4	2643337	2648817	LTR/Copia	-	AT4TE12355	Chr4	2644354	2644666	13	0.557895	0.00952381	0.694915	7.30769	8.07692	9.07692	1.66196e-06	AT4TE12355	NA	NA
Chr4	4809778	4821016	DNA/MuDR	-	AT4TE20075	Chr4	4816935	4817275	18	0.58209	0.115044	0.540146	7.44444	6.27778	7.61111	1.66713e-06	AT4TE20075	NA	NA
Chr3	13609415	13611756	LTR/Gypsy	+	AT3TE55345	Chr3	13610996	13611280	20	0.564246	0.279412	0.6	8.95	6.8	6.75	1.68897e-06	AT3TE55345	NA	NA
Chr5	14268564	14271026	LINE/L1	+	AT5TE51000	Chr5	14268748	14268983	13	0.72449	0	0.729167	7.53846	4.92308	7.38462	1.71208e-06	AT5TE51000	NA	NA
Chr5	12896677	12913434	RC/Helitron	+	AT5TE45920	Chr5	12912428	12912831	18	0.359551	0.0747664	0.487179	9.88889	5.94444	6.5	1.71812e-06	AT5TE45920	NA	NA
Chr5	16016494	16017748	RC/Helitron	-	AT5TE57830	Chr5	16017743	16017919	15	0.5	0.138889	0.566667	10.5333	9.6	10	1.78363e-06	AT5TE57830	NA	NA
Chr5	16017749	16017797	RC/Helitron	-	AT5TE57835	Chr5	16017743	16017919	15	0.5	0.138889	0.566667	10.5333	9.6	10	1.78363e-06	AT5TE57835	NA	NA
Chr3	13001662	13016783	RC/Helitron	-	AT3TE53245	Chr3	13007110	13007384	16	0.61039	0.03125	0.581395	9.625	8	8.0625	1.8054e-06	AT3TE53245	NA	NA
Chr3	13007200	13007247	RC/Helitron	-	AT3TE53250	Chr3	13007110	13007384	16	0.61039	0.03125	0.581395	9.625	8	8.0625	1.8054e-06	AT3TE53250	NA	NA
Chr1	7431159	7432345	CDS	+	AT1G21230.1	Chr1	7431628	7432114	16	0.435065	0	0.572414	9.625	6.625	9.0625	1.82499e-06	AT1G21230	protein_coding_gene	wall associated kinase 5
Chr1	14129760	14134839	LTR/Copia	-	AT1TE46405	Chr1	14130211	14130755	30	0.575758	0.241379	0.527132	8.8	7.73333	8.6	1.87202e-06	AT1TE46405	NA	NA
Chr2	3516634	3516923	intron	+	AT2G07680.1	Chr2	3516768	3517246	16	0.277778	0.0188679	0.0592593	7.875	6.625	8.4375	1.89163e-06	AT2G07680	protein_coding_gene	multidrug resistance-associated protein 11
Chr2	3516924	3517042	CDS	+	AT2G07680.1	Chr2	3516768	3517246	16	0.277778	0.0188679	0.0592593	7.875	6.625	8.4375	1.89163e-06	AT2G07680	protein_coding_gene	multidrug resistance-associated protein 11
Chr2	3517043	3517139	intron	+	AT2G07680.1	Chr2	3516768	3517246	16	0.277778	0.0188679	0.0592593	7.875	6.625	8.4375	1.89163e-06	AT2G07680	protein_coding_gene	multidrug resistance-associated protein 11
Chr2	3517140	3517237	CDS	+	AT2G07680.1	Chr2	3516768	3517246	16	0.277778	0.0188679	0.0592593	7.875	6.625	8.4375	1.89163e-06	AT2G07680	protein_coding_gene	multidrug resistance-associated protein 11
Chr2	3517238	3517485	intron	+	AT2G07680.1	Chr2	3516768	3517246	16	0.277778	0.0188679	0.0592593	7.875	6.625	8.4375	1.89163e-06	AT2G07680	protein_coding_gene	multidrug resistance-associated protein 11
Chr2	4621576	4622575	downstream	+	AT2G11520.1	Chr2	4622189	4622707	25	0.53876	0.209302	0.504032	10.32	8.6	9.92	1.92242e-06	AT2G11520	protein_coding_gene	calmodulin-binding receptor-like cytoplasmic kinase 3
Chr2	4622369	4622494	CDS	+	AT2G11522.1	Chr2	4622189	4622707	25	0.53876	0.209302	0.504032	10.32	8.6	9.92	1.92242e-06	AT2G11522	NA	NA
Chr1	11064455	11067138	LINE/L1	-	AT1TE35720	Chr1	11066557	11066775	14	0.486726	0.0246914	0.597826	8.07143	5.78571	6.57143	1.96726e-06	AT1TE35720	NA	NA
Chr3	15482907	15482934	RC/Helitron	+	AT3TE62740	Chr3	15482515	15482948	19	0.390071	0.0819672	0.424837	7.42105	6.42105	8.05263	2.02576e-06	AT3TE62740	NA	NA
Chr3	15482947	15483538	RC/Helitron	-	AT3TE62745	Chr3	15482515	15482948	19	0.390071	0.0819672	0.424837	7.42105	6.42105	8.05263	2.02576e-06	AT3TE62745	NA	NA
Chr3	22232184	22236792	intron	-	AT3G60164.1	Chr3	22233061	22233422	12	0.453237	0.0217391	0.651007	11.5833	7.66667	12.4167	2.05851e-06	AT3G60164	pseudogene	Pseudogene of AT3G60966; protein binding / zinc ion binding
Chr3	22232307	22236742	LTR/Copia	+	AT3TE90530	Chr3	22233061	22233422	12	0.453237	0.0217391	0.651007	11.5833	7.66667	12.4167	2.05851e-06	AT3TE90530	NA	NA
Chr2	2100474	2100641	CDS	-	AT2G05642.1	Chr2	2100517	2101034	22	0.34555	0.0742857	0.37037	8.68182	7.95455	7.36364	2.07702e-06	AT2G05642	protein_coding_gene	OB-fold-like protein, Nucleic acid-binding
Chr2	2100642	2100716	intron	-	AT2G05642.1	Chr2	2100517	2101034	22	0.34555	0.0742857	0.37037	8.68182	7.95455	7.36364	2.07702e-06	AT2G05642	protein_coding_gene	OB-fold-like protein, Nucleic acid-binding
Chr2	2100717	2100866	CDS	-	AT2G05642.1	Chr2	2100517	2101034	22	0.34555	0.0742857	0.37037	8.68182	7.95455	7.36364	2.07702e-06	AT2G05642	protein_coding_gene	OB-fold-like protein, Nucleic acid-binding
Chr2	2100867	2100883	5-UTR	-	AT2G05642.1	Chr2	2100517	2101034	22	0.34555	0.0742857	0.37037	8.68182	7.95455	7.36364	2.07702e-06	AT2G05642	protein_coding_gene	OB-fold-like protein, Nucleic acid-binding
Chr2	2100884	2101059	intron	-	AT2G05642.1	Chr2	2100517	2101034	22	0.34555	0.0742857	0.37037	8.68182	7.95455	7.36364	2.07702e-06	AT2G05642	protein_coding_gene	OB-fold-like protein, Nucleic acid-binding
Chr2	2100884	2101883	upstream	-	AT2G05642.1	Chr2	2100517	2101034	22	0.34555	0.0742857	0.37037	8.68182	7.95455	7.36364	2.07702e-06	AT2G05642	protein_coding_gene	OB-fold-like protein, Nucleic acid-binding
Chr5	16962850	16962975	CDS	+	AT5G42405.1	Chr5	16962752	16962954	14	0.68595	0.118421	0.590909	8.64286	5.42857	6.28571	2.13308e-06	AT5G42405	NA	NA
Chr2	6556182	6556336	intron	-	AT2G15110.1	Chr2	6556264	6556598	24	0.494505	0.17284	0.45933	7.58333	6.75	8.70833	2.16085e-06	AT2G15110	protein_coding_gene	DUF601, Protein of unknown function
Chr2	6556337	6556472	CDS	-	AT2G15110.1	Chr2	6556264	6556598	24	0.494505	0.17284	0.45933	7.58333	6.75	8.70833	2.16085e-06	AT2G15110	protein_coding_gene	DUF601, Protein of unknown function
Chr2	6556473	6556650	intron	-	AT2G15110.1	Chr2	6556264	6556598	24	0.494505	0.17284	0.45933	7.58333	6.75	8.70833	2.16085e-06	AT2G15110	protein_coding_gene	DUF601, Protein of unknown function
Chr2	3687123	3692177	LTR/Copia	-	AT2TE16030	Chr2	3690300	3690779	15	0.677419	0.165217	0.565789	10.3333	7.66667	10.1333	2.28638e-06	AT2TE16030	NA	NA
Chr4	4715792	4719815	LINE/L1	-	AT4TE19810	Chr4	4719193	4719573	15	0.634783	0.156522	0.658537	7.66667	7.66667	8.2	2.30725e-06	AT4TE19810	NA	NA
Chr3	11890640	11892102	DNA/MuDR	+	AT3TE49510	Chr3	11891042	11891274	17	0.45082	0.0983607	0.492647	7.17647	7.17647	8	2.3125e-06	AT3TE49510	NA	NA
Chr3	11891159	11891250	intron	-	AT3G30250.1	Chr3	11891042	11891274	17	0.45082	0.0983607	0.492647	7.17647	7.17647	8	2.3125e-06	AT3G30250	transposable_element_gene	transposable element gene
Chr4	7884605	7885396	intron	+	AT4G13570.1	Chr4	7885373	7885589	14	0.532787	0.118812	0.572816	8.71429	7.21429	7.35714	2.33008e-06	AT4G13570	protein_coding_gene	histone H2A 4
Chr4	7885147	7885396	intron	+	AT4G13570.2	Chr4	7885373	7885589	14	0.532787	0.118812	0.572816	8.71429	7.21429	7.35714	2.33008e-06	AT4G13570	protein_coding_gene	histone H2A 4
Chr4	7885397	7885663	CDS	+	AT4G13570.1	Chr4	7885373	7885589	14	0.532787	0.118812	0.572816	8.71429	7.21429	7.35714	2.33008e-06	AT4G13570	protein_coding_gene	histone H2A 4
Chr4	7885397	7885663	CDS	+	AT4G13570.2	Chr4	7885373	7885589	14	0.532787	0.118812	0.572816	8.71429	7.21429	7.35714	2.33008e-06	AT4G13570	protein_coding_gene	histone H2A 4
Chr1	11302245	11310367	DNA/En-Spm	-	AT1TE36570	Chr1	11303538	11304075	19	0.607407	0.273438	0.726619	7.10526	6.73684	7.31579	2.35218e-06	AT1TE36570	NA	NA
Chr2	10609749	10612231	3-UTR	+	AT2G24940.1	Chr2	10612165	10612400	13	0.561404	0.029703	0.494737	8.76923	7.76923	7.30769	2.36983e-06	AT2G24940	protein_coding_gene	membrane-associated progesterone binding protein 2
Chr2	10611743	10612213	CDS	+	AT2G24945.1	Chr2	10612165	10612400	13	0.561404	0.029703	0.494737	8.76923	7.76923	7.30769	2.36983e-06	AT2G24945	NA	NA
Chr2	10612214	10612231	3-UTR	+	AT2G24945.1	Chr2	10612165	10612400	13	0.561404	0.029703	0.494737	8.76923	7.76923	7.30769	2.36983e-06	AT2G24945	NA	NA
Chr2	10612232	10613231	downstream	+	AT2G24940.1	Chr2	10612165	10612400	13	0.561404	0.029703	0.494737	8.76923	7.76923	7.30769	2.36983e-06	AT2G24940	protein_coding_gene	membrane-associated progesterone binding protein 2
Chr2	10612232	10613231	downstream	+	AT2G24945.1	Chr2	10612165	10612400	13	0.561404	0.029703	0.494737	8.76923	7.76923	7.30769	2.36983e-06	AT2G24945	NA	NA
Chr1	13698639	13699638	upstream	-	AT1G36370.1	Chr1	13699283	13699618	15	0.0230769	0.0172414	0.470588	8.66667	7.73333	7.93333	2.37957e-06	AT1G36370	protein_coding_gene	serine hydroxymethyltransferase 7
Chr1	13699518	13699677	RC/Helitron	+	AT1TE44850	Chr1	13699283	13699618	15	0.0230769	0.0172414	0.470588	8.66667	7.73333	7.93333	2.37957e-06	AT1TE44850	NA	NA
Chr3	12273354	12273875	LTR/Gypsy	-	AT3TE50830	Chr3	12273795	12274267	21	0.40884	0.075188	0.478723	8.61905	6.33333	8.95238	2.42531e-06	AT3TE50830	NA	NA
Chr4	2058250	2058982	DNA/En-Spm	-	AT4TE09780	Chr4	2058611	2058926	17	0.351852	0.0416667	0.430108	12.7059	9.88235	10.9412	2.42532e-06	AT4TE09780	NA	NA
Chr2	3519059	3519206	CDS	+	AT2G07680.1	Chr2	3519105	3519361	13	0.587629	0	0.695652	7.46154	5.46154	8.84615	2.44009e-06	AT2G07680	protein_coding_gene	multidrug resistance-associated protein 11
Chr2	3519207	3519290	intron	+	AT2G07680.1	Chr2	3519105	3519361	13	0.587629	0	0.695652	7.46154	5.46154	8.84615	2.44009e-06	AT2G07680	protein_coding_gene	multidrug resistance-associated protein 11
Chr2	3519291	3519553	CDS	+	AT2G07680.1	Chr2	3519105	3519361	13	0.587629	0	0.695652	7.46154	5.46154	8.84615	2.44009e-06	AT2G07680	protein_coding_gene	multidrug resistance-associated protein 11
Chr2	3916678	3919158	RC/Helitron	+	AT2TE16705	Chr2	3918249	3918622	17	0.562963	0.142857	0.557971	7.94118	5.76471	8.11765	2.48278e-06	AT2TE16705	NA	NA
Chr4	1395728	1395952	DNA/Harbinger	-	AT4TE07110	Chr4	1395826	1396198	13	0.530303	0.0294118	0.592	10.1538	7.84615	9.61538	2.48807e-06	AT4TE07110	NA	NA
Chr4	1396001	1396111	CDS	-	AT4G03156.1	Chr4	1395826	1396198	13	0.530303	0.0294118	0.592	10.1538	7.84615	9.61538	2.48807e-06	AT4G03156	protein_coding_gene	small GTPase-related
Chr4	1396112	1396660	intron	-	AT4G03156.1	Chr4	1395826	1396198	13	0.530303	0.0294118	0.592	10.1538	7.84615	9.61538	2.48807e-06	AT4G03156	protein_coding_gene	small GTPase-related
Chr3	15489736	15491475	LINE/L1	+	AT3TE62775	Chr3	15491368	15491638	13	0.577778	0.0142857	0.610526	6.92308	5.38462	7.30769	2.55139e-06	AT3TE62775	NA	NA
Chr5	13736029	13741128	LTR/Copia	-	AT5TE48930	Chr5	13738610	13739030	14	0.427419	0.0243902	0.446429	8.85714	5.85714	8	2.56118e-06	AT5TE48930	NA	NA
Chr2	1950739	1951521	intron	+	AT2G05350.1	Chr2	1951311	1951756	20	0.477273	0.139344	0.520548	8.8	6.1	7.3	2.61897e-06	AT2G05350	NA	NA
Chr2	1951522	1951836	CDS	+	AT2G05350.1	Chr2	1951311	1951756	20	0.477273	0.139344	0.520548	8.8	6.1	7.3	2.61897e-06	AT2G05350	NA	NA
Chr4	8313635	8319045	LTR/Copia	+	AT4TE36845	Chr4	8317769	8317931	13	0.66055	0.025641	0.677778	8.38462	6	6.92308	2.66383e-06	AT4TE36845	NA	NA
Chr3	15591967	15597595	LTR/Copia	+	AT3TE63050	Chr3	15597388	15597558	13	0.652174	0.0449438	0.739583	8.84615	6.84615	7.38462	2.69242e-06	AT3TE63050	NA	NA
Chr3	12675949	12680669	LTR/Gypsy	-	AT3TE52155	Chr3	12679057	12679285	16	0.62963	0.172414	0.570423	8.4375	7.25	8.875	2.76507e-06	AT3TE52155	NA	NA
Chr5	11740193	11740403	DNA/En-Spm	+	AT5TE42250	Chr5	11740103	11740463	16	0.451613	0.0619469	0.386364	7.75	7.0625	8.25	2.8378e-06	AT5TE42250	NA	NA
Chr5	11740404	11741107	DNA/En-Spm	+	AT5TE42255	Chr5	11740103	11740463	16	0.451613	0.0619469	0.386364	7.75	7.0625	8.25	2.8378e-06	AT5TE42255	NA	NA
Chr1	10384194	10385193	downstream	-	AT1G29700.1	Chr1	10384088	10384307	15	0.54902	0.0705882	0.6	6.8	5.66667	7	2.87867e-06	AT1G29700	protein_coding_gene	Metallo-hydrolase/oxidoreductase superfamily protein
Chr5	17890063	17890585	LTR/Copia	+	AT5TE64590	Chr5	17890248	17890473	12	0.549618	0.0208333	0.773913	10.9167	8	9.58333	2.8982e-06	AT5TE64590	NA	NA
Chr5	17890244	17891243	downstream	-	AT5G44410.1	Chr5	17890248	17890473	12	0.549618	0.0208333	0.773913	10.9167	8	9.58333	2.8982e-06	AT5G44410	protein_coding_gene	FAD-binding Berberine family protein
Chr4	3656054	3656655	LTR/Gypsy	-	AT4TE16270	Chr4	3656408	3656857	22	0.257009	0.0510204	0.326733	9.72727	8.90909	9.18182	2.98537e-06	AT4TE16270	NA	NA
Chr4	3656672	3657565	LINE/L1	+	AT4TE16275	Chr4	3656408	3656857	22	0.257009	0.0510204	0.326733	9.72727	8.90909	9.18182	2.98537e-06	AT4TE16275	NA	NA
Chr5	14113153	14118423	LTR/Copia	-	AT5TE50380	Chr5	14114744	14115104	14	0.481481	0.036036	0.535714	7.71429	7.92857	10	2.99539e-06	AT5TE50380	NA	NA
Chr3	14868554	14869524	intron	+	AT3G42770.1	Chr3	14869477	14869844	14	0.467626	0.0229885	0.382114	9.92857	6.21429	8.78571	3.02455e-06	AT3G42770	protein_coding_gene	F-box/RNI-like/FBD-like domains-containing protein
Chr3	14869525	14869676	CDS	+	AT3G42770.1	Chr3	14869477	14869844	14	0.467626	0.0229885	0.382114	9.92857	6.21429	8.78571	3.02455e-06	AT3G42770	protein_coding_gene	F-box/RNI-like/FBD-like domains-containing protein
Chr3	14869677	14869909	intron	+	AT3G42770.1	Chr3	14869477	14869844	14	0.467626	0.0229885	0.382114	9.92857	6.21429	8.78571	3.02455e-06	AT3G42770	protein_coding_gene	F-box/RNI-like/FBD-like domains-containing protein
Chr2	4050151	4059365	LTR/Copia	+	AT2TE17145	Chr2	4058397	4058678	13	0.463918	0	0.605263	7.46154	6.46154	8.76923	3.03119e-06	AT2TE17145	NA	NA
Chr4	1865133	1865156	RC/Helitron	+	AT4TE09170	Chr4	1865139	1865511	18	0.595238	0.097561	0.587302	9.33333	9.11111	10.5	3.03664e-06	AT4TE09170	NA	NA
Chr3	14519911	14535257	RC/Helitron	+	AT3TE59535	Chr3	14526655	14527045	19	0.391534	0.0697674	0.398734	9.94737	9.05263	8.31579	3.04285e-06	AT3TE59535	NA	NA
Chr5	14259954	14264628	LINE/L1	-	AT5TE50965	Chr5	14261520	14261807	13	0.84	0.193182	0.784722	9.61538	6.76923	11.0769	3.07779e-06	AT5TE50965	NA	NA
Chr5	12687305	12689032	RC/Helitron	-	AT5TE44935	Chr5	12687708	12688041	15	0.554622	0.0927835	0.59434	7.93333	6.46667	7.06667	3.12782e-06	AT5TE44935	NA	NA
Chr5	12687651	12687749	intron	-	AT5G33410.1	Chr5	12687708	12688041	15	0.554622	0.0927835	0.59434	7.93333	6.46667	7.06667	3.12782e-06	AT5G33410	transposable_element_gene	transposable element gene
Chr5	12687865	12687955	intron	-	AT5G33410.1	Chr5	12687708	12688041	15	0.554622	0.0927835	0.59434	7.93333	6.46667	7.06667	3.12782e-06	AT5G33410	transposable_element_gene	transposable element gene
Chr2	4096000	4096219	CDS	-	AT2G10550.1	Chr2	4096102	4096428	17	0.598684	0.162162	0.584615	8.94118	8.70588	7.64706	3.16577e-06	AT2G10550	protein_coding_gene	Most likely an inactive paralog of the uracil DNA glycosylase AtUNG (At3g18630) generated by a gene duplication event and subsequently disrupted by transposon insertions (PubMed ID: 20056608).
Chr2	4096220	4096626	intron	-	AT2G10550.1	Chr2	4096102	4096428	17	0.598684	0.162162	0.584615	8.94118	8.70588	7.64706	3.16577e-06	AT2G10550	protein_coding_gene	Most likely an inactive paralog of the uracil DNA glycosylase AtUNG (At3g18630) generated by a gene duplication event and subsequently disrupted by transposon insertions (PubMed ID: 20056608).
Chr3	14773639	14783115	DNA/MuDR	-	AT3TE60410	Chr3	14781445	14781906	20	0.583893	0.155963	0.554913	7.45	5.45	8.65	3.21865e-06	AT3TE60410	NA	NA
Chr5	17090875	17095158	LTR/Copia	-	AT5TE61735	Chr5	17095014	17095526	17	0.559748	0.0733945	0.640288	9.35294	6.41176	8.17647	3.25426e-06	AT5TE61735	NA	NA
Chr5	17095159	17095665	LTR/Copia	-	AT5TE61740	Chr5	17095014	17095526	17	0.559748	0.0733945	0.640288	9.35294	6.41176	8.17647	3.25426e-06	AT5TE61740	NA	NA
Chr1	17409422	17409570	LTR/Gypsy	+	AT1TE57665	Chr1	17409552	17409718	14	0.652174	0.162791	0.60396	8.21429	6.14286	7.21429	3.31181e-06	AT1TE57665	NA	NA
Chr4	5965692	5970900	LTR/Copia	+	AT4TE25100	Chr4	5968963	5969426	16	0.530612	0.01	0.380952	9.1875	6.25	7.875	3.39763e-06	AT4TE25100	NA	NA
Chr2	6621210	6626424	LINE/L1	-	AT2TE26980	Chr2	6622818	6623108	15	0.492647	0.0485437	0.644068	9.06667	6.86667	7.86667	3.40274e-06	AT2TE26980	NA	NA
Chr2	3175489	3178726	LINE/L1	+	AT2TE13735	Chr2	3176855	3177089	14	0.625	0.244681	0.681416	8.57143	6.71429	8.07143	3.41273e-06	AT2TE13735	NA	NA
Chr2	1804017	1821233	RC/Helitron	-	AT2TE08320	Chr2	1817347	1817716	18	0.597015	0.151261	0.563025	7.44444	6.61111	6.61111	3.49308e-06	AT2TE08320	NA	NA
Chr2	1817219	1817396	intron	-	AT2G05087.1	Chr2	1817347	1817716	18	0.597015	0.151261	0.563025	7.44444	6.61111	6.61111	3.49308e-06	AT2G05087	transposable_element_gene	transposable element gene
Chr4	12293096	12294095	downstream	+	AT4G23550.1	Chr4	12293910	12294338	15	0.403226	0.0319149	0.518797	8.26667	6.26667	8.86667	3.50834e-06	AT4G23550	protein_coding_gene	WRKY family transcription factor
Chr4	12293632	12293958	CDS	-	AT4G23560.1	Chr4	12293910	12294338	15	0.403226	0.0319149	0.518797	8.26667	6.26667	8.86667	3.50834e-06	AT4G23560	protein_coding_gene	glycosyl hydrolase 9B15
Chr4	12293959	12294033	intron	-	AT4G23560.1	Chr4	12293910	12294338	15	0.403226	0.0319149	0.518797	8.26667	6.26667	8.86667	3.50834e-06	AT4G23560	protein_coding_gene	glycosyl hydrolase 9B15
Chr4	12294034	12294200	CDS	-	AT4G23560.1	Chr4	12293910	12294338	15	0.403226	0.0319149	0.518797	8.26667	6.26667	8.86667	3.50834e-06	AT4G23560	protein_coding_gene	glycosyl hydrolase 9B15
Chr4	12294201	12294303	intron	-	AT4G23560.1	Chr4	12293910	12294338	15	0.403226	0.0319149	0.518797	8.26667	6.26667	8.86667	3.50834e-06	AT4G23560	protein_coding_gene	glycosyl hydrolase 9B15
Chr4	12294304	12294412	CDS	-	AT4G23560.1	Chr4	12293910	12294338	15	0.403226	0.0319149	0.518797	8.26667	6.26667	8.86667	3.50834e-06	AT4G23560	protein_coding_gene	glycosyl hydrolase 9B15
Chr2	7146067	7146341	CDS	-	AT2G16490.1	Chr2	7146315	7146710	15	0.481481	0.019802	0.292308	9	6.73333	8.66667	3.55143e-06	AT2G16490	protein_coding_gene	XH domain-containing protein
Chr2	7146342	7146561	intron	-	AT2G16490.1	Chr2	7146315	7146710	15	0.481481	0.019802	0.292308	9	6.73333	8.66667	3.55143e-06	AT2G16490	protein_coding_gene	XH domain-containing protein
Chr2	7146562	7146716	CDS	-	AT2G16490.1	Chr2	7146315	7146710	15	0.481481	0.019802	0.292308	9	6.73333	8.66667	3.55143e-06	AT2G16490	protein_coding_gene	XH domain-containing protein
Chr4	4664039	4667496	DNA/HAT	-	AT4TE19625	Chr4	4664936	4665209	16	0.335616	0.0308642	0.377246	9.125	10.125	10.4375	3.55235e-06	AT4TE19625	NA	NA
Chr4	4664824	4664952	DNA/Harbinger	-	AT4TE19635	Chr4	4664936	4665209	16	0.335616	0.0308642	0.377246	9.125	10.125	10.4375	3.55235e-06	AT4TE19635	NA	NA
Chr3	15998597	16000146	LTR/Copia	-	AT3TE64770	Chr3	15998536	15998987	18	0.548193	0.224	0.630435	9.22222	6.94444	7.66667	3.55774e-06	AT3TE64770	NA	NA
Chr3	12972386	12976659	RC/Helitron	-	AT3TE53185	Chr3	12974682	12975169	15	0.531532	0.0970874	0.603774	7.4	6.86667	7.06667	3.63545e-06	AT3TE53185	NA	NA
Chr3	12974722	12974956	intron	-	AT3G31980.1	Chr3	12974682	12975169	15	0.531532	0.0970874	0.603774	7.4	6.86667	7.06667	3.63545e-06	AT3G31980	transposable_element_gene	transposable element gene
Chr3	12975078	12975320	intron	-	AT3G31980.1	Chr3	12974682	12975169	15	0.531532	0.0970874	0.603774	7.4	6.86667	7.06667	3.63545e-06	AT3G31980	transposable_element_gene	transposable element gene
Chr2	2030995	2032039	DNA/MuDR	+	AT2TE09325	Chr2	2031799	2031995	14	0.413043	0.0190476	0.520833	6.57143	7.5	6.85714	3.67133e-06	AT2TE09325	NA	NA
Chr5	10705881	10714287	DNA/HAT	-	AT5TE38990	Chr5	10708721	10709075	13	0.742424	0.0689655	0.72	10.1538	6.69231	9.61538	3.72632e-06	AT5TE38990	NA	NA
Chr5	10708156	10713295	LTR/Copia	+	AT5TE38995	Chr5	10708721	10709075	13	0.742424	0.0689655	0.72	10.1538	6.69231	9.61538	3.72632e-06	AT5TE38995	NA	NA
Chr5	10350375	10356319	LINE/L1	-	AT5TE37800	Chr5	10355924	10356246	16	0.704225	0.284483	0.768707	8.875	7.25	9.1875	3.73252e-06	AT5TE37800	NA	NA
Chr5	19606618	19607617	upstream	-	AT5G48380.1	Chr5	19607431	19607681	15	0.574803	0.06	0.719298	8.46667	6.66667	7.6	3.81344e-06	AT5G48380	protein_coding_gene	BAK1-interacting receptor-like kinase 1
Chr5	19607059	19608058	upstream	-	AT5G48380.1	Chr5	19607431	19607681	15	0.574803	0.06	0.719298	8.46667	6.66667	7.6	3.81344e-06	AT5G48380	protein_coding_gene	BAK1-interacting receptor-like kinase 1
Chr5	12437666	12439270	DNA/HAT	-	AT5TE44095	Chr5	12439046	12439167	12	0.317829	0.034188	0.525974	10.75	9.75	12.8333	3.83479e-06	AT5TE44095	NA	NA
Chr5	13253681	13258509	LTR/Copia	-	AT5TE47100	Chr5	13254092	13254443	17	0.503817	0.0412371	0.615385	7.70588	5.70588	7.64706	3.83873e-06	AT5TE47100	NA	NA
Chr5	10579445	10579750	CDS	-	AT5G28590.1	Chr5	10579733	10580128	16	0.414966	0.0947368	0.515789	9.1875	5.9375	5.9375	3.90747e-06	AT5G28590	protein_coding_gene	DNA-binding family protein
Chr5	10579751	10579887	intron	-	AT5G28590.1	Chr5	10579733	10580128	16	0.414966	0.0947368	0.515789	9.1875	5.9375	5.9375	3.90747e-06	AT5G28590	protein_coding_gene	DNA-binding family protein
Chr5	10579888	10579992	CDS	-	AT5G28590.1	Chr5	10579733	10580128	16	0.414966	0.0947368	0.515789	9.1875	5.9375	5.9375	3.90747e-06	AT5G28590	protein_coding_gene	DNA-binding family protein
Chr5	10579993	10580276	intron	-	AT5G28590.1	Chr5	10579733	10580128	16	0.414966	0.0947368	0.515789	9.1875	5.9375	5.9375	3.90747e-06	AT5G28590	protein_coding_gene	DNA-binding family protein
Chr3	13501957	13501976	DNA/En-Spm	+	AT3TE54975	Chr3	13501640	13502046	16	0.407407	0.0791367	0.541401	8.4375	8.6875	9.8125	3.91945e-06	AT3TE54975	NA	NA
Chr3	13501977	13502056	DNA/En-Spm	+	AT3TE54980	Chr3	13501640	13502046	16	0.407407	0.0791367	0.541401	8.4375	8.6875	9.8125	3.91945e-06	AT3TE54980	NA	NA
Chr3	16809184	16814150	LTR/Copia	-	AT3TE68090	Chr3	16813649	16813931	13	0.809091	0.186667	0.8	8.46154	5.76923	7.69231	3.92021e-06	AT3TE68090	NA	NA
Chr1	19726017	19735181	RC/Helitron	+	AT1TE65205	Chr1	19727248	19727553	13	0.712766	0.12987	0.647059	7.23077	5.92308	6.53846	3.92956e-06	AT1TE65205	NA	NA
Chr1	19727156	19727279	CDS	+	AT1G52950.1	Chr1	19727248	19727553	13	0.712766	0.12987	0.647059	7.23077	5.92308	6.53846	3.92956e-06	AT1G52950	protein_coding_gene	OB-fold-like protein, Nucleic acid-binding
Chr1	19727280	19727371	intron	+	AT1G52950.1	Chr1	19727248	19727553	13	0.712766	0.12987	0.647059	7.23077	5.92308	6.53846	3.92956e-06	AT1G52950	protein_coding_gene	OB-fold-like protein, Nucleic acid-binding
Chr1	19727372	19727584	CDS	+	AT1G52950.1	Chr1	19727248	19727553	13	0.712766	0.12987	0.647059	7.23077	5.92308	6.53846	3.92956e-06	AT1G52950	protein_coding_gene	OB-fold-like protein, Nucleic acid-binding
Chr5	10597328	10608552	DNA/MuDR	-	AT5TE38675	Chr5	10603596	10603938	17	0.631579	0.176471	0.558824	8.94118	8	8	3.95136e-06	AT5TE38675	NA	NA
Chr5	12165094	12170357	LTR/Gypsy	+	AT5TE43315	Chr5	12165172	12165461	16	0.434555	0.10084	0.431034	11.9375	7.4375	10.875	3.95252e-06	AT5TE43315	NA	NA
Chr5	13284711	13299272	DNA/MuDR	-	AT5TE47130	Chr5	13299073	13299367	24	0.60241	0.253333	0.589474	6.91667	6.25	7.91667	3.96512e-06	AT5TE47130	NA	NA
Chr3	13209956	13212638	DNA/En-Spm	+	AT3TE54005	Chr3	13211074	13211359	13	0.586538	0.0491803	0.480392	8	4.69231	7.84615	4.06917e-06	AT3TE54005	NA	NA
Chr3	16797236	16798235	upstream	-	AT3G45750.2	Chr3	16798133	16798430	17	0.322034	0.0762712	0.594937	6.94118	6.94118	9.29412	4.08259e-06	AT3G45750	protein_coding_gene	Nucleotidyltransferase family protein
Chr3	16797412	16798411	upstream	-	AT3G45750.1	Chr3	16798133	16798430	17	0.322034	0.0762712	0.594937	6.94118	6.94118	9.29412	4.08259e-06	AT3G45750	protein_coding_gene	Nucleotidyltransferase family protein
Chr3	16797412	16798411	upstream	-	AT3G45750.2	Chr3	16798133	16798430	17	0.322034	0.0762712	0.594937	6.94118	6.94118	9.29412	4.08259e-06	AT3G45750	protein_coding_gene	Nucleotidyltransferase family protein
Chr3	16797933	16798932	upstream	-	AT3G45750.1	Chr3	16798133	16798430	17	0.322034	0.0762712	0.594937	6.94118	6.94118	9.29412	4.08259e-06	AT3G45750	protein_coding_gene	Nucleotidyltransferase family protein
Chr3	16797947	16798946	upstream	-	AT3G45750.2	Chr3	16798133	16798430	17	0.322034	0.0762712	0.594937	6.94118	6.94118	9.29412	4.08259e-06	AT3G45750	protein_coding_gene	Nucleotidyltransferase family protein
Chr2	5173789	5176137	LINE/L1	+	AT2TE21225	Chr2	5174478	5174852	15	0.575	0.125	0.695122	5.33333	5.33333	5.46667	4.1126e-06	AT2TE21225	NA	NA
Chr3	14365787	14378081	DNA/MuDR	-	AT3TE58960	Chr3	14371006	14371422	16	0.414414	0.0747664	0.516129	6.9375	6.6875	7.75	4.27808e-06	AT3TE58960	NA	NA
Chr1	26366602	26371672	LTR/Copia	+	AT1TE86360	Chr1	26368234	26368832	25	0.575758	0.215	0.537736	7.92	8	8.48	4.34333e-06	AT1TE86360	NA	NA
Chr4	2016443	2018941	DNA/En-Spm	+	AT4TE09580	Chr4	2016439	2016800	20	0.737589	0.330769	0.671329	7.05	6.5	7.15	4.36283e-06	AT4TE09580	NA	NA
Chr2	1426102	1426444	RC/Helitron	+	AT2TE06555	Chr2	1425703	1426177	25	0.464455	0.21978	0.573604	8.44	7.28	7.88	4.42964e-06	AT2TE06555	NA	NA
Chr4	2279754	2286684	LTR/Copia	-	AT4TE10590	Chr4	2280292	2280687	16	0.648276	0.149123	0.670886	9.0625	7.125	9.875	4.42967e-06	AT4TE10590	NA	NA
Chr1	6009291	6014091	LTR/Copia	-	AT1TE19430	Chr1	6013327	6013591	13	0.549618	0.0277778	0.645161	10.0769	8.30769	9.53846	4.50119e-06	AT1TE19430	NA	NA
Chr1	3427703	3428702	downstream	-	AT1G10430.1	Chr1	3427819	3428199	15	0.643357	0.0350877	0.811024	9.53333	7.6	8.46667	4.53751e-06	AT1G10430	protein_coding_gene	protein phosphatase 2A-2
Chr1	3427847	3427916	RC/Helitron	+	AT1TE11150	Chr1	3427819	3428199	15	0.643357	0.0350877	0.811024	9.53333	7.6	8.46667	4.53751e-06	AT1TE11150	NA	NA
Chr1	17020635	17021634	upstream	+	AT1G45015.1	Chr1	17020504	17020827	16	0.540741	0.181034	0.653846	8.4375	7.25	6.5	4.61306e-06	AT1G45015	protein_coding_gene	MD-2-related lipid recognition domain-containing protein
Chr1	17020702	17021701	upstream	+	AT1G45015.2	Chr1	17020504	17020827	16	0.540741	0.181034	0.653846	8.4375	7.25	6.5	4.61306e-06	AT1G45015	protein_coding_gene	MD-2-related lipid recognition domain-containing protein
Chr2	14701312	14702079	LTR/Copia	-	AT2TE65220	Chr2	14701344	14701761	18	0.496552	0.142857	0.597015	8.05556	7	7.44444	4.76071e-06	AT2TE65220	NA	NA
Chr2	14701601	14702600	upstream	+	AT2G34840.1	Chr2	14701344	14701761	18	0.496552	0.142857	0.597015	8.05556	7	7.44444	4.76071e-06	AT2G34840	protein_coding_gene	Coatomer epsilon subunit
Chr5	12514690	12515806	DNA/MuDR	+	AT5TE44345	Chr5	12515432	12515976	17	0.491803	0.16	0.666667	7.17647	5.88235	6.35294	4.78816e-06	AT5TE44345	NA	NA
Chr1	16753943	16754595	CDS	-	AT1G44080.1	Chr1	16754588	16754709	13	0.42735	0.0366972	0.446602	9	8.38462	7.92308	4.81616e-06	AT1G44080	protein_coding_gene	F-box family protein with a domain of unknown function (DUF295)
Chr1	16754572	16755210	LTR/Copia	+	AT1TE55360	Chr1	16754588	16754709	13	0.42735	0.0366972	0.446602	9	8.38462	7.92308	4.81616e-06	AT1TE55360	NA	NA
Chr1	16754596	16755278	intron	-	AT1G44080.1	Chr1	16754588	16754709	13	0.42735	0.0366972	0.446602	9	8.38462	7.92308	4.81616e-06	AT1G44080	protein_coding_gene	F-box family protein with a domain of unknown function (DUF295)
Chr2	2941106	2945798	DNA/MuDR	-	AT2TE12825	Chr2	2944222	2944686	19	0.441624	0.101695	0.538462	10.3684	6.21053	8.21053	4.83288e-06	AT2TE12825	NA	NA
Chr1	16117828	16122858	LTR/Copia	+	AT1TE53090	Chr1	16119687	16119994	19	0.588832	0.301887	0.745856	10.3684	8.36842	9.52632	4.83876e-06	AT1TE53090	NA	NA
Chr3	12828693	12829593	LTR/Gypsy	+	AT3TE52740	Chr3	12829178	12829631	16	0.614173	0.147368	0.720721	7.9375	5.9375	6.9375	4.8712e-06	AT3TE52740	NA	NA
Chr3	12829594	12829687	LTR/Gypsy	+	AT3TE52745	Chr3	12829178	12829631	16	0.614173	0.147368	0.720721	7.9375	5.9375	6.9375	4.8712e-06	AT3TE52745	NA	NA
Chr5	135830	141286	Unassigned	+	AT5TE00480	Chr5	136557	136811	14	0.758065	0.340909	0.769231	8.85714	6.28571	8.35714	4.87993e-06	AT5TE00480	NA	NA
Chr3	14519911	14535257	RC/Helitron	+	AT3TE59535	Chr3	14524006	14524337	16	0.638655	0.173077	0.611111	7.4375	6.5	5.625	4.94587e-06	AT3TE59535	NA	NA
Chr3	14524078	14524160	intron	+	AT3G42410.1	Chr3	14524006	14524337	16	0.638655	0.173077	0.611111	7.4375	6.5	5.625	4.94587e-06	AT3G42410	transposable_element_gene	transposable element gene
Chr3	14524276	14524376	intron	+	AT3G42410.1	Chr3	14524006	14524337	16	0.638655	0.173077	0.611111	7.4375	6.5	5.625	4.94587e-06	AT3G42410	transposable_element_gene	transposable element gene
Chr5	10900614	10901544	DNA/MuDR	-	AT5TE39620	Chr5	10900824	10901168	17	0.385965	0.084507	0.47651	10.0588	8.35294	8.76471	4.95387e-06	AT5TE39620	NA	NA
Chr4	3418249	3423024	DNA/MuDR	+	AT4TE15565	Chr4	3422450	3422803	18	0.383459	0.116667	0.456522	7.38889	6.66667	7.66667	4.96557e-06	AT4TE15565	NA	NA
Chr2	2935656	2938179	LTR/Copia	+	AT2TE12815	Chr2	2936772	2937154	15	0.608392	0.121212	0.617834	9.53333	6.6	10.4667	5.01364e-06	AT2TE12815	NA	NA
Chr2	5886321	5900125	DNA/MuDR	-	AT2TE23965	Chr2	5892360	5892636	22	0.360656	0.111111	0.383721	8.31818	7.77273	7.81818	5.03707e-06	AT2TE23965	NA	NA
Chr2	5892288	5892370	intron	+	AT2G14010.1	Chr2	5892360	5892636	22	0.360656	0.111111	0.383721	8.31818	7.77273	7.81818	5.03707e-06	AT2G14010	transposable_element_gene	transposable element gene
Chr2	5892456	5892605	intron	+	AT2G14010.1	Chr2	5892360	5892636	22	0.360656	0.111111	0.383721	8.31818	7.77273	7.81818	5.03707e-06	AT2G14010	transposable_element_gene	transposable element gene
Chr1	26366602	26371672	LTR/Copia	+	AT1TE86360	Chr1	26370960	26371222	13	0.649254	0.144737	0.767857	10.3077	5.84615	8.61538	5.17024e-06	AT1TE86360	NA	NA
Chr5	10985379	10985721	RC/Helitron	-	AT5TE39950	Chr5	10985154	10985594	19	0.493151	0.170543	0.579268	7.68421	6.78947	8.63158	5.20102e-06	AT5TE39950	NA	NA
Chr5	10985418	10985479	intron	-	AT5G28940.1	Chr5	10985154	10985594	19	0.493151	0.170543	0.579268	7.68421	6.78947	8.63158	5.20102e-06	AT5G28940	transposable_element_gene	transposable element gene
Chr5	10985556	10985633	intron	-	AT5G28940.1	Chr5	10985154	10985594	19	0.493151	0.170543	0.579268	7.68421	6.78947	8.63158	5.20102e-06	AT5G28940	transposable_element_gene	transposable element gene
Chr1	15911534	15917461	DNA/MuDR	+	AT1TE52420	Chr1	15914962	15915443	26	0.509804	0.194286	0.544643	7.84615	6.73077	8.61538	5.2143e-06	AT1TE52420	NA	NA
Chr1	15914710	15914984	intron	-	AT1G42460.1	Chr1	15914962	15915443	26	0.509804	0.194286	0.544643	7.84615	6.73077	8.61538	5.2143e-06	AT1G42460	transposable_element_gene	transposable element gene
Chr1	15915042	15915323	intron	-	AT1G42460.1	Chr1	15914962	15915443	26	0.509804	0.194286	0.544643	7.84615	6.73077	8.61538	5.2143e-06	AT1G42460	transposable_element_gene	transposable element gene
Chr1	15915414	15915620	intron	-	AT1G42460.1	Chr1	15914962	15915443	26	0.509804	0.194286	0.544643	7.84615	6.73077	8.61538	5.2143e-06	AT1G42460	transposable_element_gene	transposable element gene
Chr3	14272907	14285451	RC/Helitron	-	AT3TE58655	Chr3	14282780	14283091	19	0.55303	0.144231	0.609929	6.94737	5.47368	7.42105	5.22368e-06	AT3TE58655	NA	NA
Chr3	14282871	14282959	intron	-	AT3G42110.1	Chr3	14282780	14283091	19	0.55303	0.144231	0.609929	6.94737	5.47368	7.42105	5.22368e-06	AT3G42110	transposable_element_gene	transposable element gene
Chr3	14283084	14283154	intron	-	AT3G42110.1	Chr3	14282780	14283091	19	0.55303	0.144231	0.609929	6.94737	5.47368	7.42105	5.22368e-06	AT3G42110	transposable_element_gene	transposable element gene
Chr5	12284432	12285826	LTR/Gypsy	-	AT5TE43640	Chr5	12284775	12285125	12	0.578431	0.181818	0.7125	8.5	5.5	6.66667	5.355e-06	AT5TE43640	NA	NA
Chr3	11994310	11994981	RC/Helitron	-	AT3TE49990	Chr3	11994889	11995157	14	0.369369	0.0555556	0.506329	7.92857	7.71429	5.64286	5.43991e-06	AT3TE49990	NA	NA
Chr3	11994983	11995631	DNA/HAT	+	AT3TE49995	Chr3	11994889	11995157	14	0.369369	0.0555556	0.506329	7.92857	7.71429	5.64286	5.43991e-06	AT3TE49995	NA	NA
Chr5	17304812	17309086	LINE/L1	+	AT5TE62545	Chr5	17305556	17305984	19	0.589189	0.149351	0.64433	9.73684	8.10526	10.2105	5.52716e-06	AT5TE62545	NA	NA
Chr3	14062033	14072952	LINE/L1	+	AT3TE57655	Chr3	14063226	14063468	12	0.547619	0.0740741	0.692308	7	6.75	6.5	5.55306e-06	AT3TE57655	NA	NA
Chr2	2075338	2080606	LTR/Gypsy	-	AT2TE09500	Chr2	2076933	2077481	21	0.586207	0.265306	0.62234	9.66667	7	8.95238	5.55542e-06	AT2TE09500	NA	NA
Chr5	10031270	10031407	CDS	-	AT5G28030.1	Chr5	10031308	10031411	13	0.385321	0.0420168	0.555556	8.38462	9.15385	7.61538	5.62367e-06	AT5G28030	protein_coding_gene	L-cysteine desulfhydrase 1
Chr5	10031270	10031407	CDS	-	AT5G28030.2	Chr5	10031308	10031411	13	0.385321	0.0420168	0.555556	8.38462	9.15385	7.61538	5.62367e-06	AT5G28030	protein_coding_gene	L-cysteine desulfhydrase 1
Chr5	10031408	10031495	intron	-	AT5G28030.1	Chr5	10031308	10031411	13	0.385321	0.0420168	0.555556	8.38462	9.15385	7.61538	5.62367e-06	AT5G28030	protein_coding_gene	L-cysteine desulfhydrase 1
Chr5	10031408	10031495	intron	-	AT5G28030.2	Chr5	10031308	10031411	13	0.385321	0.0420168	0.555556	8.38462	9.15385	7.61538	5.62367e-06	AT5G28030	protein_coding_gene	L-cysteine desulfhydrase 1
Chr2	1829456	1832047	LINE/L1	-	AT2TE08385	Chr2	1831107	1831561	20	0.637209	0.208589	0.578947	10.75	8.15	8.55	5.6291e-06	AT2TE08385	NA	NA
Chr3	14616101	14623208	LTR/Copia	+	AT3TE59855	Chr3	14621599	14621971	15	0.534722	0.0776699	0.482456	9.6	6.86667	7.6	5.68874e-06	AT3TE59855	NA	NA
Chr1	11064455	11067138	LINE/L1	-	AT1TE35720	Chr1	11066064	11066355	15	0.527778	0.0348837	0.55303	9.6	5.73333	8.8	5.70289e-06	AT1TE35720	NA	NA
Chr2	4691253	4693498	DNA/En-Spm	-	AT2TE19505	Chr2	4693034	4693350	14	0.661538	0.130841	0.676471	9.28571	7.64286	7.28571	5.71155e-06	AT2TE19505	NA	NA
Chr5	13244390	13252690	RC/Helitron	-	AT5TE47085	Chr5	13245817	13246198	13	0.384615	0.0568182	0.485149	9	6.76923	7.76923	5.768e-06	AT5TE47085	NA	NA
Chr1	15685431	15687580	DNA/En-Spm	+	AT1TE51665	Chr1	15686969	15687423	15	0.553398	0.09	0.503268	6.86667	6.66667	10.2	5.82006e-06	AT1TE51665	NA	NA
Chr3	14839474	14840653	CDS	-	AT3G42723.1	Chr3	14840080	14840571	15	0.407407	0.0689655	0.358382	10.8	9.66667	11.5333	5.82011e-06	AT3G42723	protein_coding_gene	aminoacyl-tRNA ligases;ATP binding;nucleotide binding
Chr1	13439443	13448529	LTR/Copia	+	AT1TE43975	Chr1	13441823	13442179	13	0.697248	0.304348	0.703704	8.38462	7.07692	8.30769	5.88526e-06	AT1TE43975	NA	NA
Chr2	2416162	2416279	LTR/Gypsy	+	AT2TE11035	Chr2	2415837	2416243	19	0.427083	0.0591398	0.47191	10.1053	9.78947	9.36842	5.90876e-06	AT2TE11035	NA	NA
Chr2	3200475	3201137	RC/Helitron	-	AT2TE13830	Chr2	3200618	3200997	13	0.62069	0.025	0.572727	8.92308	6.15385	8.46154	5.91537e-06	AT2TE13830	NA	NA
Chr3	10561603	10562082	LTR/Gypsy	+	AT3TE43905	Chr3	10561526	10561837	15	0.561983	0.0733945	0.569697	8.06667	7.26667	11	5.94916e-06	AT3TE43905	NA	NA
Chr3	14365787	14378081	DNA/MuDR	-	AT3TE58960	Chr3	14369882	14370212	14	0.579439	0.134831	0.661157	7.64286	6.35714	8.64286	6.01158e-06	AT3TE58960	NA	NA
Chr3	14369847	14369958	intron	+	AT3G42190.1	Chr3	14369882	14370212	14	0.579439	0.134831	0.661157	7.64286	6.35714	8.64286	6.01158e-06	AT3G42190	transposable_element_gene	transposable element gene
Chr3	14370025	14370104	intron	+	AT3G42190.1	Chr3	14369882	14370212	14	0.579439	0.134831	0.661157	7.64286	6.35714	8.64286	6.01158e-06	AT3G42190	transposable_element_gene	transposable element gene
Chr3	14370150	14370478	intron	+	AT3G42190.1	Chr3	14369882	14370212	14	0.579439	0.134831	0.661157	7.64286	6.35714	8.64286	6.01158e-06	AT3G42190	transposable_element_gene	transposable element gene
Chr1	17574905	17575699	CDS	-	AT1G47765.1	Chr1	17575526	17575799	16	0.758621	0.278351	0.666667	7.25	6.0625	7.5	6.0594e-06	AT1G47765	protein_coding_gene	F-box and associated interaction domains-containing protein
Chr1	17575700	17575728	intron	-	AT1G47765.1	Chr1	17575526	17575799	16	0.758621	0.278351	0.666667	7.25	6.0625	7.5	6.0594e-06	AT1G47765	protein_coding_gene	F-box and associated interaction domains-containing protein
Chr1	17575729	17576091	CDS	-	AT1G47765.1	Chr1	17575526	17575799	16	0.758621	0.278351	0.666667	7.25	6.0625	7.5	6.0594e-06	AT1G47765	protein_coding_gene	F-box and associated interaction domains-containing protein
Chr2	2114697	2114874	DNA/En-Spm	-	AT2TE09645	Chr2	2114789	2115215	16	0.581818	0.210526	0.686667	6.875	8.3125	9.375	6.0594e-06	AT2TE09645	NA	NA
Chr3	10106099	10111466	LTR/Copia	+	AT3TE42075	Chr3	10110662	10110831	12	0.730337	0.0224719	0.715909	7.41667	7.41667	7.33333	6.07319e-06	AT3TE42075	NA	NA
Chr2	2724611	2727589	LINE/L1	-	AT2TE12060	Chr2	2727476	2727791	14	0.547826	0.05	0.517544	8.21429	7.14286	8.14286	6.12024e-06	AT2TE12060	NA	NA
Chr2	2617996	2618593	intron	+	AT2G06562.1	Chr2	2617710	2618196	18	0.489899	0.127072	0.480769	11	10.0556	11.5556	6.24226e-06	AT2G06562	other_RNA	other RNA
Chr3	5867714	5867819	intron	+	AT3G17190.1	Chr3	5867811	5868103	15	0.58042	0.186275	0.740331	9.53333	6.8	12.0667	6.24557e-06	AT3G17190	NA	NA
Chr3	5867714	5867819	intron	+	AT3G17190.2	Chr3	5867811	5868103	15	0.58042	0.186275	0.740331	9.53333	6.8	12.0667	6.24557e-06	AT3G17190	NA	NA
Chr3	5867820	5867913	CDS	+	AT3G17190.1	Chr3	5867811	5868103	15	0.58042	0.186275	0.740331	9.53333	6.8	12.0667	6.24557e-06	AT3G17190	NA	NA
Chr3	5867820	5867913	CDS	+	AT3G17190.2	Chr3	5867811	5868103	15	0.58042	0.186275	0.740331	9.53333	6.8	12.0667	6.24557e-06	AT3G17190	NA	NA
Chr3	5867914	5868017	intron	+	AT3G17190.2	Chr3	5867811	5868103	15	0.58042	0.186275	0.740331	9.53333	6.8	12.0667	6.24557e-06	AT3G17190	NA	NA
Chr3	5867914	5868104	intron	+	AT3G17190.1	Chr3	5867811	5868103	15	0.58042	0.186275	0.740331	9.53333	6.8	12.0667	6.24557e-06	AT3G17190	NA	NA
Chr3	5868018	5868075	CDS	+	AT3G17190.2	Chr3	5867811	5868103	15	0.58042	0.186275	0.740331	9.53333	6.8	12.0667	6.24557e-06	AT3G17190	NA	NA
Chr5	17090875	17095158	LTR/Copia	-	AT5TE61735	Chr5	17093602	17093847	16	0.636986	0.241071	0.721805	9.125	7	8.3125	6.29529e-06	AT5TE61735	NA	NA
Chr5	9981876	9983227	LTR/Copia	-	AT5TE36335	Chr5	9983002	9983228	12	0.675	0.0875	0.754902	10	6.66667	8.5	6.31251e-06	AT5TE36335	NA	NA
Chr5	20803735	20804267	CDS	-	AT5G51195.1	Chr5	20803755	20803981	12	0.725	0.0394737	0.785714	10	6.33333	8.16667	6.32319e-06	AT5G51195	NA	NA
Chr3	14871212	14871742	CDS	+	AT3G42780.1	Chr3	14871177	14871589	15	0.414414	0.0722892	0.5	7.4	5.53333	7.73333	6.34428e-06	AT3G42780	NA	NA
Chr2	5623087	5627316	LINE/L1	+	AT2TE22725	Chr2	5625363	5625814	20	0.513333	0.155738	0.595745	7.5	6.1	7.05	6.36579e-06	AT2TE22725	NA	NA
Chr4	2839665	2846532	DNA/MuDR	+	AT4TE13325	Chr4	2844546	2844956	18	0.45098	0.0630631	0.4	8.5	6.16667	8.33333	6.43518e-06	AT4TE13325	NA	NA
Chr4	2844791	2844874	intron	-	AT4G05575.1	Chr4	2844546	2844956	18	0.45098	0.0630631	0.4	8.5	6.16667	8.33333	6.43518e-06	AT4G05575	pseudogene	Pseudogene of AT5G30520; unknown protein
Chr3	21322656	21327536	LINE/L1	+	AT3TE86800	Chr3	21324463	21324733	12	0.657895	0.027027	0.678161	9.5	6.16667	7.25	6.44142e-06	AT3TE86800	NA	NA
Chr5	21373337	21374194	CDS	+	AT5G52700.1	Chr5	21373845	21374108	12	0.496403	0.018018	0.57554	11.5833	9.25	11.5833	6.52733e-06	AT5G52700	protein_coding_gene	Copper transport protein family
Chr5	17090875	17095158	LTR/Copia	-	AT5TE61735	Chr5	17092394	17092671	13	0.476636	0.2	0.772277	8.23077	5	7.76923	6.56233e-06	AT5TE61735	NA	NA
Chr4	4077190	4081133	RC/Helitron	-	AT4TE17660	Chr4	4079306	4079798	19	0.405229	0.0727273	0.318841	8.05263	5.78947	7.26316	6.57459e-06	AT4TE17660	NA	NA
Chr2	1829456	1832047	LINE/L1	-	AT2TE08385	Chr2	1829670	1830125	19	0.482014	0.136364	0.537975	7.31579	5.78947	8.31579	6.57843e-06	AT2TE08385	NA	NA
Chr1	17360725	17365909	LTR/Copia	+	AT1TE57530	Chr1	17365103	17365374	12	0.495413	0.0217391	0.566667	9.08333	7.66667	10	6.58608e-06	AT1TE57530	NA	NA
Chr1	12315646	12315813	CDS	+	AT1G33910.1	Chr1	12315789	12316114	14	0.508475	0.0632911	0.491071	8.42857	5.64286	8	6.68894e-06	AT1G33910	protein_coding_gene	P-loop containing nucleoside triphosphate hydrolases superfamily protein
Chr1	12315814	12315912	intron	+	AT1G33910.1	Chr1	12315789	12316114	14	0.508475	0.0632911	0.491071	8.42857	5.64286	8	6.68894e-06	AT1G33910	protein_coding_gene	P-loop containing nucleoside triphosphate hydrolases superfamily protein
Chr1	12315913	12316044	CDS	+	AT1G33910.1	Chr1	12315789	12316114	14	0.508475	0.0632911	0.491071	8.42857	5.64286	8	6.68894e-06	AT1G33910	protein_coding_gene	P-loop containing nucleoside triphosphate hydrolases superfamily protein
Chr1	12316045	12316125	intron	+	AT1G33910.1	Chr1	12315789	12316114	14	0.508475	0.0632911	0.491071	8.42857	5.64286	8	6.68894e-06	AT1G33910	protein_coding_gene	P-loop containing nucleoside triphosphate hydrolases superfamily protein
Chr3	10635156	10638607	DNA/HAT	-	AT3TE44210	Chr3	10636756	10637146	14	0.318182	0.0227273	0.520833	7.85714	6.28571	6.85714	6.73079e-06	AT3TE44210	NA	NA
Chr2	8561843	8567008	LTR/Copia	-	AT2TE35840	Chr2	8563322	8563796	16	0.598726	0.294118	0.671756	9.8125	6.375	8.1875	6.74506e-06	AT2TE35840	NA	NA
Chr1	16500851	16501096	RC/Helitron	-	AT1TE54435	Chr1	16501087	16501427	15	0.486667	0.132743	0.543103	10	7.53333	7.73333	6.76209e-06	AT1TE54435	NA	NA
Chr1	16501403	16502939	LTR/Gypsy	+	AT1TE54440	Chr1	16501087	16501427	15	0.486667	0.132743	0.543103	10	7.53333	7.73333	6.76209e-06	AT1TE54440	NA	NA
Chr2	3556317	3558078	LTR/Gypsy	+	AT2TE15510	Chr2	3557426	3557594	13	0.521739	0.116883	0.478992	7.07692	5.92308	9.15385	6.78539e-06	AT2TE15510	NA	NA
Chr1	9368344	9373306	LTR/Copia	-	AT1TE30195	Chr1	9370052	9370390	14	0.557143	0.165217	0.57931	10	8.21429	10.3571	6.78697e-06	AT1TE30195	NA	NA
Chr1	15618170	15622850	LINE/L1	-	AT1TE51385	Chr1	15619741	15619942	12	0.527273	0.101266	0.596154	9.16667	6.58333	8.66667	6.8372e-06	AT1TE51385	NA	NA
Chr2	6778861	6785572	LINE/L1	-	AT2TE27670	Chr2	6785108	6785491	16	0.5875	0.18254	0.66875	10	7.875	10	6.84805e-06	AT2TE27670	NA	NA
Chr5	12669950	12673354	DNA/MuDR	+	AT5TE44880	Chr5	12670408	12670789	16	0.40625	0.0884354	0.482759	10	9.1875	9.0625	6.919e-06	AT5TE44880	NA	NA
Chr2	8992850	8993849	upstream	-	AT2G20900.1	Chr2	8993733	8993958	12	0.596899	0.0120482	0.556522	10.75	6.91667	9.58333	6.93274e-06	AT2G20900	protein_coding_gene	diacylglycerol kinase 5
Chr2	8992850	8993849	upstream	-	AT2G20900.3	Chr2	8993733	8993958	12	0.596899	0.0120482	0.556522	10.75	6.91667	9.58333	6.93274e-06	AT2G20900	protein_coding_gene	diacylglycerol kinase 5
Chr2	8992932	8993931	upstream	-	AT2G20900.2	Chr2	8993733	8993958	12	0.596899	0.0120482	0.556522	10.75	6.91667	9.58333	6.93274e-06	AT2G20900	protein_coding_gene	diacylglycerol kinase 5
Chr2	8992985	8993984	upstream	-	AT2G20900.4	Chr2	8993733	8993958	12	0.596899	0.0120482	0.556522	10.75	6.91667	9.58333	6.93274e-06	AT2G20900	protein_coding_gene	diacylglycerol kinase 5
Chr2	8993114	8994113	upstream	-	AT2G20900.1	Chr2	8993733	8993958	12	0.596899	0.0120482	0.556522	10.75	6.91667	9.58333	6.93274e-06	AT2G20900	protein_coding_gene	diacylglycerol kinase 5
Chr2	8993114	8994113	upstream	-	AT2G20900.3	Chr2	8993733	8993958	12	0.596899	0.0120482	0.556522	10.75	6.91667	9.58333	6.93274e-06	AT2G20900	protein_coding_gene	diacylglycerol kinase 5
Chr2	8993389	8993816	DNA/MuDR	+	AT2TE37940	Chr2	8993733	8993958	12	0.596899	0.0120482	0.556522	10.75	6.91667	9.58333	6.93274e-06	AT2TE37940	NA	NA
Chr2	7777248	7782174	LINE/L1	+	AT2TE32120	Chr2	7779274	7779557	12	0.762376	0.0289855	0.752381	8.41667	5.75	8.75	6.98278e-06	AT2TE32120	NA	NA
Chr1	13336749	13339481	LTR/Gypsy	+	AT1TE43605	Chr1	13338633	13339004	13	0.462185	0.0224719	0.511628	9.15385	6.84615	6.61538	7.04683e-06	AT1TE43605	NA	NA
Chr3	8931024	8932023	upstream	+	AT3G24510.1	Chr3	8931059	8931317	26	0.381526	0.146597	0.402913	9.57692	7.34615	7.92308	7.06801e-06	AT3G24510	protein_coding_gene	Defensin-like (DEFL) family protein
Chr3	8931268	8931870	RC/Helitron	-	AT3TE37365	Chr3	8931059	8931317	26	0.381526	0.146597	0.402913	9.57692	7.34615	7.92308	7.06801e-06	AT3TE37365	NA	NA
Chr2	4635951	4641164	DNA/En-Spm	-	AT2TE19240	Chr2	4636955	4637254	13	0.566929	0.188235	0.663366	9.76923	6.53846	7.76923	7.07991e-06	AT2TE19240	NA	NA
Chr1	16274430	16275429	downstream	-	AT1G43190.1	Chr1	16274114	16274485	25	0.467662	0.159574	0.469136	8.04	7.52	9.72	7.12039e-06	AT1G43190	protein_coding_gene	polypyrimidine tract-binding protein 3
Chr1	16274430	16275429	downstream	-	AT1G43190.2	Chr1	16274114	16274485	25	0.467662	0.159574	0.469136	8.04	7.52	9.72	7.12039e-06	AT1G43190	protein_coding_gene	polypyrimidine tract-binding protein 3
Chr1	16274430	16275429	downstream	-	AT1G43190.3	Chr1	16274114	16274485	25	0.467662	0.159574	0.469136	8.04	7.52	9.72	7.12039e-06	AT1G43190	protein_coding_gene	polypyrimidine tract-binding protein 3
Chr3	13361551	13367971	LTR/Copia	-	AT3TE54535	Chr3	13367275	13367700	20	0.541463	0.232394	0.628049	10.25	7.1	8.2	7.13324e-06	AT3TE54535	NA	NA
Chr5	9710859	9712772	DNA/MuDR	-	AT5TE35265	Chr5	9712097	9712366	24	0.603352	0.323353	0.729167	7.45833	6.95833	8	7.17222e-06	AT5TE35265	NA	NA
Chr2	2471484	2472655	DNA/MuDR	-	AT2TE11260	Chr2	2471600	2471905	14	0.330275	0.102273	0.55914	7.78571	6.28571	6.64286	7.26722e-06	AT2TE11260	NA	NA
Chr5	9249017	9253967	DNA/MuDR	+	AT5TE33455	Chr5	9253358	9253826	21	0.483696	0.236842	0.612745	8.7619	9.04762	9.71429	7.46171e-06	AT5TE33455	NA	NA
Chr5	9253361	9253456	intron	-	AT5G26350.1	Chr5	9253358	9253826	21	0.483696	0.236842	0.612745	8.7619	9.04762	9.71429	7.46171e-06	AT5G26350	transposable_element_gene	transposable element gene
Chr5	9253564	9253616	intron	-	AT5G26350.1	Chr5	9253358	9253826	21	0.483696	0.236842	0.612745	8.7619	9.04762	9.71429	7.46171e-06	AT5G26350	transposable_element_gene	transposable element gene
Chr2	2191575	2192437	DNA/Harbinger	-	AT2TE10090	Chr2	2191919	2192309	16	0.508772	0.156863	0.622807	7.125	6.375	7.125	7.47209e-06	AT2TE10090	NA	NA
Chr4	8313635	8319045	LTR/Copia	+	AT4TE36845	Chr4	8316239	8316580	12	0.547826	0.0147059	0.596154	9.58333	5.66667	8.66667	7.49903e-06	AT4TE36845	NA	NA
Chr1	15745010	15746460	DNA/En-Spm	+	AT1TE51835	Chr1	15745496	15745986	15	0.531746	0.116279	0.5625	8.4	5.73333	7.46667	7.50612e-06	AT1TE51835	NA	NA
Chr5	12890713	12893943	RC/Helitron	+	AT5TE45905	Chr5	12893765	12893990	13	0.578947	0.0441176	0.597561	8.76923	5.23077	6.30769	7.5225e-06	AT5TE45905	NA	NA
Chr5	12893596	12893867	intron	+	AT5G34450.1	Chr5	12893765	12893990	13	0.578947	0.0441176	0.597561	8.76923	5.23077	6.30769	7.5225e-06	AT5G34450	transposable_element_gene	transposable element gene
Chr5	15504109	15505108	downstream	+	AT5G38710.1	Chr5	15504994	15505161	14	0.440367	0.125	0.542553	7.78571	7.42857	6.71429	7.55982e-06	AT5G38710	protein_coding_gene	Methylenetetrahydrofolate reductase family protein
Chr5	15504767	15505691	DNA/MuDR	+	AT5TE56045	Chr5	15504994	15505161	14	0.440367	0.125	0.542553	7.78571	7.42857	6.71429	7.55982e-06	AT5TE56045	NA	NA
Chr2	3291639	3292263	intron	+	AT2G07681.1	Chr2	3292249	3292510	27	0.189873	0.0643087	0.135908	26.3333	23.037	25.8889	7.65769e-06	AT2G07681	protein_coding_gene	Cytochrome C assembly protein
Chr2	3292264	3292329	CDS	+	AT2G07681.1	Chr2	3292249	3292510	27	0.189873	0.0643087	0.135908	26.3333	23.037	25.8889	7.65769e-06	AT2G07681	protein_coding_gene	Cytochrome C assembly protein
Chr2	3292330	3292365	3-UTR	+	AT2G07681.1	Chr2	3292249	3292510	27	0.189873	0.0643087	0.135908	26.3333	23.037	25.8889	7.65769e-06	AT2G07681	protein_coding_gene	Cytochrome C assembly protein
Chr2	3292366	3293365	downstream	+	AT2G07681.1	Chr2	3292249	3292510	27	0.189873	0.0643087	0.135908	26.3333	23.037	25.8889	7.65769e-06	AT2G07681	protein_coding_gene	Cytochrome C assembly protein
Chr2	4925088	4925169	LTR/Gypsy	+	AT2TE20250	Chr2	4925075	4925346	16	0.422764	0.0636364	0.561404	7.6875	6.875	7.125	7.66047e-06	AT2TE20250	NA	NA
Chr2	4925170	4933930	DNA/En-Spm	-	AT2TE20255	Chr2	4925075	4925346	16	0.422764	0.0636364	0.561404	7.6875	6.875	7.125	7.66047e-06	AT2TE20255	NA	NA
Chr1	14031013	14032111	RC/Helitron	+	AT1TE46085	Chr1	14031572	14031742	14	0.573171	0.221053	0.669355	11.7143	6.78571	8.85714	7.6998e-06	AT1TE46085	NA	NA
Chr5	11621549	11635001	LTR/Copia	-	AT5TE41975	Chr5	11634506	11634977	17	0.468085	0.0918367	0.53211	8.29412	5.76471	6.41176	7.7642e-06	AT5TE41975	NA	NA
Chr2	3037529	3039312	intron	-	AT2G07320.1	Chr2	3039282	3039755	17	0.412214	0.0888889	0.40625	7.70588	7.94118	7.52941	7.82064e-06	AT2G07320	transposable_element_gene	transposable element gene
Chr2	3039219	3039785	DNA/MuDR	+	AT2TE13225	Chr2	3039282	3039755	17	0.412214	0.0888889	0.40625	7.70588	7.94118	7.52941	7.82064e-06	AT2TE13225	NA	NA
Chr2	3039461	3039537	intron	-	AT2G07320.1	Chr2	3039282	3039755	17	0.412214	0.0888889	0.40625	7.70588	7.94118	7.52941	7.82064e-06	AT2G07320	transposable_element_gene	transposable element gene
Chr2	3039641	3039720	intron	-	AT2G07320.1	Chr2	3039282	3039755	17	0.412214	0.0888889	0.40625	7.70588	7.94118	7.52941	7.82064e-06	AT2G07320	transposable_element_gene	transposable element gene
Chr4	28871	29870	downstream	+	AT4G00060.1	Chr4	29599	29849	13	0.576577	0.0227273	0.675676	8.53846	6.76923	8.53846	7.97555e-06	AT4G00060	protein_coding_gene	Nucleotidyltransferase family protein
Chr4	29671	29766	CDS	-	AT4G00070.1	Chr4	29599	29849	13	0.576577	0.0227273	0.675676	8.53846	6.76923	8.53846	7.97555e-06	AT4G00070	protein_coding_gene	RING/U-box superfamily protein
Chr4	29767	29847	intron	-	AT4G00070.1	Chr4	29599	29849	13	0.576577	0.0227273	0.675676	8.53846	6.76923	8.53846	7.97555e-06	AT4G00070	protein_coding_gene	RING/U-box superfamily protein
Chr4	29848	29982	CDS	-	AT4G00070.1	Chr4	29599	29849	13	0.576577	0.0227273	0.675676	8.53846	6.76923	8.53846	7.97555e-06	AT4G00070	protein_coding_gene	RING/U-box superfamily protein
Chr1	11302245	11310367	DNA/En-Spm	-	AT1TE36570	Chr1	11309941	11310311	16	0.676768	0.240964	0.737864	6.1875	5.1875	6.4375	7.99062e-06	AT1TE36570	NA	NA
Chr1	11310298	11311297	upstream	+	AT1G31580.1	Chr1	11309941	11310311	16	0.676768	0.240964	0.737864	6.1875	5.1875	6.4375	7.99062e-06	AT1G31580	protein_coding_gene	ECS1
Chr2	7232310	7237512	LINE/L1	-	AT2TE29460	Chr2	7235362	7235655	12	0.516129	0.032967	0.504	10.3333	7.58333	10.4167	7.99531e-06	AT2TE29460	NA	NA
Chr2	5517608	5520080	LINE/L1	-	AT2TE22315	Chr2	5519949	5520379	19	0.415584	0.0738636	0.454545	8.10526	9.26316	8.68421	8.0546e-06	AT2TE22315	NA	NA
Chr3	13510316	13512923	DNA/MuDR	-	AT3TE55005	Chr3	13510881	13511455	22	0.480769	0.184049	0.533708	7.09091	7.40909	8.09091	8.08419e-06	AT3TE55005	NA	NA
Chr4	6560037	6561036	upstream	+	AT4G10613.1	Chr4	6561004	6561232	12	0.61	0.0133333	0.612903	8.33333	6.25	7.75	8.14156e-06	AT4G10613	protein_coding_gene	RNA-directed DNA polymerase (reverse transcriptase)-related family protein
Chr4	6560362	6561037	5-UTR	+	AT4G10613.1	Chr4	6561004	6561232	12	0.61	0.0133333	0.612903	8.33333	6.25	7.75	8.14156e-06	AT4G10613	protein_coding_gene	RNA-directed DNA polymerase (reverse transcriptase)-related family protein
Chr4	6561038	6561478	CDS	+	AT4G10613.1	Chr4	6561004	6561232	12	0.61	0.0133333	0.612903	8.33333	6.25	7.75	8.14156e-06	AT4G10613	protein_coding_gene	RNA-directed DNA polymerase (reverse transcriptase)-related family protein
Chr2	7448276	7448600	DNA/En-Spm	+	AT2TE30550	Chr2	7448407	7448781	13	0.508475	0.114583	0.65812	9.07692	7.38462	9	8.19193e-06	AT2TE30550	NA	NA
Chr2	7448761	7454291	LTR/Copia	-	AT2TE30555	Chr2	7448407	7448781	13	0.508475	0.114583	0.65812	9.07692	7.38462	9	8.19193e-06	AT2TE30555	NA	NA
Chr1	13410458	13415144	LINE/L1	-	AT1TE43865	Chr1	13410639	13410991	11	0.550562	0.102941	0.675325	8.09091	6.18182	7	8.39308e-06	AT1TE43865	NA	NA
Chr3	17357025	17357064	CDS	+	AT3G47140.1	Chr3	17356879	17357173	15	0.566667	0.0917431	0.526786	8	7.26667	7.46667	8.40383e-06	AT3G47140	protein_coding_gene	F-box associated ubiquitination effector family protein
Chr3	17357065	17357165	intron	+	AT3G47140.1	Chr3	17356879	17357173	15	0.566667	0.0917431	0.526786	8	7.26667	7.46667	8.40383e-06	AT3G47140	protein_coding_gene	F-box associated ubiquitination effector family protein
Chr3	17357166	17357800	CDS	+	AT3G47140.1	Chr3	17356879	17357173	15	0.566667	0.0917431	0.526786	8	7.26667	7.46667	8.40383e-06	AT3G47140	protein_coding_gene	F-box associated ubiquitination effector family protein
Chr5	13188575	13188979	DNA/MuDR	-	AT5TE46900	Chr5	13188570	13188873	12	0.5	0.144144	0.659259	9.16667	9.25	11.25	8.41664e-06	AT5TE46900	NA	NA
Chr4	5374889	5375888	upstream	+	AT4G08455.1	Chr4	5374497	5374962	20	0.461905	0.0823529	0.437186	10.5	8.5	9.95	8.42377e-06	AT4G08455	protein_coding_gene	BTB/POZ domain-containing protein
Chr2	1781545	1786790	LTR/Gypsy	+	AT2TE08225	Chr2	1784955	1785186	14	0.468468	0.0853659	0.581395	7.92857	5.85714	6.14286	8.55894e-06	AT2TE08225	NA	NA
Chr5	12669731	12669944	RC/Helitron	+	AT5TE44875	Chr5	12669908	12670300	19	0.353333	0.0930233	0.556701	7.89474	9.05263	10.2105	8.58851e-06	AT5TE44875	NA	NA
Chr5	12669950	12673354	DNA/MuDR	+	AT5TE44880	Chr5	12669908	12670300	19	0.353333	0.0930233	0.556701	7.89474	9.05263	10.2105	8.58851e-06	AT5TE44880	NA	NA
Chr5	13253681	13258509	LTR/Copia	-	AT5TE47100	Chr5	13258286	13258745	19	0.572222	0.149068	0.470899	9.47368	8.47368	9.94737	8.79061e-06	AT5TE47100	NA	NA
Chr5	14296910	14297140	LTR/Gypsy	-	AT5TE51125	Chr5	14297023	14297125	14	0.660377	0.197917	0.689076	7.57143	6.85714	8.5	8.79793e-06	AT5TE51125	NA	NA
Chr2	3201138	3203096	RC/Helitron	-	AT2TE13835	Chr2	3202636	3202964	17	0.496454	0.1	0.486486	8.29412	6.47059	8.70588	8.90131e-06	AT2TE13835	NA	NA
Chr3	18502725	18503724	upstream	-	AT3G49900.2	Chr3	18503286	18503491	10	0.397959	0.0212766	0.643678	9.8	9.4	8.7	8.94855e-06	AT3G49900	protein_coding_gene	Phototropic-responsive NPH3 family protein
Chr3	18503309	18504308	upstream	+	AT3G49910.1	Chr3	18503286	18503491	10	0.397959	0.0212766	0.643678	9.8	9.4	8.7	8.94855e-06	AT3G49910	protein_coding_gene	Translation protein SH3-like family protein
Chr4	3660584	3662282	LTR/Gypsy	-	AT4TE16295	Chr4	3660688	3660935	15	0.66242	0.266667	0.651007	10.4667	9	9.93333	8.95412e-06	AT4TE16295	NA	NA
Chr3	15919027	15924077	LTR/Copia	-	AT3TE64435	Chr3	15922330	15922758	13	0.614754	0.1	0.607143	9.38462	6.15385	8.61538	8.97035e-06	AT3TE64435	NA	NA
Chr5	11621549	11635001	LTR/Copia	-	AT5TE41975	Chr5	11626226	11626578	26	0.456693	0.1875	0.506438	9.76923	9.84615	8.96154	9.14163e-06	AT5TE41975	NA	NA
Chr5	11623256	11631508	DNA/En-Spm	-	AT5TE41980	Chr5	11626226	11626578	26	0.456693	0.1875	0.506438	9.76923	9.84615	8.96154	9.14163e-06	AT5TE41980	NA	NA
Chr2	3903683	3913849	RC/Helitron	+	AT2TE16660	Chr2	3911480	3911958	19	0.52	0.142857	0.496403	7.89474	7.36842	7.31579	9.16462e-06	AT2TE16660	NA	NA
Chr3	5277961	5286731	DNA/MuDR	-	AT3TE22200	Chr3	5279559	5279799	20	0.539535	0.210938	0.586957	10.75	6.4	9.2	9.23674e-06	AT3TE22200	NA	NA
Chr2	3785519	3794053	DNA/En-Spm	-	AT2TE16310	Chr2	3789664	3789843	10	0.472973	0.132353	0.72093	7.4	6.8	8.6	9.27696e-06	AT2TE16310	NA	NA
Chr5	10529271	10529348	RC/Helitron	-	AT5TE38400	Chr5	10529316	10529603	20	0.6875	0.24031	0.586957	7.2	6.45	6.9	9.35807e-06	AT5TE38400	NA	NA
Chr5	24722869	24723783	CDS	+	AT5G61470.1	Chr5	24723066	24723354	12	0.685315	0.106195	0.65493	11.9167	9.41667	11.8333	9.42135e-06	AT5G61470	protein_coding_gene	C2H2-like zinc finger protein
Chr5	9928081	9929672	LINE/L1	+	AT5TE36160	Chr5	9928179	9928460	15	0.484375	0.214286	0.647541	8.53333	6.53333	8.13333	9.53822e-06	AT5TE36160	NA	NA
Chr2	1229454	1232486	LINE/L1	+	AT2TE05540	Chr2	1231392	1231931	18	0.468085	0.0793651	0.493243	7.83333	7	8.22222	9.69849e-06	AT2TE05540	NA	NA
Chr2	8269646	8274938	LINE/L1	-	AT2TE34410	Chr2	8271141	8271503	12	0.552941	0.0454545	0.623656	7.08333	5.5	7.75	9.77634e-06	AT2TE34410	NA	NA
Chr5	9979367	9981875	LTR/Copia	-	AT5TE36330	Chr5	9979742	9980121	13	0.588785	0.0416667	0.588785	8.23077	5.53846	8.23077	9.77818e-06	AT5TE36330	NA	NA
Chr3	14895825	14898991	DNA/MuDR	+	AT3TE60750	Chr3	14896038	14896537	17	0.535484	0.15	0.452555	9.11765	7.05882	8.05882	9.85976e-06	AT3TE60750	NA	NA
Chr2	3576648	3577284	intron	+	AT2G07750.1	Chr2	3577083	3577517	19	0.470588	0.131148	0.466258	8.94737	6.42105	8.57895	9.86613e-06	AT2G07750	protein_coding_gene	DEA(D/H)-box RNA helicase family protein
Chr2	3577285	3578245	CDS	+	AT2G07750.1	Chr2	3577083	3577517	19	0.470588	0.131148	0.466258	8.94737	6.42105	8.57895	9.86613e-06	AT2G07750	protein_coding_gene	DEA(D/H)-box RNA helicase family protein
Chr1	12470416	12471253	DNA/HAT	+	AT1TE40605	Chr1	12470585	12470678	9	0.701149	0.244898	0.918033	9.66667	5.44444	6.77778	9.87678e-06	AT1TE40605	NA	NA
Chr5	10696149	10700178	RC/Helitron	-	AT5TE38945	Chr5	10696941	10697323	17	0.349315	0.0526316	0.443548	8.58824	6.70588	7.29412	1.00112e-05	AT5TE38945	NA	NA
Chr5	13886471	13890657	LINE/L1	+	AT5TE49495	Chr5	13887193	13887409	19	0.652778	0.32	0.7	7.57895	6.57895	5.26316	1.00423e-05	AT5TE49495	NA	NA
Chr5	4138792	4139791	upstream	-	AT5G13050.1	Chr5	4139786	4140017	13	0.457944	0.025641	0.123711	8.23077	6	7.46154	1.01258e-05	AT5G13050	protein_coding_gene	5-formyltetrahydrofolate cycloligase
Chr5	6403052	6408057	LTR/Copia	-	AT5TE23185	Chr5	6405069	6405361	17	0.646552	0.346939	0.801724	6.82353	5.76471	6.82353	1.0146e-05	AT5TE23185	NA	NA
Chr1	13617796	13623172	LINE/L1	+	AT1TE44605	Chr1	13619874	13620170	13	0.607143	0.109375	0.578431	8.61538	4.92308	7.84615	1.0156e-05	AT1TE44605	NA	NA
Chr2	3520240	3520327	intron	+	AT2G07680.1	Chr2	3520240	3520481	14	0.514925	0.0406504	0.439716	9.57143	8.78571	10.0714	1.01754e-05	AT2G07680	protein_coding_gene	multidrug resistance-associated protein 11
Chr2	3520328	3520381	CDS	+	AT2G07680.1	Chr2	3520240	3520481	14	0.514925	0.0406504	0.439716	9.57143	8.78571	10.0714	1.01754e-05	AT2G07680	protein_coding_gene	multidrug resistance-associated protein 11
Chr2	3520382	3520480	intron	+	AT2G07680.1	Chr2	3520240	3520481	14	0.514925	0.0406504	0.439716	9.57143	8.78571	10.0714	1.01754e-05	AT2G07680	protein_coding_gene	multidrug resistance-associated protein 11
Chr1	16659687	16664329	DNA/MuDR	-	AT1TE54925	Chr1	16661744	16662040	12	0.577586	0.162791	0.72043	9.66667	7.16667	7.75	1.02521e-05	AT1TE54925	NA	NA
Chr3	13358393	13358454	intron	-	AT3G32400.1	Chr3	13358411	13358726	13	0.520408	0.137931	0.625	7.53846	6.69231	7.38462	1.03471e-05	AT3G32400	protein_coding_gene	Actin-binding FH2/DRF autoregulatory protein
Chr3	13358455	13358529	CDS	-	AT3G32400.1	Chr3	13358411	13358726	13	0.520408	0.137931	0.625	7.53846	6.69231	7.38462	1.03471e-05	AT3G32400	protein_coding_gene	Actin-binding FH2/DRF autoregulatory protein
Chr3	13358530	13358613	intron	-	AT3G32400.1	Chr3	13358411	13358726	13	0.520408	0.137931	0.625	7.53846	6.69231	7.38462	1.03471e-05	AT3G32400	protein_coding_gene	Actin-binding FH2/DRF autoregulatory protein
Chr3	13358614	13358694	CDS	-	AT3G32400.1	Chr3	13358411	13358726	13	0.520408	0.137931	0.625	7.53846	6.69231	7.38462	1.03471e-05	AT3G32400	protein_coding_gene	Actin-binding FH2/DRF autoregulatory protein
Chr3	13358695	13358804	intron	-	AT3G32400.1	Chr3	13358411	13358726	13	0.520408	0.137931	0.625	7.53846	6.69231	7.38462	1.03471e-05	AT3G32400	protein_coding_gene	Actin-binding FH2/DRF autoregulatory protein
Chr2	7237513	7237748	LINE/L1	-	AT2TE29465	Chr2	7237626	7237876	12	0.711111	0.0576923	0.658333	11.25	8.66667	10	1.03668e-05	AT2TE29465	NA	NA
Chr2	3041987	3044867	DNA/MuDR	-	AT2TE13245	Chr2	3043806	3044112	14	0.622222	0.169492	0.523438	9.64286	8.42857	9.14286	1.03738e-05	AT2TE13245	NA	NA
Chr3	14883335	14888714	LTR/Copia	+	AT3TE60720	Chr3	14883431	14883829	15	0.415493	0.042735	0.460317	9.46667	7.8	8.4	1.03934e-05	AT3TE60720	NA	NA
Chr5	15646196	15651172	LTR/Copia	-	AT5TE56585	Chr5	15649018	15649251	14	0.454545	0.040404	0.47541	7.85714	7.07143	8.71429	1.0649e-05	AT5TE56585	NA	NA
Chr5	10061000	10064750	DNA/En-Spm	-	AT5TE36645	Chr5	10062928	10063319	19	0.453441	0.113924	0.493902	13	8.31579	8.63158	1.09754e-05	AT5TE36645	NA	NA
Chr3	14272907	14285451	RC/Helitron	-	AT3TE58655	Chr3	14281731	14281973	22	0.347619	0.0993377	0.439024	9.54545	6.86364	7.45455	1.10462e-05	AT3TE58655	NA	NA
Chr3	15050898	15057898	DNA/MuDR	-	AT3TE61335	Chr3	15051048	15051340	16	0.469697	0.09375	0.5	8.25	6	8	1.10559e-05	AT3TE61335	NA	NA
Chr3	11116001	11120736	LTR/Copia	-	AT3TE46245	Chr3	11120185	11120476	12	0.670213	0.0192308	0.527778	7.83333	4.33333	6	1.10973e-05	AT3TE46245	NA	NA
Chr2	3827838	3832084	LTR/Gypsy	+	AT2TE16475	Chr2	3831652	3831982	19	0.502415	0.160584	0.541463	10.8947	7.21053	10.7895	1.11674e-05	AT2TE16475	NA	NA
Chr3	15489736	15491475	LINE/L1	+	AT3TE62775	Chr3	15490244	15490698	17	0.330189	0.075	0.612903	6.23529	4.70588	5.47059	1.12066e-05	AT3TE62775	NA	NA
Chr2	7777248	7782174	LINE/L1	+	AT2TE32120	Chr2	7780352	7780644	12	0.519608	0	0.632812	8.5	7.25	10.6667	1.12469e-05	AT2TE32120	NA	NA
Chr2	6422229	6427294	LTR/Copia	-	AT2TE26230	Chr2	6422708	6423070	13	0.54386	0.0659341	0.52	8.76923	7	7.69231	1.13583e-05	AT2TE26230	NA	NA
Chr4	4294059	4294662	RC/Helitron	+	AT4TE18355	Chr4	4294246	4294575	16	0.495798	0.0618557	0.519685	7.4375	6.0625	7.9375	1.13719e-05	AT4TE18355	NA	NA
Chr3	11882365	11882735	intron	+	AT3G30235.1	Chr3	11882647	11883022	13	0.472	0.0841121	0.56	9.61538	8.23077	7.69231	1.15e-05	AT3G30235	protein_coding_gene	General transcription factor 2-related zinc finger protein
Chr3	11882736	11882830	CDS	+	AT3G30235.1	Chr3	11882647	11883022	13	0.472	0.0841121	0.56	9.61538	8.23077	7.69231	1.15e-05	AT3G30235	protein_coding_gene	General transcription factor 2-related zinc finger protein
Chr3	11882831	11882981	intron	+	AT3G30235.1	Chr3	11882647	11883022	13	0.472	0.0841121	0.56	9.61538	8.23077	7.69231	1.15e-05	AT3G30235	protein_coding_gene	General transcription factor 2-related zinc finger protein
Chr3	11882982	11883146	CDS	+	AT3G30235.1	Chr3	11882647	11883022	13	0.472	0.0841121	0.56	9.61538	8.23077	7.69231	1.15e-05	AT3G30235	protein_coding_gene	General transcription factor 2-related zinc finger protein
Chr5	21542893	21546690	LTR/Copia	+	AT5TE77610	Chr5	21544006	21544351	12	0.679245	0.0243902	0.758242	8.83333	6.83333	7.58333	1.20276e-05	AT5TE77610	NA	NA
Chr3	9236766	9240921	LINE/L1	-	AT3TE38595	Chr3	9237895	9238071	12	0.59	0.0375	0.6	8.33333	6.66667	8.75	1.21003e-05	AT3TE38595	NA	NA
Chr3	128483	129482	upstream	-	AT3G01340.1	Chr3	129378	129749	14	0.0420168	0.517857	0.6	8.5	8	8.57143	1.22323e-05	AT3G01340	protein_coding_gene	Transducin/WD40 repeat-like superfamily protein
Chr3	128483	129482	upstream	-	AT3G01340.2	Chr3	129378	129749	14	0.0420168	0.517857	0.6	8.5	8	8.57143	1.22323e-05	AT3G01340	protein_coding_gene	Transducin/WD40 repeat-like superfamily protein
Chr3	128966	129965	upstream	-	AT3G01340.2	Chr3	129378	129749	14	0.0420168	0.517857	0.6	8.5	8	8.57143	1.22323e-05	AT3G01340	protein_coding_gene	Transducin/WD40 repeat-like superfamily protein
Chr3	128994	129993	upstream	-	AT3G01340.1	Chr3	129378	129749	14	0.0420168	0.517857	0.6	8.5	8	8.57143	1.22323e-05	AT3G01340	protein_coding_gene	Transducin/WD40 repeat-like superfamily protein
Chr3	129318	130718	CDS	+	AT3G01345.1	Chr3	129378	129749	14	0.0420168	0.517857	0.6	8.5	8	8.57143	1.22323e-05	AT3G01345	protein_coding_gene	Expressed protein
Chr3	15881417	15881805	DNA/MuDR	-	AT3TE64240	Chr3	15881267	15881444	11	0.371134	0.025974	0.5	8.81818	7	7.81818	1.22345e-05	AT3TE64240	NA	NA
Chr1	3573162	3573681	RC/Helitron	-	AT1TE11630	Chr1	3573087	3573335	11	0.357143	0.0135135	0.648649	8.90909	6.72727	6.72727	1.22503e-05	AT1TE11630	NA	NA
Chr5	13793988	13795205	DNA/En-Spm	+	AT5TE49105	Chr5	13795159	13795390	14	0.5	0.05	0.578947	8	7.14286	6.78571	1.23112e-05	AT5TE49105	NA	NA
Chr5	13795206	13795760	DNA/MuDR	-	AT5TE49110	Chr5	13795159	13795390	14	0.5	0.05	0.578947	8	7.14286	6.78571	1.23112e-05	AT5TE49110	NA	NA
Chr5	10846169	10853862	DNA/En-Spm	+	AT5TE39425	Chr5	10851170	10851564	16	0.417219	0.04	0.443478	9.4375	6.25	7.1875	1.23428e-05	AT5TE39425	NA	NA
Chr2	7659043	7660115	LINE/L1	-	AT2TE31555	Chr2	7659419	7659521	12	0.578313	0	0.724138	6.91667	5.83333	7.25	1.23867e-05	AT2TE31555	NA	NA
Chr2	2908472	2909617	CDS	-	AT2G07020.1	Chr2	2909464	2909891	16	0.348066	0.0535714	0.379888	11.3125	10.5	11.1875	1.24291e-05	AT2G07020	protein_coding_gene	Protein kinase protein with adenine nucleotide alpha hydrolases-like domain
Chr2	2909618	2909704	intron	-	AT2G07020.1	Chr2	2909464	2909891	16	0.348066	0.0535714	0.379888	11.3125	10.5	11.1875	1.24291e-05	AT2G07020	protein_coding_gene	Protein kinase protein with adenine nucleotide alpha hydrolases-like domain
Chr2	2909705	2909806	CDS	-	AT2G07020.1	Chr2	2909464	2909891	16	0.348066	0.0535714	0.379888	11.3125	10.5	11.1875	1.24291e-05	AT2G07020	protein_coding_gene	Protein kinase protein with adenine nucleotide alpha hydrolases-like domain
Chr2	2909807	2909887	intron	-	AT2G07020.1	Chr2	2909464	2909891	16	0.348066	0.0535714	0.379888	11.3125	10.5	11.1875	1.24291e-05	AT2G07020	protein_coding_gene	Protein kinase protein with adenine nucleotide alpha hydrolases-like domain
Chr2	2909888	2910131	CDS	-	AT2G07020.1	Chr2	2909464	2909891	16	0.348066	0.0535714	0.379888	11.3125	10.5	11.1875	1.24291e-05	AT2G07020	protein_coding_gene	Protein kinase protein with adenine nucleotide alpha hydrolases-like domain
Chr5	14113153	14118423	LTR/Copia	-	AT5TE50380	Chr5	14114129	14114469	12	0.425743	0.0126582	0.521739	8.41667	6.58333	7.66667	1.2463e-05	AT5TE50380	NA	NA
Chr3	14062033	14072952	LINE/L1	+	AT3TE57655	Chr3	14063998	14064282	12	0.54918	0.0795455	0.569892	10.1667	7.33333	7.75	1.25898e-05	AT3TE57655	NA	NA
Chr3	15591967	15597595	LTR/Copia	+	AT3TE63050	Chr3	15596961	15597179	12	0.764706	0.301587	0.890411	5.66667	5.25	6.08333	1.26086e-05	AT3TE63050	NA	NA
Chr3	15933283	15933634	CDS	+	AT3G44235.1	Chr3	15933472	15933792	14	0.492958	0.108108	0.60177	10.1429	7.92857	8.07143	1.26254e-05	AT3G44235	NA	NA
Chr3	15933635	15933714	intron	+	AT3G44235.1	Chr3	15933472	15933792	14	0.492958	0.108108	0.60177	10.1429	7.92857	8.07143	1.26254e-05	AT3G44235	NA	NA
Chr3	15933715	15933962	CDS	+	AT3G44235.1	Chr3	15933472	15933792	14	0.492958	0.108108	0.60177	10.1429	7.92857	8.07143	1.26254e-05	AT3G44235	NA	NA
Chr4	2996026	2998433	LTR/Gypsy	+	AT4TE13975	Chr4	2998380	2998572	14	0.572519	0.173913	0.643478	9.35714	6.57143	8.21429	1.2627e-05	AT4TE13975	NA	NA
Chr4	2998434	3000864	LTR/Gypsy	+	AT4TE13980	Chr4	2998380	2998572	14	0.572519	0.173913	0.643478	9.35714	6.57143	8.21429	1.2627e-05	AT4TE13980	NA	NA
Chr5	9061672	9062293	LINE/L1	+	AT5TE32785	Chr5	9062164	9062453	18	0.31875	0.056	0.419118	8.88889	6.94444	7.55556	1.27005e-05	AT5TE32785	NA	NA
Chr3	9226632	9231376	LTR/Copia	+	AT3TE38565	Chr3	9227666	9228027	12	0.518519	0	0.491379	11.25	8.66667	9.66667	1.27036e-05	AT3TE38565	NA	NA
Chr3	13361551	13367971	LTR/Copia	-	AT3TE54535	Chr3	13366846	13367151	15	0.488889	0.189394	0.567376	9	8.8	9.4	1.28685e-05	AT3TE54535	NA	NA
Chr3	15050898	15057898	DNA/MuDR	-	AT3TE61335	Chr3	15055364	15055515	11	0.49505	0.114754	0.602273	9.18182	5.54545	8	1.32251e-05	AT3TE61335	NA	NA
Chr4	10054031	10055030	downstream	+	AT4G18150.1	Chr4	10054039	10054220	10	0.586957	0.04	0.807692	9.2	7.5	7.8	1.33715e-05	AT4G18150	protein_coding_gene	Kinase-related protein of unknown function (DUF1296)
Chr3	12955784	12955865	intron	+	AT3G31960.1	Chr3	12955821	12956027	15	0.375	0.0430108	0.457143	8.53333	6.2	9.33333	1.33848e-05	AT3G31960	pseudogene	Pseudogene of AT3G31960
Chr4	2597002	2602174	LTR/Copia	-	AT4TE12175	Chr4	2597491	2597670	11	0.666667	0.0493827	0.584906	8.18182	7.36364	9.63636	1.34982e-05	AT4TE12175	NA	NA
Chr4	420777	421020	CDS	+	AT4G00970.1	Chr4	420777	421163	13	0.396226	0.0394737	0.459459	8.15385	5.84615	8.53846	1.35692e-05	AT4G00970	protein_coding_gene	cysteine-rich RLK (RECEPTOR-like protein kinase) 41
Chr4	421021	421111	intron	+	AT4G00970.1	Chr4	420777	421163	13	0.396226	0.0394737	0.459459	8.15385	5.84615	8.53846	1.35692e-05	AT4G00970	protein_coding_gene	cysteine-rich RLK (RECEPTOR-like protein kinase) 41
Chr4	421112	421262	CDS	+	AT4G00970.1	Chr4	420777	421163	13	0.396226	0.0394737	0.459459	8.15385	5.84615	8.53846	1.35692e-05	AT4G00970	protein_coding_gene	cysteine-rich RLK (RECEPTOR-like protein kinase) 41
Chr2	5623087	5627316	LINE/L1	+	AT2TE22725	Chr2	5622832	5623218	21	0.487342	0.165829	0.567568	7.52381	9.47619	8.80952	1.36386e-05	AT2TE22725	NA	NA
Chr2	5516623	5516861	DNA	-	AT2TE22310	Chr2	5516788	5517034	13	0.505155	0.0555556	0.284404	7.46154	5.53846	8.38462	1.37455e-05	AT2TE22310	NA	NA
Chr3	14656778	14662772	LINE/L1	+	AT3TE59985	Chr3	14658235	14658591	21	0.604027	0.263158	0.698529	7.09524	6.33333	6.47619	1.37729e-05	AT3TE59985	NA	NA
Chr3	20662994	20663993	upstream	+	AT3G55677.1	Chr3	20663991	20664357	14	0.372549	0.0510204	0.431034	10.9286	7	8.28571	1.3855e-05	AT3G55677	protein_coding_gene	Plant self-incompatibility protein S1 family
Chr3	20663982	20663994	5-UTR	+	AT3G55677.1	Chr3	20663991	20664357	14	0.372549	0.0510204	0.431034	10.9286	7	8.28571	1.3855e-05	AT3G55677	protein_coding_gene	Plant self-incompatibility protein S1 family
Chr3	20663995	20664492	CDS	+	AT3G55677.1	Chr3	20663991	20664357	14	0.372549	0.0510204	0.431034	10.9286	7	8.28571	1.3855e-05	AT3G55677	protein_coding_gene	Plant self-incompatibility protein S1 family
Chr5	10508204	10508796	DNA/En-Spm	-	AT5TE38320	Chr5	10508676	10508967	13	0.466667	0.0581395	0.579545	8.07692	6.61538	6.76923	1.38911e-05	AT5TE38320	NA	NA
Chr5	15646196	15651172	LTR/Copia	-	AT5TE56585	Chr5	15648401	15648530	11	0.463158	0.0121951	0.591549	8.63636	7.45455	6.45455	1.39157e-05	AT5TE56585	NA	NA
Chr1	14109013	14112559	DNA/Harbinger	-	AT1TE46330	Chr1	14111098	14111318	13	0.354839	0.0564516	0.333333	9.53846	9.53846	9.69231	1.41651e-05	AT1TE46330	NA	NA
Chr2	2974183	2975182	upstream	+	AT2G07170.1	Chr2	2974595	2974717	12	0.437086	0.0962963	0.582192	12.5833	11.25	12.1667	1.42062e-05	AT2G07170	protein_coding_gene	ARM repeat superfamily protein
Chr2	2974563	2975562	upstream	+	AT2G07170.1	Chr2	2974595	2974717	12	0.437086	0.0962963	0.582192	12.5833	11.25	12.1667	1.42062e-05	AT2G07170	protein_coding_gene	ARM repeat superfamily protein
Chr4	4715792	4719815	LINE/L1	-	AT4TE19810	Chr4	4719680	4719951	17	0.525926	0.15	0.595745	7.94118	8.23529	8.29412	1.42308e-05	AT4TE19810	NA	NA
Chr2	5062543	5067148	LTR/Copia	-	AT2TE20835	Chr2	5064880	5065162	12	0.572917	0.0675676	0.577465	8	6.16667	5.91667	1.42752e-05	AT2TE20835	NA	NA
Chr4	5952036	5961595	DNA/MuDR	-	AT4TE25065	Chr4	5960906	5961286	17	0.674797	0.190083	0.574803	7.23529	7.11765	7.47059	1.43269e-05	AT4TE25065	NA	NA
Chr5	12662101	12662370	intron	+	AT5G33390.1	Chr5	12662283	12662456	12	0.552381	0.0103093	0.635294	8.75	8.08333	7.08333	1.4454e-05	AT5G33390	protein_coding_gene	glycine-rich protein
Chr5	12662371	12662727	CDS	+	AT5G33390.1	Chr5	12662283	12662456	12	0.552381	0.0103093	0.635294	8.75	8.08333	7.08333	1.4454e-05	AT5G33390	protein_coding_gene	glycine-rich protein
Chr5	8622551	8622624	intron	+	AT5G25040.1	Chr5	8622616	8623011	12	0.434783	0.0545455	0.433962	9.58333	9.16667	8.83333	1.44799e-05	AT5G25040	protein_coding_gene	Major facilitator superfamily protein
Chr5	8622551	8622624	intron	+	AT5G25040.2	Chr5	8622616	8623011	12	0.434783	0.0545455	0.433962	9.58333	9.16667	8.83333	1.44799e-05	AT5G25040	protein_coding_gene	Major facilitator superfamily protein
Chr5	8622551	8622624	intron	+	AT5G25040.3	Chr5	8622616	8623011	12	0.434783	0.0545455	0.433962	9.58333	9.16667	8.83333	1.44799e-05	AT5G25040	protein_coding_gene	Major facilitator superfamily protein
Chr5	8622625	8622884	CDS	+	AT5G25040.1	Chr5	8622616	8623011	12	0.434783	0.0545455	0.433962	9.58333	9.16667	8.83333	1.44799e-05	AT5G25040	protein_coding_gene	Major facilitator superfamily protein
Chr5	8622625	8622884	CDS	+	AT5G25040.2	Chr5	8622616	8623011	12	0.434783	0.0545455	0.433962	9.58333	9.16667	8.83333	1.44799e-05	AT5G25040	protein_coding_gene	Major facilitator superfamily protein
Chr5	8622625	8622884	CDS	+	AT5G25040.3	Chr5	8622616	8623011	12	0.434783	0.0545455	0.433962	9.58333	9.16667	8.83333	1.44799e-05	AT5G25040	protein_coding_gene	Major facilitator superfamily protein
Chr5	8622885	8622960	intron	+	AT5G25040.1	Chr5	8622616	8623011	12	0.434783	0.0545455	0.433962	9.58333	9.16667	8.83333	1.44799e-05	AT5G25040	protein_coding_gene	Major facilitator superfamily protein
Chr5	8622885	8622960	intron	+	AT5G25040.2	Chr5	8622616	8623011	12	0.434783	0.0545455	0.433962	9.58333	9.16667	8.83333	1.44799e-05	AT5G25040	protein_coding_gene	Major facilitator superfamily protein
Chr5	8622885	8622960	intron	+	AT5G25040.3	Chr5	8622616	8623011	12	0.434783	0.0545455	0.433962	9.58333	9.16667	8.83333	1.44799e-05	AT5G25040	protein_coding_gene	Major facilitator superfamily protein
Chr5	8622961	8623056	CDS	+	AT5G25040.1	Chr5	8622616	8623011	12	0.434783	0.0545455	0.433962	9.58333	9.16667	8.83333	1.44799e-05	AT5G25040	protein_coding_gene	Major facilitator superfamily protein
Chr5	8622961	8623056	CDS	+	AT5G25040.2	Chr5	8622616	8623011	12	0.434783	0.0545455	0.433962	9.58333	9.16667	8.83333	1.44799e-05	AT5G25040	protein_coding_gene	Major facilitator superfamily protein
Chr5	8622961	8623056	CDS	+	AT5G25040.3	Chr5	8622616	8623011	12	0.434783	0.0545455	0.433962	9.58333	9.16667	8.83333	1.44799e-05	AT5G25040	protein_coding_gene	Major facilitator superfamily protein
Chr4	3811870	3813398	LTR/Gypsy	-	AT4TE16805	Chr4	3812235	3812586	13	0.545455	0.135417	0.66	7.61538	7.38462	7.69231	1.44912e-05	AT4TE16805	NA	NA
Chr1	7431074	7431158	intron	+	AT1G21230.1	Chr1	7431157	7431486	16	0.431138	0.049505	0.395161	10.4375	6.3125	7.75	1.45273e-05	AT1G21230	protein_coding_gene	wall associated kinase 5
Chr1	7431159	7432345	CDS	+	AT1G21230.1	Chr1	7431157	7431486	16	0.431138	0.049505	0.395161	10.4375	6.3125	7.75	1.45273e-05	AT1G21230	protein_coding_gene	wall associated kinase 5
Chr2	1804017	1821233	RC/Helitron	-	AT2TE08320	Chr2	1809449	1809770	16	0.556391	0.152381	0.576923	8.3125	6.5625	6.5	1.47123e-05	AT2TE08320	NA	NA
Chr2	1809736	1809831	intron	-	AT2G05080.1	Chr2	1809449	1809770	16	0.556391	0.152381	0.576923	8.3125	6.5625	6.5	1.47123e-05	AT2G05080	transposable_element_gene	transposable element gene
Chr3	16957464	16962730	LTR/Copia	-	AT3TE68730	Chr3	16960434	16960699	14	0.655914	0.240964	0.786517	6.64286	5.92857	6.35714	1.47565e-05	AT3TE68730	NA	NA
Chr1	8729234	8729254	LINE/L1	+	AT1TE28170	Chr1	8729208	8729525	16	0.455224	0.0869565	0.530973	8.375	7.1875	7.0625	1.47568e-05	AT1TE28170	NA	NA
Chr1	8729255	8733276	LINE/L1	+	AT1TE28175	Chr1	8729208	8729525	16	0.455224	0.0869565	0.530973	8.375	7.1875	7.0625	1.47568e-05	AT1TE28175	NA	NA
Chr1	26366602	26371672	LTR/Copia	+	AT1TE86360	Chr1	26369589	26369808	13	0.784483	0.253731	0.732759	8.92308	10.3077	8.92308	1.47744e-05	AT1TE86360	NA	NA
Chr5	11621549	11635001	LTR/Copia	-	AT5TE41975	Chr5	11622363	11622543	11	0.736842	0	0.71	8.63636	5.36364	9.09091	1.49161e-05	AT5TE41975	NA	NA
Chr5	12170405	12176174	DNA/En-Spm	-	AT5TE43325	Chr5	12175901	12176346	18	0.507143	0.196581	0.525974	7.77778	6.5	8.55556	1.49421e-05	AT5TE43325	NA	NA
Chr5	12176175	12176323	DNA/En-Spm	-	AT5TE43330	Chr5	12175901	12176346	18	0.507143	0.196581	0.525974	7.77778	6.5	8.55556	1.49421e-05	AT5TE43330	NA	NA
Chr5	12176324	12176351	DNA/En-Spm	-	AT5TE43335	Chr5	12175901	12176346	18	0.507143	0.196581	0.525974	7.77778	6.5	8.55556	1.49421e-05	AT5TE43335	NA	NA
Chr2	3914161	3916405	RC/Helitron	+	AT2TE16695	Chr2	3914585	3914735	13	0.615385	0.236842	0.648936	7	5.84615	7.23077	1.50095e-05	AT2TE16695	NA	NA
Chr5	14849140	14849772	DNA/HAT	-	AT5TE53525	Chr5	14849735	14849971	15	0.446154	0.0319149	0.462963	8.66667	6.26667	7.2	1.50328e-05	AT5TE53525	NA	NA
Chr1	10915975	10916169	LTR/Copia	+	AT1TE35255	Chr1	10915999	10916397	16	0.550459	0.262136	0.651786	6.8125	6.4375	7	1.51332e-05	AT1TE35255	NA	NA
Chr4	8882425	8883799	RC/Helitron	-	AT4TE39710	Chr4	8882567	8882738	15	0.610063	0.145631	0.736842	10.6	6.86667	6.33333	1.52045e-05	AT4TE39710	NA	NA
Chr3	9768887	9769886	upstream	+	AT3G26600.1	Chr3	9769052	9769346	12	0.417476	0.0309278	0.45098	8.58333	8.08333	8.5	1.52807e-05	AT3G26600	protein_coding_gene	armadillo repeat only 4
Chr3	9769047	9769414	SINE	-	AT3TE40670	Chr3	9769052	9769346	12	0.417476	0.0309278	0.45098	8.58333	8.08333	8.5	1.52807e-05	AT3TE40670	NA	NA
Chr2	2121885	2129088	DNA/MuDR	-	AT2TE09685	Chr2	2122431	2122922	18	0.441989	0.147651	0.526012	10.0556	8.27778	9.61111	1.53103e-05	AT2TE09685	NA	NA
Chr2	3203756	3205870	RC/Helitron	-	AT2TE13850	Chr2	3204310	3204691	14	0.418605	0.128205	0.626374	9.21429	5.57143	6.5	1.53686e-05	AT2TE13850	NA	NA
Chr2	1388831	1393900	LTR/Copia	-	AT2TE06390	Chr2	1390282	1390507	14	0.686957	0.214876	0.65812	8.21429	8.64286	8.35714	1.54256e-05	AT2TE06390	NA	NA
Chr1	15997136	16000276	DNA/MuDR	-	AT1TE52735	Chr1	15999461	15999757	15	0.508929	0.0595238	0.394495	7.46667	5.6	7.26667	1.55801e-05	AT1TE52735	NA	NA
Chr2	2971055	2973439	LINE/L1	+	AT2TE12960	Chr2	2972757	2973152	12	0.429825	0.0645161	0.380435	9.5	7.75	7.66667	1.58278e-05	AT2TE12960	NA	NA
Chr4	3376091	3378541	LTR/Gypsy	+	AT4TE15405	Chr4	3377862	3378086	11	0.673469	0.219512	0.625	8.90909	7.45455	7.27273	1.60637e-05	AT4TE15405	NA	NA
Chr2	7224083	7229123	LTR/Copia	-	AT2TE29450	Chr2	7228806	7229092	11	0.741935	0.046875	0.707317	8.45455	5.81818	7.45455	1.61787e-05	AT2TE29450	NA	NA
Chr1	21188369	21189368	upstream	-	AT1G56550.1	Chr1	21188724	21188912	11	0.318182	0.0322581	0.591398	10	8.45455	8.45455	1.63111e-05	AT1G56550	protein_coding_gene	RhamnoGalacturonan speci&#64257;c Xylosyltransferase 1
Chr5	13978477	13980067	LINE/L1	-	AT5TE49820	Chr5	13978875	13979155	13	0.603448	0.244681	0.675676	8.92308	7.23077	8.53846	1.63866e-05	AT5TE49820	NA	NA
Chr3	19533207	19538340	intron	-	AT3G52700.1	Chr3	19533896	19534192	11	0.513889	0.0163934	0.527778	6.54545	5.54545	6.54545	1.64597e-05	AT3G52700	NA	NA
Chr3	19533636	19534635	upstream	+	AT3G52710.1	Chr3	19533896	19534192	11	0.513889	0.0163934	0.527778	6.54545	5.54545	6.54545	1.64597e-05	AT3G52710	NA	NA
Chr3	19533871	19533923	RC/Helitron	+	AT3TE79295	Chr3	19533896	19534192	11	0.513889	0.0163934	0.527778	6.54545	5.54545	6.54545	1.64597e-05	AT3TE79295	NA	NA
Chr3	19533924	19534233	LTR/Copia	-	AT3TE79300	Chr3	19533896	19534192	11	0.513889	0.0163934	0.527778	6.54545	5.54545	6.54545	1.64597e-05	AT3TE79300	NA	NA
Chr4	2010958	2013985	DNA/En-Spm	+	AT4TE09565	Chr4	2011066	2011297	13	0.652174	0.256098	0.726316	7.07692	6.30769	7.30769	1.65688e-05	AT4TE09565	NA	NA
Chr5	12262251	12263151	DNA/MuDR	-	AT5TE43565	Chr5	12262997	12263366	14	0.620155	0.272727	0.650943	9.21429	6.28571	7.57143	1.65912e-05	AT5TE43565	NA	NA
Chr5	12263254	12263364	CDS	+	AT5G32613.1	Chr5	12262997	12263366	14	0.620155	0.272727	0.650943	9.21429	6.28571	7.57143	1.65912e-05	AT5G32613	protein_coding_gene	Zinc knuckle (CCHC-type) family protein
Chr5	12263365	12263449	intron	+	AT5G32613.1	Chr5	12262997	12263366	14	0.620155	0.272727	0.650943	9.21429	6.28571	7.57143	1.65912e-05	AT5G32613	protein_coding_gene	Zinc knuckle (CCHC-type) family protein
Chr5	14268564	14271026	LINE/L1	+	AT5TE51000	Chr5	14270261	14270449	11	0.597701	0.0175439	0.625	7.90909	5.18182	5.09091	1.66659e-05	AT5TE51000	NA	NA
Chr3	11768779	11771928	RC/Helitron	-	AT3TE49015	Chr3	11770128	11770407	12	0.56701	0.136842	0.506494	8.08333	7.91667	6.41667	1.67002e-05	AT3TE49015	NA	NA
Chr5	12227327	12238087	LTR/Gypsy	-	AT5TE43450	Chr5	12233740	12234014	13	0.474227	0.243478	0.674074	7.46154	8.84615	10.3846	1.67691e-05	AT5TE43450	NA	NA
Chr5	12232288	12235444	LTR/Copia	+	AT5TE43460	Chr5	12233740	12234014	13	0.474227	0.243478	0.674074	7.46154	8.84615	10.3846	1.67691e-05	AT5TE43460	NA	NA
Chr3	14705734	14707892	LTR/Gypsy	-	AT3TE60160	Chr3	14705919	14706396	16	0.703448	0.317757	0.75	9.0625	6.6875	6.5	1.6841e-05	AT3TE60160	NA	NA
Chr3	14706197	14706232	LTR/Gypsy	-	AT3TE60165	Chr3	14705919	14706396	16	0.703448	0.317757	0.75	9.0625	6.6875	6.5	1.6841e-05	AT3TE60165	NA	NA
Chr2	6953994	6958816	LTR/Copia	+	AT2TE28325	Chr2	6955469	6955682	11	0.738636	0.05	0.808989	8	7.27273	8.09091	1.6868e-05	AT2TE28325	NA	NA
Chr3	9011212	9017189	LINE/L1	-	AT3TE37690	Chr3	9013361	9013583	17	0.62987	0.163462	0.58	9.05882	6.11765	5.88235	1.68767e-05	AT3TE37690	NA	NA
Chr5	14113153	14118423	LTR/Copia	-	AT5TE50380	Chr5	14115560	14115841	14	0.372263	0.0128205	0.470588	9.78571	5.57143	6.07143	1.69994e-05	AT5TE50380	NA	NA
Chr2	1846912	1847911	upstream	-	AT2G05120.2	Chr2	1847790	1848004	13	0.632812	0.247312	0.754717	9.84615	7.15385	8.15385	1.71458e-05	AT2G05120	protein_coding_gene	Nucleoporin, Nup133/Nup155-like
Chr2	1199027	1203653	RC/Helitron	-	AT2TE05410	Chr2	1202625	1203109	23	0.370968	0.109489	0.396341	8.08696	5.95652	7.13043	1.72866e-05	AT2TE05410	NA	NA
Chr1	5691739	5696670	LTR/Copia	+	AT1TE18410	Chr1	5695948	5696045	13	0.788991	0.4	0.81	8.38462	5.38462	7.69231	1.73294e-05	AT1TE18410	NA	NA
Chr3	23203576	23207483	LINE/L1	-	AT3TE94580	Chr3	23206153	23206429	11	0.663043	0.0422535	0.62	8.36364	6.45455	9.09091	1.74017e-05	AT3TE94580	NA	NA
Chr2	963230	964229	upstream	+	AT2G03190.1	Chr2	963519	963604	11	0.632184	0.0571429	0.626506	7.90909	6.36364	7.54545	1.74501e-05	AT2G03190	protein_coding_gene	SKP1-like 16
Chr2	963291	963520	DNA/HAT	-	AT2TE04305	Chr2	963519	963604	11	0.632184	0.0571429	0.626506	7.90909	6.36364	7.54545	1.74501e-05	AT2TE04305	NA	NA
Chr2	532332	537390	LINE/L1	-	AT2TE02290	Chr2	536562	536904	12	0.539326	0.0549451	0.472527	7.41667	7.58333	7.58333	1.77603e-05	AT2TE02290	NA	NA
Chr3	14478924	14482783	RC/Helitron	-	AT3TE59360	Chr3	14480627	14480734	13	0.563218	0.0747664	0.489362	6.69231	8.23077	7.23077	1.78268e-05	AT3TE59360	NA	NA
Chr3	14480010	14480810	RC/Helitron	-	AT3TE59365	Chr3	14480627	14480734	13	0.563218	0.0747664	0.489362	6.69231	8.23077	7.23077	1.78268e-05	AT3TE59365	NA	NA
Chr3	12334364	12334822	LTR/Gypsy	+	AT3TE51105	Chr3	12334381	12334546	13	0.459259	0.0681818	0.491071	10.3846	6.76923	8.61538	1.79996e-05	AT3TE51105	NA	NA
Chr1	13617796	13623172	LINE/L1	+	AT1TE44605	Chr1	13618155	13618544	14	0.584906	0.21	0.6875	7.57143	7.14286	6.85714	1.80613e-05	AT1TE44605	NA	NA
Chr2	1176702	1177701	downstream	+	AT2G03850.1	Chr2	1177602	1177878	14	0.315789	0.0361446	0.38835	8.14286	5.92857	7.35714	1.81996e-05	AT2G03850	protein_coding_gene	Late embryogenesis abundant protein (LEA) family protein
Chr2	1176996	1177849	LTR/Copia	+	AT2TE05315	Chr2	1177602	1177878	14	0.315789	0.0361446	0.38835	8.14286	5.92857	7.35714	1.81996e-05	AT2TE05315	NA	NA
Chr2	1177850	1178779	RC/Helitron	+	AT2TE05320	Chr2	1177602	1177878	14	0.315789	0.0361446	0.38835	8.14286	5.92857	7.35714	1.81996e-05	AT2TE05320	NA	NA
Chr2	5631378	5636318	LINE/L1	-	AT2TE22740	Chr2	5632729	5632976	11	0.560976	0.0655738	0.679487	7.45455	5.54545	7.09091	1.83386e-05	AT2TE22740	NA	NA
Chr2	5631378	5636318	LINE/L1	-	AT2TE22740	Chr2	5633141	5633466	13	0.479167	0	0.56044	7.38462	6.30769	7	1.83638e-05	AT2TE22740	NA	NA
Chr5	12325997	12330013	LTR/Gypsy	+	AT5TE43765	Chr5	12327780	12328143	20	0.481865	0.154412	0.502618	9.65	6.8	9.55	1.85681e-05	AT5TE43765	NA	NA
Chr1	15872971	15879296	DNA/MuDR	+	AT1TE52220	Chr1	15875775	15875926	17	0.528571	0.214286	0.482993	8.23529	6.58824	8.64706	1.86522e-05	AT1TE52220	NA	NA
Chr4	4809778	4821016	DNA/MuDR	-	AT4TE20075	Chr4	4819219	4819621	17	0.488889	0.111111	0.443548	7.94118	6.35294	7.29412	1.86948e-05	AT4TE20075	NA	NA
Chr2	7224083	7229123	LTR/Copia	-	AT2TE29450	Chr2	7225882	7226164	19	0.590909	0.166667	0.5875	8.10526	6.31579	8.42105	1.88751e-05	AT2TE29450	NA	NA
Chr2	4110946	4115694	LTR/Copia	+	AT2TE17380	Chr2	4112631	4112917	15	0.575	0.20202	0.675926	8	6.6	7.2	1.89375e-05	AT2TE17380	NA	NA
Chr3	14902210	14902737	DNA/Harbinger	+	AT3TE60795	Chr3	14902010	14902267	17	0.375	0.064	0.296	8	7.35294	7.35294	1.90358e-05	AT3TE60795	NA	NA
Chr4	2302656	2307844	LTR/Copia	+	AT4TE10700	Chr4	2305589	2305860	11	0.504274	0.0547945	0.581633	10.6364	6.63636	8.90909	1.90617e-05	AT4TE10700	NA	NA
Chr4	3472402	3481430	DNA/En-Spm	+	AT4TE15685	Chr4	3479889	3480141	11	0.481481	0.0307692	0.45	7.36364	5.90909	7.27273	1.90808e-05	AT4TE15685	NA	NA
Chr2	1485440	1490712	LINE/L1	-	AT2TE06885	Chr2	1488395	1488846	16	0.483444	0.0818182	0.626506	9.4375	6.875	10.375	1.90921e-05	AT2TE06885	NA	NA
Chr2	6148549	6162029	RC/Helitron	+	AT2TE25020	Chr2	6157478	6157641	11	0.661157	0.015625	0.595238	11	5.81818	7.63636	1.92053e-05	AT2TE25020	NA	NA
Chr3	12930773	12932807	RC/Helitron	+	AT3TE53060	Chr3	12932717	12932883	12	0.666667	0.180556	0.648352	6.25	6	7.58333	1.92304e-05	AT3TE53060	NA	NA
Chr3	12932808	12932970	RC/Helitron	+	AT3TE53070	Chr3	12932717	12932883	12	0.666667	0.180556	0.648352	6.25	6	7.58333	1.92304e-05	AT3TE53070	NA	NA
Chr3	14428582	14436929	LTR/Gypsy	-	AT3TE59170	Chr3	14430868	14431223	19	0.532934	0.185841	0.527397	8.78947	5.94737	7.68421	1.93317e-05	AT3TE59170	NA	NA
Chr2	2035933	2041280	LINE/L1	-	AT2TE09360	Chr2	2041014	2041396	16	0.465517	0.1	0.44697	7.25	6.25	8.25	1.93508e-05	AT2TE09360	NA	NA
Chr4	5136511	5138047	DNA/Harbinger	+	AT4TE21305	Chr4	5137404	5137696	13	0.458904	0.0746269	0.527397	11.2308	10.3077	11.2308	1.94318e-05	AT4TE21305	NA	NA
Chr4	3832303	3833815	LTR/Gypsy	+	AT4TE16870	Chr4	3832249	3832690	15	0.445455	0.0689655	0.433333	7.33333	5.8	8	1.94658e-05	AT4TE16870	NA	NA
Chr2	7448761	7454291	LTR/Copia	-	AT2TE30555	Chr2	7451670	7451865	11	0.463918	0.0540541	0.514019	8.81818	6.72727	9.72727	1.95309e-05	AT2TE30555	NA	NA
Chr5	14702011	14702465	intron	+	AT5G37150.1	Chr5	14702287	14702633	12	0.260163	0.0490196	0.376238	10.25	8.5	8.41667	1.95601e-05	AT5G37150	protein_coding_gene	P-loop containing nucleoside triphosphate hydrolases superfamily protein
Chr5	14702466	14703587	CDS	+	AT5G37150.1	Chr5	14702287	14702633	12	0.260163	0.0490196	0.376238	10.25	8.5	8.41667	1.95601e-05	AT5G37150	protein_coding_gene	P-loop containing nucleoside triphosphate hydrolases superfamily protein
Chr1	14120422	14121024	Unassigned	+	AT1TE46375	Chr1	14120828	14121062	16	0.556701	0.144444	0.618557	6.0625	5.625	6.0625	1.96413e-05	AT1TE46375	NA	NA
Chr1	1882044	1883043	upstream	+	AT1G06160.1	Chr1	1881849	1882300	18	0.69186	0.207547	0.707483	9.55556	8.83333	8.16667	1.97377e-05	AT1G06160	protein_coding_gene	octadecanoid-responsive Arabidopsis AP2/ERF 59
Chr1	24082027	24083026	upstream	-	AT1G64790.1	Chr1	24082252	24082592	15	0.612403	0.046729	0.705426	8.6	7.13333	8.6	1.98341e-05	AT1G64790	protein_coding_gene	ILITYHIA
Chr1	24082064	24082537	intron	-	AT1G64790.2	Chr1	24082252	24082592	15	0.612403	0.046729	0.705426	8.6	7.13333	8.6	1.98341e-05	AT1G64790	protein_coding_gene	ILITYHIA
Chr1	24082538	24082719	CDS	-	AT1G64790.2	Chr1	24082252	24082592	15	0.612403	0.046729	0.705426	8.6	7.13333	8.6	1.98341e-05	AT1G64790	protein_coding_gene	ILITYHIA
Chr2	1804017	1821233	RC/Helitron	-	AT2TE08320	Chr2	1815252	1815723	15	0.567376	0.169811	0.508929	9.4	7.06667	7.46667	1.98465e-05	AT2TE08320	NA	NA
Chr2	1815257	1815348	intron	-	AT2G05084.1	Chr2	1815252	1815723	15	0.567376	0.169811	0.508929	9.4	7.06667	7.46667	1.98465e-05	AT2G05084	transposable_element_gene	transposable element gene
Chr1	7968641	7969640	upstream	-	AT1G22550.1	Chr1	7969482	7969718	14	0.55	0.00869565	0.574627	10	8.21429	9.57143	1.99346e-05	AT1G22550	protein_coding_gene	Major facilitator superfamily protein
Chr1	7969360	7974384	LINE/L1	+	AT1TE25645	Chr1	7969482	7969718	14	0.55	0.00869565	0.574627	10	8.21429	9.57143	1.99346e-05	AT1TE25645	NA	NA
Chr2	6578798	6585272	DNA/MuDR	+	AT2TE26865	Chr2	6581816	6582063	11	0.645161	0.0757576	0.721519	8.45455	6	7.18182	1.99639e-05	AT2TE26865	NA	NA
Chr2	6579573	6581819	DNA/HAT	-	AT2TE26875	Chr2	6581816	6582063	11	0.645161	0.0757576	0.721519	8.45455	6	7.18182	1.99639e-05	AT2TE26875	NA	NA
Chr5	12332624	12390254	intron	+	AT5G32690.1	Chr5	12333292	12333685	18	0.489655	0.171171	0.60989	8.05556	6.16667	10.1111	1.99663e-05	AT5G32690	pseudogene	Pseudogene of AT2G29880
Chr5	12332945	12334529	LTR/Copia	-	AT5TE43785	Chr5	12333292	12333685	18	0.489655	0.171171	0.60989	8.05556	6.16667	10.1111	1.99663e-05	AT5TE43785	NA	NA
Chr4	11363559	11368653	LTR/Copia	-	AT4TE52315	Chr4	11365812	11365978	11	0.527132	0.0126582	0.533898	11.7273	7.18182	10.7273	2.00602e-05	AT4TE52315	NA	NA
Chr1	17360725	17365909	LTR/Copia	+	AT1TE57530	Chr1	17361199	17361557	11	0.546392	0	0.662921	8.81818	5.81818	8.09091	2.02501e-05	AT1TE57530	NA	NA
Chr5	12490507	12491693	RC/Helitron	-	AT5TE44265	Chr5	12490968	12491367	17	0.604167	0.0973451	0.613139	8.47059	6.64706	8.05882	2.03127e-05	AT5TE44265	NA	NA
Chr5	18633153	18634152	upstream	+	AT5G45950.1	Chr5	18633627	18633781	9	0.338028	0	0.612903	7.88889	6.44444	6.88889	2.03565e-05	AT5G45950	protein_coding_gene	GDSL-like Lipase/Acylhydrolase superfamily protein
Chr4	5012472	5013611	LTR/Gypsy	-	AT4TE20935	Chr4	5013112	5013580	20	0.548571	0.25	0.589552	8.75	5.4	6.7	2.06402e-05	AT4TE20935	NA	NA
Chr4	2397759	2398758	upstream	-	AT4G04720.1	Chr4	2398171	2398434	12	0.36036	0.0384615	0.419355	9.25	8.66667	7.75	2.07486e-05	AT4G04720	protein_coding_gene	calcium-dependent protein kinase 21
Chr4	2397860	2398703	RC/Helitron	+	AT4TE11175	Chr4	2398171	2398434	12	0.36036	0.0384615	0.419355	9.25	8.66667	7.75	2.07486e-05	AT4TE11175	NA	NA
Chr1	15433928	15434389	intron	-	AT1G40390.1	Chr1	15433970	15434120	15	0.614458	0.188119	0.670213	5.53333	6.73333	6.26667	2.07825e-05	AT1G40390	protein_coding_gene	DNAse I-like superfamily protein
Chr3	10562310	10562424	LTR/Gypsy	-	AT3TE43910	Chr3	10562344	10562784	16	0.427273	0.17	0.645455	6.875	6.25	6.875	2.08194e-05	AT3TE43910	NA	NA
Chr3	10562498	10562689	DNA/MuDR	-	AT3TE43915	Chr3	10562344	10562784	16	0.427273	0.17	0.645455	6.875	6.25	6.875	2.08194e-05	AT3TE43915	NA	NA
Chr4	4592824	4594824	LINE/L1	+	AT4TE19315	Chr4	4593955	4594144	11	0.357895	0.0298507	0.405063	8.63636	6.09091	7.18182	2.08493e-05	AT4TE19315	NA	NA
Chr3	11697283	11702258	LTR/Copia	+	AT3TE48590	Chr3	11698040	11698286	12	0.517857	0.0322581	0.576271	9.33333	7.75	9.83333	2.09027e-05	AT3TE48590	NA	NA
Chr3	12590472	12591471	upstream	+	AT3G30841.1	Chr3	12590192	12590517	15	0.413793	0.0641026	0.468468	7.73333	5.2	7.4	2.1044e-05	AT3G30841	protein_coding_gene	Cofactor-independent phosphoglycerate mutase
Chr5	10846169	10853862	DNA/En-Spm	+	AT5TE39425	Chr5	10850522	10850757	16	0.577889	0.120482	0.639175	12.4375	10.375	12.125	2.10537e-05	AT5TE39425	NA	NA
Chr2	4071510	4074674	LTR/Gypsy	-	AT2TE17205	Chr2	4073711	4073892	11	0.449275	0.0757576	0.590909	6.27273	6	6	2.11342e-05	AT2TE17205	NA	NA
Chr3	14927741	14928022	DNA/MuDR	-	AT3TE60880	Chr3	14927916	14928174	15	0.473684	0.29771	0.675214	8.86667	8.73333	7.8	2.12612e-05	AT3TE60880	NA	NA
Chr3	14928061	14928563	LTR/Gypsy	+	AT3TE60885	Chr3	14927916	14928174	15	0.473684	0.29771	0.675214	8.86667	8.73333	7.8	2.12612e-05	AT3TE60885	NA	NA
Chr2	3115587	3116950	DNA/En-Spm	+	AT2TE13490	Chr2	3116194	3116470	14	0.666667	0.258065	0.659794	6.85714	6.64286	6.92857	2.12917e-05	AT2TE13490	NA	NA
Chr5	15718226	15722358	LINE/L1	-	AT5TE56780	Chr5	15722016	15722453	24	0.330275	0.0205479	0.163842	9.08333	6.08333	7.375	2.13461e-05	AT5TE56780	NA	NA
Chr2	3940195	3940656	intron	+	AT2G10260.1	Chr2	3940563	3940934	12	0.54878	0.0641026	0.46729	6.83333	6.5	8.91667	2.14423e-05	AT2G10260	NA	NA
Chr2	3940488	3940964	intron	+	AT2G10260.2	Chr2	3940563	3940934	12	0.54878	0.0641026	0.46729	6.83333	6.5	8.91667	2.14423e-05	AT2G10260	NA	NA
Chr2	3940657	3940781	CDS	+	AT2G10260.1	Chr2	3940563	3940934	12	0.54878	0.0641026	0.46729	6.83333	6.5	8.91667	2.14423e-05	AT2G10260	NA	NA
Chr2	3940782	3940870	intron	+	AT2G10260.1	Chr2	3940563	3940934	12	0.54878	0.0641026	0.46729	6.83333	6.5	8.91667	2.14423e-05	AT2G10260	NA	NA
Chr2	3940871	3941037	CDS	+	AT2G10260.1	Chr2	3940563	3940934	12	0.54878	0.0641026	0.46729	6.83333	6.5	8.91667	2.14423e-05	AT2G10260	NA	NA
Chr3	11069351	11069494	CDS	+	AT3G29080.1	Chr3	11069033	11069398	17	0.6	0.336538	0.724638	7.94118	6.11765	8.11765	2.15752e-05	AT3G29080	NA	NA
Chr3	14519911	14535257	RC/Helitron	+	AT3TE59535	Chr3	14534148	14534502	16	0.328	0.0504202	0.425532	7.8125	7.4375	8.8125	2.16714e-05	AT3TE59535	NA	NA
Chr4	4628761	4633894	LTR/Copia	+	AT4TE19470	Chr4	4631723	4632047	11	0.426966	0.0515464	0.403509	8.09091	8.81818	10.3636	2.17235e-05	AT4TE19470	NA	NA
Chr2	4900802	4909280	DNA/En-Spm	+	AT2TE20205	Chr2	4906969	4907347	18	0.593137	0.218045	0.605405	11.3333	7.38889	10.2778	2.17679e-05	AT2TE20205	NA	NA
Chr5	11441660	11452120	RC/Helitron	+	AT5TE41395	Chr5	11448833	11449123	12	0.313253	0.0294118	0.423077	6.91667	5.66667	6.5	2.18536e-05	AT5TE41395	NA	NA
Chr5	11448931	11448983	intron	+	AT5G32070.1	Chr5	11448833	11449123	12	0.313253	0.0294118	0.423077	6.91667	5.66667	6.5	2.18536e-05	AT5G32070	transposable_element_gene	transposable element gene
Chr4	7883580	7884579	upstream	+	AT4G13570.2	Chr4	7884225	7884499	13	0.449438	0.0519481	0.425287	6.84615	5.92308	6.69231	2.18595e-05	AT4G13570	protein_coding_gene	histone H2A 4
Chr5	8585275	8586274	downstream	+	AT5G24920.1	Chr5	8585863	8586131	13	0.531915	0.0416667	0.636364	7.23077	5.53846	8.46154	2.21965e-05	AT5G24920	protein_coding_gene	glutamine dumper 5
Chr3	12933254	12943235	LTR/Gypsy	+	AT3TE53080	Chr3	12941513	12941798	15	0.514286	0.119266	0.563291	9.33333	7.26667	10.5333	2.22328e-05	AT3TE53080	NA	NA
Chr3	12940613	12941690	LTR/Gypsy	+	AT3TE53090	Chr3	12941513	12941798	15	0.514286	0.119266	0.563291	9.33333	7.26667	10.5333	2.22328e-05	AT3TE53090	NA	NA
Chr2	1485440	1490712	LINE/L1	-	AT2TE06885	Chr2	1489214	1489489	14	0.540816	0.027027	0.50495	7	5.28571	7.21429	2.24636e-05	AT2TE06885	NA	NA
Chr4	1970549	1973227	LTR/Copia	+	AT4TE09460	Chr4	1971894	1972035	11	0.655738	0.0277778	0.647059	5.54545	6.54545	7.72727	2.265e-05	AT4TE09460	NA	NA
Chr3	11070914	11071375	CDS	+	AT3G29080.1	Chr3	11071117	11071357	14	0.647887	0.24	0.647799	10.1429	10.7143	11.3571	2.26811e-05	AT3G29080	NA	NA
Chr4	2996026	2998433	LTR/Gypsy	+	AT4TE13975	Chr4	2996994	2997362	16	0.4	0.273684	0.709091	8.125	5.9375	6.875	2.27441e-05	AT4TE13975	NA	NA
Chr2	11386831	11387490	LTR/Copia	-	AT2TE49270	Chr2	11387351	11387435	10	0.737374	0.176471	0.909091	9.9	8.5	7.7	2.2868e-05	AT2TE49270	NA	NA
Chr2	2752273	2752642	LTR/Copia	-	AT2TE12160	Chr2	2752417	2752639	14	0.5	0.125	0.581633	9	6.28571	7	2.28754e-05	AT2TE12160	NA	NA
Chr2	4699596	4704004	DNA/En-Spm	-	AT2TE19540	Chr2	4701393	4701782	20	0.473118	0.153285	0.534759	9.3	6.85	9.35	2.28988e-05	AT2TE19540	NA	NA
Chr5	10498656	10501395	LINE/L1	+	AT5TE38285	Chr5	10499664	10500001	12	0.589286	0.223301	0.590909	9.33333	8.58333	9.16667	2.30276e-05	AT5TE38285	NA	NA
Chr2	14009890	14010889	upstream	+	AT2G33010.1	Chr2	14010364	14010528	9	0.126582	0.0163934	0.5	8.77778	6.77778	6.88889	2.32566e-05	AT2G33010	protein_coding_gene	Ubiquitin-associated (UBA) protein
Chr5	15582301	15582438	CDS	-	AT5G38920.1	Chr5	15582358	15582730	16	0.311927	0.0104167	0.424242	6.8125	6	6.1875	2.33221e-05	AT5G38920	protein_coding_gene	ribonuclease H-like superfamily protein, Polynucleotidyl transferase
Chr4	11363559	11368653	LTR/Copia	-	AT4TE52315	Chr4	11365426	11365677	12	0.539823	0.03125	0.522523	9.41667	8	9.25	2.33419e-05	AT4TE52315	NA	NA
Chr2	4110946	4115694	LTR/Copia	+	AT2TE17380	Chr2	4114053	4114509	16	0.648	0.20202	0.610687	7.8125	6.1875	8.1875	2.34039e-05	AT2TE17380	NA	NA
Chr3	20304980	20309966	LTR/Gypsy	-	AT3TE82555	Chr3	20308757	20309249	20	0.586022	0.29927	0.705521	9.3	6.85	8.15	2.34159e-05	AT3TE82555	NA	NA
Chr4	8592574	8592667	intron	-	AT4G15053.1	Chr4	8592660	8592867	11	0.57732	0.0540541	0.564815	8.81818	6.72727	9.81818	2.34341e-05	AT4G15053	protein_coding_gene	Protein of Unknown Function (DUF239)
Chr4	8592668	8592721	CDS	-	AT4G15053.1	Chr4	8592660	8592867	11	0.57732	0.0540541	0.564815	8.81818	6.72727	9.81818	2.34341e-05	AT4G15053	protein_coding_gene	Protein of Unknown Function (DUF239)
Chr4	8592722	8592855	intron	-	AT4G15053.1	Chr4	8592660	8592867	11	0.57732	0.0540541	0.564815	8.81818	6.72727	9.81818	2.34341e-05	AT4G15053	protein_coding_gene	Protein of Unknown Function (DUF239)
Chr4	8592856	8593008	CDS	-	AT4G15053.1	Chr4	8592660	8592867	11	0.57732	0.0540541	0.564815	8.81818	6.72727	9.81818	2.34341e-05	AT4G15053	protein_coding_gene	Protein of Unknown Function (DUF239)
Chr1	7969360	7974384	LINE/L1	+	AT1TE25645	Chr1	7969960	7970160	12	0.644628	0.0224719	0.67033	10.0833	7.41667	7.58333	2.35627e-05	AT1TE25645	NA	NA
Chr5	17945079	17946078	upstream	+	AT5G44560.1	Chr5	17944863	17945113	16	0.713235	0.30597	0.84375	8.5	8.375	8	2.35713e-05	AT5G44560	protein_coding_gene	SNF7 family protein
Chr3	15621872	15626850	LTR/Copia	+	AT3TE63165	Chr3	15624982	15625251	11	0.494624	0.05	0.59375	8.45455	7.27273	5.81818	2.36221e-05	AT3TE63165	NA	NA
Chr2	4430980	4434604	DNA/MuDR	+	AT2TE18605	Chr2	4433854	4434135	15	0.601626	0.238636	0.646552	8.2	5.86667	7.73333	2.38216e-05	AT2TE18605	NA	NA
Chr3	12095372	12095660	DNA/HAT	+	AT3TE50320	Chr3	12095343	12095728	22	0.242424	0.0307692	0.203593	9	5.90909	7.59091	2.39337e-05	AT3TE50320	NA	NA
Chr3	11582479	11585240	LTR/Gypsy	+	AT3TE48170	Chr3	11583433	11583748	18	0.46875	0.19469	0.662338	7.11111	6.27778	8.55556	2.44715e-05	AT3TE48170	NA	NA
Chr2	17337766	17342488	LINE/L1	+	AT2TE78210	Chr2	17339661	17339801	16	0.657658	0.255319	0.625	6.9375	5.875	8	2.45447e-05	AT2TE78210	NA	NA
Chr1	13751045	13757082	RC/Helitron	+	AT1TE45080	Chr1	13752461	13752752	21	0.48503	0.144828	0.580882	7.95238	6.90476	6.47619	2.47679e-05	AT1TE45080	NA	NA
Chr2	5062543	5067148	LTR/Copia	-	AT2TE20835	Chr2	5063030	5063294	12	0.561224	0.0357143	0.552632	8.16667	4.66667	6.33333	2.50828e-05	AT2TE20835	NA	NA
Chr2	3837880	3842824	DNA/En-Spm	+	AT2TE16510	Chr2	3842810	3843099	13	0.54717	0.202703	0.621359	8.15385	5.69231	7.92308	2.5595e-05	AT2TE16510	NA	NA
Chr2	3842886	3843440	LINE/L1	-	AT2TE16520	Chr2	3842810	3843099	13	0.54717	0.202703	0.621359	8.15385	5.69231	7.92308	2.5595e-05	AT2TE16520	NA	NA
Chr4	3423032	3427369	DNA/MuDR	+	AT4TE15570	Chr4	3424816	3425268	22	0.457692	0.13587	0.527027	11.8182	8.36364	10.0909	2.58104e-05	AT4TE15570	NA	NA
Chr3	15634916	15639168	DNA/MuDR	-	AT3TE63215	Chr3	15637365	15637571	11	0.431034	0.133333	0.535354	10.5455	8.18182	9	2.58877e-05	AT3TE63215	NA	NA
Chr3	15637303	15637782	RC/Helitron	-	AT3TE63220	Chr3	15637365	15637571	11	0.431034	0.133333	0.535354	10.5455	8.18182	9	2.58877e-05	AT3TE63220	NA	NA
Chr2	8561843	8567008	LTR/Copia	-	AT2TE35840	Chr2	8562817	8563101	16	0.58427	0.256	0.613924	11.125	7.8125	9.875	2.59771e-05	AT2TE35840	NA	NA
Chr5	10539663	10540662	downstream	-	AT5G28540.1	Chr5	10539728	10539918	8	0.370787	0	0.714286	11.125	8.125	10.5	2.61794e-05	AT5G28540	protein_coding_gene	heat shock protein 70 (Hsp 70) family protein
Chr1	13559845	13564824	LTR/Copia	+	AT1TE44380	Chr1	13561366	13561564	11	0.560748	0	0.701149	9.72727	6.18182	7.90909	2.63162e-05	AT1TE44380	NA	NA
Chr1	13263762	13276156	DNA/MuDR	+	AT1TE43355	Chr1	13271847	13272304	15	0.554839	0.156716	0.542857	10.3333	8.93333	9.33333	2.63435e-05	AT1TE43355	NA	NA
Chr1	13271912	13271986	intron	-	AT1G35770.1	Chr1	13271847	13272304	15	0.554839	0.156716	0.542857	10.3333	8.93333	9.33333	2.63435e-05	AT1G35770	transposable_element_gene	transposable element gene
Chr1	13272053	13272129	intron	-	AT1G35770.1	Chr1	13271847	13272304	15	0.554839	0.156716	0.542857	10.3333	8.93333	9.33333	2.63435e-05	AT1G35770	transposable_element_gene	transposable element gene
Chr1	13272196	13272310	intron	-	AT1G35770.1	Chr1	13271847	13272304	15	0.554839	0.156716	0.542857	10.3333	8.93333	9.33333	2.63435e-05	AT1G35770	transposable_element_gene	transposable element gene
Chr2	5631378	5636318	LINE/L1	-	AT2TE22740	Chr2	5633504	5633883	11	0.790123	0.107692	0.710843	7.36364	5.90909	7.54545	2.64764e-05	AT2TE22740	NA	NA
Chr3	12795860	12796870	CDS	-	AT3G31430.1	Chr3	12796009	12796266	11	0.511628	0.130435	0.607477	7.81818	6.27273	9.72727	2.65711e-05	AT3G31430	NA	NA
Chr2	2985783	2987305	RC/Helitron	+	AT2TE13025	Chr2	2986200	2986579	15	0.666667	0.22314	0.638298	9.2	8.06667	9.4	2.67597e-05	AT2TE13025	NA	NA
Chr2	5617511	5622393	LINE/L1	-	AT2TE22720	Chr2	5621391	5621693	15	0.558621	0.179245	0.57377	9.66667	7.06667	8.13333	2.70706e-05	AT2TE22720	NA	NA
Chr2	2818366	2818529	DNA/En-Spm	+	AT2TE12380	Chr2	2817975	2818418	17	0.46087	0.133929	0.418803	6.76471	6.58824	6.88235	2.70853e-05	AT2TE12380	NA	NA
Chr5	13043098	13045244	LTR/Gypsy	-	AT5TE46370	Chr5	13043760	13043961	20	0.432	0.157407	0.438017	6.25	5.4	6.05	2.75519e-05	AT5TE46370	NA	NA
Chr5	13043816	13043837	LTR/Gypsy	-	AT5TE46375	Chr5	13043760	13043961	20	0.432	0.157407	0.438017	6.25	5.4	6.05	2.75519e-05	AT5TE46375	NA	NA
Chr1	19268282	19268542	DNA/MuDR	+	AT1TE63880	Chr1	19268354	19268640	12	0.561224	0.192308	0.623656	8.16667	6.5	7.75	2.75562e-05	AT1TE63880	NA	NA
Chr1	23733998	23734997	upstream	+	AT1G63950.1	Chr1	23734948	23735233	11	0.342593	0.0240964	0.546512	9.81818	7.54545	7.81818	2.75714e-05	AT1G63950	protein_coding_gene	Heavy metal transport/detoxification superfamily protein
Chr1	23734996	23734998	5-UTR	+	AT1G63950.1	Chr1	23734948	23735233	11	0.342593	0.0240964	0.546512	9.81818	7.54545	7.81818	2.75714e-05	AT1G63950	protein_coding_gene	Heavy metal transport/detoxification superfamily protein
Chr1	23734999	23735071	CDS	+	AT1G63950.1	Chr1	23734948	23735233	11	0.342593	0.0240964	0.546512	9.81818	7.54545	7.81818	2.75714e-05	AT1G63950	protein_coding_gene	Heavy metal transport/detoxification superfamily protein
Chr1	23735072	23735286	intron	+	AT1G63950.1	Chr1	23734948	23735233	11	0.342593	0.0240964	0.546512	9.81818	7.54545	7.81818	2.75714e-05	AT1G63950	protein_coding_gene	Heavy metal transport/detoxification superfamily protein
Chr5	10987705	10988198	RC/Helitron	-	AT5TE39960	Chr5	10987866	10988096	14	0.444444	0.0754717	0.445378	9	7.57143	8.5	2.75928e-05	AT5TE39960	NA	NA
Chr5	14870332	14870600	DNA/MuDR	-	AT5TE53600	Chr5	14870182	14870553	12	0.670588	0.157895	0.769231	7.08333	6.33333	7.58333	2.76406e-05	AT5TE53600	NA	NA
Chr1	13417657	13421488	DNA/MuDR	-	AT1TE43880	Chr1	13420932	13421317	16	0.453488	0.176871	0.588235	10.75	9.1875	11.6875	2.77615e-05	AT1TE43880	NA	NA
Chr2	5852698	5857427	LTR/Copia	+	AT2TE23855	Chr2	5856560	5856905	12	0.42268	0.0649351	0.538462	8.08333	6.41667	7.58333	2.8294e-05	AT2TE23855	NA	NA
Chr5	12656531	12656626	intron	-	AT5G33393.1	Chr5	12656531	12656820	12	0.517544	0.0217391	0.43	9.5	7.66667	8.33333	2.85344e-05	AT5G33393	NA	NA
Chr5	12656627	12656728	CDS	-	AT5G33393.1	Chr5	12656531	12656820	12	0.517544	0.0217391	0.43	9.5	7.66667	8.33333	2.85344e-05	AT5G33393	NA	NA
Chr5	12656729	12656947	intron	-	AT5G33393.1	Chr5	12656531	12656820	12	0.517544	0.0217391	0.43	9.5	7.66667	8.33333	2.85344e-05	AT5G33393	NA	NA
Chr2	1485440	1490712	LINE/L1	-	AT2TE06885	Chr2	1490148	1490292	11	0.598039	0.0144928	0.445783	9.27273	6.27273	7.54545	2.89808e-05	AT2TE06885	NA	NA
Chr3	13081915	13083302	LTR/Gypsy	+	AT3TE53590	Chr3	13083057	13083509	18	0.547771	0.201835	0.4875	8.72222	6.05556	8.88889	2.90548e-05	AT3TE53590	NA	NA
Chr4	3795838	3799541	LINE/L1	+	AT4TE16745	Chr4	3796716	3797026	19	0.681416	0.336364	0.655172	5.94737	5.78947	7.63158	2.94776e-05	AT4TE16745	NA	NA
Chr3	15960175	15964927	LTR/Copia	+	AT3TE64600	Chr3	15962022	15962266	12	0.412371	0.028169	0.522936	8.08333	5.91667	9.08333	2.96922e-05	AT3TE64600	NA	NA
Chr1	14033277	14038198	RC/Helitron	-	AT1TE46095	Chr1	14034876	14035143	10	0.373494	0.0714286	0.512821	8.3	7	7.8	2.9817e-05	AT1TE46095	NA	NA
Chr2	7448761	7454291	LTR/Copia	-	AT2TE30555	Chr2	7453503	7453784	14	0.68254	0.097561	0.705882	9	5.85714	8.5	2.9858e-05	AT2TE30555	NA	NA
Chr4	5257026	5271698	DNA/MuDR	+	AT4TE21900	Chr4	5263565	5263955	12	0.577778	0.179104	0.609023	11.25	11.1667	11.0833	2.99625e-05	AT4TE21900	NA	NA
Chr4	11820546	11823365	LTR/Gypsy	-	AT4TE54700	Chr4	11820912	11821202	13	0.631579	0.225806	0.666667	8.76923	9.53846	8.07692	3.00356e-05	AT4TE54700	NA	NA
Chr2	17337766	17342488	LINE/L1	+	AT2TE78210	Chr2	17340919	17341206	23	0.566138	0.282609	0.664835	8.21739	6	7.91304	3.01423e-05	AT2TE78210	NA	NA
Chr5	12917893	12918006	DNA/MuDR	+	AT5TE45980	Chr5	12917444	12917897	20	0.268041	0.0555556	0.371859	9.7	9	9.95	3.01425e-05	AT5TE45980	NA	NA
Chr5	22804377	22805376	downstream	+	AT5G56310.1	Chr5	22804854	22805130	19	0.2	0.0172414	0.309859	8.68421	6.10526	7.47368	3.02415e-05	AT5G56310	protein_coding_gene	Pentatricopeptide repeat (PPR) superfamily protein
Chr5	22804955	22805718	RC/Helitron	-	AT5TE82040	Chr5	22804854	22805130	19	0.2	0.0172414	0.309859	8.68421	6.10526	7.47368	3.02415e-05	AT5TE82040	NA	NA
Chr5	12514393	12514689	DNA/MuDR	+	AT5TE44340	Chr5	12514612	12514955	17	0.656489	0.254237	0.62963	7.70588	6.94118	7.94118	3.02912e-05	AT5TE44340	NA	NA
Chr5	12514690	12515806	DNA/MuDR	+	AT5TE44345	Chr5	12514612	12514955	17	0.656489	0.254237	0.62963	7.70588	6.94118	7.94118	3.02912e-05	AT5TE44345	NA	NA
Chr4	3266372	3288503	LTR/Gypsy	-	AT4TE15005	Chr4	3275971	3276369	14	0.654676	0.320755	0.70625	9.92857	7.57143	11.4286	3.04012e-05	AT4TE15005	NA	NA
Chr4	3273948	3285541	LTR/Gypsy	-	AT4TE15025	Chr4	3275971	3276369	14	0.654676	0.320755	0.70625	9.92857	7.57143	11.4286	3.04012e-05	AT4TE15025	NA	NA
Chr4	3274433	3285234	LTR/Gypsy	+	AT4TE15030	Chr4	3275971	3276369	14	0.654676	0.320755	0.70625	9.92857	7.57143	11.4286	3.04012e-05	AT4TE15030	NA	NA
Chr1	16329246	16339555	DNA/MuDR	+	AT1TE53765	Chr1	16336768	16337143	12	0.627451	0.1625	0.585586	8.5	6.66667	9.25	3.04106e-05	AT1TE53765	NA	NA
Chr5	12689462	12694796	RC/Helitron	-	AT5TE44945	Chr5	12690371	12690628	11	0.37931	0.060241	0.463158	7.90909	7.54545	8.63636	3.05392e-05	AT5TE44945	NA	NA
Chr5	13379659	13382515	DNA/En-Spm	+	AT5TE47400	Chr5	13381315	13381591	11	0.593496	0.047619	0.576923	11.1818	9.54545	11.8182	3.05436e-05	AT5TE47400	NA	NA
Chr1	24606070	24606147	CDS	-	AT1G66100.1	Chr1	24606070	24606245	12	0.532609	0.288462	0.745455	7.66667	8.66667	9.16667	3.06693e-05	AT1G66100	protein_coding_gene	Plant thionin
Chr1	24606148	24606243	intron	-	AT1G66100.1	Chr1	24606070	24606245	12	0.532609	0.288462	0.745455	7.66667	8.66667	9.16667	3.06693e-05	AT1G66100	protein_coding_gene	Plant thionin
Chr1	24606244	24606472	CDS	-	AT1G66100.1	Chr1	24606070	24606245	12	0.532609	0.288462	0.745455	7.66667	8.66667	9.16667	3.06693e-05	AT1G66100	protein_coding_gene	Plant thionin
Chr3	12773203	12773354	CDS	-	AT3G31402.1	Chr3	12773314	12773619	13	0.59322	0.16092	0.621622	9.07692	6.69231	8.53846	3.06982e-05	AT3G31402	protein_coding_gene	General transcription factor 2-related zinc finger protein
Chr3	12773203	12773354	CDS	-	AT3G31402.2	Chr3	12773314	12773619	13	0.59322	0.16092	0.621622	9.07692	6.69231	8.53846	3.06982e-05	AT3G31402	protein_coding_gene	General transcription factor 2-related zinc finger protein
Chr3	12773355	12773533	intron	-	AT3G31402.1	Chr3	12773314	12773619	13	0.59322	0.16092	0.621622	9.07692	6.69231	8.53846	3.06982e-05	AT3G31402	protein_coding_gene	General transcription factor 2-related zinc finger protein
Chr3	12773355	12773533	intron	-	AT3G31402.2	Chr3	12773314	12773619	13	0.59322	0.16092	0.621622	9.07692	6.69231	8.53846	3.06982e-05	AT3G31402	protein_coding_gene	General transcription factor 2-related zinc finger protein
Chr3	12773534	12773538	CDS	-	AT3G31402.1	Chr3	12773314	12773619	13	0.59322	0.16092	0.621622	9.07692	6.69231	8.53846	3.06982e-05	AT3G31402	protein_coding_gene	General transcription factor 2-related zinc finger protein
Chr3	12773534	12773538	CDS	-	AT3G31402.2	Chr3	12773314	12773619	13	0.59322	0.16092	0.621622	9.07692	6.69231	8.53846	3.06982e-05	AT3G31402	protein_coding_gene	General transcription factor 2-related zinc finger protein
Chr4	2597002	2602174	LTR/Copia	-	AT4TE12175	Chr4	2598649	2598867	10	0.568627	0	0.701031	10.2	6.8	9.7	3.07507e-05	AT4TE12175	NA	NA
Chr2	6422229	6427294	LTR/Copia	-	AT2TE26230	Chr2	6423338	6423640	12	0.724771	0.0897436	0.666667	9.08333	6.5	6	3.07607e-05	AT2TE26230	NA	NA
Chr4	2286690	2288783	LTR/Copia	-	AT4TE10600	Chr4	2288758	2288827	10	0.640449	0.0909091	0.818182	8.9	5.5	7.7	3.07889e-05	AT4TE10600	NA	NA
Chr4	2288784	2288834	LTR/Copia	-	AT4TE10605	Chr4	2288758	2288827	10	0.640449	0.0909091	0.818182	8.9	5.5	7.7	3.07889e-05	AT4TE10605	NA	NA
Chr4	4749938	4751337	DNA/En-Spm	+	AT4TE19885	Chr4	4750413	4750528	12	0.648649	0.337209	0.75	9.25	7.16667	10	3.09227e-05	AT4TE19885	NA	NA
Chr4	4750431	4750998	LTR/Copia	+	AT4TE19890	Chr4	4750413	4750528	12	0.648649	0.337209	0.75	9.25	7.16667	10	3.09227e-05	AT4TE19890	NA	NA
Chr2	6886556	6887873	DNA/MuDR	+	AT2TE28035	Chr2	6887241	6887501	16	0.707692	0.271186	0.699387	8.125	7.375	10.1875	3.13804e-05	AT2TE28035	NA	NA
Chr2	6887383	6887454	intron	-	AT2G15815.1	Chr2	6887241	6887501	16	0.707692	0.271186	0.699387	8.125	7.375	10.1875	3.13804e-05	AT2G15815	transposable_element_gene	transposable element gene
Chr2	4275616	4282080	LTR/Copia	-	AT2TE17985	Chr2	4276983	4277180	11	0.469136	0.0714286	0.527473	7.36364	6.36364	8.27273	3.20792e-05	AT2TE17985	NA	NA
Chr2	6433986	6439753	LINE/L1	+	AT2TE26275	Chr2	6433882	6434146	16	0.5	0.0873786	0.537313	8.375	6.4375	8.375	3.22059e-05	AT2TE26275	NA	NA
Chr5	12720681	12728160	DNA/En-Spm	+	AT5TE45010	Chr5	12726203	12726544	11	0.561798	0.0909091	0.679487	8.09091	6	7.09091	3.22482e-05	AT5TE45010	NA	NA
Chr2	3546837	3547822	DNA/HAT	-	AT2TE15475	Chr2	3547223	3547686	21	0.079646	0.01	0.164384	10.7619	9.52381	10.4286	3.24207e-05	AT2TE15475	NA	NA
Chr2	6837288	6843327	LTR/Copia	+	AT2TE27870	Chr2	6838283	6838655	13	0.570423	0.0508475	0.642857	10.9231	9.07692	9.69231	3.24703e-05	AT2TE27870	NA	NA
Chr5	11567761	11574947	LTR/Gypsy	+	AT5TE41835	Chr5	11568807	11569101	14	0.633721	0.341935	0.72028	12.2857	11.0714	10.2143	3.26557e-05	AT5TE41835	NA	NA
Chr4	2302656	2307844	LTR/Copia	+	AT4TE10700	Chr4	2304969	2305208	13	0.517241	0.0117647	0.582524	6.69231	6.53846	7.92308	3.27289e-05	AT4TE10700	NA	NA
Chr3	11387807	11388452	LTR/Copia	-	AT3TE47495	Chr3	11388196	11388493	14	0.73	0.392857	0.826087	7.14286	8	6.57143	3.29273e-05	AT3TE47495	NA	NA
Chr1	13968110	13979021	LINE/L1	-	AT1TE45855	Chr1	13975192	13975556	11	0.357143	0.0434783	0.488636	7.63636	6.27273	8	3.38798e-05	AT1TE45855	NA	NA
Chr1	13974845	13975521	DNA/En-Spm	-	AT1TE45870	Chr1	13975192	13975556	11	0.357143	0.0434783	0.488636	7.63636	6.27273	8	3.38798e-05	AT1TE45870	NA	NA
Chr3	15591967	15597595	LTR/Copia	+	AT3TE63050	Chr3	15592020	15592358	17	0.546053	0.165414	0.542254	8.94118	7.82353	8.35294	3.39336e-05	AT3TE63050	NA	NA
Chr2	2941106	2945798	DNA/MuDR	-	AT2TE12825	Chr2	2943313	2943590	14	0.514851	0.0886076	0.496063	7.21429	5.64286	9.07143	3.40654e-05	AT2TE12825	NA	NA
Chr2	5631378	5636318	LINE/L1	-	AT2TE22740	Chr2	5635933	5636283	10	0.505747	0	0.589041	8.7	5.8	7.3	3.43836e-05	AT2TE22740	NA	NA
Chr2	5636051	5637050	upstream	+	AT2G13540.1	Chr2	5635933	5636283	10	0.505747	0	0.589041	8.7	5.8	7.3	3.43836e-05	AT2G13540	protein_coding_gene	ARM repeat superfamily protein
Chr2	2765877	2779423	DNA/MuDR	-	AT2TE12225	Chr2	2767719	2768194	17	0.480519	0.135922	0.593548	9.05882	6.05882	9.11765	3.44369e-05	AT2TE12225	NA	NA
Chr2	2767624	2767779	intron	+	AT2G06860.1	Chr2	2767719	2768194	17	0.480519	0.135922	0.593548	9.05882	6.05882	9.11765	3.44369e-05	AT2G06860	transposable_element_gene	transposable element gene
Chr2	2767906	2767975	intron	+	AT2G06860.1	Chr2	2767719	2768194	17	0.480519	0.135922	0.593548	9.05882	6.05882	9.11765	3.44369e-05	AT2G06860	transposable_element_gene	transposable element gene
Chr2	2768042	2768341	intron	+	AT2G06860.1	Chr2	2767719	2768194	17	0.480519	0.135922	0.593548	9.05882	6.05882	9.11765	3.44369e-05	AT2G06860	transposable_element_gene	transposable element gene
Chr5	9848062	9848964	RC/Helitron	+	AT5TE35825	Chr5	9847814	9848199	16	0.33758	0.106061	0.4	9.8125	8.25	8.4375	3.46965e-05	AT5TE35825	NA	NA
Chr5	10597328	10608552	DNA/MuDR	-	AT5TE38675	Chr5	10598707	10598966	12	0.463415	0.117021	0.54321	10.25	7.83333	6.75	3.49415e-05	AT5TE38675	NA	NA
Chr5	10598677	10598898	intron	+	AT5G28600.1	Chr5	10598707	10598966	12	0.463415	0.117021	0.54321	10.25	7.83333	6.75	3.49415e-05	AT5G28600	transposable_element_gene	transposable element gene
Chr3	14872324	14874861	LTR/Gypsy	-	AT3TE60675	Chr3	14873376	14873565	11	0.688172	0.257143	0.649351	8.45455	6.36364	7	3.50595e-05	AT3TE60675	NA	NA
Chr5	11286895	11287402	LTR/Copia	-	AT5TE40915	Chr5	11287270	11287452	14	0.486486	0.149425	0.564815	7.92857	6.21429	7.71429	3.55447e-05	AT5TE40915	NA	NA
Chr4	1649068	1649431	LINE/L1	+	AT4TE08370	Chr4	1649016	1649279	16	0.326241	0.0451128	0.27027	8.8125	8.3125	9.25	3.56031e-05	AT4TE08370	NA	NA
Chr1	16607488	16611582	DNA/En-Spm	+	AT1TE54760	Chr1	16610261	16610455	12	0.533835	0.169014	0.692308	11.0833	5.91667	6.5	3.57524e-05	AT1TE54760	NA	NA
Chr2	2765877	2779423	DNA/MuDR	-	AT2TE12225	Chr2	2770703	2771089	20	0.563536	0.259259	0.587571	9.05	8.1	8.85	3.58896e-05	AT2TE12225	NA	NA
Chr2	2770781	2770917	intron	+	AT2G06860.1	Chr2	2770703	2771089	20	0.563536	0.259259	0.587571	9.05	8.1	8.85	3.58896e-05	AT2G06860	transposable_element_gene	transposable element gene
Chr2	2099832	2100101	CDS	-	AT2G05642.1	Chr2	2100054	2100235	12	0.451613	0.0967742	0.582278	7.75	7.75	6.58333	3.5893e-05	AT2G05642	protein_coding_gene	OB-fold-like protein, Nucleic acid-binding
Chr2	2100102	2100188	intron	-	AT2G05642.1	Chr2	2100054	2100235	12	0.451613	0.0967742	0.582278	7.75	7.75	6.58333	3.5893e-05	AT2G05642	protein_coding_gene	OB-fold-like protein, Nucleic acid-binding
Chr2	2100189	2100271	CDS	-	AT2G05642.1	Chr2	2100054	2100235	12	0.451613	0.0967742	0.582278	7.75	7.75	6.58333	3.5893e-05	AT2G05642	protein_coding_gene	OB-fold-like protein, Nucleic acid-binding
Chr1	17520594	17525125	LTR/Copia	+	AT1TE58075	Chr1	17524041	17524204	11	0.722222	0.106061	0.77381	6.54545	6	7.63636	3.59277e-05	AT1TE58075	NA	NA
Chr2	2195961	2196826	DNA/MuDR	-	AT2TE10115	Chr2	2196651	2196960	11	0.733333	0.168317	0.717557	10.9091	9.18182	11.9091	3.61218e-05	AT2TE10115	NA	NA
Chr2	2196827	2196903	DNA/MuDR	-	AT2TE10120	Chr2	2196651	2196960	11	0.733333	0.168317	0.717557	10.9091	9.18182	11.9091	3.61218e-05	AT2TE10120	NA	NA
Chr3	12919568	12927695	DNA/En-Spm	-	AT3TE53045	Chr3	12923536	12923801	11	0.638889	0.211765	0.690476	9.81818	7.72727	7.63636	3.63079e-05	AT3TE53045	NA	NA
Chr2	16333360	16334359	downstream	+	AT2G39140.1	Chr2	16333393	16333586	11	0.45614	0	0.402597	10.3636	6.45455	7	3.63181e-05	AT2G39140	protein_coding_gene	pseudouridine synthase family protein
Chr2	16333489	16333807	CDS	-	AT2G39160.1	Chr2	16333393	16333586	11	0.45614	0	0.402597	10.3636	6.45455	7	3.63181e-05	AT2G39160	NA	NA
Chr2	18652625	18655463	LINE/L1	-	AT2TE84695	Chr2	18654855	18655197	15	0.788136	0.34	0.798387	7.86667	6.66667	8.26667	3.63714e-05	AT2TE84695	NA	NA
Chr2	18655057	18656056	upstream	+	AT2G45240.1	Chr2	18654855	18655197	15	0.788136	0.34	0.798387	7.86667	6.66667	8.26667	3.63714e-05	AT2G45240	protein_coding_gene	methionine aminopeptidase 1A
Chr4	4145556	4155601	RC/Helitron	-	AT4TE17970	Chr4	4153514	4153748	11	0.616438	0.0833333	0.461538	6.63636	4.36364	7.09091	3.65372e-05	AT4TE17970	NA	NA
Chr1	13606761	13607806	DNA/MuDR	+	AT1TE44575	Chr1	13607634	13607999	21	0.588571	0.256637	0.584507	8.33333	5.38095	6.7619	3.66537e-05	AT1TE44575	NA	NA
Chr2	7448761	7454291	LTR/Copia	-	AT2TE30555	Chr2	7450395	7450575	11	0.6	0.185185	0.6	7.72727	7.36364	8.18182	3.66595e-05	AT2TE30555	NA	NA
Chr2	13094244	13094330	intron	+	AT2G30730.1	Chr2	13094293	13094436	10	0.802817	0.0625	0.855769	7.1	8	10.4	3.75106e-05	AT2G30730	protein_coding_gene	Protein kinase superfamily protein
Chr2	13094331	13094417	CDS	+	AT2G30730.1	Chr2	13094293	13094436	10	0.802817	0.0625	0.855769	7.1	8	10.4	3.75106e-05	AT2G30730	protein_coding_gene	Protein kinase superfamily protein
Chr2	13094418	13094556	intron	+	AT2G30730.1	Chr2	13094293	13094436	10	0.802817	0.0625	0.855769	7.1	8	10.4	3.75106e-05	AT2G30730	protein_coding_gene	Protein kinase superfamily protein
Chr5	17439695	17440857	LINE/L1	+	AT5TE63010	Chr5	17439729	17440080	11	0.730337	0.3	0.737374	8.09091	8.18182	9	3.77603e-05	AT5TE63010	NA	NA
Chr5	8727111	8728100	RC/Helitron	-	AT5TE31570	Chr5	8728047	8728301	9	0.304348	0.0175439	0.457143	7.66667	6.33333	7.77778	3.81038e-05	AT5TE31570	NA	NA
Chr2	638867	639159	intron	+	AT2G02440.1	Chr2	639113	639479	15	0.518717	0.0952381	0.398876	12.4667	8.4	11.8667	3.8173e-05	AT2G02440	NA	NA
Chr2	639160	639304	CDS	+	AT2G02440.1	Chr2	639113	639479	15	0.518717	0.0952381	0.398876	12.4667	8.4	11.8667	3.8173e-05	AT2G02440	NA	NA
Chr2	639439	639519	RC/Helitron	-	AT2TE02720	Chr2	639113	639479	15	0.518717	0.0952381	0.398876	12.4667	8.4	11.8667	3.8173e-05	AT2TE02720	NA	NA
Chr4	310482	311481	upstream	-	AT4G00740.1	Chr4	310945	311083	11	0.263514	0.13913	0.440367	13.4545	10.4545	9.90909	3.83445e-05	AT4G00740	protein_coding_gene	S-adenosyl-L-methionine-dependent methyltransferases superfamily protein
Chr3	12074885	12075079	DNA/En-Spm	+	AT3TE50280	Chr3	12074709	12075048	15	0.317568	0.0769231	0.339806	9.86667	8.66667	6.86667	3.84081e-05	AT3TE50280	NA	NA
Chr2	6148549	6162029	RC/Helitron	+	AT2TE25020	Chr2	6156718	6156991	11	0.536364	0.0657895	0.56	10	6.90909	9.09091	3.88556e-05	AT2TE25020	NA	NA
Chr2	3027978	3028028	CDS	+	AT2G07280.1	Chr2	3027978	3028286	13	0.557692	0.131148	0.563758	12	9.38462	11.4615	3.90738e-05	AT2G07280	NA	NA
Chr2	3028029	3028114	intron	+	AT2G07280.1	Chr2	3027978	3028286	13	0.557692	0.131148	0.563758	12	9.38462	11.4615	3.90738e-05	AT2G07280	NA	NA
Chr2	3028115	3028165	CDS	+	AT2G07280.1	Chr2	3027978	3028286	13	0.557692	0.131148	0.563758	12	9.38462	11.4615	3.90738e-05	AT2G07280	NA	NA
Chr2	3028166	3028260	intron	+	AT2G07280.1	Chr2	3027978	3028286	13	0.557692	0.131148	0.563758	12	9.38462	11.4615	3.90738e-05	AT2G07280	NA	NA
Chr2	3028261	3028299	CDS	+	AT2G07280.1	Chr2	3027978	3028286	13	0.557692	0.131148	0.563758	12	9.38462	11.4615	3.90738e-05	AT2G07280	NA	NA
Chr1	16569846	16575243	intron	+	AT1G43781.1	Chr1	16572461	16572749	11	0.490196	0.0948276	0.574074	9.27273	10.5455	9.81818	3.91451e-05	AT1G43781	pseudogene	Pseudogene of AT1G53790; F-box family protein
Chr1	16569872	16575242	LTR/Copia	-	AT1TE54625	Chr1	16572461	16572749	11	0.490196	0.0948276	0.574074	9.27273	10.5455	9.81818	3.91451e-05	AT1TE54625	NA	NA
Chr4	2121894	2122893	upstream	+	AT4G04340.1	Chr4	2122132	2122530	29	0.140187	0.0492611	0.251366	7.37931	7	6.31034	3.95704e-05	AT4G04340	protein_coding_gene	ERD (early-responsive to dehydration stress) family protein
Chr4	2122010	2122471	DNA/HAT	-	AT4TE10080	Chr4	2122132	2122530	29	0.140187	0.0492611	0.251366	7.37931	7	6.31034	3.95704e-05	AT4TE10080	NA	NA
Chr4	2122116	2123115	upstream	+	AT4G04340.2	Chr4	2122132	2122530	29	0.140187	0.0492611	0.251366	7.37931	7	6.31034	3.95704e-05	AT4G04340	protein_coding_gene	ERD (early-responsive to dehydration stress) family protein
Chr4	2122233	2123232	upstream	+	AT4G04340.1	Chr4	2122132	2122530	29	0.140187	0.0492611	0.251366	7.37931	7	6.31034	3.95704e-05	AT4G04340	protein_coding_gene	ERD (early-responsive to dehydration stress) family protein
Chr4	2122233	2123232	upstream	+	AT4G04340.2	Chr4	2122132	2122530	29	0.140187	0.0492611	0.251366	7.37931	7	6.31034	3.95704e-05	AT4G04340	protein_coding_gene	ERD (early-responsive to dehydration stress) family protein
Chr4	2122233	2123232	upstream	+	AT4G04340.3	Chr4	2122132	2122530	29	0.140187	0.0492611	0.251366	7.37931	7	6.31034	3.95704e-05	AT4G04340	protein_coding_gene	ERD (early-responsive to dehydration stress) family protein
Chr5	12424463	12425019	LTR/Copia	-	AT5TE44045	Chr5	12424980	12425448	14	0.56391	0.12963	0.466667	9.5	7.71429	8.57143	4.01487e-05	AT5TE44045	NA	NA
Chr5	12425020	12425112	LTR/Copia	-	AT5TE44050	Chr5	12424980	12425448	14	0.56391	0.12963	0.466667	9.5	7.71429	8.57143	4.01487e-05	AT5TE44050	NA	NA
Chr1	11241774	11242081	DNA/MuDR	+	AT1TE36350	Chr1	11241992	11242231	12	0.102273	0.0212766	0.406593	7.33333	7.83333	7.58333	4.02109e-05	AT1TE36350	NA	NA
Chr4	2270358	2277984	DNA/MuDR	-	AT4TE10585	Chr4	2272373	2272798	19	0.543624	0.20122	0.585366	7.84211	8.63158	10.7895	4.02912e-05	AT4TE10585	NA	NA
Chr4	2272590	2272682	intron	+	AT4G04545.1	Chr4	2272373	2272798	19	0.543624	0.20122	0.585366	7.84211	8.63158	10.7895	4.02912e-05	AT4G04545	transposable_element_gene	transposable element gene
Chr3	14616101	14623208	LTR/Copia	+	AT3TE59855	Chr3	14617271	14617599	17	0.567376	0.217054	0.602837	8.29412	7.58824	8.29412	4.03604e-05	AT3TE59855	NA	NA
Chr2	4593646	4598856	LTR/Gypsy	-	AT2TE19055	Chr2	4593781	4594114	18	0.513089	0.198675	0.62212	10.6111	8.38889	12.0556	4.03986e-05	AT2TE19055	NA	NA
Chr1	5691739	5696670	LTR/Copia	+	AT1TE18410	Chr1	5695492	5695602	11	0.567568	0.134615	0.77027	6.72727	4.72727	6.72727	4.08433e-05	AT1TE18410	NA	NA
Chr4	4217459	4217801	DNA/En-Spm	+	AT4TE18185	Chr4	4217757	4218133	18	0.436047	0.113402	0.469231	9.55556	5.38889	7.22222	4.08691e-05	AT4TE18185	NA	NA
Chr1	26110051	26111050	upstream	-	AT1G69450.2	Chr1	26111032	26111244	12	0.657407	0.150538	0.627451	9	7.75	8.5	4.12433e-05	AT1G69450	protein_coding_gene	Early-responsive to dehydration stress protein (ERD4)
Chr1	26110148	26111147	upstream	-	AT1G69450.1	Chr1	26111032	26111244	12	0.657407	0.150538	0.627451	9	7.75	8.5	4.12433e-05	AT1G69450	protein_coding_gene	Early-responsive to dehydration stress protein (ERD4)
Chr1	26110267	26111266	upstream	-	AT1G69450.2	Chr1	26111032	26111244	12	0.657407	0.150538	0.627451	9	7.75	8.5	4.12433e-05	AT1G69450	protein_coding_gene	Early-responsive to dehydration stress protein (ERD4)
Chr1	26111052	26112051	downstream	-	AT1G69460.1	Chr1	26111032	26111244	12	0.657407	0.150538	0.627451	9	7.75	8.5	4.12433e-05	AT1G69460	protein_coding_gene	emp24/gp25L/p24 family/GOLD family protein
Chr1	16369970	16375016	LTR/Copia	-	AT1TE53970	Chr1	16370329	16370593	12	0.463768	0.0803571	0.471831	11.5	9.33333	11.8333	4.16108e-05	AT1TE53970	NA	NA
Chr2	5642957	5643956	downstream	+	AT2G13540.1	Chr2	5643806	5643912	11	0.447619	0.0348837	0.484848	9.54545	7.81818	9	4.17429e-05	AT2G13540	protein_coding_gene	ARM repeat superfamily protein
Chr2	5643356	5644474	RC/Helitron	+	AT2TE22780	Chr2	5643806	5643912	11	0.447619	0.0348837	0.484848	9.54545	7.81818	9	4.17429e-05	AT2TE22780	NA	NA
Chr5	11473371	11477463	LTR/Copia	-	AT5TE41485	Chr5	11477190	11477539	21	0.575221	0.246835	0.555556	10.7619	7.52381	10.7143	4.17648e-05	AT5TE41485	NA	NA
Chr5	11477464	11477604	LTR/Copia	-	AT5TE41490	Chr5	11477190	11477539	21	0.575221	0.246835	0.555556	10.7619	7.52381	10.7143	4.17648e-05	AT5TE41490	NA	NA
Chr2	5073846	5078417	LTR/Copia	+	AT2TE20870	Chr2	5078409	5078681	10	0.619718	0	0.640625	7.1	5.1	6.4	4.20983e-05	AT2TE20870	NA	NA
Chr2	3804225	3808132	DNA/En-Spm	-	AT2TE16365	Chr2	3807636	3807831	11	0.388889	0.0327869	0.532468	6.54545	5.54545	7	4.24113e-05	AT2TE16365	NA	NA
Chr5	11545465	11545550	DNA/En-Spm	+	AT5TE41735	Chr5	11545366	11545660	12	0.39823	0.0804598	0.50495	9.41667	7.25	8.41667	4.24366e-05	AT5TE41735	NA	NA
Chr3	15571594	15574016	LTR/Gypsy	-	AT3TE63020	Chr3	15571511	15571699	11	0.5	0.1	0.586207	7.09091	6.36364	10.5455	4.25912e-05	AT3TE63020	NA	NA
Chr3	9981295	9982294	upstream	-	AT3G27060.1	Chr3	9981934	9982207	19	0.496552	0.161017	0.672727	7.63158	6.21053	8.68421	4.26705e-05	AT3G27060	protein_coding_gene	Ferritin/ribonucleotide reductase-like family protein
Chr3	9982165	9983164	downstream	-	AT3G27070.1	Chr3	9981934	9982207	19	0.496552	0.161017	0.672727	7.63158	6.21053	8.68421	4.26705e-05	AT3G27070	protein_coding_gene	translocase outer membrane 20-1
Chr3	9982165	9983164	downstream	-	AT3G27070.2	Chr3	9981934	9982207	19	0.496552	0.161017	0.672727	7.63158	6.21053	8.68421	4.26705e-05	AT3G27070	protein_coding_gene	translocase outer membrane 20-1
Chr2	4661143	4661250	intron	-	AT2G11623.2	Chr2	4661180	4661570	16	0.477419	0.138462	0.555556	9.6875	8.125	9.5625	4.27811e-05	AT2G11623	protein_coding_gene	Plant protein 1589 of unknown function
Chr2	4661143	4661279	intron	-	AT2G11623.1	Chr2	4661180	4661570	16	0.477419	0.138462	0.555556	9.6875	8.125	9.5625	4.27811e-05	AT2G11623	protein_coding_gene	Plant protein 1589 of unknown function
Chr2	4661143	4662142	upstream	-	AT2G11623.2	Chr2	4661180	4661570	16	0.477419	0.138462	0.555556	9.6875	8.125	9.5625	4.27811e-05	AT2G11623	protein_coding_gene	Plant protein 1589 of unknown function
Chr2	4661251	4661414	5-UTR	-	AT2G11623.2	Chr2	4661180	4661570	16	0.477419	0.138462	0.555556	9.6875	8.125	9.5625	4.27811e-05	AT2G11623	protein_coding_gene	Plant protein 1589 of unknown function
Chr2	4661280	4661414	CDS	-	AT2G11623.1	Chr2	4661180	4661570	16	0.477419	0.138462	0.555556	9.6875	8.125	9.5625	4.27811e-05	AT2G11623	protein_coding_gene	Plant protein 1589 of unknown function
Chr2	4661415	4662414	upstream	-	AT2G11623.2	Chr2	4661180	4661570	16	0.477419	0.138462	0.555556	9.6875	8.125	9.5625	4.27811e-05	AT2G11623	protein_coding_gene	Plant protein 1589 of unknown function
Chr2	4661457	4661573	CDS	+	AT2G11626.1	Chr2	4661180	4661570	16	0.477419	0.138462	0.555556	9.6875	8.125	9.5625	4.27811e-05	AT2G11626	NA	NA
Chr3	14963292	14968963	LINE/L1	+	AT3TE61010	Chr3	14967100	14967475	15	0.462963	0.0813953	0.451613	7.2	5.73333	8.26667	4.31751e-05	AT3TE61010	NA	NA
Chr1	16198716	16203797	LTR/Gypsy	+	AT1TE53395	Chr1	16203420	16203652	20	0.45	0.169935	0.308642	9	7.65	8.1	4.32797e-05	AT1TE53395	NA	NA
Chr2	5600342	5605593	LINE/L1	-	AT2TE22635	Chr2	5602687	5602879	10	0.7875	0.0217391	0.792453	8	4.6	5.3	4.36229e-05	AT2TE22635	NA	NA
Chr3	9226632	9231376	LTR/Copia	+	AT3TE38565	Chr3	9228141	9228373	10	0.547945	0.0120482	0.494949	7.3	8.3	9.9	4.3706e-05	AT3TE38565	NA	NA
Chr2	4500830	4502202	RC/Helitron	+	AT2TE18840	Chr2	4501709	4501978	11	0.5	0.0294118	0.340909	10.3636	6.18182	8	4.37447e-05	AT2TE18840	NA	NA
Chr2	1957303	1958406	intron	-	AT2G05360.1	Chr2	1957346	1957629	12	0.326923	0	0.525641	8.66667	6.16667	6.5	4.42865e-05	AT2G05360	NA	NA
Chr2	3000612	3005282	DNA/MuDR	+	AT2TE13080	Chr2	3002140	3002435	16	0.581197	0.19802	0.547619	7.3125	6.3125	7.875	4.46041e-05	AT2TE13080	NA	NA
Chr3	15133395	15136286	DNA/MuDR	+	AT3TE61600	Chr3	15134537	15134818	15	0.597122	0.166667	0.582418	9.26667	5.2	6.06667	4.46701e-05	AT3TE61600	NA	NA
Chr5	11206832	11210856	LTR/Gypsy	+	AT5TE40560	Chr5	11206723	11206868	12	0.323529	0.147727	0.619565	8.5	7.33333	7.66667	4.47217e-05	AT5TE40560	NA	NA
Chr4	10527799	10528860	CDS	-	AT4G19240.1	Chr4	10528338	10528798	20	0.467337	0.13986	0.505618	9.95	7.15	8.9	4.50564e-05	AT4G19240	NA	NA
Chr3	12762244	12766330	LINE/L1	+	AT3TE52495	Chr3	12763279	12763739	15	0.467742	0.0521739	0.475806	8.26667	7.66667	8.26667	4.52346e-05	AT3TE52495	NA	NA
Chr2	5127954	5132345	LTR/Gypsy	-	AT2TE21045	Chr2	5130816	5130974	11	0.733333	0.309091	0.656489	12.2727	10	11.9091	4.53433e-05	AT2TE21045	NA	NA
Chr2	146116	146204	CDS	+	AT2G01280.1	Chr2	146159	146401	11	0.485437	0.016129	0.35	9.36364	5.63636	7.27273	4.54975e-05	AT2G01280	protein_coding_gene	Cyclin/Brf1-like TBP-binding protein
Chr2	146205	146275	intron	+	AT2G01280.1	Chr2	146159	146401	11	0.485437	0.016129	0.35	9.36364	5.63636	7.27273	4.54975e-05	AT2G01280	protein_coding_gene	Cyclin/Brf1-like TBP-binding protein
Chr2	146276	146352	CDS	+	AT2G01280.1	Chr2	146159	146401	11	0.485437	0.016129	0.35	9.36364	5.63636	7.27273	4.54975e-05	AT2G01280	protein_coding_gene	Cyclin/Brf1-like TBP-binding protein
Chr2	146353	146470	intron	+	AT2G01280.1	Chr2	146159	146401	11	0.485437	0.016129	0.35	9.36364	5.63636	7.27273	4.54975e-05	AT2G01280	protein_coding_gene	Cyclin/Brf1-like TBP-binding protein
Chr5	13390472	13391047	RC/Helitron	-	AT5TE47445	Chr5	13391033	13391375	12	0.489796	0.09	0.560345	8.16667	8.33333	9.66667	4.58377e-05	AT5TE47445	NA	NA
Chr5	8722404	8723470	LINE/L1	-	AT5TE31555	Chr5	8723311	8723622	11	0.648936	0.144444	0.549451	8.54545	8.18182	8.27273	4.5896e-05	AT5TE31555	NA	NA
Chr5	8723054	8724053	upstream	+	AT5G25210.1	Chr5	8723311	8723622	11	0.648936	0.144444	0.549451	8.54545	8.18182	8.27273	4.5896e-05	AT5G25210	NA	NA
Chr5	8723471	8723506	LINE/L1	-	AT5TE31560	Chr5	8723311	8723622	11	0.648936	0.144444	0.549451	8.54545	8.18182	8.27273	4.5896e-05	AT5TE31560	NA	NA
Chr1	11302245	11310367	DNA/En-Spm	-	AT1TE36570	Chr1	11302915	11303165	13	0.666667	0.266667	0.762295	9.69231	6.92308	9.38462	4.60473e-05	AT1TE36570	NA	NA
Chr5	12728887	12729808	DNA/Harbinger	-	AT5TE45015	Chr5	12729704	12730015	14	0.315385	0.0538462	0.34188	9.28571	9.28571	8.35714	4.62421e-05	AT5TE45015	NA	NA
Chr3	12278894	12287841	LTR/Gypsy	-	AT3TE50875	Chr3	12279591	12279886	12	0.435644	0.134831	0.554348	8.41667	7.41667	7.66667	4.62539e-05	AT3TE50875	NA	NA
Chr1	13803948	13806828	RC/Helitron	+	AT1TE45220	Chr1	13806126	13806313	11	0.519231	0.0568182	0.51	9.45455	8	9.09091	4.6392e-05	AT1TE45220	NA	NA
Chr1	13968110	13979021	LINE/L1	-	AT1TE45855	Chr1	13969638	13970009	18	0.396947	0.0701754	0.421488	7.27778	6.33333	6.72222	4.64248e-05	AT1TE45855	NA	NA
Chr3	14623814	14641936	DNA/MuDR	+	AT3TE59865	Chr3	14636671	14636919	13	0.5	0.117647	0.650602	9.69231	5.23077	6.38462	4.6559e-05	AT3TE59865	NA	NA
Chr3	14636453	14636690	intron	-	AT3G42530.1	Chr3	14636671	14636919	13	0.5	0.117647	0.650602	9.69231	5.23077	6.38462	4.6559e-05	AT3G42530	transposable_element_gene	transposable element gene
Chr3	14636772	14636895	intron	-	AT3G42530.1	Chr3	14636671	14636919	13	0.5	0.117647	0.650602	9.69231	5.23077	6.38462	4.6559e-05	AT3G42530	transposable_element_gene	transposable element gene
Chr3	16691089	16691727	CDS	-	AT3G45510.1	Chr3	16691387	16691758	11	0.514286	0.0196078	0.526882	6.36364	4.63636	8.45455	4.72956e-05	AT3G45510	protein_coding_gene	RING/U-box protein
Chr3	9862172	9862777	CDS	+	AT3G26800.1	Chr3	9862595	9862752	12	0.547619	0.0666667	0.536	10.5	7.5	10.4167	4.76463e-05	AT3G26800	NA	NA
Chr4	4192428	4192805	CDS	-	AT4G07380.1	Chr4	4192496	4192779	13	0.601695	0.0737705	0.589552	9.07692	9.38462	10.3077	4.77865e-05	AT4G07380	NA	NA
Chr4	2085985	2087670	RC/Helitron	-	AT4TE09905	Chr4	2086536	2086792	10	0.567901	0.0724638	0.742857	8.1	6.9	7	4.78114e-05	AT4TE09905	NA	NA
Chr2	6973194	6974193	downstream	-	AT2G16030.1	Chr2	6973764	6974160	22	0.615819	0.300752	0.630137	8.04545	6.04545	6.63636	4.82758e-05	AT2G16030	protein_coding_gene	S-adenosyl-L-methionine-dependent methyltransferases superfamily protein
Chr2	6973672	6974194	3-UTR	-	AT2G16030.1	Chr2	6973764	6974160	22	0.615819	0.300752	0.630137	8.04545	6.04545	6.63636	4.82758e-05	AT2G16030	protein_coding_gene	S-adenosyl-L-methionine-dependent methyltransferases superfamily protein
Chr2	6973705	6974704	upstream	-	AT2G16018.1	Chr2	6973764	6974160	22	0.615819	0.300752	0.630137	8.04545	6.04545	6.63636	4.82758e-05	AT2G16018	NA	NA
Chr1	13677268	13680778	LTR/Gypsy	-	AT1TE44770	Chr1	13678320	13678608	16	0.532374	0.214286	0.582609	8.6875	5.25	7.1875	4.8395e-05	AT1TE44770	NA	NA
Chr5	12120645	12121242	DNA/En-Spm	-	AT5TE43225	Chr5	12120838	12121116	12	0.533333	0.172414	0.644444	7.5	4.83333	7.5	4.8502e-05	AT5TE43225	NA	NA
Chr3	12800158	12806216	RC/Helitron	-	AT3TE52625	Chr3	12805332	12805614	14	0.496774	0.0941176	0.536082	11.0714	6.07143	6.92857	4.86318e-05	AT3TE52625	NA	NA
Chr1	15772984	15790135	RC/Helitron	+	AT1TE51985	Chr1	15779590	15779869	11	0.333333	0.0833333	0.631579	7.90909	7.63636	6.90909	4.94498e-05	AT1TE51985	NA	NA
Chr5	6433630	6438776	LTR/Copia	-	AT5TE23285	Chr5	6434000	6434297	10	0.709677	0.0178571	0.724638	9.3	5.6	6.9	4.97115e-05	AT5TE23285	NA	NA
Chr2	9121957	9125817	LTR/Copia	+	AT2TE38575	Chr2	9124307	9124563	10	0.70297	0.03	0.675439	10.1	10	11.4	4.98508e-05	AT2TE38575	NA	NA
Chr5	11555595	11562652	DNA/En-Spm	+	AT5TE41795	Chr5	11560454	11560549	10	0.537736	0.0441176	0.657895	10.6	6.8	7.6	5.00894e-05	AT5TE41795	NA	NA
Chr5	11560454	11560510	DNA/En-Spm	+	AT5TE41800	Chr5	11560454	11560549	10	0.537736	0.0441176	0.657895	10.6	6.8	7.6	5.00894e-05	AT5TE41800	NA	NA
Chr1	17360725	17365909	LTR/Copia	+	AT1TE57530	Chr1	17364609	17364861	10	0.566667	0.0285714	0.629213	9	7	8.9	5.10127e-05	AT1TE57530	NA	NA
Chr5	15298772	15300693	LINE/L1	-	AT5TE55355	Chr5	15300500	15300670	11	0.704225	0.131148	0.622951	6.45455	5.54545	5.54545	5.10865e-05	AT5TE55355	NA	NA
Chr1	13038846	13039175	DNA/MuDR	-	AT1TE42555	Chr1	13038998	13039425	15	0.521739	0.183673	0.5	9.2	6.53333	6.8	5.12307e-05	AT1TE42555	NA	NA
Chr1	13039090	13040089	upstream	+	AT1G35460.1	Chr1	13038998	13039425	15	0.521739	0.183673	0.5	9.2	6.53333	6.8	5.12307e-05	AT1G35460	protein_coding_gene	basic helix-loop-helix (bHLH) DNA-binding superfamily protein
Chr5	12754603	12764995	LTR/Gypsy	-	AT5TE45090	Chr5	12756795	12757057	21	0.508772	0.245902	0.583333	8.14286	5.80952	6.85714	5.13944e-05	AT5TE45090	NA	NA
Chr2	5617511	5622393	LINE/L1	-	AT2TE22720	Chr2	5618381	5618725	14	0.522124	0.09	0.619048	8.07143	7.14286	7.5	5.14766e-05	AT2TE22720	NA	NA
Chr1	13263762	13276156	DNA/MuDR	+	AT1TE43355	Chr1	13268920	13269206	15	0.61165	0.244444	0.619048	6.86667	6	7	5.16748e-05	AT1TE43355	NA	NA
Chr2	2800664	2804387	DNA/En-Spm	+	AT2TE12320	Chr2	2802431	2802775	20	0.527397	0.156522	0.504	7.3	5.75	6.25	5.20534e-05	AT2TE12320	NA	NA
Chr3	14616101	14623208	LTR/Copia	+	AT3TE59855	Chr3	14622301	14622493	11	0.404494	0.0555556	0.59375	8.09091	8.18182	8.72727	5.21988e-05	AT3TE59855	NA	NA
Chr5	12720681	12728160	DNA/En-Spm	+	AT5TE45010	Chr5	12724593	12725066	24	0.353175	0.15814	0.414062	10.5	8.95833	10.6667	5.24271e-05	AT5TE45010	NA	NA
Chr2	2203889	2205313	DNA/MuDR	+	AT2TE10160	Chr2	2203982	2204363	21	0.532751	0.25974	0.58794	10.9048	7.33333	9.47619	5.24675e-05	AT2TE10160	NA	NA
Chr5	10597328	10608552	DNA/MuDR	-	AT5TE38675	Chr5	10600943	10601109	16	0.611111	0.221154	0.666667	9	6.5	7.6875	5.25072e-05	AT5TE38675	NA	NA
Chr5	10601006	10601241	intron	+	AT5G28600.1	Chr5	10600943	10601109	16	0.611111	0.221154	0.666667	9	6.5	7.6875	5.25072e-05	AT5G28600	transposable_element_gene	transposable element gene
Chr1	17760284	17760893	CDS	+	AT1G48095.1	Chr1	17760652	17760745	10	0.716216	0.0181818	0.688525	7.4	5.5	6.1	5.25341e-05	AT1G48095	NA	NA
Chr2	3541818	3545189	LTR/Gypsy	+	AT2TE15440	Chr2	3542688	3542905	13	0.505882	0.192661	0.518987	13.0769	8.38462	12.1538	5.25762e-05	AT2TE15440	NA	NA
Chr3	14306244	14307487	RC/Helitron	+	AT3TE58780	Chr3	14307414	14307694	14	0.504274	0.18	0.574468	8.35714	7.14286	6.71429	5.29333e-05	AT3TE58780	NA	NA
Chr3	14307488	14307550	DNA/MuDR	+	AT3TE58785	Chr3	14307414	14307694	14	0.504274	0.18	0.574468	8.35714	7.14286	6.71429	5.29333e-05	AT3TE58785	NA	NA
Chr4	2643337	2648817	LTR/Copia	-	AT4TE12355	Chr4	2644004	2644243	11	0.53271	0.0142857	0.576471	9.72727	6.36364	7.72727	5.29546e-05	AT4TE12355	NA	NA
Chr2	6909754	6914585	LTR/Copia	-	AT2TE28160	Chr2	6912230	6912413	14	0.652174	0.310345	0.772277	8.21429	6.21429	7.21429	5.31626e-05	AT2TE28160	NA	NA
Chr1	19726017	19735181	RC/Helitron	+	AT1TE65205	Chr1	19727700	19727957	12	0.660377	0.14	0.608247	8.83333	8.33333	8.08333	5.33773e-05	AT1TE65205	NA	NA
Chr1	19727677	19728006	CDS	+	AT1G52950.1	Chr1	19727700	19727957	12	0.660377	0.14	0.608247	8.83333	8.33333	8.08333	5.33773e-05	AT1G52950	protein_coding_gene	OB-fold-like protein, Nucleic acid-binding
Chr1	16106230	16109970	DNA/HAT	-	AT1TE53030	Chr1	16106398	16106664	13	0.419847	0.104839	0.480519	10.0769	9.53846	5.92308	5.34314e-05	AT1TE53030	NA	NA
Chr3	10890955	10891355	CDS	+	AT3G28870.1	Chr3	10890972	10891258	11	0.647059	0.0357143	0.60177	10.8182	7.63636	10.2727	5.38363e-05	AT3G28870	NA	NA
Chr4	5653091	5655215	LTR/Gypsy	+	AT4TE23700	Chr4	5653302	5653602	11	0.472527	0.108434	0.654762	8.27273	7.54545	7.63636	5.45627e-05	AT4TE23700	NA	NA
Chr1	13617796	13623172	LINE/L1	+	AT1TE44605	Chr1	13620281	13620472	12	0.533333	0.0666667	0.513889	7.5	6.25	6	5.48685e-05	AT1TE44605	NA	NA
Chr3	12563409	12570234	DNA/En-Spm	-	AT3TE51735	Chr3	12567333	12567497	14	0.673077	0.216495	0.75	7.42857	6.92857	8	5.52732e-05	AT3TE51735	NA	NA
Chr4	15623620	15623821	CDS	+	AT4G32360.1	Chr4	15623676	15623858	12	0.114286	0	0	5.83333	5.33333	5.91667	5.5282e-05	AT4G32360	protein_coding_gene	Pyridine nucleotide-disulphide oxidoreductase family protein
Chr4	15623822	15623944	intron	+	AT4G32360.1	Chr4	15623676	15623858	12	0.114286	0	0	5.83333	5.33333	5.91667	5.5282e-05	AT4G32360	protein_coding_gene	Pyridine nucleotide-disulphide oxidoreductase family protein
Chr2	2529074	2535261	DNA/MuDR	-	AT2TE11445	Chr2	2534704	2535130	24	0.557895	0.22695	0.651934	7.91667	5.875	7.54167	5.53548e-05	AT2TE11445	NA	NA
Chr3	13318009	13323210	LTR/Gypsy	-	AT3TE54455	Chr3	13321209	13321452	12	0.574074	0.0945946	0.477778	9	6.16667	7.5	5.56675e-05	AT3TE54455	NA	NA
Chr1	26366602	26371672	LTR/Copia	+	AT1TE86360	Chr1	26369923	26370204	13	0.707865	0.146667	0.666667	6.84615	5.76923	7.61538	5.61445e-05	AT1TE86360	NA	NA
Chr1	13336685	13336748	LTR/Gypsy	+	AT1TE43600	Chr1	13336577	13336888	15	0.529915	0.218391	0.616162	7.8	5.8	6.6	5.67419e-05	AT1TE43600	NA	NA
Chr1	13336749	13339481	LTR/Gypsy	+	AT1TE43605	Chr1	13336577	13336888	15	0.529915	0.218391	0.616162	7.8	5.8	6.6	5.67419e-05	AT1TE43605	NA	NA
Chr5	17441791	17445926	LINE/L1	+	AT5TE63020	Chr5	17442588	17442815	12	0.567797	0.185567	0.631579	9.83333	8.08333	11.0833	5.67789e-05	AT5TE63020	NA	NA
Chr2	3187501	3187849	SINE	+	AT2TE13760	Chr2	3187404	3187677	11	0.28125	0.0192308	0.455446	11.6364	9.45455	9.18182	5.70574e-05	AT2TE13760	NA	NA
Chr3	15441106	15446920	LINE/L1	-	AT3TE62655	Chr3	15443533	15443892	13	0.496296	0.0917431	0.468468	10.3846	8.38462	8.53846	5.74462e-05	AT3TE62655	NA	NA
Chr4	3903578	3907336	LTR/Gypsy	-	AT4TE17070	Chr4	3906531	3906770	13	0.709402	0.257732	0.479592	9	7.46154	7.53846	5.76942e-05	AT4TE17070	NA	NA
Chr3	9784928	9787387	LINE/L1	-	AT3TE40735	Chr3	9786384	9786539	10	0.698413	0.267857	0.888889	6.3	5.6	5.4	5.80911e-05	AT3TE40735	NA	NA
Chr1	13371474	13386479	RC/Helitron	+	AT1TE43740	Chr1	13383962	13384114	10	0.573333	0.075	0.568421	7.5	8	9.5	5.82777e-05	AT1TE43740	NA	NA
Chr3	14519911	14535257	RC/Helitron	+	AT3TE59535	Chr3	14520251	14520463	11	0.424779	0.0740741	0.420168	10.2727	7.36364	10.8182	5.83011e-05	AT3TE59535	NA	NA
Chr4	2901387	2903414	Unassigned	+	AT4TE13515	Chr4	2902932	2903254	14	0.491071	0.120879	0.541667	8	6.5	8.57143	5.92627e-05	AT4TE13515	NA	NA
Chr2	11682722	11683352	DNA/HAT	-	AT2TE50750	Chr2	11683214	11683407	15	0.550633	0.0806452	0.554217	10.5333	8.26667	11.0667	5.95402e-05	AT2TE50750	NA	NA
Chr2	11682952	11683951	downstream	-	AT2G27310.1	Chr2	11683214	11683407	15	0.550633	0.0806452	0.554217	10.5333	8.26667	11.0667	5.95402e-05	AT2G27310	protein_coding_gene	F-box family protein
Chr4	5342856	5344049	DNA/MuDR	-	AT4TE22245	Chr4	5343890	5344137	10	0.345679	0.0273973	0.470588	8.1	7.3	6.8	5.96542e-05	AT4TE22245	NA	NA
Chr4	5344050	5344166	DNA/MuDR	-	AT4TE22250	Chr4	5343890	5344137	10	0.345679	0.0273973	0.470588	8.1	7.3	6.8	5.96542e-05	AT4TE22250	NA	NA
Chr2	3201138	3203096	RC/Helitron	-	AT2TE13835	Chr2	3202142	3202370	13	0.330275	0.0520833	0.411765	8.38462	7.38462	7.84615	5.97337e-05	AT2TE13835	NA	NA
Chr5	14259954	14264628	LINE/L1	-	AT5TE50965	Chr5	14264196	14264421	11	0.550562	0.0289855	0.61194	8.09091	6.27273	6.09091	5.99034e-05	AT5TE50965	NA	NA
Chr3	12195760	12201226	DNA/MuDR	+	AT3TE50610	Chr3	12197796	12198076	18	0.43871	0.157895	0.492308	8.61111	7.38889	7.22222	6.02013e-05	AT3TE50610	NA	NA
Chr3	12197909	12198192	intron	-	AT3G30640.1	Chr3	12197796	12198076	18	0.43871	0.157895	0.492308	8.61111	7.38889	7.22222	6.02013e-05	AT3G30640	transposable_element_gene	transposable element gene
Chr2	2089483	2089520	CDS	+	AT2G05635.1	Chr2	2089503	2089782	12	0.45	0.060241	0.446809	10	6.91667	7.83333	6.02757e-05	AT2G05635	protein_coding_gene	DNA repair DEAD helicase RAD3/XP-D subfamily protein
Chr2	2089521	2089714	intron	+	AT2G05635.1	Chr2	2089503	2089782	12	0.45	0.060241	0.446809	10	6.91667	7.83333	6.02757e-05	AT2G05635	protein_coding_gene	DNA repair DEAD helicase RAD3/XP-D subfamily protein
Chr2	2089715	2089896	CDS	+	AT2G05635.1	Chr2	2089503	2089782	12	0.45	0.060241	0.446809	10	6.91667	7.83333	6.02757e-05	AT2G05635	protein_coding_gene	DNA repair DEAD helicase RAD3/XP-D subfamily protein
Chr3	16669865	16672297	LTR/Gypsy	-	AT3TE67540	Chr3	16671768	16671972	10	0.608696	0.0422535	0.60396	9.2	7.1	10.1	6.03731e-05	AT3TE67540	NA	NA
Chr5	13994795	14000226	LTR/Copia	+	AT5TE49915	Chr5	13999058	13999324	12	0.650602	0.0238095	0.56	6.91667	7	8.33333	6.0552e-05	AT5TE49915	NA	NA
Chr2	6246233	6247232	downstream	+	AT2G14620.1	Chr2	6246943	6247266	15	0.273585	0.0123457	0.21	7.06667	5.4	6.66667	6.07523e-05	AT2G14620	protein_coding_gene	xyloglucan endotransglucosylase/hydrolase 10
Chr3	15919027	15924077	LTR/Copia	-	AT3TE64435	Chr3	15922916	15923151	13	0.661017	0.169014	0.703704	9.07692	5.46154	6.23077	6.11407e-05	AT3TE64435	NA	NA
Chr5	9981876	9983227	LTR/Copia	-	AT5TE36335	Chr5	9982558	9982796	10	0.677419	0.0588235	0.746988	9.3	6.8	8.3	6.13325e-05	AT5TE36335	NA	NA
Chr5	13139244	13139827	RC/Helitron	-	AT5TE46775	Chr5	13139378	13139763	13	0.516484	0.0808081	0.538462	7	7.61538	7	6.17533e-05	AT5TE46775	NA	NA
Chr2	5062543	5067148	LTR/Copia	-	AT2TE20835	Chr2	5063863	5064155	11	0.587629	0.0447761	0.584615	8.81818	6.09091	5.90909	6.18248e-05	AT2TE20835	NA	NA
Chr4	8148098	8149622	CDS	+	AT4G14140.1	Chr4	8148939	8149194	11	0.554348	0.03	0.522727	8.36364	9.09091	12	6.22531e-05	AT4G14140	protein_coding_gene	DNA methyltransferase 2
Chr4	8148098	8149622	CDS	+	AT4G14140.2	Chr4	8148939	8149194	11	0.554348	0.03	0.522727	8.36364	9.09091	12	6.22531e-05	AT4G14140	protein_coding_gene	DNA methyltransferase 2
Chr5	12662820	12663819	downstream	+	AT5G33390.1	Chr5	12663109	12663482	11	0.398058	0.0361446	0.38	9.36364	7.54545	9.09091	6.24681e-05	AT5G33390	protein_coding_gene	glycine-rich protein
Chr5	11333643	11337085	LTR/Gypsy	+	AT5TE41090	Chr5	11336023	11336412	14	0.601942	0.22093	0.638298	7.35714	6.14286	6.71429	6.29086e-05	AT5TE41090	NA	NA
Chr3	15083052	15084930	LTR/Gypsy	-	AT3TE61455	Chr3	15083238	15083700	20	0.592105	0.272059	0.628272	7.6	6.8	9.55	6.29606e-05	AT3TE61455	NA	NA
Chr3	14643845	14647066	LTR/Gypsy	+	AT3TE59895	Chr3	14646943	14647291	14	0.57377	0.205357	0.556338	8.71429	8	10.1429	6.30735e-05	AT3TE59895	NA	NA
Chr3	14647067	14647459	DNA/MuDR	+	AT3TE59910	Chr3	14646943	14647291	14	0.57377	0.205357	0.556338	8.71429	8	10.1429	6.30735e-05	AT3TE59910	NA	NA
Chr2	15881534	15882533	downstream	-	AT2G37950.1	Chr2	15881410	15881659	11	0.17	0.0454545	0.4375	9.09091	8	7.27273	6.36744e-05	AT2G37950	protein_coding_gene	RING/FYVE/PHD zinc finger superfamily protein
Chr5	11441660	11452120	RC/Helitron	+	AT5TE41395	Chr5	11441948	11442104	9	0.506329	0.0895522	0.681159	8.77778	7.44444	7.66667	6.38093e-05	AT5TE41395	NA	NA
Chr1	15676216	15683599	LTR/Gypsy	-	AT1TE51645	Chr1	15681895	15682182	17	0.685039	0.333333	0.634328	7.47059	6.88235	7.88235	6.39559e-05	AT1TE51645	NA	NA
Chr1	15680977	15682175	CDS	-	AT1G41920.1	Chr1	15681895	15682182	17	0.685039	0.333333	0.634328	7.47059	6.88235	7.88235	6.39559e-05	AT1G41920	protein_coding_gene	General transcription factor 2-related zinc finger protein
Chr1	15682176	15682481	intron	-	AT1G41920.1	Chr1	15681895	15682182	17	0.685039	0.333333	0.634328	7.47059	6.88235	7.88235	6.39559e-05	AT1G41920	protein_coding_gene	General transcription factor 2-related zinc finger protein
Chr1	13426457	13430182	LINE/L1	+	AT1TE43910	Chr1	13427243	13427632	13	0.417476	0.0897436	0.494624	7.92308	6	7.15385	6.4553e-05	AT1TE43910	NA	NA
Chr3	11691623	11692550	Unassigned	+	AT3TE48555	Chr3	11691684	11692032	12	0.320988	0.0131579	0.416667	6.75	6.33333	7	6.47173e-05	AT3TE48555	NA	NA
Chr3	13502057	13506973	DNA/En-Spm	+	AT3TE54985	Chr3	13503947	13504277	20	0.509615	0.164948	0.528497	10.4	9.7	9.65	6.47981e-05	AT3TE54985	NA	NA
Chr5	9707752	9708847	DNA/MuDR	-	AT5TE35230	Chr5	9708036	9708402	17	0.446667	0.132743	0.463415	8.82353	6.64706	7.23529	6.50473e-05	AT5TE35230	NA	NA
Chr5	9708303	9708387	intron	+	AT5G27500.1	Chr5	9708036	9708402	17	0.446667	0.132743	0.463415	8.82353	6.64706	7.23529	6.50473e-05	AT5G27500	transposable_element_gene	transposable element gene
Chr2	146489	146600	intron	+	AT2G01280.1	Chr2	146540	146805	14	0.36478	0.0243902	0.318966	11.3571	5.85714	8.28571	6.52659e-05	AT2G01280	protein_coding_gene	Cyclin/Brf1-like TBP-binding protein
Chr2	146601	146713	CDS	+	AT2G01280.1	Chr2	146540	146805	14	0.36478	0.0243902	0.318966	11.3571	5.85714	8.28571	6.52659e-05	AT2G01280	protein_coding_gene	Cyclin/Brf1-like TBP-binding protein
Chr2	146714	146854	intron	+	AT2G01280.1	Chr2	146540	146805	14	0.36478	0.0243902	0.318966	11.3571	5.85714	8.28571	6.52659e-05	AT2G01280	protein_coding_gene	Cyclin/Brf1-like TBP-binding protein
Chr3	14519911	14535257	RC/Helitron	+	AT3TE59535	Chr3	14521477	14521735	14	0.541401	0.165138	0.62963	11.2143	7.78571	7.71429	6.53609e-05	AT3TE59535	NA	NA
Chr3	14521270	14521531	intron	+	AT3G42400.1	Chr3	14521477	14521735	14	0.541401	0.165138	0.62963	11.2143	7.78571	7.71429	6.53609e-05	AT3G42400	transposable_element_gene	transposable element gene
Chr3	14521665	14521734	intron	+	AT3G42400.1	Chr3	14521477	14521735	14	0.541401	0.165138	0.62963	11.2143	7.78571	7.71429	6.53609e-05	AT3G42400	transposable_element_gene	transposable element gene
Chr2	3928136	3928726	DNA/Harbinger	+	AT2TE16740	Chr2	3928394	3928736	13	0.638889	0.101124	0.60396	8.30769	6.84615	7.76923	6.54497e-05	AT2TE16740	NA	NA
Chr5	14077067	14077225	DNA/MuDR	-	AT5TE50220	Chr5	14077104	14077482	15	0.733945	0.367347	0.760684	7.26667	6.53333	7.8	6.54802e-05	AT5TE50220	NA	NA
Chr5	11473371	11477463	LTR/Copia	-	AT5TE41485	Chr5	11475287	11475664	17	0.564626	0.275362	0.653595	8.64706	8.11765	9	6.57584e-05	AT5TE41485	NA	NA
Chr2	7777248	7782174	LINE/L1	+	AT2TE32120	Chr2	7779681	7779933	9	0.478873	0	0.727273	7.88889	5.33333	6.11111	6.59131e-05	AT2TE32120	NA	NA
Chr4	3937586	3939102	DNA/En-Spm	-	AT4TE17185	Chr4	3937992	3938307	11	0.675676	0.203125	0.679487	6.72727	5.81818	7.09091	6.62013e-05	AT4TE17185	NA	NA
Chr1	7969360	7974384	LINE/L1	+	AT1TE25645	Chr1	7971588	7971860	10	0.825581	0.268657	0.8	8.6	6.7	5.5	6.62442e-05	AT1TE25645	NA	NA
Chr3	8137925	8138924	upstream	-	AT3G22950.1	Chr3	8138635	8138776	10	0.631579	0.0208333	0.804878	5.7	4.8	8.2	6.63433e-05	AT3G22950	protein_coding_gene	ADP-ribosylation factor C1
Chr3	8137925	8138924	upstream	-	AT3G22950.2	Chr3	8138635	8138776	10	0.631579	0.0208333	0.804878	5.7	4.8	8.2	6.63433e-05	AT3G22950	protein_coding_gene	ADP-ribosylation factor C1
Chr3	8138084	8139083	upstream	-	AT3G22950.1	Chr3	8138635	8138776	10	0.631579	0.0208333	0.804878	5.7	4.8	8.2	6.63433e-05	AT3G22950	protein_coding_gene	ADP-ribosylation factor C1
Chr3	8138084	8139083	upstream	-	AT3G22950.2	Chr3	8138635	8138776	10	0.631579	0.0208333	0.804878	5.7	4.8	8.2	6.63433e-05	AT3G22950	protein_coding_gene	ADP-ribosylation factor C1
Chr3	8138367	8139366	upstream	+	AT3G22960.1	Chr3	8138635	8138776	10	0.631579	0.0208333	0.804878	5.7	4.8	8.2	6.63433e-05	AT3G22960	protein_coding_gene	Pyruvate kinase family protein
Chr3	8138496	8138877	LINE/L1	+	AT3TE34145	Chr3	8138635	8138776	10	0.631579	0.0208333	0.804878	5.7	4.8	8.2	6.63433e-05	AT3TE34145	NA	NA
Chr4	1890720	1909217	DNA/MuDR	-	AT4TE09295	Chr4	1895764	1895998	14	0.612245	0.25	0.622222	7	7.14286	9.64286	6.65998e-05	AT4TE09295	NA	NA
Chr4	1895766	1895893	intron	+	AT4G03970.1	Chr4	1895764	1895998	14	0.612245	0.25	0.622222	7	7.14286	9.64286	6.65998e-05	AT4G03970	transposable_element_gene	transposable element gene
Chr4	1895975	1896036	intron	+	AT4G03970.1	Chr4	1895764	1895998	14	0.612245	0.25	0.622222	7	7.14286	9.64286	6.65998e-05	AT4G03970	transposable_element_gene	transposable element gene
Chr3	16528473	16529232	CDS	+	AT3G45140.1	Chr3	16528770	16528943	10	0.479592	0.0615385	0.377551	9.8	6.5	9.8	6.71589e-05	AT3G45140	protein_coding_gene	lipoxygenase 2
Chr1	16742378	16751121	DNA/En-Spm	-	AT1TE55320	Chr1	16744470	16744796	12	0.569536	0.131868	0.528302	12.5833	7.58333	8.83333	6.72481e-05	AT1TE55320	NA	NA
Chr4	4611187	4613039	RC/Helitron	+	AT4TE19395	Chr4	4611834	4612166	12	0.416667	0.103896	0.547368	8	6.41667	7.91667	6.729e-05	AT4TE19395	NA	NA
Chr2	6148549	6162029	RC/Helitron	+	AT2TE25020	Chr2	6151903	6152086	11	0.558824	0.046875	0.506849	6.18182	5.81818	6.63636	6.73495e-05	AT2TE25020	NA	NA
Chr2	4061045	4065457	LTR/Copia	+	AT2TE17165	Chr2	4065449	4065567	13	0.3125	0.0526316	0.449438	8.61538	7.30769	6.84615	6.77343e-05	AT2TE17165	NA	NA
Chr5	5383466	5384465	downstream	-	AT5G16490.1	Chr5	5384364	5384682	11	0.448718	0.0294118	0.418605	7.09091	6.18182	7.81818	6.8304e-05	AT5G16490	protein_coding_gene	ROP-interactive CRIB motif-containing protein 4
Chr5	5384304	5384466	3-UTR	-	AT5G16490.1	Chr5	5384364	5384682	11	0.448718	0.0294118	0.418605	7.09091	6.18182	7.81818	6.8304e-05	AT5G16490	protein_coding_gene	ROP-interactive CRIB motif-containing protein 4
Chr5	5384467	5384681	CDS	-	AT5G16490.1	Chr5	5384364	5384682	11	0.448718	0.0294118	0.418605	7.09091	6.18182	7.81818	6.8304e-05	AT5G16490	protein_coding_gene	ROP-interactive CRIB motif-containing protein 4
Chr5	14203873	14209073	LTR/Copia	+	AT5TE50775	Chr5	14208148	14208380	10	0.61194	0.0181818	0.6125	6.7	5.5	8	6.90206e-05	AT5TE50775	NA	NA
Chr2	4744752	4745572	intron	+	AT2G11810.1	Chr2	4745338	4745511	13	0.235772	0.0634921	0.343511	9.46154	9.69231	10.0769	6.92635e-05	AT2G11810	protein_coding_gene	monogalactosyldiacylglycerol synthase type C
Chr2	4744752	4745572	intron	+	AT2G11810.2	Chr2	4745338	4745511	13	0.235772	0.0634921	0.343511	9.46154	9.69231	10.0769	6.92635e-05	AT2G11810	protein_coding_gene	monogalactosyldiacylglycerol synthase type C
Chr2	4744893	4745524	DNA/HAT	+	AT2TE19685	Chr2	4745338	4745511	13	0.235772	0.0634921	0.343511	9.46154	9.69231	10.0769	6.92635e-05	AT2TE19685	NA	NA
Chr2	5617511	5622393	LINE/L1	-	AT2TE22720	Chr2	5619402	5619648	14	0.492063	0.150943	0.564516	9	7.57143	8.85714	6.98561e-05	AT2TE22720	NA	NA
Chr2	5600342	5605593	LINE/L1	-	AT2TE22635	Chr2	5604038	5604325	8	0.836066	0.025	0.614035	7.625	5	7.125	7.0252e-05	AT2TE22635	NA	NA
Chr4	3726865	3728622	DNA/HAT	+	AT4TE16500	Chr4	3726949	3727168	10	0.655914	0.101449	0.65625	9.3	6.9	6.4	7.04374e-05	AT4TE16500	NA	NA
Chr4	6723346	6728789	LTR/Copia	+	AT4TE28870	Chr4	6725691	6726159	14	0.605042	0.218182	0.596639	8.5	7.85714	8.5	7.05107e-05	AT4TE28870	NA	NA
Chr2	5173789	5176137	LINE/L1	+	AT2TE21225	Chr2	5175415	5175771	15	0.538462	0.15	0.612069	6.93333	8	7.73333	7.08291e-05	AT2TE21225	NA	NA
Chr5	15920581	15920681	intron	-	AT5G39770.1	Chr5	15920609	15920695	10	0.780822	0.05	0.73494	7.3	6	8.3	7.10798e-05	AT5G39770	protein_coding_gene	type II-like superfamily protein, Restriction endonuclease
Chr5	15920682	15920797	CDS	-	AT5G39770.1	Chr5	15920609	15920695	10	0.780822	0.05	0.73494	7.3	6	8.3	7.10798e-05	AT5G39770	protein_coding_gene	type II-like superfamily protein, Restriction endonuclease
Chr5	16003492	16004491	upstream	+	AT5G39990.1	Chr5	16003505	16003689	11	0.635417	0.426966	0.886364	8.72727	8.09091	8	7.11556e-05	AT5G39990	protein_coding_gene	6-N-acetylglucosaminyltransferase family protein, Core-2/I-branching beta-1
Chr2	1524290	1524451	RC/Helitron	+	AT2TE07010	Chr2	1524242	1524433	12	0.244094	0.0288462	0.287129	10.5833	8.66667	8.41667	7.21081e-05	AT2TE07010	NA	NA
Chr4	5941293	5941469	CDS	+	AT4G09360.1	Chr4	5941468	5941614	10	0.661972	0.266667	0.728814	7.1	4.5	5.9	7.21563e-05	AT4G09360	protein_coding_gene	NB-ARC domain-containing disease resistance protein
Chr4	5941470	5941534	intron	+	AT4G09360.1	Chr4	5941468	5941614	10	0.661972	0.266667	0.728814	7.1	4.5	5.9	7.21563e-05	AT4G09360	protein_coding_gene	NB-ARC domain-containing disease resistance protein
Chr4	5941535	5941665	CDS	+	AT4G09360.1	Chr4	5941468	5941614	10	0.661972	0.266667	0.728814	7.1	4.5	5.9	7.21563e-05	AT4G09360	protein_coding_gene	NB-ARC domain-containing disease resistance protein
Chr5	12607212	12608478	LTR/Gypsy	-	AT5TE44670	Chr5	12607480	12607716	11	0.607143	0.226667	0.55814	12.7273	6.81818	7.81818	7.24357e-05	AT5TE44670	NA	NA
Chr4	3294351	3299626	LINE/L1	-	AT4TE15080	Chr4	3295912	3296196	14	0.382812	0.0442478	0.376147	9.14286	8.07143	7.78571	7.25767e-05	AT4TE15080	NA	NA
Chr2	3036101	3036398	DNA/MuDR	-	AT2TE13215	Chr2	3036299	3036637	13	0.353535	0.0804598	0.422414	7.61538	6.69231	8.92308	7.26794e-05	AT2TE13215	NA	NA
Chr2	3036241	3036386	CDS	-	AT2G07310.1	Chr2	3036299	3036637	13	0.353535	0.0804598	0.422414	7.61538	6.69231	8.92308	7.26794e-05	AT2G07310	NA	NA
Chr5	12307821	12315769	RC/Helitron	-	AT5TE43705	Chr5	12309928	12310272	17	0.343511	0.075	0.309524	7.70588	7.05882	7.41176	7.31051e-05	AT5TE43705	NA	NA
Chr5	10180009	10183036	DNA/MuDR	+	AT5TE37085	Chr5	10182580	10182732	10	0.531646	0.12	0.6625	7.9	7.5	8	7.32664e-05	AT5TE37085	NA	NA
Chr5	25664671	25664731	CDS	-	AT5G64130.1	Chr5	25664684	25664796	10	0.111111	0	0.012987	9	8.8	7.7	7.36702e-05	AT5G64130	protein_coding_gene	cAMP-regulated phosphoprotein 19-related protein
Chr5	25664671	25664731	CDS	-	AT5G64130.2	Chr5	25664684	25664796	10	0.111111	0	0.012987	9	8.8	7.7	7.36702e-05	AT5G64130	protein_coding_gene	cAMP-regulated phosphoprotein 19-related protein
Chr5	25664671	25664731	CDS	-	AT5G64130.3	Chr5	25664684	25664796	10	0.111111	0	0.012987	9	8.8	7.7	7.36702e-05	AT5G64130	protein_coding_gene	cAMP-regulated phosphoprotein 19-related protein
Chr5	25664732	25664814	intron	-	AT5G64130.1	Chr5	25664684	25664796	10	0.111111	0	0.012987	9	8.8	7.7	7.36702e-05	AT5G64130	protein_coding_gene	cAMP-regulated phosphoprotein 19-related protein
Chr5	25664732	25664814	intron	-	AT5G64130.2	Chr5	25664684	25664796	10	0.111111	0	0.012987	9	8.8	7.7	7.36702e-05	AT5G64130	protein_coding_gene	cAMP-regulated phosphoprotein 19-related protein
Chr5	25664732	25664814	intron	-	AT5G64130.3	Chr5	25664684	25664796	10	0.111111	0	0.012987	9	8.8	7.7	7.36702e-05	AT5G64130	protein_coding_gene	cAMP-regulated phosphoprotein 19-related protein
Chr1	17819844	17821265	DNA/MuDR	-	AT1TE59155	Chr1	17820821	17821113	19	0.50641	0.136986	0.386667	8.21053	7.68421	7.89474	7.44895e-05	AT1TE59155	NA	NA
Chr3	15493533	15499326	LINE/L1	-	AT3TE62785	Chr3	15495336	15495562	14	0.645669	0.221053	0.542553	9.07143	6.78571	6.71429	7.4493e-05	AT3TE62785	NA	NA
Chr2	1804017	1821233	RC/Helitron	-	AT2TE08320	Chr2	1810604	1810882	13	0.582677	0.152941	0.625	9.76923	6.53846	8	7.49964e-05	AT2TE08320	NA	NA
Chr3	12884842	12896242	RC/Helitron	-	AT3TE52935	Chr3	12888811	12889054	18	0.352	0.0526316	0.438095	6.94444	5.27778	5.83333	7.50086e-05	AT3TE52935	NA	NA
Chr5	10808358	10812727	LTR/Copia	+	AT5TE39295	Chr5	10808644	10808933	14	0.568421	0.0786517	0.478723	6.78571	6.35714	6.71429	7.50904e-05	AT5TE39295	NA	NA
Chr1	17520594	17525125	LTR/Copia	+	AT1TE58075	Chr1	17522841	17523035	10	0.588889	0.0204082	0.46875	9	4.9	6.4	7.61204e-05	AT1TE58075	NA	NA
Chr2	1951837	1952141	intron	+	AT2G05350.1	Chr2	1952004	1952375	12	0.41	0.0490196	0.465347	8.33333	8.5	8.41667	7.61219e-05	AT2G05350	NA	NA
Chr2	1952142	1952210	CDS	+	AT2G05350.1	Chr2	1952004	1952375	12	0.41	0.0490196	0.465347	8.33333	8.5	8.41667	7.61219e-05	AT2G05350	NA	NA
Chr2	1952211	1952293	intron	+	AT2G05350.1	Chr2	1952004	1952375	12	0.41	0.0490196	0.465347	8.33333	8.5	8.41667	7.61219e-05	AT2G05350	NA	NA
Chr2	1952294	1952374	CDS	+	AT2G05350.1	Chr2	1952004	1952375	12	0.41	0.0490196	0.465347	8.33333	8.5	8.41667	7.61219e-05	AT2G05350	NA	NA
Chr1	23855566	23856565	upstream	-	AT1G64280.1	Chr1	23856245	23856520	14	0.445378	0.118182	0.580357	8.5	7.85714	8	7.63228e-05	AT1G64280	protein_coding_gene	regulatory protein (NPR1)
Chr1	23856392	23857391	downstream	-	AT1G64290.1	Chr1	23856245	23856520	14	0.445378	0.118182	0.580357	8.5	7.85714	8	7.63228e-05	AT1G64290	protein_coding_gene	F-box protein-related
Chr1	23856453	23857301	RC/Helitron	+	AT1TE78505	Chr1	23856245	23856520	14	0.445378	0.118182	0.580357	8.5	7.85714	8	7.63228e-05	AT1TE78505	NA	NA
Chr3	14616101	14623208	LTR/Copia	+	AT3TE59855	Chr3	14620675	14620779	11	0.651376	0.212121	0.577586	9.90909	6	10.5455	7.65591e-05	AT3TE59855	NA	NA
Chr4	11363559	11368653	LTR/Copia	-	AT4TE52315	Chr4	11364320	11364550	10	0.477778	0	0.556962	9	5.5	7.9	7.66815e-05	AT4TE52315	NA	NA
Chr1	12626456	12630546	DNA/En-Spm	+	AT1TE41230	Chr1	12627944	12628235	13	0.663158	0.130435	0.630952	7.30769	5.30769	6.46154	7.68935e-05	AT1TE41230	NA	NA
Chr2	3217573	3217853	LTR/Gypsy	+	AT2TE13935	Chr2	3217579	3217802	13	0.427481	0.0707071	0.386555	10.0769	7.61538	9.15385	7.69092e-05	AT2TE13935	NA	NA
Chr4	3886417	3893273	DNA/MuDR	-	AT4TE16990	Chr4	3889824	3890014	10	0.777778	0.318681	0.679487	9.9	9.1	7.8	7.70059e-05	AT4TE16990	NA	NA
Chr1	12014740	12014877	DNA/HAT	+	AT1TE38930	Chr1	12014543	12015024	20	0.428571	0.169492	0.581967	8.05	5.9	6.1	7.70367e-05	AT1TE38930	NA	NA
Chr1	21690961	21692660	CDS	-	AT1G58390.1	Chr1	21692229	21692562	12	0.397959	0.0806452	0.5	8.16667	5.16667	9.66667	7.80791e-05	AT1G58390	protein_coding_gene	Disease resistance protein (CC-NBS-LRR class) family
Chr2	4490650	4500764	LTR/Gypsy	-	AT2TE18830	Chr2	4500535	4500885	14	0.4	0.047619	0.321839	7.5	6	6.21429	7.87872e-05	AT2TE18830	NA	NA
Chr2	4500770	4500829	RC/Helitron	+	AT2TE18835	Chr2	4500535	4500885	14	0.4	0.047619	0.321839	7.5	6	6.21429	7.87872e-05	AT2TE18835	NA	NA
Chr2	4500830	4502202	RC/Helitron	+	AT2TE18840	Chr2	4500535	4500885	14	0.4	0.047619	0.321839	7.5	6	6.21429	7.87872e-05	AT2TE18840	NA	NA
Chr3	13205325	13209007	DNA/En-Spm	+	AT3TE53995	Chr3	13205812	13206046	11	0.459459	0.0941176	0.5	10.0909	7.72727	10.5455	7.9543e-05	AT3TE53995	NA	NA
Chr5	12733766	12736515	DNA/MuDR	-	AT5TE45040	Chr5	12734642	12734944	11	0.584158	0.131579	0.556604	9.18182	6.90909	9.63636	7.97987e-05	AT5TE45040	NA	NA
Chr2	2208696	2208833	CDS	-	AT2G05803.1	Chr2	2208526	2208947	17	0.480583	0.136986	0.542857	12.1176	8.58824	10.2941	8.00692e-05	AT2G05803	NA	NA
Chr2	2416280	2423557	LTR/Gypsy	+	AT2TE11040	Chr2	2421628	2421709	14	0.475728	0.173913	0.626506	7.35714	4.92857	5.92857	8.07825e-05	AT2TE11040	NA	NA
Chr2	2418613	2423172	LTR/Gypsy	+	AT2TE11050	Chr2	2421628	2421709	14	0.475728	0.173913	0.626506	7.35714	4.92857	5.92857	8.07825e-05	AT2TE11050	NA	NA
Chr2	6965359	6966167	RC/Helitron	+	AT2TE28350	Chr2	6966008	6966340	14	0.352941	0.0619469	0.467213	7.28571	8.07143	8.71429	8.09625e-05	AT2TE28350	NA	NA
Chr2	4643911	4644255	DNA/MuDR	-	AT2TE19270	Chr2	4644082	4644431	12	0.274809	0.037037	0.378205	10.9167	9	13	8.10355e-05	AT2TE19270	NA	NA
Chr1	9575189	9576188	downstream	+	AT1G27565.1	Chr1	9575713	9575959	11	0.636364	0.134146	0.626263	9	7.45455	9	8.12753e-05	AT1G27565	NA	NA
Chr1	9575537	9575751	CDS	+	AT1G27570.1	Chr1	9575713	9575959	11	0.636364	0.134146	0.626263	9	7.45455	9	8.12753e-05	AT1G27570	protein_coding_gene	phosphatidylinositol 3- and 4-kinase family protein
Chr1	9575537	9575751	CDS	+	AT1G27570.2	Chr1	9575713	9575959	11	0.636364	0.134146	0.626263	9	7.45455	9	8.12753e-05	AT1G27570	protein_coding_gene	phosphatidylinositol 3- and 4-kinase family protein
Chr1	9575752	9576160	intron	+	AT1G27570.1	Chr1	9575713	9575959	11	0.636364	0.134146	0.626263	9	7.45455	9	8.12753e-05	AT1G27570	protein_coding_gene	phosphatidylinositol 3- and 4-kinase family protein
Chr1	9575752	9576160	intron	+	AT1G27570.2	Chr1	9575713	9575959	11	0.636364	0.134146	0.626263	9	7.45455	9	8.12753e-05	AT1G27570	protein_coding_gene	phosphatidylinositol 3- and 4-kinase family protein
Chr1	18033270	18034111	DNA/HAT	+	AT1TE59800	Chr1	18033770	18033926	9	0.463415	0.0263158	0.666667	9.11111	8.44444	5.66667	8.13117e-05	AT1TE59800	NA	NA
Chr3	13959339	13959443	DNA/En-Spm	-	AT3TE57295	Chr3	13959423	13959693	14	0.451852	0.129032	0.428571	9.64286	6.64286	8	8.15825e-05	AT3TE57295	NA	NA
Chr2	2951867	2952409	RC/Helitron	-	AT2TE12850	Chr2	2952394	2952869	16	0.508065	0.122222	0.564516	7.75	5.625	7.75	8.16457e-05	AT2TE12850	NA	NA
Chr2	2952609	2952728	CDS	-	AT2G07110.1	Chr2	2952394	2952869	16	0.508065	0.122222	0.564516	7.75	5.625	7.75	8.16457e-05	AT2G07110	NA	NA
Chr2	2952729	2952811	intron	-	AT2G07110.1	Chr2	2952394	2952869	16	0.508065	0.122222	0.564516	7.75	5.625	7.75	8.16457e-05	AT2G07110	NA	NA
Chr2	2952812	2952912	CDS	-	AT2G07110.1	Chr2	2952394	2952869	16	0.508065	0.122222	0.564516	7.75	5.625	7.75	8.16457e-05	AT2G07110	NA	NA
Chr1	13559845	13564824	LTR/Copia	+	AT1TE44380	Chr1	13560166	13560315	9	0.60274	0	0.714286	8.11111	5.22222	10.1111	8.20344e-05	AT1TE44380	NA	NA
Chr4	5507761	5507890	CDS	-	AT4G08630.1	Chr4	5507762	5507888	12	0.467391	0.128571	0.444444	7.66667	5.83333	6	8.33053e-05	AT4G08630	NA	NA
Chr5	12092075	12092441	RC/Helitron	-	AT5TE43150	Chr5	12092087	12092154	10	0.77381	0.229508	0.658537	8.4	6.1	8.2	8.39425e-05	AT5TE43150	NA	NA
Chr5	13413782	13414781	upstream	+	AT5G35160.1	Chr5	13413808	13414154	15	0.470199	0.142857	0.592233	10.0667	9.33333	6.86667	8.43239e-05	AT5G35160	protein_coding_gene	Endomembrane protein 70 protein family
Chr5	13413816	13414530	RC/Helitron	-	AT5TE47540	Chr5	13413808	13414154	15	0.470199	0.142857	0.592233	10.0667	9.33333	6.86667	8.43239e-05	AT5TE47540	NA	NA
Chr5	13413943	13414942	upstream	+	AT5G35160.1	Chr5	13413808	13414154	15	0.470199	0.142857	0.592233	10.0667	9.33333	6.86667	8.43239e-05	AT5G35160	protein_coding_gene	Endomembrane protein 70 protein family
Chr2	4752791	4756819	LINE/L1	-	AT2TE19735	Chr2	4753267	4753666	12	0.448718	0.122449	0.422222	6.5	8.16667	7.5	8.43295e-05	AT2TE19735	NA	NA
Chr3	15896200	15896355	CDS	-	AT3G44171.1	Chr3	15896140	15896274	14	0.290909	0.0235294	0.495652	7.85714	6.07143	8.21429	8.43585e-05	AT3G44171	NA	NA
Chr1	4596782	4597781	upstream	+	AT1G13400.1	Chr1	4597006	4597294	9	0.36	0.0517241	0.583333	8.33333	6.44444	6.66667	8.43858e-05	AT1G13400	protein_coding_gene	C2H2 and C2HC zinc fingers superfamily protein
Chr4	3117517	3121722	LTR/Gypsy	-	AT4TE14370	Chr4	3119094	3119440	15	0.539823	0.175926	0.62963	7.53333	7.2	7.2	8.49933e-05	AT4TE14370	NA	NA
Chr4	3119103	3119148	LTR/Gypsy	-	AT4TE14375	Chr4	3119094	3119440	15	0.539823	0.175926	0.62963	7.53333	7.2	7.2	8.49933e-05	AT4TE14375	NA	NA
Chr4	3403373	3404009	LTR/Gypsy	-	AT4TE15490	Chr4	3403828	3404236	15	0.431507	0.153153	0.530769	9.73333	7.4	8.66667	8.51256e-05	AT4TE15490	NA	NA
Chr4	3404010	3405141	LTR/Gypsy	-	AT4TE15495	Chr4	3403828	3404236	15	0.431507	0.153153	0.530769	9.73333	7.4	8.66667	8.51256e-05	AT4TE15495	NA	NA
Chr2	1368849	1370369	RC/Helitron	+	AT2TE06245	Chr2	1370332	1370660	16	0.5	0.185567	0.540323	9.625	6.0625	7.75	8.66824e-05	AT2TE06245	NA	NA
Chr2	1370370	1370393	DNA/MuDR	+	AT2TE06250	Chr2	1370332	1370660	16	0.5	0.185567	0.540323	9.625	6.0625	7.75	8.66824e-05	AT2TE06250	NA	NA
Chr5	10597328	10608552	DNA/MuDR	-	AT5TE38675	Chr5	10602853	10603226	15	0.426471	0.114035	0.458599	9.06667	7.6	10.4667	8.66941e-05	AT5TE38675	NA	NA
Chr5	10602482	10603173	intron	+	AT5G28600.1	Chr5	10602853	10603226	15	0.426471	0.114035	0.458599	9.06667	7.6	10.4667	8.66941e-05	AT5G28600	transposable_element_gene	transposable element gene
Chr4	18473824	18474588	RC/Helitron	+	AT4TE89595	Chr4	18474126	18474241	12	0.321429	0.104167	0.435714	14	12	11.6667	8.72125e-05	AT4TE89595	NA	NA
Chr5	10406706	10409925	LTR/Copia	+	AT5TE37985	Chr5	10406803	10407091	15	0.368421	0.135417	0.59292	7.6	6.4	7.53333	8.74357e-05	AT5TE37985	NA	NA
Chr3	10449511	10450225	intron	+	AT3G28070.1	Chr3	10449869	10450086	10	0.214286	0.025	0.257732	8.4	8	9.7	8.76009e-05	AT3G28070	protein_coding_gene	nodulin MtN21 /EamA-like transporter family protein
Chr3	10449511	10450225	intron	+	AT3G28070.2	Chr3	10449869	10450086	10	0.214286	0.025	0.257732	8.4	8	9.7	8.76009e-05	AT3G28070	protein_coding_gene	nodulin MtN21 /EamA-like transporter family protein
Chr3	10449511	10450225	intron	+	AT3G28070.3	Chr3	10449869	10450086	10	0.214286	0.025	0.257732	8.4	8	9.7	8.76009e-05	AT3G28070	protein_coding_gene	nodulin MtN21 /EamA-like transporter family protein
Chr3	10449618	10450103	DNA/HAT	-	AT3TE43415	Chr3	10449869	10450086	10	0.214286	0.025	0.257732	8.4	8	9.7	8.76009e-05	AT3TE43415	NA	NA
Chr3	12849778	12864028	LINE/L1	+	AT3TE52800	Chr3	12849740	12850190	19	0.465347	0.168919	0.526066	10.6316	7.78947	11.1053	8.776e-05	AT3TE52800	NA	NA
Chr3	18791151	18796088	LTR/Copia	+	AT3TE76225	Chr3	18793827	18794187	18	0.605442	0.248366	0.597765	8.16667	8.5	9.94444	8.78612e-05	AT3TE76225	NA	NA
Chr5	17670239	17671238	upstream	-	AT5G43910.1	Chr5	17671137	17671479	13	0.385321	0.0588235	0.634783	8.38462	9.15385	8.84615	8.8742e-05	AT5G43910	protein_coding_gene	pfkB-like carbohydrate kinase family protein
Chr5	17670239	17671238	upstream	-	AT5G43910.2	Chr5	17671137	17671479	13	0.385321	0.0588235	0.634783	8.38462	9.15385	8.84615	8.8742e-05	AT5G43910	protein_coding_gene	pfkB-like carbohydrate kinase family protein
Chr5	17670239	17671238	upstream	-	AT5G43910.3	Chr5	17671137	17671479	13	0.385321	0.0588235	0.634783	8.38462	9.15385	8.84615	8.8742e-05	AT5G43910	protein_coding_gene	pfkB-like carbohydrate kinase family protein
Chr5	17671230	17671290	RC/Helitron	-	AT5TE63835	Chr5	17671137	17671479	13	0.385321	0.0588235	0.634783	8.38462	9.15385	8.84615	8.8742e-05	AT5TE63835	NA	NA
Chr5	17671291	17671661	DNA/MuDR	+	AT5TE63840	Chr5	17671137	17671479	13	0.385321	0.0588235	0.634783	8.38462	9.15385	8.84615	8.8742e-05	AT5TE63840	NA	NA
Chr2	4230742	4236511	LTR/Copia	+	AT2TE17870	Chr2	4231317	4231691	14	0.612903	0.217391	0.669565	8.85714	8.21429	8.21429	8.87908e-05	AT2TE17870	NA	NA
Chr5	14113153	14118423	LTR/Copia	-	AT5TE50380	Chr5	14116516	14116781	10	0.405063	0.0405405	0.527778	7.9	7.4	7.2	8.88062e-05	AT5TE50380	NA	NA
Chr3	14040047	14051434	RC/Helitron	-	AT3TE57600	Chr3	14046063	14046298	11	0.55	0.119403	0.617647	7.27273	6.09091	6.18182	8.89967e-05	AT3TE57600	NA	NA
Chr3	13502057	13506973	DNA/En-Spm	+	AT3TE54985	Chr3	13504895	13505206	11	0.531646	0.219512	0.71134	7.18182	7.45455	8.81818	8.92391e-05	AT3TE54985	NA	NA
Chr1	11096889	11099330	LINE/L1	-	AT1TE35855	Chr1	11098548	11098825	11	0.583333	0.027027	0.621951	7.63636	6.72727	7.45455	8.92617e-05	AT1TE35855	NA	NA
Chr3	15050898	15057898	DNA/MuDR	-	AT3TE61335	Chr3	15056343	15056581	12	0.631579	0.115385	0.515789	7.91667	6.5	7.91667	8.93247e-05	AT3TE61335	NA	NA
Chr2	5012419	5012679	LTR/Copia	+	AT2TE20560	Chr2	5012633	5012778	10	0.598131	0.178571	0.726027	10.7	5.6	7.3	8.93702e-05	AT2TE20560	NA	NA
Chr2	5012680	5012703	LTR/Copia	+	AT2TE20565	Chr2	5012633	5012778	10	0.598131	0.178571	0.726027	10.7	5.6	7.3	8.93702e-05	AT2TE20565	NA	NA
Chr2	5062543	5067148	LTR/Copia	-	AT2TE20835	Chr2	5066749	5067024	11	0.428571	0.046875	0.590361	7	5.81818	7.54545	8.93877e-05	AT2TE20835	NA	NA
Chr4	2142823	2144275	DNA/MuDR	-	AT4TE10175	Chr4	2142979	2143248	20	0.553846	0.230769	0.593985	6.5	5.2	6.65	8.9407e-05	AT4TE10175	NA	NA
Chr4	5513569	5513702	CDS	+	AT4G08640.1	Chr4	5513659	5513834	10	0.475	0.0547945	0.571429	8	7.3	8.4	8.95197e-05	AT4G08640	protein_coding_gene	ATP binding
Chr4	5513703	5513791	intron	+	AT4G08640.1	Chr4	5513659	5513834	10	0.475	0.0547945	0.571429	8	7.3	8.4	8.95197e-05	AT4G08640	protein_coding_gene	ATP binding
Chr4	5513792	5513925	CDS	+	AT4G08640.1	Chr4	5513659	5513834	10	0.475	0.0547945	0.571429	8	7.3	8.4	8.95197e-05	AT4G08640	protein_coding_gene	ATP binding
Chr5	10120194	10121531	DNA/HAT	-	AT5TE36875	Chr5	10121450	10121569	12	0.574324	0.211765	0.531746	12.3333	7.08333	10.5	8.98489e-05	AT5TE36875	NA	NA
Chr5	10121540	10121806	DNA/HAT	-	AT5TE36880	Chr5	10121450	10121569	12	0.574324	0.211765	0.531746	12.3333	7.08333	10.5	8.98489e-05	AT5TE36880	NA	NA
Chr1	15911534	15917461	DNA/MuDR	+	AT1TE52420	Chr1	15915662	15916047	15	0.606061	0.237113	0.548387	8.8	6.46667	8.26667	9.03545e-05	AT1TE52420	NA	NA
Chr1	15915669	15915997	intron	-	AT1G42460.1	Chr1	15915662	15916047	15	0.606061	0.237113	0.548387	8.8	6.46667	8.26667	9.03545e-05	AT1G42460	transposable_element_gene	transposable element gene
Chr1	15916046	15916142	intron	-	AT1G42460.1	Chr1	15915662	15916047	15	0.606061	0.237113	0.548387	8.8	6.46667	8.26667	9.03545e-05	AT1G42460	transposable_element_gene	transposable element gene
Chr4	4868964	4870036	LTR/Gypsy	+	AT4TE20270	Chr4	4869314	4869593	10	0.775	0.257576	0.83871	8	6.6	6.2	9.07658e-05	AT4TE20270	NA	NA
Chr2	4838481	4848342	LTR/Gypsy	+	AT2TE20075	Chr2	4842030	4842314	14	0.546296	0.171053	0.630769	7.71429	5.42857	9.28571	9.1003e-05	AT2TE20075	NA	NA
Chr1	16106230	16109970	DNA/HAT	-	AT1TE53030	Chr1	16107238	16107583	14	0.516393	0.103448	0.495238	8.71429	6.21429	7.5	9.12192e-05	AT1TE53030	NA	NA
Chr3	13001662	13016783	RC/Helitron	-	AT3TE53245	Chr3	13014541	13014912	17	0.463235	0.132743	0.565517	8	6.64706	8.52941	9.14949e-05	AT3TE53245	NA	NA
Chr1	15618170	15622850	LINE/L1	-	AT1TE51385	Chr1	15620912	15621049	10	0.769231	0.209677	0.716216	9.1	6.2	7.4	9.19103e-05	AT1TE51385	NA	NA
Chr1	7251206	7252205	upstream	+	AT1G20850.1	Chr1	7251679	7251998	19	0.125	0.0666667	0.51049	6.73684	6.31579	7.52632	9.27372e-05	AT1G20850	protein_coding_gene	xylem cysteine peptidase 2
Chr4	1962384	1963383	upstream	+	AT4G04080.1	Chr4	1963037	1963208	11	0.386364	0.0535714	0.493151	8	5.09091	6.63636	9.31696e-05	AT4G04080	protein_coding_gene	ISCU-like 3
Chr2	4371540	4375321	DNA/MuDR	+	AT2TE18385	Chr2	4374338	4374716	15	0.485915	0.0923077	0.531915	9.46667	8.66667	9.4	9.34816e-05	AT2TE18385	NA	NA
Chr4	5257026	5271698	DNA/MuDR	+	AT4TE21900	Chr4	5267388	5267790	20	0.607527	0.260504	0.556338	9.3	5.95	7.1	9.41875e-05	AT4TE21900	NA	NA
Chr4	5267394	5267530	intron	-	AT4G08340.1	Chr4	5267388	5267790	20	0.607527	0.260504	0.556338	9.3	5.95	7.1	9.41875e-05	AT4G08340	transposable_element_gene	transposable element gene
Chr4	5267606	5267743	intron	-	AT4G08340.1	Chr4	5267388	5267790	20	0.607527	0.260504	0.556338	9.3	5.95	7.1	9.41875e-05	AT4G08340	transposable_element_gene	transposable element gene
Chr4	5267789	5268643	intron	-	AT4G08340.1	Chr4	5267388	5267790	20	0.607527	0.260504	0.556338	9.3	5.95	7.1	9.41875e-05	AT4G08340	transposable_element_gene	transposable element gene
Chr1	13725795	13728134	DNA/MuDR	-	AT1TE44980	Chr1	13726520	13726859	21	0.553459	0.267123	0.642857	7.57143	6.95238	7.33333	9.42472e-05	AT1TE44980	NA	NA
Chr3	12515144	12516313	LTR/Copia	-	AT3TE51585	Chr3	12515549	12515865	18	0.617117	0.268519	0.647399	12.3333	6	9.61111	9.44017e-05	AT3TE51585	NA	NA
Chr1	8052904	8053903	downstream	+	AT1G22750.1	Chr1	8053248	8053443	10	0.467391	0.0545455	0.44086	9.2	5.5	9.3	9.44264e-05	AT1G22750	NA	NA
Chr1	8052904	8053903	downstream	+	AT1G22750.3	Chr1	8053248	8053443	10	0.467391	0.0545455	0.44086	9.2	5.5	9.3	9.44264e-05	AT1G22750	NA	NA
Chr1	8052904	8053903	downstream	+	AT1G22750.4	Chr1	8053248	8053443	10	0.467391	0.0545455	0.44086	9.2	5.5	9.3	9.44264e-05	AT1G22750	NA	NA
Chr1	8052930	8053929	downstream	+	AT1G22750.2	Chr1	8053248	8053443	10	0.467391	0.0545455	0.44086	9.2	5.5	9.3	9.44264e-05	AT1G22750	NA	NA
Chr1	8053167	8053293	LTR/Copia	-	AT1TE25910	Chr1	8053248	8053443	10	0.467391	0.0545455	0.44086	9.2	5.5	9.3	9.44264e-05	AT1TE25910	NA	NA
Chr2	4547737	4558524	RC/Helitron	+	AT2TE18975	Chr2	4555400	4555552	12	0.585366	0.0985915	0.609195	6.83333	5.91667	7.25	9.46906e-05	AT2TE18975	NA	NA
Chr3	11066660	11067770	LINE/L1	-	AT3TE46000	Chr3	11066825	11067053	14	0.627451	0.291139	0.759036	7.28571	5.64286	5.92857	9.51165e-05	AT3TE46000	NA	NA
Chr2	3301236	3301354	intron	-	AT2G07772.1	Chr2	3301333	3301498	18	0.147011	0.0386266	0.096063	34.3889	25.8889	35.2778	9.69662e-05	AT2G07772	NA	NA
Chr2	3301355	3301418	CDS	-	AT2G07772.1	Chr2	3301333	3301498	18	0.147011	0.0386266	0.096063	34.3889	25.8889	35.2778	9.69662e-05	AT2G07772	NA	NA
Chr2	3301419	3301586	intron	-	AT2G07772.1	Chr2	3301333	3301498	18	0.147011	0.0386266	0.096063	34.3889	25.8889	35.2778	9.69662e-05	AT2G07772	NA	NA
Chr1	13392125	13393944	LINE/L1	-	AT1TE43780	Chr1	13393205	13393431	13	0.581395	0.136364	0.512195	6.61538	6.76923	6.30769	9.70292e-05	AT1TE43780	NA	NA
Chr4	7561309	7563712	DNA/MuDR	-	AT4TE33010	Chr4	7561819	7562029	11	0.54023	0.150685	0.589041	7.90909	6.63636	6.63636	9.71253e-05	AT4TE33010	NA	NA
Chr2	1804017	1821233	RC/Helitron	-	AT2TE08320	Chr2	1819358	1819613	12	0.691489	0.297297	0.777778	7.83333	6.16667	7.5	9.74374e-05	AT2TE08320	NA	NA
Chr2	1819312	1819389	intron	-	AT2G05090.1	Chr2	1819358	1819613	12	0.691489	0.297297	0.777778	7.83333	6.16667	7.5	9.74374e-05	AT2G05090	transposable_element_gene	transposable element gene
Chr2	1819520	1819600	intron	-	AT2G05090.1	Chr2	1819358	1819613	12	0.691489	0.297297	0.777778	7.83333	6.16667	7.5	9.74374e-05	AT2G05090	transposable_element_gene	transposable element gene
Chr2	2935656	2938179	LTR/Copia	+	AT2TE12815	Chr2	2937889	2938152	10	0.536082	0.0967742	0.575472	9.7	9.3	10.6	9.78044e-05	AT2TE12815	NA	NA
Chr1	29312634	29312801	CDS	-	AT1G77960.1	Chr1	29312658	29312907	11	0.594937	0.112676	0.62069	7.18182	6.45455	7.90909	9.78987e-05	AT1G77960	NA	NA
Chr1	29312802	29312885	intron	-	AT1G77960.1	Chr1	29312658	29312907	11	0.594937	0.112676	0.62069	7.18182	6.45455	7.90909	9.78987e-05	AT1G77960	NA	NA
Chr1	29312886	29312972	CDS	-	AT1G77960.1	Chr1	29312658	29312907	11	0.594937	0.112676	0.62069	7.18182	6.45455	7.90909	9.78987e-05	AT1G77960	NA	NA
Chr3	13127134	13127552	RC/Helitron	-	AT3TE53710	Chr3	13127541	13127800	17	0.52	0.137931	0.527778	7.35294	6.82353	8.47059	9.91533e-05	AT3TE53710	NA	NA
Chr3	13127478	13127868	CDS	+	AT3G32130.1	Chr3	13127541	13127800	17	0.52	0.137931	0.527778	7.35294	6.82353	8.47059	9.91533e-05	AT3G32130	NA	NA
Chr1	15438174	15438492	LTR/Gypsy	+	AT1TE50970	Chr1	15438125	15438495	17	0.513699	0.177419	0.564286	8.58824	7.29412	8.23529	9.93945e-05	AT1TE50970	NA	NA
Chr4	4570003	4571414	DNA/En-Spm	+	AT4TE19195	Chr4	4571274	4571391	12	0.540816	0.166667	0.661765	8.16667	5	5.66667	9.96907e-05	AT4TE19195	NA	NA
Chr3	4276602	4288583	RC/Helitron	-	AT3TE18040	Chr3	4276965	4277243	12	0.811765	0.344262	0.760417	7.08333	5.08333	8	9.97898e-05	AT3TE18040	NA	NA
Chr4	4261237	4263450	DNA/MuDR	-	AT4TE18295	Chr4	4261281	4261539	16	0.455224	0.09375	0.408333	8.375	6	7.5	0.000100733	AT4TE18295	NA	NA
Chr2	4425636	4428290	DNA/MuDR	+	AT2TE18545	Chr2	4428019	4428282	15	0.669492	0.247788	0.679245	7.86667	7.53333	7.06667	0.000100984	AT2TE18545	NA	NA
Chr3	17682159	17682952	RC/Helitron	-	AT3TE71625	Chr3	17682777	17683116	10	0.466667	0	0.568421	9	5.3	9.5	0.00010111	AT3TE71625	NA	NA
Chr3	17682951	17683853	CDS	+	AT3G47920.1	Chr3	17682777	17683116	10	0.466667	0	0.568421	9	5.3	9.5	0.00010111	AT3G47920	NA	NA
Chr5	24942027	24943967	RC/Helitron	+	AT5TE89760	Chr5	24943367	24943604	11	0.542056	0.26506	0.721154	9.72727	7.54545	9.45455	0.000101769	AT5TE89760	NA	NA
Chr5	24943276	24943372	intron	-	AT5G62110.1	Chr5	24943367	24943604	11	0.542056	0.26506	0.721154	9.72727	7.54545	9.45455	0.000101769	AT5G62110	protein_coding_gene	Homeodomain-like superfamily protein
Chr5	24943373	24943465	CDS	-	AT5G62110.1	Chr5	24943367	24943604	11	0.542056	0.26506	0.721154	9.72727	7.54545	9.45455	0.000101769	AT5G62110	protein_coding_gene	Homeodomain-like superfamily protein
Chr5	24943466	24943561	intron	-	AT5G62110.1	Chr5	24943367	24943604	11	0.542056	0.26506	0.721154	9.72727	7.54545	9.45455	0.000101769	AT5G62110	protein_coding_gene	Homeodomain-like superfamily protein
Chr5	24943562	24943654	CDS	-	AT5G62110.1	Chr5	24943367	24943604	11	0.542056	0.26506	0.721154	9.72727	7.54545	9.45455	0.000101769	AT5G62110	protein_coding_gene	Homeodomain-like superfamily protein
Chr3	16809184	16814150	LTR/Copia	-	AT3TE68090	Chr3	16810902	16811164	14	0.5	0.102041	0.566667	7.85714	7	8.57143	0.000102067	AT3TE68090	NA	NA
Chr2	5792781	5797608	LTR/Copia	-	AT2TE23545	Chr2	5797281	5797514	9	0.589041	0.0566038	0.390625	8.11111	5.88889	7.11111	0.000102372	AT2TE23545	NA	NA
Chr2	2826180	2826212	LINE/L1	+	AT2TE12420	Chr2	2825947	2826224	15	0.442623	0.0776699	0.52459	8.13333	6.86667	8.13333	0.00010272	AT2TE12420	NA	NA
Chr3	9236766	9240921	LINE/L1	-	AT3TE38595	Chr3	9240274	9240496	11	0.607595	0.05	0.522727	7.18182	5.45455	8	0.000103554	AT3TE38595	NA	NA
Chr2	4896051	4897743	LINE/L1	-	AT2TE20190	Chr2	4896418	4896789	13	0.529801	0.135135	0.559322	11.6154	8.53846	9.07692	0.00010438	AT2TE20190	NA	NA
Chr2	3939115	3939366	CDS	+	AT2G10260.1	Chr2	3939312	3939602	10	0.452381	0.0131579	0.494624	8.4	7.6	9.3	0.000104489	AT2G10260	NA	NA
Chr2	3939115	3939366	CDS	+	AT2G10260.2	Chr2	3939312	3939602	10	0.452381	0.0131579	0.494624	8.4	7.6	9.3	0.000104489	AT2G10260	NA	NA
Chr2	3939367	3939438	intron	+	AT2G10260.1	Chr2	3939312	3939602	10	0.452381	0.0131579	0.494624	8.4	7.6	9.3	0.000104489	AT2G10260	NA	NA
Chr2	3939367	3939438	intron	+	AT2G10260.2	Chr2	3939312	3939602	10	0.452381	0.0131579	0.494624	8.4	7.6	9.3	0.000104489	AT2G10260	NA	NA
Chr2	3939439	3939609	CDS	+	AT2G10260.1	Chr2	3939312	3939602	10	0.452381	0.0131579	0.494624	8.4	7.6	9.3	0.000104489	AT2G10260	NA	NA
Chr2	3939439	3939609	CDS	+	AT2G10260.2	Chr2	3939312	3939602	10	0.452381	0.0131579	0.494624	8.4	7.6	9.3	0.000104489	AT2G10260	NA	NA
Chr1	13371474	13386479	RC/Helitron	+	AT1TE43740	Chr1	13385155	13385292	11	0.563107	0.123457	0.417476	9.36364	7.36364	9.36364	0.000104609	AT1TE43740	NA	NA
Chr1	13385077	13385177	intron	+	AT1G35950.1	Chr1	13385155	13385292	11	0.563107	0.123457	0.417476	9.36364	7.36364	9.36364	0.000104609	AT1G35950	transposable_element_gene	transposable element gene
Chr5	13148931	13152792	LTR/Copia	+	AT5TE46805	Chr5	13149943	13150220	9	0.491803	0.0357143	0.597015	6.77778	6.22222	7.44444	0.000104666	AT5TE46805	NA	NA
Chr4	4722730	4729734	LTR/Gypsy	-	AT4TE19830	Chr4	4725594	4725820	12	0.5	0.144928	0.605263	6.66667	5.75	9.5	0.000104951	AT4TE19830	NA	NA
Chr3	13387801	13390902	DNA/MuDR	+	AT3TE54605	Chr3	13388481	13388771	15	0.401709	0.126126	0.575758	7.8	7.4	8.8	0.000105874	AT3TE54605	NA	NA
Chr2	8561843	8567008	LTR/Copia	-	AT2TE35840	Chr2	8565738	8565957	11	0.722772	0.37037	0.791946	9.18182	9.81818	13.5455	0.000106746	AT2TE35840	NA	NA
Chr2	5846255	5851426	LTR/Copia	-	AT2TE23845	Chr2	5846883	5847054	10	0.465753	0.0338983	0.494949	7.3	5.9	9.9	0.000107885	AT2TE23845	NA	NA
Chr5	10981288	10984141	RC/Helitron	-	AT5TE39940	Chr5	10981253	10981499	13	0.539568	0.108911	0.44	10.6923	7.76923	9.61538	0.000108572	AT5TE39940	NA	NA
Chr3	16669865	16672297	LTR/Gypsy	-	AT3TE67540	Chr3	16671333	16671572	11	0.5	0.0357143	0.524272	10.3636	7.63636	9.36364	0.000108697	AT3TE67540	NA	NA
Chr2	3687123	3692177	LTR/Copia	-	AT2TE16030	Chr2	3687517	3687791	13	0.603774	0.184211	0.65493	8.15385	5.84615	10.9231	0.000109039	AT2TE16030	NA	NA
Chr1	16053085	16053713	LTR/Gypsy	-	AT1TE52875	Chr1	16053603	16053904	12	0.408163	0.078125	0.395062	8.16667	5.33333	6.75	0.00010933	AT1TE52875	NA	NA
Chr1	14302526	14302867	DNA/En-Spm	+	AT1TE46970	Chr1	14302517	14302686	10	0.638889	0.016129	0.666667	7.2	6.2	6.6	0.000109383	AT1TE46970	NA	NA
Chr2	6193326	6193364	LTR/Copia	+	AT2TE25175	Chr2	6193184	6193442	11	0.5	0.0895522	0.606061	8.54545	6.09091	6	0.000109884	AT2TE25175	NA	NA
Chr2	6193365	6193443	LTR/Gypsy	+	AT2TE25180	Chr2	6193184	6193442	11	0.5	0.0895522	0.606061	8.54545	6.09091	6	0.000109884	AT2TE25180	NA	NA
Chr3	14454503	14454852	intron	+	AT3G42300.1	Chr3	14454794	14455020	13	0.446809	0.15	0.462687	10.8462	9.23077	10.3077	0.00011024	AT3G42300	transposable_element_gene	transposable element gene
Chr3	14454596	14455807	LTR/Gypsy	-	AT3TE59250	Chr3	14454794	14455020	13	0.446809	0.15	0.462687	10.8462	9.23077	10.3077	0.00011024	AT3TE59250	NA	NA
Chr3	14454971	14455016	intron	+	AT3G42300.1	Chr3	14454794	14455020	13	0.446809	0.15	0.462687	10.8462	9.23077	10.3077	0.00011024	AT3G42300	transposable_element_gene	transposable element gene
Chr2	5024024	5026525	LTR/Copia	-	AT2TE20645	Chr2	5024407	5024658	9	0.44086	0.0114943	0.559633	10.3333	9.66667	12.1111	0.000110309	AT2TE20645	NA	NA
Chr3	9975811	9975971	CDS	-	AT3G27040.1	Chr3	9975816	9976081	9	0.577465	0.016129	0.683544	7.88889	6.88889	8.77778	0.000110624	AT3G27040	protein_coding_gene	Meprin and TRAF (MATH) homology domain-containing protein
Chr3	9975972	9976051	intron	-	AT3G27040.1	Chr3	9975816	9976081	9	0.577465	0.016129	0.683544	7.88889	6.88889	8.77778	0.000110624	AT3G27040	protein_coding_gene	Meprin and TRAF (MATH) homology domain-containing protein
Chr3	9976052	9976181	CDS	-	AT3G27040.1	Chr3	9975816	9976081	9	0.577465	0.016129	0.683544	7.88889	6.88889	8.77778	0.000110624	AT3G27040	protein_coding_gene	Meprin and TRAF (MATH) homology domain-containing protein
Chr3	17978744	17983945	LTR/Copia	-	AT3TE72850	Chr3	17982617	17982762	12	0.503817	0.2375	0.62	10.9167	6.66667	12.5	0.00011123	AT3TE72850	NA	NA
Chr3	14971685	14975168	DNA/MuDR	+	AT3TE61035	Chr3	14974751	14975020	11	0.597561	0.0897436	0.637363	7.45455	7.09091	8.27273	0.000111597	AT3TE61035	NA	NA
Chr3	14974761	14974844	intron	-	AT3G42910.1	Chr3	14974751	14975020	11	0.597561	0.0897436	0.637363	7.45455	7.09091	8.27273	0.000111597	AT3G42910	transposable_element_gene	transposable element gene
Chr3	14974927	14975031	intron	-	AT3G42910.1	Chr3	14974751	14975020	11	0.597561	0.0897436	0.637363	7.45455	7.09091	8.27273	0.000111597	AT3G42910	transposable_element_gene	transposable element gene
Chr1	16987141	16987346	DNA/Harbinger	-	AT1TE56250	Chr1	16987247	16987502	13	0.703226	0.330508	0.744186	11.9231	9.07692	9.92308	0.000111806	AT1TE56250	NA	NA
Chr4	5285349	5286348	upstream	+	AT4G08350.1	Chr4	5285506	5285702	9	0.802817	0.0566038	0.844828	7.88889	5.88889	6.44444	0.000111991	AT4G08350	protein_coding_gene	global transcription factor group A2
Chr4	3472402	3481430	DNA/En-Spm	+	AT4TE15685	Chr4	3474962	3475357	25	0.324607	0.140845	0.454545	7.64	5.68	7.48	0.000112014	AT4TE15685	NA	NA
Chr4	3474944	3475086	RC/Helitron	+	AT4TE15690	Chr4	3474962	3475357	25	0.324607	0.140845	0.454545	7.64	5.68	7.48	0.000112014	AT4TE15690	NA	NA
Chr2	6524255	6533074	DNA/En-Spm	-	AT2TE26680	Chr2	6528341	6528631	16	0.448087	0.127517	0.40678	11.4375	9.3125	11.0625	0.00011223	AT2TE26680	NA	NA
Chr5	10977504	10979825	RC/Helitron	-	AT5TE39935	Chr5	10978843	10979086	11	0.604651	0.181818	0.753086	7.81818	6	7.36364	0.000112335	AT5TE39935	NA	NA
Chr2	3364127	3365126	downstream	+	AT2G07698.1	Chr2	3365113	3365297	21	0.199688	0.0878661	0.201268	30.5238	22.7619	30.0476	0.000112599	AT2G07698	protein_coding_gene	alpha subunit protein, F1 complex, ATPase
Chr2	3365019	3365189	CDS	+	AT2G07667.1	Chr2	3365113	3365297	21	0.199688	0.0878661	0.201268	30.5238	22.7619	30.0476	0.000112599	AT2G07667	NA	NA
Chr2	3365019	3365189	CDS	+	AT2G07667.2	Chr2	3365113	3365297	21	0.199688	0.0878661	0.201268	30.5238	22.7619	30.0476	0.000112599	AT2G07667	NA	NA
Chr2	3365190	3365340	intron	+	AT2G07667.1	Chr2	3365113	3365297	21	0.199688	0.0878661	0.201268	30.5238	22.7619	30.0476	0.000112599	AT2G07667	NA	NA
Chr2	3365190	3365340	intron	+	AT2G07667.2	Chr2	3365113	3365297	21	0.199688	0.0878661	0.201268	30.5238	22.7619	30.0476	0.000112599	AT2G07667	NA	NA
Chr1	21037211	21038210	downstream	+	AT1G56210.1	Chr1	21038166	21038346	11	0.623932	0.175676	0.673469	10.6364	6.72727	8.90909	0.000112899	AT1G56210	protein_coding_gene	Heavy metal transport/detoxification superfamily protein
Chr1	21037829	21038234	RC/Helitron	-	AT1TE69455	Chr1	21038166	21038346	11	0.623932	0.175676	0.673469	10.6364	6.72727	8.90909	0.000112899	AT1TE69455	NA	NA
Chr1	21038235	21038826	RC/Helitron	-	AT1TE69460	Chr1	21038166	21038346	11	0.623932	0.175676	0.673469	10.6364	6.72727	8.90909	0.000112899	AT1TE69460	NA	NA
Chr4	3883202	3885981	LTR/Gypsy	+	AT4TE16980	Chr4	3882886	3883256	14	0.468254	0.153846	0.643478	9	8.35714	8.21429	0.000113274	AT4TE16980	NA	NA
Chr3	12796901	12798613	RC/Helitron	+	AT3TE52605	Chr3	12798281	12798490	10	0.542553	0.075	0.367089	9.4	8	7.9	0.000114134	AT3TE52605	NA	NA
Chr4	6209998	6211622	LTR/Gypsy	-	AT4TE26330	Chr4	6209821	6210062	13	0.561983	0.142857	0.598214	9.30769	7	8.61538	0.000114175	AT4TE26330	NA	NA
Chr1	16942840	16962195	DNA/MuDR	+	AT1TE56135	Chr1	16955854	16956041	9	0.80303	0.310345	0.661017	7.33333	6.44444	6.55556	0.000114276	AT1TE56135	NA	NA
Chr1	16953914	16957459	DNA/MuDR	+	AT1TE56140	Chr1	16955854	16956041	9	0.80303	0.310345	0.661017	7.33333	6.44444	6.55556	0.000114276	AT1TE56140	NA	NA
Chr1	16955643	16955980	intron	-	AT1G44880.1	Chr1	16955854	16956041	9	0.80303	0.310345	0.661017	7.33333	6.44444	6.55556	0.000114276	AT1G44880	transposable_element_gene	transposable element gene
Chr4	4628761	4633894	LTR/Copia	+	AT4TE19470	Chr4	4632825	4632956	9	0.539474	0.0384615	0.655172	8.44444	5.77778	6.44444	0.000114463	AT4TE19470	NA	NA
Chr2	3517758	3517838	intron	+	AT2G07680.1	Chr2	3517787	3518037	9	0.4	0.00833333	0.317757	13.8889	13.3333	11.8889	0.000114995	AT2G07680	protein_coding_gene	multidrug resistance-associated protein 11
Chr2	3517839	3517955	CDS	+	AT2G07680.1	Chr2	3517787	3518037	9	0.4	0.00833333	0.317757	13.8889	13.3333	11.8889	0.000114995	AT2G07680	protein_coding_gene	multidrug resistance-associated protein 11
Chr2	3517956	3518036	intron	+	AT2G07680.1	Chr2	3517787	3518037	9	0.4	0.00833333	0.317757	13.8889	13.3333	11.8889	0.000114995	AT2G07680	protein_coding_gene	multidrug resistance-associated protein 11
Chr1	21609619	21609903	RC/Helitron	+	AT1TE71305	Chr1	21609518	21609628	11	0.540741	0.0909091	0.608696	12.2727	8	10.4545	0.000115339	AT1TE71305	NA	NA
Chr3	5682331	5683330	downstream	+	AT3G16670.1	Chr3	5683200	5683308	12	0.415254	0.047619	0.491071	9.83333	10.5	9.33333	0.000115603	AT3G16670	protein_coding_gene	Pollen Ole e 1 allergen and extensin family protein
Chr3	5682523	5683522	upstream	+	AT3G16680.1	Chr3	5683200	5683308	12	0.415254	0.047619	0.491071	9.83333	10.5	9.33333	0.000115603	AT3G16680	protein_coding_gene	DNA binding;DNA-directed RNA polymerases
Chr3	5682695	5683694	upstream	+	AT3G16680.1	Chr3	5683200	5683308	12	0.415254	0.047619	0.491071	9.83333	10.5	9.33333	0.000115603	AT3G16680	protein_coding_gene	DNA binding;DNA-directed RNA polymerases
Chr1	13719499	13721662	LTR/Gypsy	+	AT1TE44945	Chr1	13721299	13721562	10	0.644231	0.171053	0.611765	10.4	7.6	8.5	0.000115952	AT1TE44945	NA	NA
Chr3	11392705	11393764	LTR/Copia	-	AT3TE47505	Chr3	11393642	11393841	9	0.598039	0.028169	0.568182	11.3333	7.88889	9.77778	0.000115981	AT3TE47505	NA	NA
Chr3	11393765	11393819	LTR/Copia	-	AT3TE47510	Chr3	11393642	11393841	9	0.598039	0.028169	0.568182	11.3333	7.88889	9.77778	0.000115981	AT3TE47510	NA	NA
Chr3	11393820	11394417	LTR/Copia	-	AT3TE47515	Chr3	11393642	11393841	9	0.598039	0.028169	0.568182	11.3333	7.88889	9.77778	0.000115981	AT3TE47515	NA	NA
Chr3	13609415	13611756	LTR/Gypsy	+	AT3TE55345	Chr3	13610034	13610281	10	0.663551	0.290698	0.580357	10.7	8.6	11.2	0.000116008	AT3TE55345	NA	NA
Chr2	2019322	2019493	RC/Helitron	+	AT2TE09260	Chr2	2019463	2019752	13	0.266667	0.0617284	0.552083	8.07692	6.23077	7.38462	0.000117549	AT2TE09260	NA	NA
Chr2	2019688	2019783	RC/Helitron	-	AT2TE09265	Chr2	2019463	2019752	13	0.266667	0.0617284	0.552083	8.07692	6.23077	7.38462	0.000117549	AT2TE09265	NA	NA
Chr5	12227327	12238087	LTR/Gypsy	-	AT5TE43450	Chr5	12235697	12235922	12	0.681416	0.247312	0.592593	9.41667	7.75	9	0.000117649	AT5TE43450	NA	NA
Chr5	12235758	12235889	CDS	-	AT5G32597.1	Chr5	12235697	12235922	12	0.681416	0.247312	0.592593	9.41667	7.75	9	0.000117649	AT5G32597	NA	NA
Chr5	12437666	12439270	DNA/HAT	-	AT5TE44095	Chr5	12438280	12438469	10	0.482759	0.0340909	0.455357	11.6	8.8	11.2	0.000118249	AT5TE44095	NA	NA
Chr4	4628761	4633894	LTR/Copia	+	AT4TE19470	Chr4	4633376	4633668	9	0.532258	0.0263158	0.603448	6.88889	4.22222	6.44444	0.000118502	AT4TE19470	NA	NA
Chr2	15389898	15390148	CDS	-	AT2G36710.1	Chr2	15389922	15390103	9	0.515152	0.0238095	0.625	7.33333	4.66667	8	0.00011927	AT2G36710	protein_coding_gene	Pectin lyase-like superfamily protein
Chr5	13798311	13801411	DNA/HAT	+	AT5TE49130	Chr5	13799981	13800249	9	0.344828	0.0526316	0.456522	9.66667	8.44444	10.2222	0.000119443	AT5TE49130	NA	NA
Chr1	10544591	10545590	downstream	+	AT1G30050.1	Chr1	10545575	10545830	7	0.369231	0.025	0.836735	9.28571	5.71429	7	0.000119738	AT1G30050	NA	NA
Chr1	10545557	10545636	intron	-	AT1G30060.1	Chr1	10545575	10545830	7	0.369231	0.025	0.836735	9.28571	5.71429	7	0.000119738	AT1G30060	protein_coding_gene	COP1-interacting protein-related
Chr1	10545637	10545704	CDS	-	AT1G30060.1	Chr1	10545575	10545830	7	0.369231	0.025	0.836735	9.28571	5.71429	7	0.000119738	AT1G30060	protein_coding_gene	COP1-interacting protein-related
Chr1	10545705	10545802	intron	-	AT1G30060.1	Chr1	10545575	10545830	7	0.369231	0.025	0.836735	9.28571	5.71429	7	0.000119738	AT1G30060	protein_coding_gene	COP1-interacting protein-related
Chr1	10545792	10546791	downstream	-	AT1G30070.1	Chr1	10545575	10545830	7	0.369231	0.025	0.836735	9.28571	5.71429	7	0.000119738	AT1G30070	protein_coding_gene	SGS domain-containing protein
Chr1	10545792	10546791	downstream	-	AT1G30070.2	Chr1	10545575	10545830	7	0.369231	0.025	0.836735	9.28571	5.71429	7	0.000119738	AT1G30070	protein_coding_gene	SGS domain-containing protein
Chr1	10545803	10545905	CDS	-	AT1G30060.1	Chr1	10545575	10545830	7	0.369231	0.025	0.836735	9.28571	5.71429	7	0.000119738	AT1G30060	protein_coding_gene	COP1-interacting protein-related
Chr5	14614926	14617008	DNA/HAT	-	AT5TE52585	Chr5	14615822	14616120	10	0.6	0.00900901	0.548387	12.5	11.1	9.3	0.000119753	AT5TE52585	NA	NA
Chr1	13426457	13430182	LINE/L1	+	AT1TE43910	Chr1	13426739	13427036	14	0.508065	0.123711	0.524823	8.85714	6.92857	10.0714	0.000120686	AT1TE43910	NA	NA
Chr1	15792668	15794825	DNA/En-Spm	-	AT1TE52010	Chr1	15793691	15793924	11	0.676768	0.166667	0.566265	9	6.54545	7.54545	0.000121245	AT1TE52010	NA	NA
Chr4	3775540	3784012	DNA/MuDR	+	AT4TE16710	Chr4	3783101	3783458	18	0.558621	0.25	0.589474	8.05556	8.66667	10.5556	0.000121718	AT4TE16710	NA	NA
Chr5	12453370	12461666	LTR/Gypsy	-	AT5TE44185	Chr5	12458756	12459053	18	0.572519	0.291139	0.705882	7.27778	4.38889	5.66667	0.000121829	AT5TE44185	NA	NA
Chr1	12059485	12060484	upstream	-	AT1G33250.1	Chr1	12060039	12060316	16	0.60274	0.155172	0.61	9.125	7.25	6.25	0.000121899	AT1G33250	protein_coding_gene	Protein of unknown function (DUF604)
Chr3	15376263	15390263	DNA/MuDR	+	AT3TE62450	Chr3	15383288	15383636	13	0.504505	0.23913	0.630435	8.53846	7.07692	7.07692	0.000121998	AT3TE62450	NA	NA
Chr5	19558170	19558949	RC/Helitron	-	AT5TE70375	Chr5	19558190	19558353	9	0.494505	0.206897	0.701754	10.1111	6.44444	6.33333	0.000122008	AT5TE70375	NA	NA
Chr5	19558299	19559298	upstream	+	AT5G48240.1	Chr5	19558190	19558353	9	0.494505	0.206897	0.701754	10.1111	6.44444	6.33333	0.000122008	AT5G48240	NA	NA
Chr5	19558299	19559298	upstream	+	AT5G48240.2	Chr5	19558190	19558353	9	0.494505	0.206897	0.701754	10.1111	6.44444	6.33333	0.000122008	AT5G48240	NA	NA
Chr5	19558299	19559298	upstream	+	AT5G48240.3	Chr5	19558190	19558353	9	0.494505	0.206897	0.701754	10.1111	6.44444	6.33333	0.000122008	AT5G48240	NA	NA
Chr3	14380050	14387369	DNA/En-Spm	-	AT3TE58975	Chr3	14386681	14387055	13	0.419355	0.04	0.36036	7.15385	5.76923	8.53846	0.000122329	AT3TE58975	NA	NA
Chr3	14385155	14387100	DNA/En-Spm	-	AT3TE58995	Chr3	14386681	14387055	13	0.419355	0.04	0.36036	7.15385	5.76923	8.53846	0.000122329	AT3TE58995	NA	NA
Chr2	795529	796843	intron	-	AT2G02800.2	Chr2	796003	796146	10	0.450549	0.0188679	0.451613	9.1	5.3	9.3	0.000122808	AT2G02800	protein_coding_gene	protein kinase 2B
Chr2	795887	796886	downstream	-	AT2G02800.1	Chr2	796003	796146	10	0.450549	0.0188679	0.451613	9.1	5.3	9.3	0.000122808	AT2G02800	protein_coding_gene	protein kinase 2B
Chr2	795887	796886	downstream	-	AT2G02800.2	Chr2	796003	796146	10	0.450549	0.0188679	0.451613	9.1	5.3	9.3	0.000122808	AT2G02800	protein_coding_gene	protein kinase 2B
Chr2	795938	796027	intron	+	AT2G02795.1	Chr2	796003	796146	10	0.450549	0.0188679	0.451613	9.1	5.3	9.3	0.000122808	AT2G02795	NA	NA
Chr2	796028	796491	CDS	+	AT2G02795.1	Chr2	796003	796146	10	0.450549	0.0188679	0.451613	9.1	5.3	9.3	0.000122808	AT2G02795	NA	NA
Chr3	12146745	12158112	RC/Helitron	+	AT3TE50500	Chr3	12157242	12157489	10	0.464286	0.0625	0.694444	8.4	8	7.2	0.000124113	AT3TE50500	NA	NA
Chr1	14076942	14080233	LTR/Gypsy	-	AT1TE46255	Chr1	14080082	14080354	15	0.532787	0.245098	0.650794	8.13333	6.8	8.4	0.000124342	AT1TE46255	NA	NA
Chr1	14079984	14080251	intron	+	AT1G37050.1	Chr1	14080082	14080354	15	0.532787	0.245098	0.650794	8.13333	6.8	8.4	0.000124342	AT1G37050	transposable_element_gene	transposable element gene
Chr1	14080250	14082585	LINE/L1	+	AT1TE46260	Chr1	14080082	14080354	15	0.532787	0.245098	0.650794	8.13333	6.8	8.4	0.000124342	AT1TE46260	NA	NA
Chr3	14977890	14983048	LTR/Gypsy	+	AT3TE61050	Chr3	14981603	14981999	12	0.515625	0.2	0.528455	10.6667	7.5	10.25	0.000124441	AT3TE61050	NA	NA
Chr2	5327069	5329571	LTR/Gypsy	+	AT2TE21680	Chr2	5328618	5328917	13	0.409524	0.180328	0.678571	8.07692	4.69231	6.46154	0.000124673	AT2TE21680	NA	NA
Chr5	13411114	13413393	DNA/En-Spm	+	AT5TE47525	Chr5	13412499	13412697	12	0.531746	0.0588235	0.454545	10.5	5.66667	6.41667	0.000125508	AT5TE47525	NA	NA
Chr1	10696713	10701583	LTR/Copia	+	AT1TE34580	Chr1	10700899	10701210	16	0.8	0.378641	0.767606	8.125	6.4375	8.875	0.000125947	AT1TE34580	NA	NA
Chr3	12814728	12816639	DNA/MuDR	+	AT3TE52675	Chr3	12815599	12815933	19	0.473054	0.115044	0.528986	8.78947	5.94737	7.26316	0.000126071	AT3TE52675	NA	NA
Chr4	5303772	5309048	LTR/Copia	-	AT4TE22095	Chr4	5305965	5306164	16	0.673913	0.3	0.629032	5.75	5	7.75	0.00012613	AT4TE22095	NA	NA
Chr2	2035933	2041280	LINE/L1	-	AT2TE09360	Chr2	2037044	2037298	13	0.505051	0.0952381	0.563218	7.61538	6.46154	6.69231	0.000126287	AT2TE09360	NA	NA
Chr4	3726865	3728622	DNA/HAT	+	AT4TE16500	Chr4	3727283	3727668	16	0.385185	0.0540541	0.413333	8.4375	6.9375	9.375	0.000127551	AT4TE16500	NA	NA
Chr3	12762244	12766330	LINE/L1	+	AT3TE52495	Chr3	12764419	12764530	10	0.588235	0.06	0.351852	8.5	5	5.4	0.000127683	AT3TE52495	NA	NA
Chr4	4077190	4081133	RC/Helitron	-	AT4TE17660	Chr4	4079912	4080087	15	0.419847	0.0550459	0.424528	8.73333	7.26667	7.06667	0.000127717	AT4TE17660	NA	NA
Chr1	17760894	17761374	intron	+	AT1G48095.1	Chr1	17761014	17761246	9	0.58427	0.0140845	0.588235	9.88889	7.88889	9.44444	0.000127867	AT1G48095	NA	NA
Chr1	22512271	22513270	upstream	-	AT1G61100.1	Chr1	22512961	22513110	8	0.0117647	0.0506329	0.47561	10.625	9.875	10.25	0.000128732	AT1G61100	protein_coding_gene	disease resistance protein (TIR class), putative
Chr1	22512333	22513332	upstream	-	AT1G61100.2	Chr1	22512961	22513110	8	0.0117647	0.0506329	0.47561	10.625	9.875	10.25	0.000128732	AT1G61100	protein_coding_gene	disease resistance protein (TIR class), putative
Chr1	22512614	22513613	downstream	-	AT1G61105.1	Chr1	22512961	22513110	8	0.0117647	0.0506329	0.47561	10.625	9.875	10.25	0.000128732	AT1G61105	protein_coding_gene	Toll-Interleukin-Resistance (TIR) domain family protein
Chr1	22512714	22513515	RC/Helitron	+	AT1TE74260	Chr1	22512961	22513110	8	0.0117647	0.0506329	0.47561	10.625	9.875	10.25	0.000128732	AT1TE74260	NA	NA
Chr5	18104850	18105077	CDS	-	AT5G44840.1	Chr5	18104911	18105074	10	0.566667	0.148649	0.555556	9	7.4	8.1	0.000128846	AT5G44840	protein_coding_gene	Pectin lyase-like superfamily protein
Chr3	9011212	9017189	LINE/L1	-	AT3TE37690	Chr3	9016804	9017046	19	0.590278	0.18705	0.542484	7.57895	7.31579	8.05263	0.000128951	AT3TE37690	NA	NA
Chr2	6296500	6298692	RC/Helitron	+	AT2TE25695	Chr2	6298110	6298384	19	0.30102	0.117978	0.386503	10.3158	9.36842	8.57895	0.000129433	AT2TE25695	NA	NA
Chr2	6297934	6298933	upstream	+	AT2G14710.1	Chr2	6298110	6298384	19	0.30102	0.117978	0.386503	10.3158	9.36842	8.57895	0.000129433	AT2G14710	protein_coding_gene	F-box family protein
Chr5	14113153	14118423	LTR/Copia	-	AT5TE50380	Chr5	14116925	14117202	9	0.566038	0.0222222	0.557692	5.88889	5	5.77778	0.00012963	AT5TE50380	NA	NA
Chr5	14203873	14209073	LTR/Copia	+	AT5TE50775	Chr5	14206526	14206705	9	0.639175	0.0294118	0.636364	10.7778	7.55556	12.2222	0.000129636	AT5TE50775	NA	NA
Chr4	2597002	2602174	LTR/Copia	-	AT4TE12175	Chr4	2601600	2601725	9	0.5	0.0263158	0.6	6.44444	8.44444	8.33333	0.000129751	AT4TE12175	NA	NA
Chr4	2245568	2256833	DNA/MuDR	+	AT4TE10490	Chr4	2256004	2256384	21	0.576923	0.308943	0.637584	7.42857	5.85714	7.09524	0.000129847	AT4TE10490	NA	NA
Chr4	2256200	2256547	intron	-	AT4G04530.1	Chr4	2256004	2256384	21	0.576923	0.308943	0.637584	7.42857	5.85714	7.09524	0.000129847	AT4G04530	transposable_element_gene	transposable element gene
Chr5	13094682	13094993	LTR/Copia	-	AT5TE46590	Chr5	13094681	13094959	11	0.289474	0.0978261	0.407767	10.3636	8.36364	9.36364	0.000129901	AT5TE46590	NA	NA
Chr4	3078446	3083896	LTR/Gypsy	-	AT4TE14245	Chr4	3079528	3079762	10	0.715789	0.276316	0.8	9.5	7.6	10.5	0.00012998	AT4TE14245	NA	NA
Chr4	3078732	3080452	LTR/Gypsy	-	AT4TE14255	Chr4	3079528	3079762	10	0.715789	0.276316	0.8	9.5	7.6	10.5	0.00012998	AT4TE14255	NA	NA
Chr4	2357639	2364680	LINE/L1	+	AT4TE10980	Chr4	2360067	2360247	12	0.711111	0.205479	0.681818	7.5	6.08333	5.5	0.000130202	AT4TE10980	NA	NA
Chr3	8047530	8048529	downstream	+	AT3G22760.1	Chr3	8047809	8048023	10	0.05	0.047619	0.363636	6	6.3	6.6	0.000131569	AT3G22760	protein_coding_gene	Tesmin/TSO1-like CXC domain-containing protein
Chr3	8047683	8048666	CDS	-	AT3G22770.1	Chr3	8047809	8048023	10	0.05	0.047619	0.363636	6	6.3	6.6	0.000131569	AT3G22770	protein_coding_gene	F-box associated ubiquitination effector family protein
Chr3	8047925	8048924	upstream	+	AT3G22780.1	Chr3	8047809	8048023	10	0.05	0.047619	0.363636	6	6.3	6.6	0.000131569	AT3G22780	protein_coding_gene	Tesmin/TSO1-like CXC domain-containing protein
Chr2	5617511	5622393	LINE/L1	-	AT2TE22720	Chr2	5620226	5620463	11	0.666667	0.228916	0.714286	9.27273	7.54545	10.1818	0.000131685	AT2TE22720	NA	NA
Chr4	2731000	2732166	CDS	+	AT4G05360.1	Chr4	2731278	2731539	11	0.584158	0.0784314	0.532609	9.18182	9.27273	8.36364	0.000131864	AT4G05360	protein_coding_gene	Zinc knuckle (CCHC-type) family protein
Chr4	2731188	2731345	LTR/Copia	+	AT4TE12740	Chr4	2731278	2731539	11	0.584158	0.0784314	0.532609	9.18182	9.27273	8.36364	0.000131864	AT4TE12740	NA	NA
Chr2	5522563	5523648	DNA/MuDR	+	AT2TE22330	Chr2	5523077	5523335	11	0.55	0.166667	0.656863	10.9091	8.18182	9.27273	0.000132281	AT2TE22330	NA	NA
Chr5	12465514	12466513	upstream	-	AT5G33210.2	Chr5	12465956	12466239	10	0.539326	0.101695	0.565789	8.9	5.9	7.6	0.000132584	AT5G33210	protein_coding_gene	SHI-related sequence 8
Chr5	12465713	12466712	upstream	-	AT5G33210.2	Chr5	12465956	12466239	10	0.539326	0.101695	0.565789	8.9	5.9	7.6	0.000132584	AT5G33210	protein_coding_gene	SHI-related sequence 8
Chr5	12466136	12466348	intron	+	AT5G33220.1	Chr5	12465956	12466239	10	0.539326	0.101695	0.565789	8.9	5.9	7.6	0.000132584	AT5G33220	transposable_element_gene	transposable element gene
Chr2	1850220	1850450	RathE1_cons	-	AT2TE08500	Chr2	1850012	1850257	9	0.729412	0.0933333	0.633803	9.44444	8.33333	7.88889	0.000133028	AT2TE08500	NA	NA
Chr1	18002176	18007369	LTR/Copia	-	AT1TE59745	Chr1	18002804	18003017	9	0.776471	0.0833333	0.775281	9.44444	6.66667	9.88889	0.00013365	AT1TE59745	NA	NA
Chr1	16716691	16718014	CDS	-	AT1G44020.1	Chr1	16717544	16717796	12	0.341176	0	0.393443	7.08333	6.33333	10.1667	0.000134268	AT1G44020	protein_coding_gene	Cysteine/Histidine-rich C1 domain family protein
Chr5	21542893	21546690	LTR/Copia	+	AT5TE77610	Chr5	21544498	21544657	9	0.678571	0.0135135	0.695122	12.4444	8.22222	9.11111	0.000134446	AT5TE77610	NA	NA
Chr3	15722693	15727272	LTR/Copia	-	AT3TE63545	Chr3	15725966	15726155	10	0.512605	0.197802	0.625	11.9	9.1	10.4	0.000134507	AT3TE63545	NA	NA
Chr5	12957076	12959834	DNA/En-Spm	+	AT5TE46125	Chr5	12957693	12957986	12	0.414894	0.0677966	0.382353	7.83333	4.91667	5.66667	0.000134581	AT5TE46125	NA	NA
Chr4	1601633	1601848	CDS	-	AT4G03590.1	Chr4	1601644	1601998	15	0.58871	0.241379	0.601562	8.26667	7.73333	8.53333	0.000134953	AT4G03590	protein_coding_gene	Cystatin/monellin superfamily protein
Chr4	1601849	1602759	intron	-	AT4G03590.1	Chr4	1601644	1601998	15	0.58871	0.241379	0.601562	8.26667	7.73333	8.53333	0.000134953	AT4G03590	protein_coding_gene	Cystatin/monellin superfamily protein
Chr2	16021749	16022126	CDS	-	AT2G38255.1	Chr2	16021992	16022159	9	0.466667	0.108696	0.650794	6.66667	5.11111	7	0.000135634	AT2G38255	protein_coding_gene	Protein of Unknown Function (DUF239)
Chr2	16022057	16022137	DNA/MuDR	-	AT2TE71725	Chr2	16021992	16022159	9	0.466667	0.108696	0.650794	6.66667	5.11111	7	0.000135634	AT2TE71725	NA	NA
Chr2	16022127	16022375	intron	-	AT2G38255.1	Chr2	16021992	16022159	9	0.466667	0.108696	0.650794	6.66667	5.11111	7	0.000135634	AT2G38255	protein_coding_gene	Protein of Unknown Function (DUF239)
Chr2	16022138	16023401	DNA/MuDR	-	AT2TE71730	Chr2	16021992	16022159	9	0.466667	0.108696	0.650794	6.66667	5.11111	7	0.000135634	AT2TE71730	NA	NA
Chr5	10512807	10513497	DNA/MuDR	+	AT5TE38335	Chr5	10513059	10513351	20	0.402597	0.0859375	0.439024	7.7	6.4	6.15	0.000135879	AT5TE38335	NA	NA
Chr5	13064788	13066018	LINE/L1	-	AT5TE46475	Chr5	13066003	13066398	13	0.42	0.0823529	0.56	7.69231	6.53846	7.69231	0.000136276	AT5TE46475	NA	NA
Chr5	13066334	13066356	LTR/Gypsy	+	AT5TE46480	Chr5	13066003	13066398	13	0.42	0.0823529	0.56	7.69231	6.53846	7.69231	0.000136276	AT5TE46480	NA	NA
Chr5	13066369	13067018	LTR/Gypsy	+	AT5TE46485	Chr5	13066003	13066398	13	0.42	0.0823529	0.56	7.69231	6.53846	7.69231	0.000136276	AT5TE46485	NA	NA
Chr1	13098280	13102833	LTR/Copia	+	AT1TE42800	Chr1	13102193	13102378	9	0.373913	0.0181818	0.475248	12.7778	12.2222	11.2222	0.00013644	AT1TE42800	NA	NA
Chr2	5391929	5392928	downstream	+	AT2G13100.1	Chr2	5392724	5392948	12	0.333333	0.0470588	0.465517	11.25	7.08333	9.66667	0.000136682	AT2G13100	protein_coding_gene	Major facilitator superfamily protein
Chr2	5391979	5392978	downstream	+	AT2G13100.2	Chr2	5392724	5392948	12	0.333333	0.0470588	0.465517	11.25	7.08333	9.66667	0.000136682	AT2G13100	protein_coding_gene	Major facilitator superfamily protein
Chr2	5392029	5393028	downstream	+	AT2G13100.3	Chr2	5392724	5392948	12	0.333333	0.0470588	0.465517	11.25	7.08333	9.66667	0.000136682	AT2G13100	protein_coding_gene	Major facilitator superfamily protein
Chr4	18481343	18482342	downstream	+	AT4G39830.1	Chr4	18482083	18482279	9	0.569892	0.0454545	0.597403	10.3333	7.33333	8.55556	0.000136748	AT4G39830	protein_coding_gene	Cupredoxin superfamily protein
Chr4	18481523	18482406	RC/Helitron	+	AT4TE89640	Chr4	18482083	18482279	9	0.569892	0.0454545	0.597403	10.3333	7.33333	8.55556	0.000136748	AT4TE89640	NA	NA
Chr4	18481710	18482168	DNA	+	AT4TE89645	Chr4	18482083	18482279	9	0.569892	0.0454545	0.597403	10.3333	7.33333	8.55556	0.000136748	AT4TE89645	NA	NA
Chr5	18105799	18106006	CDS	-	AT5G44840.1	Chr5	18105814	18106010	9	0.414286	0.0684932	0.375	7.77778	8.11111	8.88889	0.000137288	AT5G44840	protein_coding_gene	Pectin lyase-like superfamily protein
Chr5	18106007	18106305	intron	-	AT5G44840.1	Chr5	18105814	18106010	9	0.414286	0.0684932	0.375	7.77778	8.11111	8.88889	0.000137288	AT5G44840	protein_coding_gene	Pectin lyase-like superfamily protein
Chr5	15507415	15508414	downstream	-	AT5G38720.1	Chr5	15507438	15507720	9	0.484536	0.0294118	0.433735	10.7778	11.3333	9.22222	0.000137894	AT5G38720	NA	NA
Chr5	15507706	15508061	RC/Helitron	-	AT5TE56055	Chr5	15507438	15507720	9	0.484536	0.0294118	0.433735	10.7778	11.3333	9.22222	0.000137894	AT5TE56055	NA	NA
Chr2	11043209	11044208	downstream	+	AT2G25900.1	Chr2	11043663	11043873	9	0.0243902	0.0128205	0.298851	9.11111	8.66667	9.66667	0.000138588	AT2G25900	protein_coding_gene	Zinc finger C-x8-C-x5-C-x3-H type family protein
Chr2	11043209	11044208	downstream	+	AT2G25900.2	Chr2	11043663	11043873	9	0.0243902	0.0128205	0.298851	9.11111	8.66667	9.66667	0.000138588	AT2G25900	protein_coding_gene	Zinc finger C-x8-C-x5-C-x3-H type family protein
Chr2	11043581	11044726	RC/Helitron	-	AT2TE47610	Chr2	11043663	11043873	9	0.0243902	0.0128205	0.298851	9.11111	8.66667	9.66667	0.000138588	AT2TE47610	NA	NA
Chr3	14380050	14387369	DNA/En-Spm	-	AT3TE58975	Chr3	14387194	14387379	10	0.504425	0.0654206	0.474227	11.3	10.7	9.7	0.000138593	AT3TE58975	NA	NA
Chr3	14387370	14387412	DNA/En-Spm	-	AT3TE59000	Chr3	14387194	14387379	10	0.504425	0.0654206	0.474227	11.3	10.7	9.7	0.000138593	AT3TE59000	NA	NA
Chr2	2228622	2229016	RC/Helitron	-	AT2TE10310	Chr2	2228836	2229002	12	0.478261	0.121951	0.516854	7.66667	6.83333	7.41667	0.000138815	AT2TE10310	NA	NA
Chr2	2228757	2229756	upstream	+	AT2G05830.1	Chr2	2228836	2229002	12	0.478261	0.121951	0.516854	7.66667	6.83333	7.41667	0.000138815	AT2G05830	protein_coding_gene	NagB/RpiA/CoA transferase-like superfamily protein
Chr2	2228829	2229828	upstream	+	AT2G05830.3	Chr2	2228836	2229002	12	0.478261	0.121951	0.516854	7.66667	6.83333	7.41667	0.000138815	AT2G05830	protein_coding_gene	NagB/RpiA/CoA transferase-like superfamily protein
[truncated: 5,157 more rows]

## Sheet: TE
Chromosone	Start	End	Feature	Genes	DMR_start	DMR_end	CpGs_number	Methylation_level_Col-0	Methylation_level_kyp	Methylation_level_AL2	Genomic Features	al2 vs col-0	kyp vs col-0
Chr2	1668882	1668989	RathE2_cons	AT2TE07730	1668809	1668961	9	0.028169	0.0138889	0.384615	NA	13.6538	0.493056
Chr1	28515061	28516117	RC/Helitron	AT1TE93275	28515495	28515637	5	0.0526316	0.0169492	0.633333	NA	12.0333	0.322034
Chr1	28515061	28516117	RC/Helitron	AT1TE93275	28516047	28516133	8	0.04	1e-07	0.358209	NA	8.95522	2.5e-06
Chr3	12800050	12800157	RC/Helitron	AT3TE52620	12799997	12800164	7	0.0416667	1e-07	0.307692	NA	7.38462	2.4e-06
Chr3	12800158	12806216	RC/Helitron	AT3TE52625	12799997	12800164	7	0.0416667	1e-07	0.307692	NA	7.38462	2.4e-06
Chr5	4736712	4738308	RC/Helitron	AT5TE17145	4737972	4738058	7	0.0428571	0.0178571	0.310345	NA	7.24138	0.416667
Chr1	12270219	12270779	DNA/HAT	AT1TE39855	12270222	12270361	5	0.111111	0.0454545	0.592593	NA	5.33333	0.409091
Chr1	213761	214158	DNA/MuDR	AT1TE00680	213633	213815	9	0.133333	0.0588235	0.646154	NA	4.84615	0.441176
Chr2	10137724	10139483	RC/Helitron	AT2TE43370	10139120	10139294	5	0.122449	1e-07	0.589744	NA	4.81624	8.16667e-07
Chr3	10577157	10581823	LTR/Copia	AT3TE44000	10578718	10578821	6	0.0212766	1e-07	0.1	NA	4.7	4.7e-06
Chr3	13051052	13051427	RC/Helitron	AT3TE53455	13051391	13051419	6	0.121951	0.0588235	0.553191	NA	4.53617	0.482353
Chr1	11241774	11242081	DNA/MuDR	AT1TE36350	11241992	11242231	12	0.102273	0.0212766	0.406593	NA	3.97558	0.208038
Chr1	8870367	8871512	RC/Helitron	AT1TE28635	8870852	8871097	13	0.0442478	0.0102041	0.166667	NA	3.76667	0.230612
Chr5	17419052	17419842	RC/Helitron	AT5TE62920	17419473	17419515	6	0.102564	0.0217391	0.375	NA	3.65625	0.211957
Chr5	13728011	13731188	RC/Helitron	AT5TE48895	13729579	13729749	6	0.12069	0.0425532	0.386364	NA	3.2013	0.352584
Chr3	15491889	15492287	DNA/En-Spm	AT3TE62780	15492006	15492076	5	0.0983607	0.0277778	0.3125	NA	3.17708	0.282407
Chr2	1176996	1177849	LTR/Copia	AT2TE05315	1177181	1177224	9	0.0384615	1e-07	0.117647	NA	3.05882	2.6e-06
Chr2	1304858	1305625	RC/Helitron	AT2TE05945	1304901	1305052	5	0.211538	0.0425532	0.636364	NA	3.00826	0.201161
Chr2	7111071	7111104	DNA/MuDR	AT2TE28940	7111076	7111209	6	0.170213	0.0625	0.473684	NA	2.78289	0.367187
Chr2	7111105	7111245	DNA/MuDR	AT2TE28945	7111076	7111209	6	0.170213	0.0625	0.473684	NA	2.78289	0.367187
Chr1	6119631	6120134	RC/Helitron	AT1TE19785	6119403	6119683	11	0.107527	0.0384615	0.298701	NA	2.77792	0.357692
Chr5	9169321	9169526	RC/Helitron	AT5TE33170	9169410	9169582	9	0.103448	0.0327869	0.280702	NA	2.71345	0.31694
Chr5	9169527	9169896	RC/Helitron	AT5TE33175	9169410	9169582	9	0.103448	0.0327869	0.280702	NA	2.71345	0.31694
Chr5	15967750	15968423	RC/Helitron	AT5TE57645	15967713	15967819	8	0.147059	0.0714286	0.394737	NA	2.68421	0.485714
Chr3	14623814	14641936	DNA/MuDR	AT3TE59865	14641326	14641505	6	0.137255	0.031746	0.367647	NA	2.67857	0.231293
Chr3	9055107	9055333	DNA/HAT	AT3TE37840	9055132	9055309	11	0.233766	0.0757576	0.589041	NA	2.51979	0.324074
Chr5	11065207	11065342	DNA/MuDR	AT5TE40145	11065332	11065345	6	0.185185	0.0384615	0.463415	NA	2.50244	0.207692
Chr5	11065343	11066528	LTR/Gypsy	AT5TE40150	11065332	11065345	6	0.185185	0.0384615	0.463415	NA	2.50244	0.207692
Chr4	2181738	2183708	RC/Helitron	AT4TE10285	2182447	2182525	6	0.140351	0.04	0.346939	NA	2.47194	0.285
Chr2	1075061	1075556	RC/Helitron	AT2TE04815	1075491	1075602	9	0.102941	0.0185185	0.253521	NA	2.46278	0.179894
Chr2	1075557	1076404	RC/Helitron	AT2TE04820	1075491	1075602	9	0.102941	0.0185185	0.253521	NA	2.46278	0.179894
Chr4	6489858	6490529	DNA/HAT	AT4TE27705	6490280	6490421	8	0.173077	0.0612245	0.421875	NA	2.4375	0.353741
Chr5	18216383	18216893	RC/Helitron	AT5TE65580	18216531	18216725	8	0.121622	1e-07	0.295082	NA	2.42623	8.22222e-07
Chr4	5013680	5016266	LTR/Gypsy	AT4TE20945	5014373	5014486	6	0.173913	0.0277778	0.416667	NA	2.39583	0.159722
Chr5	18216894	18218648	RC/Helitron	AT5TE65585	18216940	18216999	7	0.2	0.0294118	0.47541	NA	2.37705	0.147059
Chr4	3299695	3301249	RC/Helitron	AT4TE15095	3300979	3301227	9	0.148936	0.0617284	0.351064	NA	2.35714	0.414462
Chr2	4656356	4658310	DNA/MuDR	AT2TE19355	4658147	4658315	6	0.283333	0.0677966	0.651515	NA	2.29947	0.239282
Chr5	8290086	8290239	RC/Helitron	AT5TE29975	8290201	8290311	6	0.189655	0.0425532	0.431373	NA	2.27451	0.224371
Chr4	4218180	4218837	DNA/En-Spm	AT4TE18190	4218449	4218603	7	0.172414	0.0238095	0.385714	NA	2.23714	0.138095
Chr1	16274653	16275218	DNA/MuDR	AT1TE53600	16274641	16274840	7	0.0769231	1e-07	0.170732	NA	2.21951	1.3e-06
Chr2	4489280	4490649	LTR/Gypsy	AT2TE18825	4490504	4490631	7	0.212121	0.0625	0.469388	NA	2.21283	0.294643
Chr4	6102120	6102665	DNA/HAT	AT4TE25740	6102649	6102909	11	0.0963855	0.0131579	0.210526	NA	2.18421	0.136513
Chr4	6102666	6103113	RC/Helitron	AT4TE25745	6102649	6102909	11	0.0963855	0.0131579	0.210526	NA	2.18421	0.136513
Chr3	13510316	13512923	DNA/MuDR	AT3TE55005	13511839	13511971	6	0.268293	0.1	0.585366	NA	2.18182	0.372727
Chr2	10223014	10223244	RC/Helitron	AT2TE43725	10223031	10223273	8	0.180723	1e-07	0.38806	NA	2.14726	5.53333e-07
Chr5	7114564	7114866	DNA/MuDR	AT5TE25720	7114621	7114784	7	0.242424	1e-07	0.518519	NA	2.13889	4.125e-07
Chr3	14478924	14482783	RC/Helitron	AT3TE59360	14480015	14480163	9	0.179104	0.0892857	0.373134	NA	2.08333	0.498512
Chr3	14480010	14480810	RC/Helitron	AT3TE59365	14480015	14480163	9	0.179104	0.0892857	0.373134	NA	2.08333	0.498512
Chr5	10359284	10359343	LTR/Copia	AT5TE37810	10359263	10359408	8	0.211268	0.0535714	0.4375	NA	2.07083	0.253571
Chr5	10359344	10364261	LTR/Copia	AT5TE37815	10359263	10359408	8	0.211268	0.0535714	0.4375	NA	2.07083	0.253571
Chr2	2019322	2019493	RC/Helitron	AT2TE09260	2019463	2019752	13	0.266667	0.0617284	0.552083	NA	2.07031	0.231481
Chr2	2019688	2019783	RC/Helitron	AT2TE09265	2019463	2019752	13	0.266667	0.0617284	0.552083	NA	2.07031	0.231481
Chr2	3546837	3547822	DNA/HAT	AT2TE15475	3547223	3547686	21	0.079646	0.01	0.164384	NA	2.06393	0.125556
Chr1	17565829	17566110	DNA/MuDR	AT1TE58310	17565964	17566258	9	0.20339	0.0649351	0.407407	NA	2.00309	0.319264
Chr2	2325529	2327251	RC/Helitron	AT2TE10735	2326691	2326811	6	1e-07	0.0169492	0.348485	NA	3.48485e+06	169492
Chr2	2325751	2326878	RC/Helitron	AT2TE10740	2326691	2326811	6	1e-07	0.0169492	0.348485	NA	3.48485e+06	169492
Chr5	8812197	8827333	DNA/MuDR	AT5TE31885	8813442	8813582	5	1e-07	0.0212766	0.15	NA	1500000	212766
Chr5	8813449	8813487	RC/Helitron	AT5TE31890	8813442	8813582	5	1e-07	0.0212766	0.15	NA	1500000	212766
Chr5	8813500	8814158	RC/Helitron	AT5TE31895	8813442	8813582	5	1e-07	0.0212766	0.15	NA	1500000	212766
Chr3	11301118	11301486	DNA	AT3TE47100	11301283	11301378	7	1e-07	0.0344828	0.145833	NA	1.45833e+06	344828
Chr1	28515034	28515060	DNA/HAT	AT1TE93270	28515050	28515324	19	0.00564972	0.0247934	0.289655	NA	51.269	4.38843
Chr1	28515061	28516117	RC/Helitron	AT1TE93275	28515050	28515324	19	0.00564972	0.0247934	0.289655	NA	51.269	4.38843
Chr1	22512714	22513515	RC/Helitron	AT1TE74260	22512961	22513110	8	0.0117647	0.0506329	0.47561	NA	40.4268	4.3038
Chr1	21672424	21672493	DNA/En-Spm	AT1TE71505	21672411	21672525	6	0.0181818	0.05	0.573529	NA	31.5441	2.75
Chr4	14750235	14750899	DNA/HAT	AT4TE69940	14750676	14750815	10	0.0877193	0.207547	0.446429	NA	5.08929	2.36604
Chr2	11562459	11563484	RC/Helitron	AT2TE50160	11562899	11563068	6	1e-07	1e-07	0.217391	NA	2.17391e+06	1
Chr2	5937002	5937134	DNA/Pogo	AT2TE24190	5936928	5937057	6	1e-07	1e-07	0.166667	NA	1.66667e+06	1
Chr1	11734829	11735184	RC/Helitron	AT1TE38030	11734834	11734991	6	1e-07	1e-07	0.163265	NA	1.63265e+06	1
Chr2	1002168	1002783	RC/Helitron	AT2TE04485	1002044	1002217	6	1e-07	1e-07	0.125	NA	1250000	1
Chr1	13699518	13699677	RC/Helitron	AT1TE44850	13699283	13699618	15	0.0230769	0.0172414	0.470588	NA	20.3922	0.747126
Chr2	18938589	18939241	RC/Helitron	AT2TE86120	18938730	18938864	11	0.0190476	0.0215054	0.322581	NA	16.9355	1.12903
Chr2	11043581	11044726	RC/Helitron	AT2TE47610	11043663	11043873	9	0.0243902	0.0128205	0.298851	NA	12.2529	0.525641
Chr1	20671738	20671933	DNA/HAT	AT1TE68270	20671782	20672115	17	0.0396825	0.0550459	0.325	NA	8.19	1.38716
Chr4	10605713	10606424	RC/Helitron	AT4TE48500	10606001	10606137	8	0.0555556	0.0434783	0.266667	NA	4.8	0.782609
Chr2	2378390	2382179	LTR/Gypsy	AT2TE10955	2381584	2381711	5	0.178571	0.102564	0.72	NA	4.032	0.574359
Chr3	19701001	19701071	RathE1_cons	AT3TE80000	19701021	19701136	7	0.2	0.210526	0.724138	NA	3.62069	1.05263
Chr3	1675478	1675608	DNA/Pogo	AT3TE07040	1675372	1675575	9	0.132075	0.0833333	0.396825	NA	3.00454	0.630952
Chr2	11844653	11845027	DNA/Pogo	AT2TE51520	11844912	11845028	6	0.0727273	0.0384615	0.208333	NA	2.86458	0.528846
Chr2	6550566	6554397	LTR/Gypsy	AT2TE26785	6553758	6553948	6	0.263158	0.275	0.692308	NA	2.63077	1.045
Chr3	13001662	13016783	RC/Helitron	AT3TE53245	13013635	13013797	6	0.209302	0.105263	0.534884	NA	2.55556	0.502924
Chr3	15147242	15154025	LTR/Gypsy	AT3TE61640	15148210	15148389	5	0.407407	0.52	0.911765	NA	2.23797	1.27636
Chr3	13240355	13252196	LTR/Gypsy	AT3TE54180	13241586	13241719	7	0.212121	0.173077	0.472973	NA	2.22973	0.815934
Chr2	2559557	2560418	DNA/MuDR	AT2TE11525	2560373	2560513	9	0.164179	0.097561	0.365079	NA	2.22367	0.594235
Chr2	5876620	5882828	LTR/Gypsy	AT2TE23940	5876470	5876642	10	0.183333	0.0972222	0.38961	NA	2.12515	0.530303
Chr3	15397262	15397552	RC/Helitron	AT3TE62515	15397486	15397534	9	0.33871	0.36	0.694444	NA	2.05026	1.06286
Chr3	14860994	14865363	LTR/Copia	AT3TE60635	14862977	14863131	9	0.446429	0.480769	0.907692	NA	2.03323	1.07692
Chr5	15718226	15722358	LINE/L1	AT5TE56780	15722016	15722453	24	0.330275	0.0205479	0.163842	NA	0.496077	0.0622146
Chr2	16022138	16023401	DNA/MuDR	AT2TE71730	16022377	16022523	11	0.333333	0.0138889	0.164384	NA	0.493151	0.0416667
Chr4	4209026	4214177	LTR/Gypsy	AT4TE18165	4212373	4212506	6	0.525	0.179487	0.257143	NA	0.489796	0.34188
Chr1	15768471	15768495	DNA/En-Spm	AT1TE51955	15768483	15768599	6	0.529412	0.111111	0.255814	NA	0.483204	0.209877
Chr1	15768496	15770735	DNA/En-Spm	AT1TE51960	15768483	15768599	6	0.529412	0.111111	0.255814	NA	0.483204	0.209877
Chr2	5777840	5778221	DNA/MuDR	AT2TE23495	5778165	5778349	7	0.25	0.04	0.117647	NA	0.470588	0.16
Chr4	4133383	4142039	LTR/Gypsy	AT4TE17925	4139541	4139666	5	0.514286	0.025641	0.238095	NA	0.462963	0.0498575
Chr3	15896902	15898388	RC/Helitron	AT3TE64345	15898349	15898608	8	0.197674	0.0135135	0.0909091	NA	0.459893	0.0683625
Chr3	15898389	15898409	DNA/MuDR	AT3TE64350	15898349	15898608	8	0.197674	0.0135135	0.0909091	NA	0.459893	0.0683625
Chr3	15898579	15900361	LINE/L1	AT3TE64355	15898349	15898608	8	0.197674	0.0135135	0.0909091	NA	0.459893	0.0683625
Chr3	15422160	15430584	DNA/MuDR	AT3TE62595	15426289	15426325	8	0.595745	0.2	0.268293	NA	0.450348	0.335714
Chr3	13044776	13046685	RC/Helitron	AT3TE53430	13044734	13044874	8	0.193878	0.0322581	0.0857143	NA	0.442105	0.166384
Chr1	21080631	21081126	DNA/MuDR	AT1TE69615	21080950	21080980	8	0.202899	0.0625	0.0833333	NA	0.410714	0.308036
Chr4	7519971	7520913	LINE/L1	AT4TE32815	7520653	7520852	6	0.388889	0.027027	0.148936	NA	0.382979	0.0694981
Chr4	2803914	2804022	RC/Helitron	AT4TE13155	2803854	2804212	16	0.369863	0.0265487	0.121212	NA	0.327722	0.0717797
Chr2	4507048	4507591	RC/Helitron	AT2TE18870	4507159	4507399	9	0.364865	0.0819672	0.114754	NA	0.314511	0.224651
Chr3	13044776	13046685	RC/Helitron	AT3TE53430	13045012	13045209	5	0.26087	1e-07	0.0606061	NA	0.232323	3.83333e-07
Chr2	5607739	5609301	RC/Helitron	AT2TE22660	5608565	5608785	11	0.37931	0.121622	0.0625	NA	0.164773	0.320639
Chr5	21695862	21696467	RC/Helitron	AT5TE78155	21696278	21696338	5	0.268293	1e-07	0.0425532	NA	0.158607	3.72727e-07
Chr4	2292775	2293505	DNA/Pogo	AT4TE10630	2293045	2293085	8	0.261364	0.025974	0.0307692	NA	0.117726	0.0993789
Chr3	17914130	17914575	LTR/Copia	AT3TE72570	17914505	17914578	8	0.181818	0.0185185	0.0192308	NA	0.105769	0.101852
Chr2	9656263	9656797	DNA/MuDR	AT2TE41185	9656777	9656870	10	0.361111	0.12069	0.0338983	NA	0.0938722	0.334218
Chr5	13361943	13361965	RC/Helitron	AT5TE47330	13361740	13362010	7	0.358209	0.02	0.0298507	NA	0.0833333	0.0558333
Chr5	13361966	13362096	RC/Helitron	AT5TE47335	13361740	13362010	7	0.358209	0.02	0.0298507	NA	0.0833333	0.0558333
Chr1	17819158	17819843	RC/Helitron	AT1TE59150	17819766	17820040	11	0.142857	0.0113636	0.0116279	NA	0.0813953	0.0795455
Chr1	17819844	17821265	DNA/MuDR	AT1TE59155	17819766	17820040	11	0.142857	0.0113636	0.0116279	NA	0.0813953	0.0795455
Chr2	10198689	10199557	RC/Helitron	AT2TE43615	10199103	10199282	7	0.197531	0.0645161	0.0140845	NA	0.0713028	0.326613
Chr5	2374075	2377445	LINE/L1	AT5TE08630	2374151	2374323	7	0.21875	0.05	0.0133333	NA	0.0609524	0.228571
Chr5	9720851	9721506	SINE	AT5TE35285	9721163	9721288	7	0.47619	0.0555556	0.0227273	NA	0.0477273	0.116667
Chr3	15776055	15776912	RC/Helitron	AT3TE63780	15776805	15776956	7	0.342857	0.037037	0.016129	NA	0.047043	0.108025
Chr3	15776913	15776967	DNA/MuDR	AT3TE63785	15776805	15776956	7	0.342857	0.037037	0.016129	NA	0.047043	0.108025
Chr4	5706078	5708517	RC/Helitron	AT4TE23875	5707178	5707312	6	0.1	0.0243902	1e-07	NA	1e-06	0.243902
Chr5	9279624	9280495	RC/Helitron	AT5TE33565	9279673	9279788	5	0.142857	0.0188679	1e-07	NA	7e-07	0.132075
Chr5	5427617	5427778	RC/Helitron	AT5TE19640	5427599	5427758	6	0.163265	1e-07	1e-07	NA	6.125e-07	6.125e-07
Chr3	14470812	14472073	DNA/MuDR	AT3TE59315	14470808	14471016	8	0.206897	0.0135135	1e-07	NA	4.83333e-07	0.0653153
Chr1	13901100	13901960	LTR/Copia	AT1TE45610	13901648	13901721	5	0.289855	0.09375	0.571429	NA	1.97143	0.323438
Chr2	2030995	2032039	DNA/MuDR	AT2TE09325	2031018	2031131	11	0.220588	0.0441176	0.434783	NA	1.97101	0.2
Chr5	7305858	7306562	RC/Helitron	AT5TE26405	7306074	7306161	6	0.241379	0.0416667	0.475	NA	1.96786	0.172619
Chr3	14468997	14470632	DNA/En-Spm	AT3TE59300	14469466	14469629	7	0.22449	0.047619	0.44	NA	1.96	0.212121
Chr4	4609216	4610744	LTR/Gypsy	AT4TE19380	4610735	4610858	5	0.309091	0.0487805	0.605263	NA	1.9582	0.157819
Chr4	4610745	4610769	LTR/Gypsy	AT4TE19385	4610735	4610858	5	0.309091	0.0487805	0.605263	NA	1.9582	0.157819
Chr5	18858763	18859247	LTR/Gypsy	AT5TE67900	18859126	18859307	13	0.106383	1e-07	0.206522	NA	1.9413	9.4e-07
Chr2	5517608	5520080	LINE/L1	AT2TE22315	5517525	5517682	6	0.157895	1e-07	0.30303	NA	1.91919	6.33333e-07
Chr5	11206832	11210856	LTR/Gypsy	AT5TE40560	11206723	11206868	12	0.323529	0.147727	0.619565	NA	1.91502	0.456612
Chr4	7721074	7721175	DNA/HAT	AT4TE33830	7721040	7721273	12	0.226087	0.0705882	0.431579	NA	1.90891	0.312217
Chr2	8872129	8883512	RC/Helitron	AT2TE37325	8881873	8881936	9	0.216867	0.0379747	0.413462	NA	1.90652	0.175105
Chr5	13591522	13592136	RC/Helitron	AT5TE48295	13592027	13592416	17	0.204225	0.0875912	0.38843	NA	1.90197	0.428895
Chr1	15772984	15790135	RC/Helitron	AT1TE51985	15779590	15779869	11	0.333333	0.0833333	0.631579	NA	1.89474	0.25
Chr1	15857270	15872648	DNA/MuDR	AT1TE52200	15866504	15866678	8	0.304878	0.0422535	0.575342	NA	1.88712	0.138592
Chr4	4850224	4851353	DNA/MuDR	AT4TE20185	4850134	4850349	13	0.21875	0.0638298	0.412281	NA	1.88471	0.291793
Chr1	19415245	19415391	RathE3_cons	AT1TE64310	19415276	19415383	8	0.253521	0.0350877	0.477612	NA	1.88391	0.138402
Chr4	3328134	3330396	DNA/En-Spm	AT4TE15195	3329330	3329495	8	0.309091	0.0666667	0.58209	NA	1.88323	0.215686
Chr2	15845107	15845329	RathE3_cons	AT2TE70870	15845093	15845304	11	0.11828	0.0333333	0.222222	NA	1.87879	0.281818
Chr4	2426929	2427254	DNA/MuDR	AT4TE11315	2427074	2427205	8	0.0645161	0.0121951	0.12	NA	1.86	0.189024
Chr3	15489736	15491475	LINE/L1	AT3TE62775	15490244	15490698	17	0.330189	0.075	0.612903	NA	1.85622	0.227143
Chr1	10357356	10363357	LINE/L1	AT1TE33490	10363165	10363343	8	0.338983	0.0597015	0.629032	NA	1.85565	0.176119
Chr4	4507977	4511984	LTR/Gypsy	AT4TE18995	4508146	4508321	7	0.264706	0.0714286	0.490566	NA	1.85325	0.269841
Chr5	13494719	13498489	DNA/MuDR	AT5TE47875	13498011	13498149	7	0.164179	1e-07	0.303571	NA	1.84903	6.09091e-07
Chr5	11099167	11099204	LTR/Gypsy	AT5TE40250	11099194	11099354	7	0.375	0.170732	0.690476	NA	1.84127	0.455285
Chr5	11099205	11100321	LTR/Gypsy	AT5TE40255	11099194	11099354	7	0.375	0.170732	0.690476	NA	1.84127	0.455285
Chr2	4525971	4535959	DNA/MuDR	AT2TE18920	4530601	4530765	7	0.293103	0.0408163	0.538462	NA	1.8371	0.139256
Chr1	14118613	14118974	DNA/En-Spm	AT1TE46370	14118718	14118805	5	0.375	0.09375	0.688889	NA	1.83704	0.25
Chr1	16038907	16045333	DNA/Harbinger	AT1TE52860	16039427	16039605	10	0.289855	0.0895522	0.531646	NA	1.83418	0.308955
Chr4	4074936	4077189	RC/Helitron	AT4TE17655	4075471	4075620	5	0.254902	0.113636	0.465116	NA	1.82469	0.445804
Chr3	14597942	14599168	DNA/En-Spm	AT3TE59765	14599087	14599221	5	0.375	0.142857	0.682927	NA	1.82114	0.380952
Chr1	3573162	3573681	RC/Helitron	AT1TE11630	3573087	3573335	11	0.357143	0.0135135	0.648649	NA	1.81622	0.0378378
Chr5	24136790	24136885	DNA	AT5TE86830	24136792	24136946	10	0.220779	0.0634921	0.4	NA	1.81176	0.287582
Chr2	7224083	7229123	LTR/Copia	AT2TE29450	7226783	7226919	8	0.428571	0.0909091	0.776119	NA	1.81095	0.212121
Chr3	14971685	14975168	DNA/MuDR	AT3TE61035	14975145	14975240	6	0.219512	1e-07	0.395349	NA	1.80103	4.55556e-07
Chr3	14975169	14975269	DNA/MuDR	AT3TE61040	14975145	14975240	6	0.219512	1e-07	0.395349	NA	1.80103	4.55556e-07
Chr5	9949204	9954435	LTR/Copia	AT5TE36230	9951028	9951170	5	0.518519	0.121212	0.933333	NA	1.8	0.233766
Chr4	2122010	2122471	DNA/HAT	AT4TE10080	2122132	2122530	29	0.140187	0.0492611	0.251366	NA	1.79308	0.351396
Chr3	14651558	14652015	RC/Helitron	AT3TE59950	14651841	14651987	10	0.258824	0.057971	0.461538	NA	1.78322	0.223979
Chr5	12274053	12274142	DNA/MuDR	AT5TE43585	12274070	12274215	6	0.25	0.0576923	0.444444	NA	1.77778	0.230769
Chr5	12274143	12274514	DNA/MuDR	AT5TE43590	12274070	12274215	6	0.25	0.0576923	0.444444	NA	1.77778	0.230769
Chr2	4668851	4675675	RC/Helitron	AT2TE19400	4669488	4669645	6	0.272727	0.0888889	0.482759	NA	1.77011	0.325926
Chr2	4669613	4670259	RC/Helitron	AT2TE19405	4669488	4669645	6	0.272727	0.0888889	0.482759	NA	1.77011	0.325926
Chr3	13453829	13465569	DNA/MuDR	AT3TE54815	13462564	13462808	13	0.22549	0.0769231	0.397727	NA	1.76383	0.341137
Chr1	13525013	13527624	RC/Helitron	AT1TE44265	13527401	13527540	9	0.210084	0.0793651	0.369863	NA	1.76055	0.377778
Chr1	20016266	20016859	LINE/L1	AT1TE66160	20016088	20016340	11	0.107143	0.00990099	0.1875	NA	1.75	0.0924092
Chr5	19751608	19752199	RC/Helitron	AT5TE71070	19751818	19751914	8	0.214286	0.0625	0.375	NA	1.75	0.291667
Chr3	16669865	16672297	LTR/Gypsy	AT3TE67540	16670678	16670843	5	0.424242	1e-07	0.740741	NA	1.74603	2.35714e-07
Chr2	6126675	6127147	LTR/Gypsy	AT2TE24910	6127137	6127277	6	0.386364	0.0384615	0.674419	NA	1.74555	0.0995475
Chr2	6127148	6127655	LTR/Gypsy	AT2TE24915	6127137	6127277	6	0.386364	0.0384615	0.674419	NA	1.74555	0.0995475
Chr4	7089368	7089905	LTR/Copia	AT4TE30760	7089873	7090130	13	0.441441	0.0121951	0.770115	NA	1.74455	0.0276257
Chr2	2993917	2995730	RC/Helitron	AT2TE13055	2994792	2995077	12	0.227723	0.0470588	0.39604	NA	1.73913	0.20665
Chr4	12862325	12862569	DNA/MuDR	AT4TE60120	12862539	12862677	8	0.278481	0.0188679	0.479167	NA	1.72064	0.067753
Chr5	17090875	17095158	LTR/Copia	AT5TE61735	17094344	17094456	7	0.416667	0.193548	0.714286	NA	1.71429	0.464516
Chr1	16059164	16061321	LTR/Copia	AT1TE52895	16059572	16059667	7	0.309524	0.108696	0.53012	NA	1.7127	0.351171
Chr5	9061672	9062293	LINE/L1	AT5TE32785	9061753	9061899	6	0.307692	1e-07	0.526316	NA	1.71053	3.25e-07
Chr4	16782719	16783572	RC/Helitron	AT4TE80710	16783047	16783386	19	0.288136	0.016129	0.48951	NA	1.69889	0.0559772
Chr4	2484192	2484570	DNA/HAT	AT4TE11600	2484301	2484565	10	0.191011	1e-07	0.324324	NA	1.69793	5.23529e-07
Chr2	2471484	2472655	DNA/MuDR	AT2TE11260	2471600	2471905	14	0.330275	0.102273	0.55914	NA	1.69295	0.309659
Chr2	5631378	5636318	LINE/L1	AT2TE22740	5634647	5634752	8	0.370968	0.0754717	0.625	NA	1.68478	0.203445
Chr4	6183355	6184090	RC/Helitron	AT4TE26180	6183737	6183884	7	0.194805	1e-07	0.328125	NA	1.68437	5.13333e-07
Chr4	3472402	3481430	DNA/En-Spm	AT4TE15685	3478627	3478730	8	0.279412	0.0136986	0.470588	NA	1.68421	0.0490267
Chr2	3120315	3121016	LTR/Gypsy	AT2TE13510	3120926	3121079	6	0.347826	0.06	0.584906	NA	1.6816	0.1725
Chr2	3121017	3121460	LTR/Gypsy	AT2TE13515	3120926	3121079	6	0.347826	0.06	0.584906	NA	1.6816	0.1725
Chr2	7232310	7237512	LINE/L1	AT2TE29460	7232922	7233054	7	0.333333	0.0526316	0.56	NA	1.68	0.157895
Chr5	10954719	10954836	DNA/MuDR	AT5TE39840	10954827	10954896	9	0.285714	0.140845	0.479452	NA	1.67808	0.492958
Chr5	10954837	10956805	DNA/MuDR	AT5TE39845	10954827	10954896	9	0.285714	0.140845	0.479452	NA	1.67808	0.492958
Chr1	16007082	16008872	DNA/MuDR	AT1TE52765	16007832	16008014	7	0.377358	0.12766	0.627119	NA	1.66186	0.338298
Chr1	28581356	28582296	RC/Helitron	AT1TE93510	28582000	28582103	7	0.381579	0.0895522	0.632353	NA	1.6572	0.234689
Chr2	5327069	5329571	LTR/Gypsy	AT2TE21680	5328618	5328917	13	0.409524	0.180328	0.678571	NA	1.65698	0.440335
Chr1	16827473	16828788	RC/Helitron	AT1TE55675	16828237	16828260	6	0.245902	0.015625	0.407407	NA	1.65679	0.0635417
Chr5	12437666	12439270	DNA/HAT	AT5TE44095	12439046	12439167	12	0.317829	0.034188	0.525974	NA	1.65489	0.107567
Chr2	2761416	2762215	RC/Helitron	AT2TE12205	2761399	2761560	9	0.149425	0.0172414	0.246575	NA	1.65016	0.115385
Chr5	17671230	17671290	RC/Helitron	AT5TE63835	17671137	17671479	13	0.385321	0.0588235	0.634783	NA	1.64741	0.152661
Chr5	17671291	17671661	DNA/MuDR	AT5TE63840	17671137	17671479	13	0.385321	0.0588235	0.634783	NA	1.64741	0.152661
Chr3	3743368	3743402	DNA	AT3TE15760	3743374	3743576	9	0.241758	0.05	0.397727	NA	1.64514	0.206818
Chr3	3743403	3743881	RC/Helitron	AT3TE15765	3743374	3743576	9	0.241758	0.05	0.397727	NA	1.64514	0.206818
Chr2	3234485	3237359	RC/Helitron	AT2TE13970	3234954	3235035	6	0.380952	0.0526316	0.625	NA	1.64062	0.138158
Chr5	10574236	10578676	DNA/MuDR	AT5TE38615	10575747	10576034	13	0.32	0.105263	0.524752	NA	1.63985	0.328947
Chr3	10635156	10638607	DNA/HAT	AT3TE44210	10636756	10637146	14	0.318182	0.0227273	0.520833	NA	1.6369	0.0714286
Chr4	5110651	5116411	RC/Helitron	AT4TE21220	5112977	5113275	16	0.185484	0.0662252	0.303448	NA	1.63598	0.35704
Chr4	5112771	5114118	DNA/MuDR	AT4TE21240	5112977	5113275	16	0.185484	0.0662252	0.303448	NA	1.63598	0.35704
Chr1	21719459	21719615	RC/Helitron	AT1TE71670	21719584	21719879	12	0.234568	0.0428571	0.383562	NA	1.63518	0.182707
Chr3	11800779	11801356	LINE?	AT3TE49110	11800764	11800930	7	0.266667	0.047619	0.435897	NA	1.63462	0.178571
Chr1	11064455	11067138	LINE/L1	AT1TE35720	11066932	11067072	8	0.294118	1e-07	0.479167	NA	1.62917	3.4e-07
Chr2	1485440	1490712	LINE/L1	AT2TE06885	1486288	1486484	5	0.428571	0.0645161	0.697674	NA	1.62791	0.150538
Chr4	10247884	10248131	DNA/HAT	AT4TE46700	10248045	10248302	12	0.300885	0.101124	0.489583	NA	1.62714	0.336087
Chr1	15794826	15795674	DNA/En-Spm	AT1TE52015	15794903	15795037	6	0.25641	0.037037	0.416667	NA	1.625	0.144444
Chr2	7232310	7237512	LINE/L1	AT2TE29460	7233632	7233735	5	0.470588	0.0344828	0.764706	NA	1.625	0.0732759
Chr5	17107138	17107364	RC/Helitron	AT5TE61790	17107219	17107557	10	0.241379	1e-07	0.391892	NA	1.62355	4.14286e-07
Chr5	17107378	17107707	LINE/L1	AT5TE61795	17107219	17107557	10	0.241379	1e-07	0.391892	NA	1.62355	4.14286e-07
Chr5	17090875	17095158	LTR/Copia	AT5TE61735	17092394	17092671	13	0.476636	0.2	0.772277	NA	1.62027	0.419608
Chr5	13974960	13975214	RC/Helitron	AT5TE49790	13975050	13975152	8	0.37037	0.140351	0.6	NA	1.62	0.378947
Chr2	3187501	3187849	SINE	AT2TE13760	3187404	3187677	11	0.28125	0.0192308	0.455446	NA	1.61936	0.0683761
Chr4	3294351	3299626	LINE/L1	AT4TE15080	3296500	3296587	5	0.351351	0.0588235	0.567568	NA	1.61538	0.167421
Chr3	14272907	14285451	RC/Helitron	AT3TE58655	14273891	14274252	15	0.360902	0.0480769	0.582781	NA	1.61479	0.133213
Chr5	1501773	1502464	RC/Helitron	AT5TE05440	1501714	1501801	6	0.283333	0.0869565	0.456522	NA	1.61125	0.306905
Chr2	1154663	1155912	RC/Helitron	AT2TE05230	1155470	1155587	6	0.203125	1e-07	0.327273	NA	1.61119	4.92308e-07
Chr5	10406706	10409925	LTR/Copia	AT5TE37985	10406803	10407091	15	0.368421	0.135417	0.59292	NA	1.60936	0.36756
Chr3	15030848	15048139	LTR/Gypsy	AT3TE61290	15039794	15039932	7	0.242424	0.0983607	0.389831	NA	1.60805	0.405738
Chr3	15037638	15042229	LTR/Gypsy	AT3TE61295	15039794	15039932	7	0.242424	0.0983607	0.389831	NA	1.60805	0.405738
Chr3	13387801	13390902	DNA/MuDR	AT3TE54605	13390220	13390368	5	0.442308	0.075	0.709091	NA	1.60316	0.169565
Chr3	14615137	14615814	RC/Helitron	AT3TE59850	14615207	14615336	10	0.290698	0.0752688	0.465517	NA	1.60138	0.258925
Chr5	12689462	12694796	RC/Helitron	AT5TE44945	12691263	12691535	14	0.342342	0.125	0.548077	NA	1.60096	0.365132
Chr2	4061045	4065457	LTR/Copia	AT2TE17165	4061027	4061184	15	0.165289	0.0566038	0.264463	NA	1.6	0.342453
Chr1	15151061	15158194	DNA/En-Spm	AT1TE49740	15155088	15155277	9	0.337349	0.163265	0.539474	NA	1.59915	0.483965
Chr5	12933882	12935397	LTR/Gypsy	AT5TE46055	12934846	12934984	6	0.363636	0.0727273	0.581395	NA	1.59884	0.2
Chr5	10596914	10597151	DNA/MuDR	AT5TE38670	10596859	10597107	13	0.262626	0.107143	0.419643	NA	1.59787	0.407967
Chr3	14623814	14641936	DNA/MuDR	AT3TE59865	14639959	14640078	7	0.375	0.0727273	0.596774	NA	1.5914	0.193939
Chr5	13616997	13619949	RC/Helitron	AT5TE48410	13617146	13617310	9	0.357143	0.142857	0.567901	NA	1.59012	0.4
Chr4	2085985	2087670	RC/Helitron	AT4TE09905	2086014	2086142	8	0.323077	0.0588235	0.513514	NA	1.58945	0.182073
Chr2	1954736	1955743	DNA/MuDR	AT2TE09010	1955196	1955348	12	0.205479	0.0138889	0.324675	NA	1.58009	0.0675926
Chr3	3664652	3665708	RC/Helitron	AT3TE15400	3665151	3665292	9	0.291139	0.0533333	0.459459	NA	1.57814	0.183188
Chr5	12669731	12669944	RC/Helitron	AT5TE44875	12669908	12670300	19	0.353333	0.0930233	0.556701	NA	1.57557	0.263273
Chr5	12669950	12673354	DNA/MuDR	AT5TE44880	12669908	12670300	19	0.353333	0.0930233	0.556701	NA	1.57557	0.263273
Chr5	19358617	19363927	Unassigned	AT5TE69650	19362752	19362879	5	0.482759	0.208333	0.76	NA	1.57429	0.431548
Chr2	10934715	10935286	RC/Helitron	AT2TE47050	10935245	10935420	11	0.289474	0.0645161	0.455696	NA	1.57422	0.222874
Chr3	5508536	5508811	DNA	AT3TE23150	5508809	5508982	8	0.254237	0.0555556	0.4	NA	1.57333	0.218519
Chr3	14607938	14608965	RC/Helitron	AT3TE59795	14608149	14608252	8	0.342466	0.125	0.538462	NA	1.57231	0.365
Chr2	3201138	3203096	RC/Helitron	AT2TE13835	3201797	3201986	8	0.268657	1e-07	0.421053	NA	1.56725	3.72222e-07
Chr1	23393067	23394634	RC/Helitron	AT1TE77055	23394032	23394111	9	0.265957	0.0204082	0.416667	NA	1.56667	0.0767347
Chr2	8402826	8403587	DNA/MuDR	AT2TE35015	8403572	8403729	6	0.267857	1e-07	0.418182	NA	1.56121	3.73333e-07
Chr3	16005693	16006165	RC/Helitron	AT3TE64790	16006035	16006240	12	0.45977	0.164384	0.717647	NA	1.56088	0.357534
Chr4	4980245	4984202	DNA/En-Spm	AT4TE20800	4981926	4982067	7	0.462963	0.047619	0.722222	NA	1.56	0.102857
Chr2	3804225	3808132	DNA/En-Spm	AT2TE16365	3806243	3806410	6	0.26	0.0263158	0.404762	NA	1.55678	0.101215
Chr3	13333283	13343592	DNA/MuDR	AT3TE54500	13338491	13338633	11	0.216981	0.0645161	0.336957	NA	1.55293	0.297335
Chr1	12282246	12282798	RC/Helitron	AT1TE39905	12282627	12282806	6	0.303571	0.0681818	0.470588	NA	1.55017	0.224599
Chr5	22804955	22805718	RC/Helitron	AT5TE82040	22804854	22805130	19	0.2	0.0172414	0.309859	NA	1.5493	0.0862069
Chr2	12101585	12102636	RC/Helitron	AT2TE52710	12101914	12102017	6	0.354167	0.09375	0.547619	NA	1.54622	0.264706
Chr1	14214746	14225655	LTR/Gypsy	AT1TE46665	14219790	14219976	8	0.319444	0.145161	0.493506	NA	1.54489	0.454418
Chr4	2558546	2559323	RC/Helitron	AT4TE11985	2559128	2559302	7	0.285714	0.0724638	0.440678	NA	1.54237	0.253623
Chr5	10359344	10364261	LTR/Copia	AT5TE37815	10359728	10359909	6	0.307692	1e-07	0.471698	NA	1.53302	3.25e-07
Chr1	16492933	16493331	RC/Helitron	AT1TE54405	16492985	16493172	12	0.424779	0.179775	0.650485	NA	1.53135	0.423221
Chr5	12307821	12315769	RC/Helitron	AT5TE43705	12315092	12315232	5	0.363636	0.0882353	0.555556	NA	1.52778	0.242647
Chr4	3472402	3481430	DNA/En-Spm	AT4TE15685	3473005	3473197	10	0.338983	0.141593	0.517483	NA	1.52657	0.417699
Chr4	5039047	5043756	LTR/Copia	AT4TE21050	5040686	5040867	6	0.480769	0.05	0.733333	NA	1.52533	0.104
Chr5	10910145	10911962	RC/Helitron	AT5TE39665	10910740	10910834	10	0.45	0.137931	0.686275	NA	1.52505	0.306513
Chr2	3785519	3794053	DNA/En-Spm	AT2TE16310	3789664	3789843	10	0.472973	0.132353	0.72093	NA	1.52425	0.279832
Chr3	14971685	14975168	DNA/MuDR	AT3TE61035	14972051	14972233	8	0.328125	0.155172	0.5	NA	1.52381	0.472906
Chr2	5140759	5145642	LTR/Gypsy	AT2TE21065	5142246	5142417	11	0.308511	0.103896	0.47	NA	1.52345	0.336767
Chr2	5142058	5142291	LTR/Gypsy	AT2TE21075	5142246	5142417	11	0.308511	0.103896	0.47	NA	1.52345	0.336767
Chr2	5142292	5142774	LTR/Gypsy	AT2TE21080	5142246	5142417	11	0.308511	0.103896	0.47	NA	1.52345	0.336767
Chr2	3742095	3749363	RC/Helitron	AT2TE16220	3745696	3745861	8	0.40625	0.0847458	0.618182	NA	1.52168	0.208605
Chr2	3192625	3195996	RC/Helitron	AT2TE13800	3193109	3193232	9	0.211765	0.0365854	0.322034	NA	1.52072	0.172764
Chr2	7777248	7782174	LINE/L1	AT2TE32120	7779681	7779933	9	0.478873	1e-07	0.727273	NA	1.51872	2.08824e-07
Chr5	11057822	11058672	DNA/En-Spm	AT5TE40130	11058218	11058374	6	0.341463	1e-07	0.518519	NA	1.51852	2.92857e-07
Chr1	12440220	12440986	RC/Helitron	AT1TE40470	12440651	12440692	6	0.35	0.12766	0.53125	NA	1.51786	0.364742
Chr2	1403861	1404634	DNA/MuDR	AT2TE06420	1404213	1404391	7	0.203704	0.0188679	0.309091	NA	1.51736	0.0926244
Chr5	10812728	10812998	LTR/Copia	AT5TE39300	10812997	10813160	5	0.468085	0.130435	0.707317	NA	1.51109	0.278656
Chr5	10812999	10813426	RC/Helitron	AT5TE39305	10812997	10813160	5	0.468085	0.130435	0.707317	NA	1.51109	0.278656
Chr3	10562310	10562424	LTR/Gypsy	AT3TE43910	10562344	10562784	16	0.427273	0.17	0.645455	NA	1.51064	0.397872
Chr3	10562498	10562689	DNA/MuDR	AT3TE43915	10562344	10562784	16	0.427273	0.17	0.645455	NA	1.51064	0.397872
Chr4	2783074	2785288	DNA/MuDR	AT4TE13030	2783110	2783176	8	0.278481	0.0175439	0.42	NA	1.50818	0.0629984
Chr3	12972386	12976659	RC/Helitron	AT3TE53185	12975276	12975785	16	0.404959	0.104167	0.610619	NA	1.50786	0.257228
Chr3	18085061	18085699	RC/Helitron	AT3TE73320	18085651	18085805	9	0.461538	0.216667	0.695652	NA	1.50725	0.469444
Chr3	18085700	18085857	DNA/MuDR	AT3TE73325	18085651	18085805	9	0.461538	0.216667	0.695652	NA	1.50725	0.469444
Chr4	5191529	5192075	LINE?	AT4TE21615	5191607	5191742	8	0.424658	0.211538	0.639344	NA	1.50555	0.498139
Chr3	14291662	14293005	LINE/L1	AT3TE58690	14292245	14292391	8	0.376812	0.111111	0.566667	NA	1.50385	0.294872
Chr3	22172753	22173693	RC/Helitron	AT3TE90280	22173647	22173764	5	0.311475	0.0238095	0.468085	NA	1.5028	0.0764411
Chr3	22173694	22173760	RC/Helitron	AT3TE90285	22173647	22173764	5	0.311475	0.0238095	0.468085	NA	1.5028	0.0764411
Chr5	8727111	8728100	RC/Helitron	AT5TE31570	8728047	8728301	9	0.304348	0.0175439	0.457143	NA	1.50204	0.0576441
Chr1	22231070	22232772	LINE/L1	AT1TE73425	22232261	22232408	14	0.34	0.0344828	0.510204	NA	1.5006	0.10142
Chr3	10542611	10542835	RC/Helitron	AT3TE43795	10542683	10542891	9	0.242424	0.03125	0.363636	NA	1.5	0.128906
Chr3	10542836	10544366	RC/Helitron	AT3TE43800	10542683	10542891	9	0.242424	0.03125	0.363636	NA	1.5	0.128906
Chr2	1293564	1294496	LINE/L1	AT2TE05855	1294463	1294584	7	0.470588	0.1875	0.705882	NA	1.5	0.398437
Chr5	10081895	10083075	LTR/Copia	AT5TE36755	10082768	10082966	10	0.225352	1e-07	0.337838	NA	1.49916	4.4375e-07
Chr1	13625189	13632771	DNA/En-Spm	AT1TE44630	13632420	13632544	7	0.361702	0.0540541	0.541667	NA	1.49755	0.149444
Chr2	3203756	3205870	RC/Helitron	AT2TE13850	3204310	3204691	14	0.418605	0.128205	0.626374	NA	1.49634	0.306268
Chr4	4239122	4249805	LTR/Gypsy	AT4TE18245	4249772	4249887	5	0.391304	0.0882353	0.585366	NA	1.49593	0.22549
Chr4	4249806	4250066	LTR/Gypsy	AT4TE18250	4249772	4249887	5	0.391304	0.0882353	0.585366	NA	1.49593	0.22549
Chr3	12146745	12158112	RC/Helitron	AT3TE50500	12157242	12157489	10	0.464286	0.0625	0.694444	NA	1.49573	0.134615
Chr4	1821957	1822128	DNA/MuDR	AT4TE09035	1822080	1822726	22	0.337017	0.101351	0.50289	NA	1.49218	0.300731
Chr5	13644713	13651104	LINE/L1	AT5TE48550	13645841	13645938	7	0.446809	0.136364	0.666667	NA	1.49206	0.305195
Chr1	21033412	21034259	RC/Helitron	AT1TE69440	21033934	21034115	14	0.176	0.0367647	0.262136	NA	1.48941	0.20889
Chr3	11341928	11344897	LINE/L1	AT3TE47240	11344212	11344385	10	0.318841	0.0408163	0.474576	NA	1.48844	0.128015
Chr4	4549307	4550772	RC/Helitron	AT4TE19130	4549770	4550015	10	0.407767	0.158879	0.604396	NA	1.48221	0.389631
Chr4	4127540	4128869	Unassigned	AT4TE17895	4127618	4127881	9	0.372549	0.108108	0.551724	NA	1.48094	0.290185
Chr4	9075041	9078895	LTR/Copia	AT4TE40695	9078131	9078266	5	0.444444	0.21875	0.657895	NA	1.48026	0.492188
Chr3	11026014	11026786	DNA/MuDR	AT3TE45845	11026678	11026851	7	0.32	0.0277778	0.473684	NA	1.48026	0.0868056
Chr5	10235039	10236480	DNA/MuDR	AT5TE37335	10236097	10236266	9	0.393443	0.150943	0.57971	NA	1.47343	0.383648
Chr5	11515293	11517826	LTR/Gypsy	AT5TE41625	11516718	11516896	10	0.238636	0.0487805	0.351351	NA	1.47233	0.204413
Chr1	12440220	12440986	RC/Helitron	AT1TE40470	12440260	12440363	7	0.333333	0.150943	0.490566	NA	1.4717	0.45283
Chr4	6209998	6211622	LTR/Gypsy	AT4TE26330	6211402	6211600	9	0.123596	1e-07	0.181818	NA	1.47107	8.09091e-07
Chr2	1781545	1786790	LTR/Gypsy	AT2TE08225	1782696	1782877	9	0.434211	0.1	0.638554	NA	1.47061	0.230303
Chr3	11223349	11223666	RC/Helitron	AT3TE46765	11223350	11223445	10	0.432836	0.164706	0.636364	NA	1.47022	0.380527
Chr2	6524255	6533074	DNA/En-Spm	AT2TE26680	6531663	6531778	6	0.410714	0.0980392	0.603448	NA	1.46927	0.238704
Chr4	4614803	4620079	RC/Helitron	AT4TE19405	4616703	4616898	9	0.276316	0.0517241	0.405797	NA	1.4686	0.187192
Chr2	4668851	4675675	RC/Helitron	AT2TE19400	4673901	4674093	6	0.309524	0.030303	0.454545	NA	1.46853	0.0979021
Chr2	926130	929955	LTR/Copia	AT2TE04130	927302	927482	5	0.560976	0.230769	0.823529	NA	1.46803	0.411371
Chr2	3809217	3812551	DNA/En-Spm	AT2TE16390	3809450	3809592	6	0.547619	0.111111	0.803922	NA	1.46803	0.202899
Chr3	14616101	14623208	LTR/Copia	AT3TE59855	14622301	14622493	11	0.404494	0.0555556	0.59375	NA	1.46788	0.137346
Chr4	4133383	4142039	LTR/Gypsy	AT4TE17925	4141003	4141140	5	0.357143	1e-07	0.52381	NA	1.46667	2.8e-07
Chr5	12668248	12669620	LTR/Gypsy	AT5TE44865	12668499	12668652	7	0.477273	0.175	0.7	NA	1.46667	0.366667
Chr5	14557743	14559736	LINE/L1	AT5TE52345	14558785	14558944	5	0.454545	0.153846	0.666667	NA	1.46667	0.338462
Chr3	12025063	12040031	LTR/Copia	AT3TE50125	12032338	12032477	9	0.387097	0.181818	0.567568	NA	1.46622	0.469697
Chr3	11697283	11702258	LTR/Copia	AT3TE48590	11698620	11698839	8	0.492308	0.0731707	0.721311	NA	1.46516	0.148628
Chr5	9806700	9807277	RC/Helitron	AT5TE35680	9806912	9807094	10	0.182796	0.0169492	0.267606	NA	1.46396	0.0927218
Chr3	15441106	15446920	LINE/L1	AT3TE62655	15442413	15442577	14	0.315789	0.08	0.462264	NA	1.46384	0.253333
Chr5	25360663	25361438	RC/Helitron	AT5TE91220	25361005	25361390	20	0.39779	0.0745342	0.582278	NA	1.46378	0.187371
Chr5	25360864	25361130	DNA/Tc1	AT5TE91225	25361005	25361390	20	0.39779	0.0745342	0.582278	NA	1.46378	0.187371
Chr5	9179713	9180392	DNA/HAT	AT5TE33225	9180111	9180229	5	0.666667	0.233333	0.974359	NA	1.46154	0.35
Chr2	15989865	15990000	DNA/Harbinger	AT2TE71580	15989791	15989934	13	0.228261	0.0549451	0.333333	NA	1.46032	0.240712
Chr4	6079868	6082396	DNA/MuDR	AT4TE25635	6082379	6082543	6	0.397436	0.0641026	0.57971	NA	1.45863	0.16129
Chr4	6082397	6083487	RC/Helitron	AT4TE25640	6082379	6082543	6	0.397436	0.0641026	0.57971	NA	1.45863	0.16129
Chr3	9236766	9240921	LINE/L1	AT3TE38595	9240633	9241028	13	0.382812	0.0930233	0.558333	NA	1.4585	0.243
Chr2	6144693	6144781	RathE1_cons	AT2TE25000	6144651	6144755	6	0.490196	0.222222	0.714286	NA	1.45714	0.453333
Chr2	4744893	4745524	DNA/HAT	AT2TE19685	4745338	4745511	13	0.235772	0.0634921	0.343511	NA	1.45696	0.269294
Chr5	17596758	17605845	LTR/Copia	AT5TE63610	17600572	17600720	6	0.457627	0.2	0.666667	NA	1.45679	0.437037
Chr2	4861228	4869424	DNA/MuDR	AT2TE20140	4866123	4866239	7	0.454545	0.225806	0.660714	NA	1.45357	0.496774
Chr2	2367077	2369545	LTR/Copia	AT2TE10915	2369488	2369675	8	0.25974	0.106667	0.377358	NA	1.45283	0.410667
Chr2	2369546	2369618	LTR/Copia	AT2TE10920	2369488	2369675	8	0.25974	0.106667	0.377358	NA	1.45283	0.410667
Chr2	2369619	2371467	LINE/L1	AT2TE10925	2369488	2369675	8	0.25974	0.106667	0.377358	NA	1.45283	0.410667
Chr1	16000934	16003030	DNA/MuDR	AT1TE52740	16001476	16001662	7	0.528302	0.219512	0.767442	NA	1.45266	0.415505
Chr2	1781545	1786790	LTR/Gypsy	AT2TE08225	1784689	1784797	6	0.527778	0.23913	0.765957	NA	1.45129	0.453089
Chr5	9048010	9048799	RC/Helitron	AT5TE32730	9048547	9048701	8	0.480769	0.0377358	0.69697	NA	1.4497	0.0784906
Chr2	3742095	3749363	RC/Helitron	AT2TE16220	3746518	3746724	14	0.368421	0.128713	0.534091	NA	1.44968	0.349364
Chr4	3813478	3819747	LTR/Gypsy	AT4TE16815	3815892	3816458	29	0.360902	0.146893	0.521912	NA	1.44613	0.407015
Chr4	3816166	3817904	DNA/MuDR	AT4TE16820	3815892	3816458	29	0.360902	0.146893	0.521912	NA	1.44613	0.407015
Chr5	13555381	13556339	LTR/Gypsy	AT5TE48145	13555982	13556180	9	0.280702	0.0441176	0.405797	NA	1.44565	0.157169
Chr2	4027023	4045788	RC/Helitron	AT2TE17095	4042572	4042672	10	0.3625	0.0714286	0.52381	NA	1.44499	0.197044
Chr2	4035771	4044424	DNA/En-Spm	AT2TE17110	4042572	4042672	10	0.3625	0.0714286	0.52381	NA	1.44499	0.197044
Chr2	5631378	5636318	LINE/L1	AT2TE22740	5631813	5631990	6	0.395833	0.0487805	0.571429	NA	1.44361	0.123235
Chr3	9478758	9479631	RC/Helitron	AT3TE39565	9478999	9479135	7	0.181818	0.0434783	0.261905	NA	1.44048	0.23913
Chr4	4163936	4164139	RC/Helitron	AT4TE18030	4163963	4164101	10	0.309524	0.0508475	0.445783	NA	1.44022	0.164276
Chr5	15154301	15154393	DNA/MuDR	AT5TE54840	15154382	15154517	13	0.330769	0.0934579	0.47619	NA	1.43965	0.282547
Chr1	10660289	10660599	DNA/En-Spm	AT1TE34465	10660349	10660512	7	0.393617	0.049505	0.566667	NA	1.43964	0.125769
Chr5	22267287	22267636	DNA	AT5TE80145	22267377	22267500	8	0.308824	0.0943396	0.444444	NA	1.43915	0.305481
Chr1	18033270	18034111	DNA/HAT	AT1TE59800	18033770	18033926	9	0.463415	0.0263158	0.666667	NA	1.4386	0.0567867
Chr2	4061045	4065457	LTR/Copia	AT2TE17165	4065449	4065567	13	0.3125	0.0526316	0.449438	NA	1.4382	0.168421
Chr2	3903683	3913849	RC/Helitron	AT2TE16660	3909119	3909258	8	0.45	0.0408163	0.647059	NA	1.43791	0.0907029
Chr2	30317	31443	LTR/Gypsy	AT2TE00025	30346	30495	9	0.409091	0.191781	0.588235	NA	1.43791	0.468798
Chr3	22232307	22236742	LTR/Copia	AT3TE90530	22233061	22233422	12	0.453237	0.0217391	0.651007	NA	1.43635	0.0479641
Chr4	3898204	3898866	RC/Helitron	AT4TE17050	3898224	3898378	7	0.25	0.118644	0.358974	NA	1.4359	0.474576
Chr2	4678488	4683297	LTR/Gypsy	AT2TE19445	4678971	4679236	12	0.361905	0.168539	0.519231	NA	1.43472	0.465701
Chr3	14478924	14482783	RC/Helitron	AT3TE59360	14481927	14482126	10	0.336842	0.1375	0.483146	NA	1.43434	0.408203
Chr5	18666050	18666950	RC/Helitron	AT5TE67200	18666023	18666203	10	0.282828	0.0561798	0.40566	NA	1.4343	0.198636
Chr1	13499729	13500848	DNA/MuDR	AT1TE44180	13500241	13500283	10	0.247525	0.0135135	0.354839	NA	1.43355	0.0545946
Chr5	14845697	14846587	RC/Helitron	AT5TE53510	14846112	14846268	8	0.244186	0.046875	0.35	NA	1.43333	0.191964
Chr3	13387801	13390902	DNA/MuDR	AT3TE54605	13388481	13388771	15	0.401709	0.126126	0.575758	NA	1.43327	0.313974
Chr2	4895390	4895813	LINE/L1	AT2TE20185	4895531	4895711	9	0.547945	0.155556	0.784615	NA	1.43192	0.283889
Chr5	10224035	10229402	DNA/MuDR	AT5TE37290	10224396	10224555	9	0.483871	0.0952381	0.692308	NA	1.43077	0.196825
Chr2	3098016	3107252	LTR/Gypsy	AT2TE13440	3106946	3107240	8	0.38961	0.115385	0.557377	NA	1.4306	0.296154
Chr5	11549638	11549874	DNA/En-Spm	AT5TE41765	11549662	11549829	8	0.303371	0.0714286	0.433962	NA	1.43047	0.23545
Chr5	10972235	10976402	DNA/MuDR	AT5TE39905	10972745	10972895	6	0.47541	0.142857	0.68	NA	1.43034	0.300493
Chr2	4275616	4282080	LTR/Copia	AT2TE17985	4278178	4278493	13	0.35461	0.148649	0.506944	NA	1.42958	0.419189
Chr2	3722410	3725766	LINE/L1	AT2TE16160	3724506	3725055	26	0.389163	0.101124	0.556122	NA	1.42902	0.259849
Chr3	13643230	13654838	LTR/Gypsy	AT3TE55395	13647436	13647615	7	0.4	0.139535	0.571429	NA	1.42857	0.348837
Chr4	6830823	6831756	RC/Helitron	AT4TE29395	6831714	6831880	8	0.428571	0.208333	0.61194	NA	1.42786	0.486111
Chr4	6831757	6831791	DNA/MuDR	AT4TE29400	6831714	6831880	8	0.428571	0.208333	0.61194	NA	1.42786	0.486111
Chr4	6831792	6831839	RC/Helitron	AT4TE29405	6831714	6831880	8	0.428571	0.208333	0.61194	NA	1.42786	0.486111
Chr5	11641246	11643339	DNA/En-Spm	AT5TE42010	11642970	11643138	7	0.425926	0.09375	0.607843	NA	1.42711	0.220109
Chr5	12307821	12315769	RC/Helitron	AT5TE43705	12309498	12309553	5	0.531915	0.0434783	0.758621	NA	1.42621	0.0817391
Chr1	26603839	26604165	DNA/MuDR	AT1TE87105	26604049	26604138	6	0.350877	0.0666667	0.5	NA	1.425	0.19
Chr3	15350041	15352841	LINE/L1	AT3TE62360	15350842	15350978	6	0.36	1e-07	0.512821	NA	1.4245	2.77778e-07
Chr2	4425636	4428290	DNA/MuDR	AT2TE18545	4427401	4427688	10	0.443038	0.183099	0.630952	NA	1.42415	0.41328
Chr3	11575521	11577529	DNA/En-Spm	AT3TE48150	11575998	11576188	14	0.34375	0.0645161	0.488889	NA	1.42222	0.187683
Chr4	4949239	4949555	LTR/Gypsy	AT4TE20680	4949371	4949618	11	0.394366	0.125	0.560606	NA	1.42154	0.316964
Chr5	13253681	13258509	LTR/Copia	AT5TE47100	13253703	13253952	7	0.367347	0.0192308	0.521739	NA	1.42029	0.0523504
Chr5	19558170	19558949	RC/Helitron	AT5TE70375	19558190	19558353	9	0.494505	0.206897	0.701754	NA	1.4191	0.418391
Chr2	6395401	6395846	RC/Helitron	AT2TE26090	6395666	6395808	9	0.519481	0.170213	0.736842	NA	1.41842	0.32766
Chr2	1906834	1912110	LTR/Copia	AT2TE08785	1908424	1908603	6	0.461538	1e-07	0.654545	NA	1.41818	2.16667e-07
Chr1	9957338	9958843	RC/Helitron	AT1TE32110	9958542	9958696	9	0.410714	0.117647	0.582278	NA	1.41772	0.286445
Chr5	11555595	11562652	DNA/En-Spm	AT5TE41795	11562286	11562441	9	0.507463	0.12963	0.719101	NA	1.41705	0.255447
Chr5	13253681	13258509	LTR/Copia	AT5TE47100	13255010	13255157	5	0.511628	1e-07	0.725	NA	1.41705	1.95455e-07
Chr2	6621210	6626424	LINE/L1	AT2TE26980	6625488	6625595	5	0.441176	1e-07	0.625	NA	1.41667	2.26667e-07
Chr5	12996437	13012737	LTR/Gypsy	AT5TE46215	13006347	13006442	5	0.28	1e-07	0.396552	NA	1.41626	3.57143e-07
Chr5	13004466	13009798	DNA/Harbinger	AT5TE46220	13006347	13006442	5	0.28	1e-07	0.396552	NA	1.41626	3.57143e-07
Chr3	9387866	9393250	LTR/Copia	AT3TE39220	9391493	9391589	8	0.42623	0.0847458	0.603175	NA	1.41514	0.198827
Chr4	2783074	2785288	DNA/MuDR	AT4TE13030	2784163	2784356	10	0.252427	0.0701754	0.357143	NA	1.41484	0.278003
Chr3	11582479	11585240	LTR/Gypsy	AT3TE48170	11583433	11583748	18	0.46875	0.19469	0.662338	NA	1.41299	0.415339
Chr5	16055822	16056883	RC/Helitron	AT5TE57975	16056381	16056568	6	0.558824	0.204082	0.789474	NA	1.41274	0.365199
Chr3	3812753	3813100	LINE/L1	AT3TE16040	3813032	3813210	8	0.338983	0.097561	0.478873	NA	1.41268	0.287805
Chr5	16196036	16196972	RC/Helitron	AT5TE58535	16196568	16196804	11	0.313043	0.0957447	0.442105	NA	1.41228	0.305851
Chr2	4116032	4120741	LTR/Copia	AT2TE17390	4119677	4119866	8	0.384615	0.0545455	0.542857	NA	1.41143	0.141818
Chr5	13494719	13498489	DNA/MuDR	AT5TE47875	13496423	13496554	13	0.455224	0.166667	0.642202	NA	1.41074	0.36612
Chr5	13495593	13497909	Unassigned	AT5TE47880	13496423	13496554	13	0.455224	0.166667	0.642202	NA	1.41074	0.36612
Chr2	10278665	10279407	DNA/HAT	AT2TE43990	10278816	10279063	9	0.313253	0.0224719	0.44186	NA	1.41055	0.0717373
Chr3	15563172	15564949	RC/Helitron	AT3TE62985	15564725	15564829	7	0.440678	0.140351	0.621212	NA	1.40967	0.318489
Chr5	13094682	13094993	LTR/Copia	AT5TE46590	13094681	13094959	11	0.289474	0.0978261	0.407767	NA	1.40865	0.337945
Chr3	10293485	10297583	DNA/MuDR	AT3TE42795	10297456	10297646	8	0.382979	0.047619	0.539474	NA	1.40863	0.124339
Chr3	10297584	10298704	RC/Helitron	AT3TE42800	10297456	10297646	8	0.382979	0.047619	0.539474	NA	1.40863	0.124339
Chr2	3301612	3301800	LTR/Copia	AT2TE14280	3301528	3301696	12	0.11276	0.0474308	0.158824	NA	1.40851	0.420637
Chr5	12720681	12728160	DNA/En-Spm	AT5TE45010	12725279	12725440	11	0.393258	0.12	0.553846	NA	1.40835	0.305143
Chr5	17890063	17890585	LTR/Copia	AT5TE64590	17890248	17890473	12	0.549618	0.0208333	0.773913	NA	1.40809	0.0379051
Chr1	16067594	16068438	RC/Helitron	AT1TE52910	16067954	16068147	12	0.172414	0.0285714	0.242718	NA	1.40777	0.165714
Chr2	6433986	6439753	LINE/L1	AT2TE26275	6436853	6437078	8	0.571429	0.131579	0.804348	NA	1.40761	0.230263
Chr4	3070372	3071189	LTR/Gypsy	AT4TE14210	3070668	3070850	9	0.428571	0.214286	0.603175	NA	1.40741	0.5
Chr4	6275355	6276778	RC/Helitron	AT4TE26670	6275955	6276084	8	0.282353	0.0566038	0.39726	NA	1.40696	0.200472
Chr3	11871893	11872320	LTR/Gypsy	AT3TE49425	11872300	11872572	12	0.410526	0.138889	0.57732	NA	1.40629	0.338319
Chr4	4715792	4719815	LINE/L1	AT4TE19810	4716379	4716552	9	0.4	0.154762	0.5625	NA	1.40625	0.386905
Chr4	4715792	4719815	LINE/L1	AT4TE19810	4715877	4716191	13	0.516949	0.155844	0.726316	NA	1.405	0.301469
Chr5	13527661	13529510	LINE/L1	AT5TE47990	13528209	13528352	6	0.245283	0.0789474	0.344262	NA	1.40353	0.321862
Chr5	11333643	11337085	LTR/Gypsy	AT5TE41090	11335288	11335381	10	0.338983	0.168539	0.475728	NA	1.4034	0.497191
Chr3	15339110	15347115	RC/Helitron	AT3TE62310	15345273	15345507	10	0.448276	0.109091	0.629032	NA	1.40323	0.243357
Chr2	2709964	2712860	LINE/L1	AT2TE12025	2711664	2711874	8	0.392857	0.139535	0.55102	NA	1.4026	0.35518
Chr2	4683936	4684617	RC/Helitron	AT2TE19465	4684099	4684244	7	0.48	0.156863	0.673077	NA	1.40224	0.326797
Chr2	3799776	3803530	DNA/MuDR	AT2TE16340	3800353	3800514	8	0.232877	0.0576923	0.326531	NA	1.40216	0.247738
Chr3	9236766	9240921	LINE/L1	AT3TE38595	9239869	9240110	8	0.4	0.016129	0.560606	NA	1.40152	0.0403226
Chr3	14362697	14362875	RC/Helitron	AT3TE58950	14362761	14362862	10	0.421875	0.111111	0.590909	NA	1.40067	0.263374
Chr2	4769834	4769922	DNA/En-Spm	AT2TE19800	4769787	4769918	8	0.362069	0.0192308	0.507042	NA	1.4004	0.0531136
Chr4	3472402	3481430	DNA/En-Spm	AT4TE15685	3474962	3475357	25	0.324607	0.140845	0.454545	NA	1.40029	0.433894
Chr4	3474944	3475086	RC/Helitron	AT4TE15690	3474962	3475357	25	0.324607	0.140845	0.454545	NA	1.40029	0.433894
Chr3	13969086	13971710	LTR/Gypsy	AT3TE57345	13971266	13971464	9	0.486111	0.183673	0.680556	NA	1.4	0.377843
Chr3	12820671	12821744	LINE/L1	AT3TE52705	12821372	12821424	6	0.454545	0.111111	0.636364	NA	1.4	0.244444
Chr5	10836440	10837306	RC/Helitron	AT5TE39385	10836504	10836643	9	0.105263	0.0190476	0.147287	NA	1.39922	0.180952
Chr1	15995671	15995904	DNA/MuDR	AT1TE52730	15995572	15995696	7	0.328947	0.0701754	0.46	NA	1.3984	0.213333
Chr1	15689270	15689405	DNA/MuDR	AT1TE51680	15689388	15689454	5	0.326531	0.025641	0.456522	NA	1.3981	0.0785256
Chr2	2227312	2227559	LTR/Gypsy	AT2TE10305	2227336	2227434	6	0.409091	0.12963	0.571429	NA	1.39683	0.316872
Chr3	14610528	14611247	LTR/Copia	AT3TE59815	14610812	14610985	5	0.62069	0.107143	0.866667	NA	1.3963	0.172619
Chr4	4614803	4620079	RC/Helitron	AT4TE19405	4615815	4616060	12	0.333333	0.0689655	0.465347	NA	1.39604	0.206897
Chr5	9686108	9687386	LTR/Copia	AT5TE35120	9686279	9686462	14	0.262626	0.05	0.366337	NA	1.3949	0.190385
Chr1	13263762	13276156	DNA/MuDR	AT1TE43355	13268249	13268305	6	0.625	0.309091	0.871795	NA	1.39487	0.494545
Chr2	16022057	16022137	DNA/MuDR	AT2TE71725	16021992	16022159	9	0.466667	0.108696	0.650794	NA	1.39456	0.232919
Chr2	16022138	16023401	DNA/MuDR	AT2TE71730	16021992	16022159	9	0.466667	0.108696	0.650794	NA	1.39456	0.232919
Chr4	4164140	4171246	RC/Helitron	AT4TE18035	4169079	4169264	8	0.380952	0.109091	0.53125	NA	1.39453	0.286364
Chr3	16574473	16574580	DNA/HAT	AT3TE67200	16574394	16574584	12	0.292453	0.076087	0.407767	NA	1.3943	0.260168
Chr3	16574581	16575655	RC/Helitron	AT3TE67205	16574394	16574584	12	0.292453	0.076087	0.407767	NA	1.3943	0.260168
Chr5	10266541	10267393	DNA/En-Spm	AT5TE37465	10267191	10267311	8	0.460317	0.0434783	0.641791	NA	1.39424	0.0944528
Chr2	7224083	7229123	LTR/Copia	AT2TE29450	7224093	7224218	7	0.534483	1e-07	0.745098	NA	1.39405	1.87097e-07
Chr5	22259546	22261011	RC/Helitron	AT5TE80110	22260297	22260423	7	0.365385	0.136364	0.509091	NA	1.3933	0.373206
Chr2	11834406	11834871	RC/Helitron	AT2TE51470	11834723	11834849	6	0.446809	0.025	0.621622	NA	1.39125	0.0559524
Chr1	13098280	13102833	LTR/Copia	AT1TE42800	13101024	13101153	6	0.395349	0.0357143	0.55	NA	1.39118	0.0903361
Chr2	1804017	1821233	RC/Helitron	AT2TE08320	1804814	1805396	23	0.353933	0.0751445	0.492228	NA	1.39074	0.212313
Chr2	10137724	10139483	RC/Helitron	AT2TE43370	10137936	10138118	7	0.46875	1e-07	0.651163	NA	1.38915	2.13333e-07
Chr3	14519911	14535257	RC/Helitron	AT3TE59535	14533743	14533939	8	0.4	0.107143	0.555556	NA	1.38889	0.267857
Chr2	2382310	2382672	LTR/Gypsy	AT2TE10960	2382483	2382654	6	0.425	0.16	0.589744	NA	1.38763	0.376471
Chr5	10696149	10700178	RC/Helitron	AT5TE38945	10696152	10696447	12	0.364583	0.0833333	0.505882	NA	1.38756	0.228571
Chr5	12917893	12918006	DNA/MuDR	AT5TE45980	12917444	12917897	20	0.268041	0.0555556	0.371859	NA	1.38732	0.207265
Chr5	13181591	13184434	DNA/MuDR	AT5TE46880	13183716	13183910	6	0.492537	0.112903	0.68254	NA	1.38576	0.229228
Chr4	5653091	5655215	LTR/Gypsy	AT4TE23700	5653302	5653602	11	0.472527	0.108434	0.654762	NA	1.38566	0.229476
Chr3	14616101	14623208	LTR/Copia	AT3TE59855	14621351	14621494	5	0.516129	0.208333	0.714286	NA	1.38393	0.403646
Chr3	13973823	13976102	DNA/MuDR	AT3TE57360	13973859	13974390	21	0.338308	0.0775194	0.467949	NA	1.3832	0.229138
Chr5	20165739	20166409	RC/Helitron	AT5TE72620	20166070	20166247	9	0.25	0.102564	0.345679	NA	1.38272	0.410256
Chr2	6096975	6097102	LTR/Gypsy	AT2TE24805	6097024	6097143	7	0.396226	0.0606061	0.547619	NA	1.38209	0.152958
Chr3	13001662	13016783	RC/Helitron	AT3TE53245	13011336	13011394	8	0.515152	0.163265	0.711864	NA	1.38185	0.316927
Chr2	5032580	5033777	LTR/Gypsy	AT2TE20685	5033712	5033895	8	0.45098	0.142857	0.622642	NA	1.38064	0.31677
Chr1	18643653	18644173	LTR/Copia	AT1TE61795	18643679	18644111	15	0.484848	0.0393701	0.669065	NA	1.37995	0.0812008
Chr5	10846169	10853862	DNA/En-Spm	AT5TE39425	10846928	10847194	10	0.488636	0.152542	0.674157	NA	1.37967	0.31218
Chr3	13988503	13988852	DNA/En-Spm	AT3TE57405	13988814	13988989	8	0.262626	0.0384615	0.362319	NA	1.3796	0.14645
Chr4	5914038	5916985	LTR/Copia	AT4TE24910	5915073	5915453	12	0.367347	0.0606061	0.506667	NA	1.37926	0.164983
Chr2	3837880	3842824	DNA/En-Spm	AT2TE16510	3841691	3841878	6	0.325581	0.0204082	0.44898	NA	1.37901	0.0626822
Chr2	7899775	7901146	RC/Helitron	AT2TE32705	7900593	7900693	8	0.321429	0.0746269	0.443038	NA	1.37834	0.232172
Chr3	14336989	14352444	LTR/Gypsy	AT3TE58895	14340782	14340914	6	0.5	0.219512	0.688889	NA	1.37778	0.439024
Chr2	2649166	2652056	LINE/L1	AT2TE11820	2651917	2652019	10	0.386667	0.125	0.53271	NA	1.3777	0.323276
Chr2	5062543	5067148	LTR/Copia	AT2TE20835	5066749	5067024	11	0.428571	0.046875	0.590361	NA	1.37751	0.109375
Chr4	157841	158087	LINE/L1	AT4TE00810	157875	158054	8	0.271186	0.0833333	0.373333	NA	1.37667	0.307292
Chr2	4643911	4644255	DNA/MuDR	AT2TE19270	4644082	4644431	12	0.274809	0.037037	0.378205	NA	1.37625	0.134774
Chr2	5219463	5219815	DNA/MuDR	AT2TE21340	5219524	5219588	7	0.446429	0.0227273	0.614286	NA	1.376	0.0509091
Chr5	8571573	8577831	LINE/L1	AT5TE31020	8571633	8571822	10	0.4625	0.0405405	0.636364	NA	1.37592	0.0876552
Chr4	2198164	2203992	LTR/Copia	AT4TE10335	2203877	2204176	16	0.281481	0.0576923	0.387097	NA	1.37521	0.20496
Chr3	12775694	12783258	DNA/MuDR	AT3TE52540	12780420	12780656	8	0.460317	0.166667	0.632653	NA	1.37438	0.362069
Chr4	3883202	3885981	LTR/Gypsy	AT4TE16980	3882886	3883256	14	0.468254	0.153846	0.643478	NA	1.37421	0.328553
Chr5	14203873	14209073	LTR/Copia	AT5TE50775	14207536	14207704	6	0.490196	1e-07	0.673469	NA	1.37388	2.04e-07
Chr5	10075975	10081431	DNA/En-Spm	AT5TE36720	10081047	10081228	10	0.289157	0.0945946	0.39726	NA	1.37386	0.32714
Chr1	14033277	14038198	RC/Helitron	AT1TE46095	14034876	14035143	10	0.373494	0.0714286	0.512821	NA	1.37304	0.191244
Chr1	18338814	18339762	DNA/HAT	AT1TE60780	18339639	18339744	7	0.471429	0.0285714	0.647059	NA	1.37255	0.0606061
Chr4	2205874	2214903	LTR/Copia	AT4TE10345	2206311	2206499	5	0.510204	1e-07	0.7	NA	1.372	1.96e-07
Chr1	15991519	15992797	DNA/Harbinger	AT1TE52715	15991943	15992220	10	0.318966	0.0853659	0.4375	NA	1.37162	0.267633
Chr1	15958806	15959343	DNA/MuDR	AT1TE52595	15959232	15959426	7	0.534884	0.166667	0.733333	NA	1.37101	0.311594
Chr3	11994310	11994981	RC/Helitron	AT3TE49990	11994889	11995157	14	0.369369	0.0555556	0.506329	NA	1.37079	0.150407
Chr3	11994983	11995631	DNA/HAT	AT3TE49995	11994889	11995157	14	0.369369	0.0555556	0.506329	NA	1.37079	0.150407
Chr3	14623814	14641936	DNA/MuDR	AT3TE59865	14630936	14631066	7	0.390625	0.047619	0.535211	NA	1.37014	0.121905
Chr2	11964336	11964596	LINE/L1	AT2TE52080	11964550	11964742	8	0.475	0.0181818	0.650794	NA	1.37009	0.0382775
Chr2	11964737	11964852	LINE?	AT2TE52085	11964550	11964742	8	0.475	0.0181818	0.650794	NA	1.37009	0.0382775
Chr2	4585887	4589537	LTR/Gypsy	AT2TE19025	4588981	4589098	5	0.578947	0.135135	0.793103	NA	1.36991	0.233415
Chr2	3804225	3808132	DNA/En-Spm	AT2TE16365	3807636	3807831	11	0.388889	0.0327869	0.532468	NA	1.3692	0.0843091
Chr5	10882961	10884425	LTR/Gypsy	AT5TE39535	10883546	10883863	20	0.481707	0.164384	0.659459	NA	1.369	0.341252
Chr1	13968110	13979021	LINE/L1	AT1TE45855	13975192	13975556	11	0.357143	0.0434783	0.488636	NA	1.36818	0.121739
Chr1	13974845	13975521	DNA/En-Spm	AT1TE45870	13975192	13975556	11	0.357143	0.0434783	0.488636	NA	1.36818	0.121739
Chr3	15422160	15430584	DNA/MuDR	AT3TE62595	15424429	15424624	12	0.407407	0.16129	0.557377	NA	1.36811	0.395894
Chr2	1804017	1821233	RC/Helitron	AT2TE08320	1811565	1811695	7	0.472973	0.0731707	0.647059	NA	1.36807	0.154704
Chr2	3687123	3692177	LTR/Copia	AT2TE16030	3691126	3691288	8	0.329545	0.0526316	0.450704	NA	1.36765	0.15971
Chr3	14989499	14990495	DNA/MuDR	AT3TE61120	14989804	14990087	10	0.264368	0.0298507	0.361446	NA	1.36721	0.112914
Chr3	16589221	16593104	LINE/L1	AT3TE67295	16592234	16592382	7	0.451613	0.097561	0.617021	NA	1.36626	0.216028
Chr5	12728887	12729808	DNA/Harbinger	AT5TE45015	12729281	12729443	9	0.325301	0.0135135	0.444444	NA	1.36626	0.0415415
Chr3	12996843	12998932	DNA/En-Spm	AT3TE53230	12997525	12997665	6	0.534884	0.142857	0.730769	NA	1.36622	0.267081
Chr4	5506030	5506985	RC/Helitron	AT4TE23045	5506316	5506485	8	0.355556	0.108434	0.485714	NA	1.36607	0.30497
Chr3	13067380	13068111	LINE/L1	AT3TE53555	13067399	13067513	8	0.391304	0.122807	0.534483	NA	1.3659	0.31384
Chr4	3590830	3604524	LTR/Gypsy	AT4TE16080	3604080	3604327	10	0.434783	0.153846	0.59375	NA	1.36563	0.353846
Chr5	10514718	10523406	DNA/En-Spm	AT5TE38340	10518429	10518624	9	0.348837	0.0752688	0.47619	NA	1.36508	0.215771
Chr5	10518493	10518629	DNA/En-Spm	AT5TE38365	10518429	10518624	9	0.348837	0.0752688	0.47619	NA	1.36508	0.215771
Chr4	3084568	3086715	LTR/Gypsy	AT4TE14285	3085013	3085124	5	0.45614	0.097561	0.622642	NA	1.36502	0.213884
Chr5	12921648	12922509	DNA/En-Spm	AT5TE46000	12922236	12922393	11	0.310811	0.0441176	0.424242	NA	1.36495	0.141944
Chr3	13949702	13954676	LTR/Gypsy	AT3TE57265	13952967	13953183	8	0.571429	0.243902	0.779412	NA	1.36397	0.426829
Chr2	2985783	2987305	RC/Helitron	AT2TE13025	2987215	2987374	6	0.407407	0.0833333	0.555556	NA	1.36364	0.204545
Chr3	14444125	14446638	LTR/Gypsy	AT3TE59210	14444128	14444260	6	0.466667	0.0909091	0.636364	NA	1.36364	0.194805
Chr2	3903683	3913849	RC/Helitron	AT2TE16660	3907581	3907740	6	0.319149	0.0444444	0.434783	NA	1.36232	0.139259
Chr2	3906168	3907787	LTR/Gypsy	AT2TE16665	3907581	3907740	6	0.319149	0.0444444	0.434783	NA	1.36232	0.139259
Chr1	13925068	13928741	LTR/Gypsy	AT1TE45720	13925390	13925412	5	0.545455	0.241379	0.742857	NA	1.3619	0.442529
Chr4	5342856	5344049	DNA/MuDR	AT4TE22245	5343890	5344137	10	0.345679	0.0273973	0.470588	NA	1.36134	0.0792564
Chr4	5344050	5344166	DNA/MuDR	AT4TE22250	5343890	5344137	10	0.345679	0.0273973	0.470588	NA	1.36134	0.0792564
Chr3	13895199	13897811	LTR/Gypsy	AT3TE57095	13896505	13896625	7	0.367347	0.0980392	0.5	NA	1.36111	0.266885
Chr3	17661753	17662584	RC/Helitron	AT3TE71540	17661869	17662066	8	0.285714	0.0178571	0.388889	NA	1.36111	0.0625
Chr3	11627235	11627478	RC/Helitron	AT3TE48335	11627239	11627418	8	0.327869	0.1	0.446154	NA	1.36077	0.305
Chr2	3742095	3749363	RC/Helitron	AT2TE16220	3747470	3747581	8	0.225352	0.03125	0.306452	NA	1.35988	0.138672
Chr2	4781421	4783564	LTR/Gypsy	AT2TE19855	4781589	4781651	6	0.471698	0.151515	0.641026	NA	1.35897	0.321212
Chr3	11498789	11499220	DNA/MuDR	AT3TE47905	11498690	11498853	8	0.535211	0.115385	0.727273	NA	1.35885	0.215587
Chr1	12014740	12014877	DNA/HAT	AT1TE38930	12014543	12015024	20	0.428571	0.169492	0.581967	NA	1.35792	0.39548
Chr1	5691739	5696670	LTR/Copia	AT1TE18410	5695492	5695602	11	0.567568	0.134615	0.77027	NA	1.35714	0.237179
Chr2	5381891	5383072	LTR/Gypsy	AT2TE21795	5382718	5382897	12	0.44898	0.177215	0.609091	NA	1.35661	0.394707
Chr5	14259954	14264628	LINE/L1	AT5TE50965	14263896	14264041	7	0.559322	0.047619	0.758621	NA	1.35632	0.0851371
Chr4	2994773	2995418	RC/Helitron	AT4TE13955	2995126	2995298	9	0.42	1e-07	0.56962	NA	1.35624	2.38095e-07
Chr3	13146956	13150627	LTR/Gypsy	AT3TE53765	13150242	13150353	6	0.347826	0.117647	0.471698	NA	1.35613	0.338235
Chr2	4715984	4723843	LTR/Gypsy	AT2TE19590	4723350	4723520	10	0.481481	0.20339	0.652778	NA	1.35577	0.422425
Chr4	18473824	18474588	RC/Helitron	AT4TE89595	18474126	18474241	12	0.321429	0.104167	0.435714	NA	1.35556	0.324074
Chr5	12514690	12515806	DNA/MuDR	AT5TE44345	12515432	12515976	17	0.491803	0.16	0.666667	NA	1.35556	0.325333
Chr4	2786669	2788433	DNA/En-Spm	AT4TE13035	2787590	2787752	10	0.514286	0.183333	0.69697	NA	1.35522	0.356481
Chr4	3612079	3613844	LTR/Gypsy	AT4TE16120	3613680	3613751	5	0.545455	0.0434783	0.73913	NA	1.35507	0.0797101
Chr5	12896677	12913434	RC/Helitron	AT5TE45920	12912428	12912831	18	0.359551	0.0747664	0.487179	NA	1.35497	0.207944
Chr4	8313635	8319045	LTR/Copia	AT4TE36845	8318192	8318451	21	0.579268	0.0363636	0.78481	NA	1.35483	0.0627751
Chr3	9011212	9017189	LINE/L1	AT3TE37690	9014116	9014329	8	0.6	0.125	0.8125	NA	1.35417	0.208333
Chr4	6166803	6167263	RC/Helitron	AT4TE26060	6166951	6167001	6	0.46875	1e-07	0.634615	NA	1.35385	2.13333e-07
Chr2	4371540	4375321	DNA/MuDR	AT2TE18385	4373459	4373893	14	0.507937	0.147541	0.6875	NA	1.35352	0.290471
Chr4	10171926	10174175	Unassigned	AT4TE46305	10172398	10172649	10	0.463918	0.142857	0.627273	NA	1.35212	0.307937
Chr5	11441660	11452120	RC/Helitron	AT5TE41395	11448833	11449123	12	0.313253	0.0294118	0.423077	NA	1.35059	0.0938914
Chr2	1970283	1974991	LTR/Copia	AT2TE09100	1973675	1974124	19	0.433333	0.0148148	0.585034	NA	1.35008	0.034188
Chr4	5303772	5309048	LTR/Copia	AT4TE22095	5308816	5308901	7	0.392405	0.131579	0.529412	NA	1.34915	0.335314
Chr3	12748444	12755925	LTR/Gypsy	AT3TE52445	12749684	12749865	9	0.385542	0.101695	0.52	NA	1.34875	0.263771
Chr4	4077190	4081133	RC/Helitron	AT4TE17660	4077904	4078198	13	0.357798	0.0533333	0.482353	NA	1.34811	0.14906
Chr3	15881417	15881805	DNA/MuDR	AT3TE64240	15881267	15881444	11	0.371134	0.025974	0.5	NA	1.34722	0.0699856
Chr2	4997479	5001922	DNA/En-Spm	AT2TE20480	5001200	5001384	11	0.383721	0.107143	0.516854	NA	1.34695	0.279221
Chr2	5001374	5001416	DNA/En-Spm	AT2TE20490	5001200	5001384	11	0.383721	0.107143	0.516854	NA	1.34695	0.279221
Chr5	11441660	11452120	RC/Helitron	AT5TE41395	11441948	11442104	9	0.506329	0.0895522	0.681159	NA	1.34529	0.176866
Chr4	2643337	2648817	LTR/Copia	AT4TE12355	2644862	2644956	6	0.591837	0.0540541	0.795455	NA	1.34404	0.0913327
Chr1	12904712	12905224	RC/Helitron	AT1TE42055	12904761	12904935	9	0.347222	0.0898876	0.466667	NA	1.344	0.258876
Chr5	13564021	13573334	DNA/MuDR	AT5TE48190	13567980	13568132	7	0.523077	0.132075	0.702128	NA	1.3423	0.252497
Chr3	16686141	16686897	DNA/HAT	AT3TE67615	16686827	16686900	14	0.3125	0.106557	0.419355	NA	1.34194	0.340984
Chr2	2818659	2822101	DNA/En-Spm	AT2TE12390	2821980	2822179	9	0.352941	0.115942	0.473118	NA	1.3405	0.328502
Chr2	1348486	1349077	RC/Helitron	AT2TE06140	1348798	1348993	8	0.383721	0.122807	0.514286	NA	1.34026	0.320043
Chr4	876405	876640	LINE/L1	AT4TE04470	876385	876499	6	0.481013	0.0612245	0.644444	NA	1.33977	0.127282
Chr3	14062033	14072952	LINE/L1	AT3TE57655	14062790	14062961	8	0.34375	0.0491803	0.460317	NA	1.33911	0.14307
Chr1	12573375	12573528	DNA/MuDR	AT1TE40965	12573428	12573606	9	0.341772	0.0714286	0.457627	NA	1.33898	0.208995
Chr5	13117931	13128452	LTR/Gypsy	AT5TE46685	13119559	13119753	8	0.551724	0.246377	0.738462	NA	1.33846	0.446558
Chr5	13535367	13536036	LINE/L1	AT5TE48015	13535853	13535876	6	0.481481	0.0833333	0.644444	NA	1.33846	0.173077
Chr5	13795206	13795760	DNA/MuDR	AT5TE49110	13795699	13795835	6	0.224138	0.0666667	0.3	NA	1.33846	0.297436
Chr3	13502057	13506973	DNA/En-Spm	AT3TE54985	13504895	13505206	11	0.531646	0.219512	0.71134	NA	1.338	0.412892
Chr4	486191	486641	DNA/HAT	AT4TE02530	486268	486419	9	0.395349	0.191176	0.528736	NA	1.33739	0.483564
Chr5	9928081	9929672	LINE/L1	AT5TE36160	9928179	9928460	15	0.484375	0.214286	0.647541	NA	1.33686	0.442396
Chr5	13392435	13394305	RC/Helitron	AT5TE47460	13392851	13392945	5	0.425532	0.119048	0.568627	NA	1.33627	0.279762
Chr2	6433986	6439753	LINE/L1	AT2TE26275	6434531	6434693	6	0.561404	0.130435	0.75	NA	1.33594	0.232337
Chr5	11524317	11525033	LTR/Gypsy	AT5TE41665	11524700	11524960	13	0.446154	0.173913	0.59542	NA	1.33456	0.389805
Chr3	15062422	15064822	DNA/MuDR	AT3TE61385	15062307	15062522	9	0.37931	0.140625	0.506173	NA	1.33446	0.370739
Chr5	10690985	10695184	RC/Helitron	AT5TE38935	10695057	10695232	12	0.191011	0.04	0.254717	NA	1.33352	0.209412
Chr5	10695202	10696143	LTR/Gypsy	AT5TE38940	10695057	10695232	12	0.191011	0.04	0.254717	NA	1.33352	0.209412
Chr5	13064788	13066018	LINE/L1	AT5TE46475	13066003	13066398	13	0.42	0.0823529	0.56	NA	1.33333	0.196078
Chr5	13066334	13066356	LTR/Gypsy	AT5TE46480	13066003	13066398	13	0.42	0.0823529	0.56	NA	1.33333	0.196078
Chr5	13066369	13067018	LTR/Gypsy	AT5TE46485	13066003	13066398	13	0.42	0.0823529	0.56	NA	1.33333	0.196078
Chr5	3750497	3751193	DNA/HAT	AT5TE13605	3751040	3751207	13	0.360465	0.0963855	0.480519	NA	1.33305	0.267392
Chr5	3751200	3751238	RC/Helitron	AT5TE13610	3751040	3751207	13	0.360465	0.0963855	0.480519	NA	1.33305	0.267392
Chr4	3795838	3799541	LINE/L1	AT4TE16745	3799418	3799590	8	0.435484	0.18	0.580247	NA	1.33242	0.413333
Chr4	3799558	3800043	LTR/Gypsy	AT4TE16750	3799418	3799590	8	0.435484	0.18	0.580247	NA	1.33242	0.413333
Chr1	15525405	15530073	DNA/En-Spm	AT1TE51105	15529048	15529207	9	0.329545	0.0833333	0.439024	NA	1.33221	0.252874
Chr1	13996686	13998077	LTR/Copia	AT1TE45970	13997615	13997721	6	0.567164	0.230769	0.755102	NA	1.33136	0.406883
Chr2	2191056	2191574	LTR/Gypsy	AT2TE10085	2191375	2191512	6	0.536585	0.1875	0.714286	NA	1.33117	0.349432
Chr5	24942027	24943967	RC/Helitron	AT5TE89760	24943367	24943604	11	0.542056	0.26506	0.721154	NA	1.3304	0.48899
Chr3	18864638	18865406	LTR/Copia	AT3TE76495	18864735	18864890	8	0.615385	0.0819672	0.818182	NA	1.32955	0.133197
Chr2	5729797	5732118	DNA/En-Spm	AT2TE23185	5730007	5730187	8	0.54321	0.193548	0.722222	NA	1.32955	0.356305
Chr3	13501957	13501976	DNA/En-Spm	AT3TE54975	13501640	13502046	16	0.407407	0.0791367	0.541401	NA	1.32889	0.194245
Chr3	13501977	13502056	DNA/En-Spm	AT3TE54980	13501640	13502046	16	0.407407	0.0791367	0.541401	NA	1.32889	0.194245
Chr2	4294012	4294324	LINE/L1	AT2TE18025	4294295	4294381	6	0.405405	0.03125	0.538462	NA	1.32821	0.0770833
Chr2	4925088	4925169	LTR/Gypsy	AT2TE20250	4925075	4925346	16	0.422764	0.0636364	0.561404	NA	1.32794	0.150524
Chr2	4925170	4933930	DNA/En-Spm	AT2TE20255	4925075	4925346	16	0.422764	0.0636364	0.561404	NA	1.32794	0.150524
Chr3	9613220	9625545	DNA/MuDR	AT3TE40145	9613912	9614075	9	0.464286	0.169492	0.616438	NA	1.32771	0.365059
Chr4	9732597	9737732	LTR/Copia	AT4TE44080	9737083	9737265	7	0.446154	0.139535	0.591837	NA	1.32653	0.312751
Chr3	15698298	15698924	RC/Helitron	AT3TE63490	15698468	15698621	7	0.521127	0.172414	0.691176	NA	1.32631	0.330848
Chr3	15058218	15061859	DNA/MuDR	AT3TE61375	15061463	15061606	8	0.44	0.145833	0.583333	NA	1.32576	0.331439
Chr3	15376263	15390263	DNA/MuDR	AT3TE62450	15378723	15378953	10	0.5	0.209302	0.662791	NA	1.32558	0.418605
Chr3	15377110	15382208	LTR/Copia	AT3TE62455	15378723	15378953	10	0.5	0.209302	0.662791	NA	1.32558	0.418605
Chr5	11368139	11372111	LTR/Gypsy	AT5TE41150	11369934	11370067	9	0.473684	0.218182	0.627907	NA	1.32558	0.460606
Chr4	2286690	2288783	LTR/Copia	AT4TE10600	2287434	2287718	11	0.418033	0.107843	0.553846	NA	1.32489	0.257978
Chr2	2399530	2410157	LTR/Gypsy	AT2TE10980	2405204	2405326	8	0.490909	0.113208	0.65	NA	1.32407	0.230608
Chr5	13798311	13801411	DNA/HAT	AT5TE49130	13799981	13800249	9	0.344828	0.0526316	0.456522	NA	1.32391	0.152632
Chr2	6965359	6966167	RC/Helitron	AT2TE28350	6966008	6966340	14	0.352941	0.0619469	0.467213	NA	1.32377	0.175516
Chr5	11454991	11460345	DNA/En-Spm	AT5TE41420	11457972	11458025	7	0.527273	0.24	0.697674	NA	1.32318	0.455172
Chr5	10755540	10760141	DNA/Harbinger	AT5TE39140	10757566	10757937	18	0.391753	0.0733333	0.518293	NA	1.32301	0.187193
Chr1	14331004	14332547	LTR/Gypsy	AT1TE47095	14331005	14331256	9	0.412371	0.149254	0.545455	NA	1.32273	0.36194
Chr5	10059785	10060999	DNA/En-Spm	AT5TE36640	10060591	10060751	9	0.519481	0.138462	0.686747	NA	1.32199	0.266538
Chr2	4668851	4675675	RC/Helitron	AT2TE19400	4672060	4672173	9	0.514286	0.078125	0.679487	NA	1.32123	0.15191
Chr3	11697283	11702258	LTR/Copia	AT3TE48590	11699185	11699807	21	0.380682	0.0692308	0.502674	NA	1.32046	0.18186
Chr1	15795675	15799512	DNA/MuDR	AT1TE52020	15797807	15798311	20	0.440678	0.0756303	0.581197	NA	1.31887	0.171622
Chr5	18579178	18579598	DNA/MuDR	AT5TE66880	18579432	18579617	6	0.279412	1e-07	0.368421	NA	1.31856	3.57895e-07
Chr5	13188575	13188979	DNA/MuDR	AT5TE46900	13188570	13188873	12	0.5	0.144144	0.659259	NA	1.31852	0.288288
Chr3	13026615	13027855	LTR/Gypsy	AT3TE53340	13027207	13027458	8	0.296875	0.0333333	0.391304	NA	1.31808	0.112281
Chr3	11570286	11575314	DNA/En-Spm	AT3TE48135	11575246	11575375	5	0.490196	0.0819672	0.645833	NA	1.3175	0.167213
Chr3	11575315	11575408	DNA/En-Spm	AT3TE48140	11575246	11575375	5	0.490196	0.0819672	0.645833	NA	1.3175	0.167213
Chr5	13994795	14000226	LTR/Copia	AT5TE49915	13998537	13998705	8	0.551282	0.02	0.72619	NA	1.31728	0.0362791
Chr2	7043729	7044486	RC/Helitron	AT2TE28670	7043838	7043982	11	0.435897	0.166667	0.574074	NA	1.31699	0.382353
Chr2	2416280	2423557	LTR/Gypsy	AT2TE11040	2421628	2421709	14	0.475728	0.173913	0.626506	NA	1.31694	0.365572
Chr2	2418613	2423172	LTR/Gypsy	AT2TE11050	2421628	2421709	14	0.475728	0.173913	0.626506	NA	1.31694	0.365572
Chr1	13371474	13386479	RC/Helitron	AT1TE43740	13386038	13386160	7	0.219178	1e-07	0.288462	NA	1.31611	4.5625e-07
Chr4	4083155	4083903	RC/Helitron	AT4TE17680	4083885	4083931	7	0.486486	0.108696	0.64	NA	1.31556	0.22343
Chr4	3122101	3122709	LTR/Gypsy	AT4TE14385	3121973	3122334	14	0.415842	0.147368	0.547009	NA	1.31543	0.354386
Chr2	4071510	4074674	LTR/Gypsy	AT2TE17205	4073711	4073892	11	0.449275	0.0757576	0.590909	NA	1.31525	0.168622
Chr2	3025684	3025724	LINE?	AT2TE13175	3025708	3025821	7	0.362069	0.0714286	0.47619	NA	1.31519	0.197279
Chr5	9061672	9062293	LINE/L1	AT5TE32785	9062164	9062453	18	0.31875	0.056	0.419118	NA	1.31488	0.175686
Chr3	9387866	9393250	LTR/Copia	AT3TE39220	9391032	9391201	6	0.425	0.0833333	0.558824	NA	1.31488	0.196078
Chr3	13001662	13016783	RC/Helitron	AT3TE53245	13009115	13009383	10	0.477778	0.08	0.628205	NA	1.31485	0.167442
Chr2	1906834	1912110	LTR/Copia	AT2TE08785	1909087	1909230	14	0.604478	0.0222222	0.794118	NA	1.31373	0.0367627
Chr4	4611187	4613039	RC/Helitron	AT4TE19395	4611834	4612166	12	0.416667	0.103896	0.547368	NA	1.31368	0.249351
Chr2	6148549	6162029	RC/Helitron	AT2TE25020	6161260	6161436	14	0.425373	0.0814815	0.558333	NA	1.31257	0.191553
Chr2	4610646	4615453	DNA/MuDR	AT2TE19110	4612235	4612403	5	0.432432	0.037037	0.567568	NA	1.3125	0.0856481
Chr1	11280216	11285437	RC/Helitron	AT1TE36485	11280264	11280377	9	0.25	0.012987	0.328125	NA	1.3125	0.0519481
Chr1	14076942	14080233	LTR/Gypsy	AT1TE46255	14078665	14078769	5	0.461538	0.103448	0.605263	NA	1.3114	0.224138
Chr5	11464537	11468932	LTR/Gypsy	AT5TE41455	11467866	11468093	9	0.396552	0.0487805	0.52	NA	1.3113	0.123012
Chr3	12849778	12864028	LINE/L1	AT3TE52800	12861853	12862116	20	0.389706	0.186207	0.510949	NA	1.31111	0.477814
Chr3	12853594	12861861	LTR/Gypsy	AT3TE52805	12861853	12862116	20	0.389706	0.186207	0.510949	NA	1.31111	0.477814
Chr1	13584483	13585599	RC/Helitron	AT1TE44485	13585378	13585517	7	0.457627	0.108108	0.6	NA	1.31111	0.236236
Chr5	15272022	15272604	RC/Helitron	AT5TE55255	15272323	15272450	7	0.530612	0.14	0.695652	NA	1.31104	0.263846
Chr2	10592184	10609119	DNA/MuDR	AT2TE45465	10601807	10601869	6	0.717949	0.333333	0.941176	NA	1.31092	0.464286
Chr3	15058218	15061859	DNA/MuDR	AT3TE61375	15060029	15060220	7	0.391304	0.0857143	0.512821	NA	1.31054	0.219048
Chr5	10193495	10194532	RC/Helitron	AT5TE37140	10194315	10194456	8	0.32	0.0769231	0.419355	NA	1.31048	0.240385
Chr5	18099529	18104213	RC/Helitron	AT5TE65275	18100947	18101104	5	0.463415	1e-07	0.607143	NA	1.31015	2.15789e-07
Chr1	12470416	12471253	DNA/HAT	AT1TE40605	12470585	12470678	9	0.701149	0.244898	0.918033	NA	1.30933	0.349281
Chr1	12406708	12409999	LTR/Copia	AT1TE40355	12409715	12409810	6	0.54717	0.075	0.716216	NA	1.30895	0.137069
[truncated: 3,592 more rows]

## Sheet: SINE
Chromosone	Start	End	Feature	Genes	DMR_start	DMR_end	CpGs_number	Methylation_level_Col-0	Methylation_level_kyp	Methylation_level_AL2	Genomic Features	al2 vs col-0	kyp vs col-0
[truncated: 8 more rows]

[truncated: 11 more sheets: LTR Copia, LTR Gypsy, LINE L1, MuDR, RC Helitron, genes, CDS, utr, intron, upstream, dowbstream]
