# Supplementary material for: Geminivirus-encoded TrAP suppressor inhibits the histone methyltransferase SUVH4/KYP to counter host defense
Source: eLife. 2015 Sep 7;4:e06671. doi: 10.7554/eLife.06671 (PMC4606454; doi:10.7554/eLife.06671)
Supplement: Supplementary file 7. — CHH methylation analysis of Col-0 wild type, kyp mutant, and TrAP transgenic plants. DOI: http://dx.doi.org/10.7554/eLife.06671.027 [file elife06671s007.xlsx]

## Sheet: CHH_DMRs_Annot.xls
Chromosone	Start	End	Feature	Strand	Genes	Chromosone	DMR_start	DMR_end	CpGs_number	Methylation_level_Col-0	Methylation_level_kyp	Methylation_level_AL2	Mean_depth_Col-0	Mean_depth_kyp	Mean_depth_AL2	P_value	Gene	Genomic Features	Description
Chr4	10992995	10998057	LTR/Copia	+	AT4TE50435	Chr4	10998036	10999201	177	0.274754	0.0386435	0.234926	8.61582	7.16384	7.21469	4.65004e-35	AT4TE50435	NA	NA
Chr2	9121957	9125817	LTR/Copia	+	AT2TE38575	Chr2	9123007	9124437	125	0.218425	0.0196629	0.226181	10.768	8.544	9.656	4.05927e-25	AT2TE38575	NA	NA
Chr1	6009291	6014091	LTR/Copia	-	AT1TE19430	Chr1	6011540	6012598	141	0.174071	0.0156971	0.192114	9.73759	7.68085	8.4539	6.55313e-24	AT1TE19430	NA	NA
Chr2	8997726	8998725	upstream	+	AT2G20920.1	Chr2	8997396	8998259	107	0.235525	0.0219638	0.238835	9.52336	7.23364	9.62617	4.6677e-23	AT2G20920	protein_coding_gene	Protein of unknown function (DUF3353)
Chr2	16273133	16274132	upstream	+	AT2G38970.1	Chr2	16272544	16273320	110	0.0998852	0.0135135	0.221143	7.91818	7.4	8.42727	1.05604e-22	AT2G38970	protein_coding_gene	Zinc finger (C3HC4-type RING finger) family protein
Chr4	8313635	8319045	LTR/Copia	+	AT4TE36845	Chr4	8315817	8317436	207	0.171527	0.0326005	0.1701	8.44928	6.37198	8.20773	1.09954e-22	AT4TE36845	NA	NA
Chr2	13094111	13094243	CDS	+	AT2G30730.1	Chr2	13094240	13095071	115	0.221286	0.0329171	0.208183	8.25217	7.66087	7.22609	8.70221e-21	AT2G30730	protein_coding_gene	Protein kinase superfamily protein
Chr2	13094244	13094330	intron	+	AT2G30730.1	Chr2	13094240	13095071	115	0.221286	0.0329171	0.208183	8.25217	7.66087	7.22609	8.70221e-21	AT2G30730	protein_coding_gene	Protein kinase superfamily protein
Chr2	13094331	13094417	CDS	+	AT2G30730.1	Chr2	13094240	13095071	115	0.221286	0.0329171	0.208183	8.25217	7.66087	7.22609	8.70221e-21	AT2G30730	protein_coding_gene	Protein kinase superfamily protein
Chr2	13094418	13094556	intron	+	AT2G30730.1	Chr2	13094240	13095071	115	0.221286	0.0329171	0.208183	8.25217	7.66087	7.22609	8.70221e-21	AT2G30730	protein_coding_gene	Protein kinase superfamily protein
Chr2	13094557	13094676	CDS	+	AT2G30730.1	Chr2	13094240	13095071	115	0.221286	0.0329171	0.208183	8.25217	7.66087	7.22609	8.70221e-21	AT2G30730	protein_coding_gene	Protein kinase superfamily protein
Chr2	13095015	13096014	upstream	+	AT2G30740.1	Chr2	13094240	13095071	115	0.221286	0.0329171	0.208183	8.25217	7.66087	7.22609	8.70221e-21	AT2G30740	protein_coding_gene	Protein kinase superfamily protein
Chr1	18135722	18136132	DNA	+	AT1TE60120	Chr1	18135733	18136121	71	0.204225	0.0126582	0.302977	10	7.78873	8.04225	2.75609e-20	AT1TE60120	NA	NA
Chr1	18135792	18136791	upstream	+	AT1G49030.1	Chr1	18135733	18136121	71	0.204225	0.0126582	0.302977	10	7.78873	8.04225	2.75609e-20	AT1G49030	protein_coding_gene	PLAC8 family protein
Chr2	7776683	7777682	upstream	-	AT2G17900.1	Chr2	7776946	7778530	187	0.114114	0.0178094	0.128362	8.90374	6.00535	8.74866	3.6543e-20	AT2G17900	protein_coding_gene	SET domain group 37
Chr2	7777248	7782174	LINE/L1	+	AT2TE32120	Chr2	7776946	7778530	187	0.114114	0.0178094	0.128362	8.90374	6.00535	8.74866	3.6543e-20	AT2TE32120	NA	NA
Chr2	7778346	7778427	LINE/L1	+	AT2TE32125	Chr2	7776946	7778530	187	0.114114	0.0178094	0.128362	8.90374	6.00535	8.74866	3.6543e-20	AT2TE32125	NA	NA
Chr5	17890063	17890585	LTR/Copia	+	AT5TE64590	Chr5	17890122	17890699	83	0.184697	0.0167224	0.228412	9.13253	7.20482	8.6506	2.85297e-19	AT5TE64590	NA	NA
Chr5	17890244	17891243	downstream	-	AT5G44410.1	Chr5	17890122	17890699	83	0.184697	0.0167224	0.228412	9.13253	7.20482	8.6506	2.85297e-19	AT5G44410	protein_coding_gene	FAD-binding Berberine family protein
Chr5	17890622	17890876	RC/Helitron	-	AT5TE64595	Chr5	17890122	17890699	83	0.184697	0.0167224	0.228412	9.13253	7.20482	8.6506	2.85297e-19	AT5TE64595	NA	NA
Chr4	5965692	5970900	LTR/Copia	+	AT4TE25100	Chr4	5967156	5968337	130	0.151709	0.0131579	0.12865	10.8	7.01538	9.74615	5.93493e-19	AT4TE25100	NA	NA
Chr2	5631378	5636318	LINE/L1	-	AT2TE22740	Chr2	5631844	5632920	183	0.153342	0.0340909	0.197269	8.3388	6.73224	7.20219	7.2473e-19	AT2TE22740	NA	NA
Chr5	14268564	14271026	LINE/L1	+	AT5TE51000	Chr5	14270927	14271697	134	0.133142	0.0179426	0.183465	7.79104	6.23881	6.58955	5.2619e-18	AT5TE51000	NA	NA
Chr5	14270689	14271688	upstream	+	AT5G36228.1	Chr5	14270927	14271697	134	0.133142	0.0179426	0.183465	7.79104	6.23881	6.58955	5.2619e-18	AT5G36228	protein_coding_gene	nucleic acid binding;zinc ion binding
Chr5	14271348	14271689	5-UTR	+	AT5G36228.1	Chr5	14270927	14271697	134	0.133142	0.0179426	0.183465	7.79104	6.23881	6.58955	5.2619e-18	AT5G36228	protein_coding_gene	nucleic acid binding;zinc ion binding
Chr5	14271690	14272775	CDS	+	AT5G36228.1	Chr5	14270927	14271697	134	0.133142	0.0179426	0.183465	7.79104	6.23881	6.58955	5.2619e-18	AT5G36228	protein_coding_gene	nucleic acid binding;zinc ion binding
Chr1	6009291	6014091	LTR/Copia	-	AT1TE19430	Chr1	6009723	6010806	115	0.200787	0.0223267	0.198326	8.83478	7.4	10.3913	1.39983e-17	AT1TE19430	NA	NA
Chr1	6009420	6010419	downstream	+	AT1G17490.1	Chr1	6009723	6010806	115	0.200787	0.0223267	0.198326	8.83478	7.4	10.3913	1.39983e-17	AT1G17490	NA	NA
Chr1	17360725	17365909	LTR/Copia	+	AT1TE57530	Chr1	17360895	17362102	111	0.139752	0.0171053	0.15468	8.7027	6.84685	9.14414	2.01383e-17	AT1TE57530	NA	NA
Chr5	21542893	21546690	LTR/Copia	+	AT5TE77610	Chr5	21546569	21547346	108	0.15229	0.0185714	0.178266	8.69444	6.48148	7.58333	3.29195e-17	AT5TE77610	NA	NA
Chr5	21546691	21546720	LTR/Copia	+	AT5TE77615	Chr5	21546569	21547346	108	0.15229	0.0185714	0.178266	8.69444	6.48148	7.58333	3.29195e-17	AT5TE77615	NA	NA
Chr3	8137925	8138924	upstream	-	AT3G22950.1	Chr3	8138596	8138942	45	0.0900621	0.0107143	0.22	7.15556	6.22222	7.77778	7.00864e-17	AT3G22950	protein_coding_gene	ADP-ribosylation factor C1
Chr3	8137925	8138924	upstream	-	AT3G22950.2	Chr3	8138596	8138942	45	0.0900621	0.0107143	0.22	7.15556	6.22222	7.77778	7.00864e-17	AT3G22950	protein_coding_gene	ADP-ribosylation factor C1
Chr3	8138084	8139083	upstream	-	AT3G22950.1	Chr3	8138596	8138942	45	0.0900621	0.0107143	0.22	7.15556	6.22222	7.77778	7.00864e-17	AT3G22950	protein_coding_gene	ADP-ribosylation factor C1
Chr3	8138084	8139083	upstream	-	AT3G22950.2	Chr3	8138596	8138942	45	0.0900621	0.0107143	0.22	7.15556	6.22222	7.77778	7.00864e-17	AT3G22950	protein_coding_gene	ADP-ribosylation factor C1
Chr3	8138367	8139366	upstream	+	AT3G22960.1	Chr3	8138596	8138942	45	0.0900621	0.0107143	0.22	7.15556	6.22222	7.77778	7.00864e-17	AT3G22960	protein_coding_gene	Pyruvate kinase family protein
Chr3	8138496	8138877	LINE/L1	+	AT3TE34145	Chr3	8138596	8138942	45	0.0900621	0.0107143	0.22	7.15556	6.22222	7.77778	7.00864e-17	AT3TE34145	NA	NA
Chr3	8138878	8139079	LINE/L1	+	AT3TE34150	Chr3	8138596	8138942	45	0.0900621	0.0107143	0.22	7.15556	6.22222	7.77778	7.00864e-17	AT3TE34150	NA	NA
Chr1	6009291	6014091	LTR/Copia	-	AT1TE19430	Chr1	6012712	6013827	128	0.180556	0.0249252	0.1848	10.125	7.83594	9.76562	9.29791e-17	AT1TE19430	NA	NA
Chr4	2597002	2602174	LTR/Copia	-	AT4TE12175	Chr4	2600707	2601673	105	0.173989	0.0243902	0.191851	10.8381	9.37143	11.219	1.15271e-16	AT4TE12175	NA	NA
Chr1	28514284	28515283	downstream	+	AT1G75940.1	Chr1	28515115	28515882	69	0.0190058	0.0239234	0.167127	9.91304	9.08696	10.4928	1.80797e-16	AT1G75940	protein_coding_gene	Glycosyl hydrolase superfamily protein
Chr1	28515061	28516117	RC/Helitron	+	AT1TE93275	Chr1	28515115	28515882	69	0.0190058	0.0239234	0.167127	9.91304	9.08696	10.4928	1.80797e-16	AT1TE93275	NA	NA
Chr1	28515713	28516712	upstream	+	AT1G75950.1	Chr1	28515115	28515882	69	0.0190058	0.0239234	0.167127	9.91304	9.08696	10.4928	1.80797e-16	AT1G75950	protein_coding_gene	S phase kinase-associated protein 1
Chr4	8715339	8716338	downstream	+	AT4G15260.1	Chr4	8715693	8716089	76	0.0464548	0.0368098	0.209653	10.7632	8.57895	8.72368	2.62833e-16	AT4G15260	protein_coding_gene	UDP-Glycosyltransferase superfamily protein
Chr4	8715801	8716800	downstream	-	AT4G15270.1	Chr4	8715693	8716089	76	0.0464548	0.0368098	0.209653	10.7632	8.57895	8.72368	2.62833e-16	AT4G15270	protein_coding_gene	glucosyltransferase-related
Chr5	14271690	14272775	CDS	+	AT5G36228.1	Chr5	14272519	14273391	98	0.0960809	0.0139969	0.248357	8.07143	6.56122	7.76531	2.63453e-16	AT5G36228	protein_coding_gene	nucleic acid binding;zinc ion binding
Chr5	14272517	14273516	upstream	+	AT5G36230.1	Chr5	14272519	14273391	98	0.0960809	0.0139969	0.248357	8.07143	6.56122	7.76531	2.63453e-16	AT5G36230	protein_coding_gene	ARM repeat superfamily protein
Chr5	14272776	14273257	3-UTR	+	AT5G36228.1	Chr5	14272519	14273391	98	0.0960809	0.0139969	0.248357	8.07143	6.56122	7.76531	2.63453e-16	AT5G36228	protein_coding_gene	nucleic acid binding;zinc ion binding
Chr5	14273258	14274257	downstream	+	AT5G36228.1	Chr5	14272519	14273391	98	0.0960809	0.0139969	0.248357	8.07143	6.56122	7.76531	2.63453e-16	AT5G36228	protein_coding_gene	nucleic acid binding;zinc ion binding
Chr5	14273383	14273517	5-UTR	+	AT5G36230.1	Chr5	14272519	14273391	98	0.0960809	0.0139969	0.248357	8.07143	6.56122	7.76531	2.63453e-16	AT5G36230	protein_coding_gene	ARM repeat superfamily protein
Chr4	6467400	6473066	LTR/Copia	+	AT4TE27640	Chr4	6468242	6469325	105	0.18908	0.0245203	0.213462	9.41905	8.93333	9.90476	3.2437e-16	AT4TE27640	NA	NA
Chr5	2257227	2257309	DNA/MuDR	+	AT5TE08215	Chr5	2257232	2257710	81	0.265306	0.0313531	0.285526	7.8642	7.48148	9.38272	3.93392e-16	AT5TE08215	NA	NA
Chr5	2257474	2262961	Unassigned	-	AT5TE08220	Chr5	2257232	2257710	81	0.265306	0.0313531	0.285526	7.8642	7.48148	9.38272	3.93392e-16	AT5TE08220	NA	NA
Chr4	8313635	8319045	LTR/Copia	+	AT4TE36845	Chr4	8313818	8314898	111	0.164336	0.02019	0.183967	10.3063	7.58559	8.76577	8.06343e-16	AT4TE36845	NA	NA
Chr2	5597737	5598736	downstream	-	AT2G13450.1	Chr2	5598402	5598627	45	0.24269	0.0145985	0.3375	7.6	6.08889	8.88889	1.57578e-15	AT2G13450	NA	NA
Chr2	5598420	5598737	3-UTR	-	AT2G13450.1	Chr2	5598402	5598627	45	0.24269	0.0145985	0.3375	7.6	6.08889	8.88889	1.57578e-15	AT2G13450	NA	NA
Chr2	5623087	5627316	LINE/L1	+	AT2TE22725	Chr2	5624954	5625922	146	0.151298	0.0366864	0.208132	7.65068	5.78767	7.07534	2.4192e-15	AT2TE22725	NA	NA
Chr4	2286690	2288783	LTR/Copia	-	AT4TE10600	Chr4	2288260	2288880	91	0.305952	0.079929	0.318182	9.23077	6.18681	7.73626	2.60467e-15	AT4TE10600	NA	NA
Chr4	2288784	2288834	LTR/Copia	-	AT4TE10605	Chr4	2288260	2288880	91	0.305952	0.079929	0.318182	9.23077	6.18681	7.73626	2.60467e-15	AT4TE10605	NA	NA
Chr2	7232310	7237512	LINE/L1	-	AT2TE29460	Chr2	7234658	7235634	101	0.208038	0.0141044	0.17407	8.37624	7.0198	8.24752	2.69974e-15	AT2TE29460	NA	NA
Chr1	10357356	10363357	LINE/L1	+	AT1TE33490	Chr1	10362891	10363364	81	0.3859	0.0938567	0.321429	6.65432	7.23457	7.25926	3.11584e-15	AT1TE33490	NA	NA
Chr1	22329713	22330712	upstream	-	AT1G60610.3	Chr1	22330489	22330867	56	0.0258481	0.00854701	0.179159	11.0536	8.35714	9.76786	1.87394e-14	AT1G60610	protein_coding_gene	SBP (S-ribonuclease binding protein) family protein
Chr1	22329721	22330720	upstream	-	AT1G60610.2	Chr1	22330489	22330867	56	0.0258481	0.00854701	0.179159	11.0536	8.35714	9.76786	1.87394e-14	AT1G60610	protein_coding_gene	SBP (S-ribonuclease binding protein) family protein
Chr1	22330207	22331206	upstream	-	AT1G60610.2	Chr1	22330489	22330867	56	0.0258481	0.00854701	0.179159	11.0536	8.35714	9.76786	1.87394e-14	AT1G60610	protein_coding_gene	SBP (S-ribonuclease binding protein) family protein
Chr1	22330207	22331206	upstream	-	AT1G60610.3	Chr1	22330489	22330867	56	0.0258481	0.00854701	0.179159	11.0536	8.35714	9.76786	1.87394e-14	AT1G60610	protein_coding_gene	SBP (S-ribonuclease binding protein) family protein
Chr1	22330223	22331222	upstream	+	AT1G60620.1	Chr1	22330489	22330867	56	0.0258481	0.00854701	0.179159	11.0536	8.35714	9.76786	1.87394e-14	AT1G60620	protein_coding_gene	RNA polymerase I subunit 43
Chr1	22330276	22331275	upstream	-	AT1G60610.1	Chr1	22330489	22330867	56	0.0258481	0.00854701	0.179159	11.0536	8.35714	9.76786	1.87394e-14	AT1G60610	protein_coding_gene	SBP (S-ribonuclease binding protein) family protein
Chr5	19606618	19607617	upstream	-	AT5G48380.1	Chr5	19607389	19607766	54	0.174779	0.0251397	0.264249	8.37037	6.62963	7.14815	2.11923e-14	AT5G48380	protein_coding_gene	BAK1-interacting receptor-like kinase 1
Chr5	19607059	19608058	upstream	-	AT5G48380.1	Chr5	19607389	19607766	54	0.174779	0.0251397	0.264249	8.37037	6.62963	7.14815	2.11923e-14	AT5G48380	protein_coding_gene	BAK1-interacting receptor-like kinase 1
Chr5	19607735	19608734	upstream	+	AT5G48385.1	Chr5	19607389	19607766	54	0.174779	0.0251397	0.264249	8.37037	6.62963	7.14815	2.11923e-14	AT5G48385	protein_coding_gene	FRIGIDA-like protein
Chr5	13992749	13993206	DNA/MuDR	-	AT5TE49905	Chr5	13993120	13993806	95	0.160732	0.0246433	0.141011	10.3474	8.11579	8.95789	2.19751e-14	AT5TE49905	NA	NA
Chr5	13993207	13993242	DNA/MuDR	-	AT5TE49910	Chr5	13993120	13993806	95	0.160732	0.0246433	0.141011	10.3474	8.11579	8.95789	2.19751e-14	AT5TE49910	NA	NA
Chr5	13993427	13994059	CDS	-	AT5G35810.1	Chr5	13993120	13993806	95	0.160732	0.0246433	0.141011	10.3474	8.11579	8.95789	2.19751e-14	AT5G35810	protein_coding_gene	Ankyrin repeat family protein
Chr5	7377644	7378643	upstream	-	AT5G22290.1	Chr5	7377837	7378421	91	0.106897	0.0201863	0.213115	9.56044	7.07692	7.37363	3.36368e-14	AT5G22290	protein_coding_gene	NAC domain containing protein 89
Chr5	7378399	7379398	upstream	+	AT5G22300.1	Chr5	7377837	7378421	91	0.106897	0.0201863	0.213115	9.56044	7.07692	7.37363	3.36368e-14	AT5G22300	protein_coding_gene	nitrilase 4
Chr3	18253839	18254838	downstream	+	AT3G49220.1	Chr3	18254627	18255186	67	0.120287	0.028	0.208882	8.31343	7.46269	9.07463	4.33344e-14	AT3G49220	protein_coding_gene	Plant invertase/pectin methylesterase inhibitor superfamily
Chr3	18254532	18254848	intron	+	AT3G49230.1	Chr3	18254627	18255186	67	0.120287	0.028	0.208882	8.31343	7.46269	9.07463	4.33344e-14	AT3G49230	NA	NA
Chr3	18254849	18254906	CDS	+	AT3G49230.1	Chr3	18254627	18255186	67	0.120287	0.028	0.208882	8.31343	7.46269	9.07463	4.33344e-14	AT3G49230	NA	NA
Chr3	18254907	18255484	3-UTR	+	AT3G49230.1	Chr3	18254627	18255186	67	0.120287	0.028	0.208882	8.31343	7.46269	9.07463	4.33344e-14	AT3G49230	NA	NA
Chr3	18255084	18256083	upstream	+	AT3G49240.1	Chr3	18254627	18255186	67	0.120287	0.028	0.208882	8.31343	7.46269	9.07463	4.33344e-14	AT3G49240	protein_coding_gene	Pentatricopeptide repeat (PPR) superfamily protein
Chr2	9121957	9125817	LTR/Copia	+	AT2TE38575	Chr2	9125790	9126168	66	0.1232	0.0175719	0.202952	9.4697	9.48485	8.21212	5.51771e-14	AT2TE38575	NA	NA
Chr2	9125500	9126499	upstream	+	AT2G21320.1	Chr2	9125790	9126168	66	0.1232	0.0175719	0.202952	9.4697	9.48485	8.21212	5.51771e-14	AT2G21320	protein_coding_gene	B-box zinc finger family protein
Chr5	24530011	24531010	upstream	-	AT5G60960.1	Chr5	24530744	24531338	101	0.136033	0.020558	0.148148	9.53465	6.74257	8.28713	7.85008e-14	AT5G60960	protein_coding_gene	Pentatricopeptide repeat (PPR) superfamily protein
Chr5	24530585	24530923	CDS	+	AT5G60964.1	Chr5	24530744	24531338	101	0.136033	0.020558	0.148148	9.53465	6.74257	8.28713	7.85008e-14	AT5G60964	protein_coding_gene	ECA1 gametogenesis related family protein
Chr5	24530826	24531335	RC/Helitron	-	AT5TE88270	Chr5	24530744	24531338	101	0.136033	0.020558	0.148148	9.53465	6.74257	8.28713	7.85008e-14	AT5TE88270	NA	NA
Chr2	532332	537390	LINE/L1	-	AT2TE02290	Chr2	537062	537664	62	0.218814	0.0186335	0.2711	7.8871	5.19355	6.30645	8.74144e-14	AT2TE02290	NA	NA
Chr2	537317	538316	upstream	+	AT2G02120.1	Chr2	537062	537664	62	0.218814	0.0186335	0.2711	7.8871	5.19355	6.30645	8.74144e-14	AT2G02120	protein_coding_gene	Scorpion toxin-like knottin superfamily protein
Chr1	17520594	17525125	LTR/Copia	+	AT1TE58075	Chr1	17521854	17523052	140	0.153	0.0211921	0.138047	7.14286	5.39286	6.36429	1.22335e-13	AT1TE58075	NA	NA
Chr3	11116001	11120736	LTR/Copia	-	AT3TE46245	Chr3	11117666	11118321	89	0.185328	0.0176849	0.183196	8.73034	6.98876	8.1573	1.46476e-13	AT3TE46245	NA	NA
Chr3	5227789	5228788	upstream	-	AT3G15480.1	Chr3	5228198	5228689	80	0.137447	0.0241821	0.204173	8.9125	8.7875	8.3875	1.50803e-13	AT3G15480	protein_coding_gene	Protein of unknown function (DUF1218)
Chr3	5228099	5229118	RC/Helitron	-	AT3TE22000	Chr3	5228198	5228689	80	0.137447	0.0241821	0.204173	8.9125	8.7875	8.3875	1.50803e-13	AT3TE22000	NA	NA
Chr2	17343599	17344702	CDS	+	AT2G41590.1	Chr2	17344387	17345085	66	0.125749	0.0130208	0.259861	7.59091	5.81818	6.5303	1.72834e-13	AT2G41590	NA	NA
Chr2	17343745	17344744	downstream	-	AT2G41600.5	Chr2	17344387	17345085	66	0.125749	0.0130208	0.259861	7.59091	5.81818	6.5303	1.72834e-13	AT2G41600	protein_coding_gene	Mitochondrial glycoprotein family protein
Chr2	17344595	17345594	downstream	-	AT2G41600.3	Chr2	17344387	17345085	66	0.125749	0.0130208	0.259861	7.59091	5.81818	6.5303	1.72834e-13	AT2G41600	protein_coding_gene	Mitochondrial glycoprotein family protein
Chr2	17344636	17344745	3-UTR	-	AT2G41600.5	Chr2	17344387	17345085	66	0.125749	0.0130208	0.259861	7.59091	5.81818	6.5303	1.72834e-13	AT2G41600	protein_coding_gene	Mitochondrial glycoprotein family protein
Chr2	17344703	17345004	3-UTR	+	AT2G41590.1	Chr2	17344387	17345085	66	0.125749	0.0130208	0.259861	7.59091	5.81818	6.5303	1.72834e-13	AT2G41590	NA	NA
Chr2	17344716	17345715	downstream	-	AT2G41600.2	Chr2	17344387	17345085	66	0.125749	0.0130208	0.259861	7.59091	5.81818	6.5303	1.72834e-13	AT2G41600	protein_coding_gene	Mitochondrial glycoprotein family protein
Chr2	17344746	17344788	CDS	-	AT2G41600.5	Chr2	17344387	17345085	66	0.125749	0.0130208	0.259861	7.59091	5.81818	6.5303	1.72834e-13	AT2G41600	protein_coding_gene	Mitochondrial glycoprotein family protein
Chr2	17344767	17345766	downstream	-	AT2G41600.4	Chr2	17344387	17345085	66	0.125749	0.0130208	0.259861	7.59091	5.81818	6.5303	1.72834e-13	AT2G41600	protein_coding_gene	Mitochondrial glycoprotein family protein
Chr2	17344789	17345599	intron	-	AT2G41600.5	Chr2	17344387	17345085	66	0.125749	0.0130208	0.259861	7.59091	5.81818	6.5303	1.72834e-13	AT2G41600	protein_coding_gene	Mitochondrial glycoprotein family protein
Chr2	17344987	17345986	downstream	-	AT2G41600.1	Chr2	17344387	17345085	66	0.125749	0.0130208	0.259861	7.59091	5.81818	6.5303	1.72834e-13	AT2G41600	protein_coding_gene	Mitochondrial glycoprotein family protein
Chr2	17345005	17346004	downstream	+	AT2G41590.1	Chr2	17344387	17345085	66	0.125749	0.0130208	0.259861	7.59091	5.81818	6.5303	1.72834e-13	AT2G41590	NA	NA
Chr4	11623797	11624796	upstream	-	AT4G21903.2	Chr4	11624379	11624638	48	0.0121212	0.0114943	0.20904	6.875	7.25	7.375	1.86023e-13	AT4G21903	protein_coding_gene	MATE efflux family protein
Chr4	11624562	11625561	downstream	-	AT4G21910.4	Chr4	11624379	11624638	48	0.0121212	0.0114943	0.20904	6.875	7.25	7.375	1.86023e-13	AT4G21910	protein_coding_gene	MATE efflux family protein
Chr2	7232310	7237512	LINE/L1	-	AT2TE29460	Chr2	7237339	7237915	74	0.251374	0.025641	0.271331	9.83784	7.37838	7.91892	3.31415e-13	AT2TE29460	NA	NA
Chr2	7237513	7237748	LINE/L1	-	AT2TE29465	Chr2	7237339	7237915	74	0.251374	0.025641	0.271331	9.83784	7.37838	7.91892	3.31415e-13	AT2TE29465	NA	NA
Chr3	17881164	17881311	3-UTR	+	AT3G48280.1	Chr3	17881285	17881644	45	0.0623441	0.0342105	0.41	8.91111	8.44444	8.88889	3.48064e-13	AT3G48280	protein_coding_gene	subfamily A, family 71, polypeptide 25, cytochrome P450
Chr3	17881312	17882311	downstream	+	AT3G48280.1	Chr3	17881285	17881644	45	0.0623441	0.0342105	0.41	8.91111	8.44444	8.88889	3.48064e-13	AT3G48280	protein_coding_gene	subfamily A, family 71, polypeptide 25, cytochrome P450
Chr3	17881588	17882587	upstream	+	AT3G48290.1	Chr3	17881285	17881644	45	0.0623441	0.0342105	0.41	8.91111	8.44444	8.88889	3.48064e-13	AT3G48290	protein_coding_gene	polypeptide 24, subfamily A, family 71, cytochrome P450
Chr3	17881594	17882593	upstream	+	AT3G48290.2	Chr3	17881285	17881644	45	0.0623441	0.0342105	0.41	8.91111	8.44444	8.88889	3.48064e-13	AT3G48290	protein_coding_gene	polypeptide 24, subfamily A, family 71, cytochrome P450
Chr5	9948569	9948729	RC/Helitron	+	AT5TE36225	Chr5	9948415	9949211	132	0.14437	0.0335306	0.186323	7.87121	7.68182	7.64394	4.06539e-13	AT5TE36225	NA	NA
Chr5	9949204	9954435	LTR/Copia	+	AT5TE36230	Chr5	9948415	9949211	132	0.14437	0.0335306	0.186323	7.87121	7.68182	7.64394	4.06539e-13	AT5TE36230	NA	NA
Chr1	24838206	24839205	upstream	+	AT1G66580.1	Chr1	24838352	24838893	86	0.20438	0.0204082	0.182961	7.96512	7.97674	8.32558	4.16613e-13	AT1G66580	protein_coding_gene	senescence associated gene 24
Chr4	10053790	10054030	3-UTR	+	AT4G18150.1	Chr4	10053877	10054450	93	0.158126	0.0203704	0.166924	7.34409	5.80645	6.95699	4.18141e-13	AT4G18150	protein_coding_gene	Kinase-related protein of unknown function (DUF1296)
Chr4	10054031	10055030	downstream	+	AT4G18150.1	Chr4	10053877	10054450	93	0.158126	0.0203704	0.166924	7.34409	5.80645	6.95699	4.18141e-13	AT4G18150	protein_coding_gene	Kinase-related protein of unknown function (DUF1296)
Chr4	14333527	14335254	CDS	+	AT4G29090.1	Chr4	14334973	14335395	74	0.124805	0.0176471	0.205457	8.66216	6.89189	8.41892	5.60619e-13	AT4G29090	protein_coding_gene	Ribonuclease H-like superfamily protein
Chr2	9432662	9433853	RC/Helitron	+	AT2TE40090	Chr2	9432043	9432726	91	0.145833	0.025974	0.219251	7.91209	6.76923	8.21978	1.16742e-12	AT2TE40090	NA	NA
Chr2	7777248	7782174	LINE/L1	+	AT2TE32120	Chr2	7780441	7781224	87	0.163352	0.0264228	0.222874	8.09195	5.65517	7.83908	2.8121e-12	AT2TE32120	NA	NA
Chr5	13907163	13907534	CDS	+	AT5G35737.1	Chr5	13907297	13907945	91	0.0781457	0.0231023	0.144144	8.2967	6.65934	7.31868	2.97021e-12	AT5G35737	NA	NA
Chr5	13907846	13908320	RC/Helitron	+	AT5TE49575	Chr5	13907297	13907945	91	0.0781457	0.0231023	0.144144	8.2967	6.65934	7.31868	2.97021e-12	AT5TE49575	NA	NA
Chr4	8313635	8319045	LTR/Copia	+	AT4TE36845	Chr4	8319034	8319702	106	0.114967	0.0213904	0.133641	8.69811	7.0566	8.18868	3.05457e-12	AT4TE36845	NA	NA
Chr4	8319046	8319065	LTR/Copia	+	AT4TE36850	Chr4	8319034	8319702	106	0.114967	0.0213904	0.133641	8.69811	7.0566	8.18868	3.05457e-12	AT4TE36850	NA	NA
Chr5	6788637	6789636	upstream	-	AT5G20090.2	Chr5	6789258	6789654	53	0.0898876	0.0126582	0.219697	8.39623	5.96226	7.4717	4.38966e-12	AT5G20090	protein_coding_gene	Uncharacterised protein family (UPF0041)
Chr5	6788637	6789636	upstream	-	AT5G20090.3	Chr5	6789258	6789654	53	0.0898876	0.0126582	0.219697	8.39623	5.96226	7.4717	4.38966e-12	AT5G20090	protein_coding_gene	Uncharacterised protein family (UPF0041)
Chr5	6788654	6789653	upstream	-	AT5G20090.1	Chr5	6789258	6789654	53	0.0898876	0.0126582	0.219697	8.39623	5.96226	7.4717	4.38966e-12	AT5G20090	protein_coding_gene	Uncharacterised protein family (UPF0041)
Chr5	6789151	6790150	upstream	+	AT5G20100.1	Chr5	6789258	6789654	53	0.0898876	0.0126582	0.219697	8.39623	5.96226	7.4717	4.38966e-12	AT5G20100	NA	NA
Chr2	7232310	7237512	LINE/L1	-	AT2TE29460	Chr2	7236239	7236682	53	0.243437	0.015674	0.206522	7.90566	6.01887	6.9434	4.85459e-12	AT2TE29460	NA	NA
Chr1	17520594	17525125	LTR/Copia	+	AT1TE58075	Chr1	17524357	17525149	76	0.185259	0.0173536	0.216165	6.60526	6.06579	7	5.72003e-12	AT1TE58075	NA	NA
Chr1	17524435	17525434	upstream	+	AT1G47655.1	Chr1	17524357	17525149	76	0.185259	0.0173536	0.216165	6.60526	6.06579	7	5.72003e-12	AT1G47655	protein_coding_gene	Dof-type zinc finger DNA-binding family protein
Chr1	17525126	17525253	LTR/Copia	+	AT1TE58080	Chr1	17524357	17525149	76	0.185259	0.0173536	0.216165	6.60526	6.06579	7	5.72003e-12	AT1TE58080	NA	NA
Chr4	10049394	10050393	upstream	-	AT4G18140.1	Chr4	10050385	10051161	104	0.177751	0.0401107	0.225064	7.95192	6.95192	7.51923	8.57698e-12	AT4G18140	protein_coding_gene	SCP1-like small phosphatase 4b
Chr4	10049438	10050437	upstream	-	AT4G18140.2	Chr4	10050385	10051161	104	0.177751	0.0401107	0.225064	7.95192	6.95192	7.51923	8.57698e-12	AT4G18140	protein_coding_gene	SCP1-like small phosphatase 4b
Chr4	10049438	10050437	upstream	-	AT4G18140.3	Chr4	10050385	10051161	104	0.177751	0.0401107	0.225064	7.95192	6.95192	7.51923	8.57698e-12	AT4G18140	protein_coding_gene	SCP1-like small phosphatase 4b
Chr4	10050385	10050737	intron	+	AT4G18150.1	Chr4	10050385	10051161	104	0.177751	0.0401107	0.225064	7.95192	6.95192	7.51923	8.57698e-12	AT4G18150	protein_coding_gene	Kinase-related protein of unknown function (DUF1296)
Chr4	10050738	10050781	CDS	+	AT4G18150.1	Chr4	10050385	10051161	104	0.177751	0.0401107	0.225064	7.95192	6.95192	7.51923	8.57698e-12	AT4G18150	protein_coding_gene	Kinase-related protein of unknown function (DUF1296)
Chr4	10050782	10050891	intron	+	AT4G18150.1	Chr4	10050385	10051161	104	0.177751	0.0401107	0.225064	7.95192	6.95192	7.51923	8.57698e-12	AT4G18150	protein_coding_gene	Kinase-related protein of unknown function (DUF1296)
Chr4	10050892	10051003	CDS	+	AT4G18150.1	Chr4	10050385	10051161	104	0.177751	0.0401107	0.225064	7.95192	6.95192	7.51923	8.57698e-12	AT4G18150	protein_coding_gene	Kinase-related protein of unknown function (DUF1296)
Chr4	10051004	10051112	intron	+	AT4G18150.1	Chr4	10050385	10051161	104	0.177751	0.0401107	0.225064	7.95192	6.95192	7.51923	8.57698e-12	AT4G18150	protein_coding_gene	Kinase-related protein of unknown function (DUF1296)
Chr4	10051113	10051248	CDS	+	AT4G18150.1	Chr4	10050385	10051161	104	0.177751	0.0401107	0.225064	7.95192	6.95192	7.51923	8.57698e-12	AT4G18150	protein_coding_gene	Kinase-related protein of unknown function (DUF1296)
Chr1	24384079	24385078	upstream	-	AT1G65580.1	Chr1	24384756	24385326	76	0.203448	0.0438247	0.208738	7.63158	6.60526	8.13158	8.8067e-12	AT1G65580	protein_coding_gene	Endonuclease/exonuclease/phosphatase family protein
Chr1	24384994	24385993	upstream	+	AT1G65590.1	Chr1	24384756	24385326	76	0.203448	0.0438247	0.208738	7.63158	6.60526	8.13158	8.8067e-12	AT1G65590	protein_coding_gene	beta-hexosaminidase 3
Chr4	5285349	5286348	upstream	+	AT4G08350.1	Chr4	5285428	5286019	90	0.175466	0.0169779	0.216617	7.15556	6.54444	7.48889	9.49237e-12	AT4G08350	protein_coding_gene	global transcription factor group A2
Chr4	11363559	11368653	LTR/Copia	-	AT4TE52315	Chr4	11366888	11367441	56	0.199593	0.0191388	0.21374	8.76786	7.46429	9.35714	1.0826e-11	AT4TE52315	NA	NA
Chr2	11963293	11964292	upstream	-	AT2G28080.1	Chr2	11964221	11964910	95	0.110444	0.028786	0.159847	8.76842	8.41053	8.23158	1.08563e-11	AT2G28080	protein_coding_gene	UDP-Glycosyltransferase superfamily protein
Chr2	11963578	11964335	RC/Helitron	-	AT2TE52075	Chr2	11964221	11964910	95	0.110444	0.028786	0.159847	8.76842	8.41053	8.23158	1.08563e-11	AT2TE52075	NA	NA
Chr2	11964336	11964596	LINE/L1	+	AT2TE52080	Chr2	11964221	11964910	95	0.110444	0.028786	0.159847	8.76842	8.41053	8.23158	1.08563e-11	AT2TE52080	NA	NA
Chr2	11964737	11964852	LINE?	+	AT2TE52085	Chr2	11964221	11964910	95	0.110444	0.028786	0.159847	8.76842	8.41053	8.23158	1.08563e-11	AT2TE52085	NA	NA
Chr4	273636	274635	upstream	+	AT4G00660.1	Chr4	273573	273971	63	0.0265957	0.0380762	0.146623	8.95238	7.92063	9.63492	1.27382e-11	AT4G00660	protein_coding_gene	RNAhelicase-like 8
Chr4	273636	274635	upstream	+	AT4G00660.2	Chr4	273573	273971	63	0.0265957	0.0380762	0.146623	8.95238	7.92063	9.63492	1.27382e-11	AT4G00660	protein_coding_gene	RNAhelicase-like 8
Chr4	7089368	7089905	LTR/Copia	+	AT4TE30760	Chr4	7089638	7090220	72	0.101329	0.0193133	0.198895	8.36111	6.47222	7.54167	1.72899e-11	AT4TE30760	NA	NA
Chr4	7089454	7090453	upstream	+	AT4G11790.1	Chr4	7089638	7090220	72	0.101329	0.0193133	0.198895	8.36111	6.47222	7.54167	1.72899e-11	AT4G11790	protein_coding_gene	Pleckstrin homology (PH) domain superfamily protein
Chr1	18643653	18644173	LTR/Copia	-	AT1TE61795	Chr1	18643676	18644161	74	0.138675	0.019469	0.163408	8.77027	7.63514	9.67568	1.80287e-11	AT1TE61795	NA	NA
Chr3	9393251	9393280	LTR/Copia	+	AT3TE39225	Chr3	9393277	9393724	72	0.197731	0.0325203	0.183865	8.56944	8.54167	7.40278	1.82288e-11	AT3TE39225	NA	NA
Chr3	9393510	9393839	CDS	-	AT3G25727.1	Chr3	9393277	9393724	72	0.197731	0.0325203	0.183865	8.56944	8.54167	7.40278	1.82288e-11	AT3G25727	NA	NA
Chr2	9905920	9906919	upstream	-	AT2G23290.1	Chr2	9906914	9907182	38	0.0264901	0.0159236	0.187234	7.94737	8.26316	6.18421	2.69517e-11	AT2G23290	protein_coding_gene	myb domain protein 70
Chr2	1912643	1913642	downstream	-	AT2G05250.1	Chr2	1912709	1913017	55	0.133858	0.013544	0.132246	9.23636	8.05455	10.0364	2.91115e-11	AT2G05250	protein_coding_gene	DNAJ heat shock N-terminal domain-containing protein
Chr3	8683289	8684288	upstream	-	AT3G24040.1	Chr3	8684251	8684749	78	0.129231	0.0253807	0.175768	8.33333	7.57692	7.51282	3.05903e-11	AT3G24040	protein_coding_gene	6-N-acetylglucosaminyltransferase family protein, Core-2/I-branching beta-1
Chr3	8684419	8685339	RC/Helitron	-	AT3TE36400	Chr3	8684251	8684749	78	0.129231	0.0253807	0.175768	8.33333	7.57692	7.51282	3.05903e-11	AT3TE36400	NA	NA
Chr3	9768887	9769886	upstream	+	AT3G26600.1	Chr3	9768988	9769475	71	0.31016	0.0542907	0.301563	7.90141	8.04225	9.01408	3.36611e-11	AT3G26600	protein_coding_gene	armadillo repeat only 4
Chr3	9769047	9769414	SINE	-	AT3TE40670	Chr3	9768988	9769475	71	0.31016	0.0542907	0.301563	7.90141	8.04225	9.01408	3.36611e-11	AT3TE40670	NA	NA
Chr2	6922610	6926138	RC/Helitron	-	AT2TE28205	Chr2	6926096	6926687	89	0.205556	0.0681234	0.220957	10.1124	8.74157	9.86517	4.91378e-11	AT2TE28205	NA	NA
Chr2	6926139	6926250	RC/Helitron	+	AT2TE28210	Chr2	6926096	6926687	89	0.205556	0.0681234	0.220957	10.1124	8.74157	9.86517	4.91378e-11	AT2TE28210	NA	NA
Chr1	24447111	24447476	DNA	+	AT1TE80300	Chr1	24447307	24447593	55	0.120629	0.011655	0.194131	10.4	7.8	8.05455	5.05586e-11	AT1TE80300	NA	NA
Chr2	1592950	1593213	DNA/Mariner	+	AT2TE07330	Chr2	1592904	1593356	71	0.160059	0.0561798	0.25089	9.59155	7.52113	7.91549	5.23551e-11	AT2TE07330	NA	NA
Chr2	5627935	5628722	CDS	+	AT2G13500.1	Chr2	5627654	5628494	109	0.132634	0.0279627	0.12433	9.61468	6.88991	8.55963	6.37943e-11	AT2G13500	NA	NA
Chr5	14113153	14118423	LTR/Copia	-	AT5TE50380	Chr5	14117460	14117938	67	0.150316	0.0181087	0.194676	9.43284	7.41791	8.97015	6.69557e-11	AT5TE50380	NA	NA
Chr2	11648181	11649180	upstream	+	AT2G27229.1	Chr2	11648868	11649160	32	0.206557	0.023569	0.025	9.53125	9.28125	8.75	7.24381e-11	AT2G27229	protein_coding_gene	Pentatricopeptide repeat (PPR) superfamily protein
Chr2	11649153	11649181	5-UTR	+	AT2G27229.1	Chr2	11648868	11649160	32	0.206557	0.023569	0.025	9.53125	9.28125	8.75	7.24381e-11	AT2G27229	protein_coding_gene	Pentatricopeptide repeat (PPR) superfamily protein
Chr1	11103373	11104372	downstream	-	AT1G31120.1	Chr1	11103575	11104082	57	0.200893	0.0372881	0.266515	7.85965	5.17544	7.70175	8.1791e-11	AT1G31120	protein_coding_gene	K+ uptake permease 10
Chr1	11103433	11103585	DNA/HAT	+	AT1TE35870	Chr1	11103575	11104082	57	0.200893	0.0372881	0.266515	7.85965	5.17544	7.70175	8.1791e-11	AT1TE35870	NA	NA
Chr4	16729211	16730432	DNA/Harbinger	+	AT4TE80430	Chr4	16730040	16730439	48	0.102	0.0533708	0.244382	10.4167	7.41667	7.41667	8.48285e-11	AT4TE80430	NA	NA
Chr4	16729987	16730986	downstream	-	AT4G35160.1	Chr4	16730040	16730439	48	0.102	0.0533708	0.244382	10.4167	7.41667	7.41667	8.48285e-11	AT4G35160	protein_coding_gene	O-methyltransferase family protein
Chr4	16730434	16730474	DNA/MuDR	-	AT4TE80435	Chr4	16730040	16730439	48	0.102	0.0533708	0.244382	10.4167	7.41667	7.41667	8.48285e-11	AT4TE80435	NA	NA
Chr4	14031040	14032039	upstream	-	AT4G28360.1	Chr4	14031750	14032113	59	0.111712	0.0300601	0.177866	9.40678	8.45763	8.57627	1.00735e-10	AT4G28360	protein_coding_gene	Ribosomal protein L22p/L17e family protein
Chr4	14032010	14033009	downstream	-	AT4G28365.1	Chr4	14031750	14032113	59	0.111712	0.0300601	0.177866	9.40678	8.45763	8.57627	1.00735e-10	AT4G28365	protein_coding_gene	early nodulin-like protein 3
Chr2	7224083	7229123	LTR/Copia	-	AT2TE29450	Chr2	7224487	7224922	45	0.255937	0.0271493	0.293478	8.42222	4.91111	8.17778	1.0122e-10	AT2TE29450	NA	NA
Chr3	21547714	21548713	downstream	-	AT3G58190.1	Chr3	21547403	21547800	56	0.17759	0.0130548	0.236111	8.44643	6.83929	6.42857	1.11046e-10	AT3G58190	protein_coding_gene	lateral organ boundaries-domain 29
Chr2	7680378	7681377	downstream	+	AT2G17680.1	Chr2	7680634	7680980	53	0.08	0.0327869	0.20438	8.96226	6.90566	7.75472	1.12137e-10	AT2G17680	protein_coding_gene	Arabidopsis protein of unknown function (DUF241)
Chr2	8269646	8274938	LINE/L1	-	AT2TE34410	Chr2	8269672	8270160	55	0.189873	0.0212766	0.116216	8.61818	6.83636	6.72727	1.14807e-10	AT2TE34410	NA	NA
Chr2	1485440	1490712	LINE/L1	-	AT2TE06885	Chr2	1488961	1489712	98	0.108434	0.0246046	0.173351	6.77551	5.80612	7.88776	1.38966e-10	AT2TE06885	NA	NA
Chr1	9368344	9373306	LTR/Copia	-	AT1TE30195	Chr1	9373299	9373853	68	0.226766	0.0237624	0.239051	7.91176	7.42647	8.05882	1.4228e-10	AT1TE30195	NA	NA
Chr1	9373066	9374065	upstream	+	AT1G27000.1	Chr1	9373299	9373853	68	0.226766	0.0237624	0.239051	7.91176	7.42647	8.05882	1.4228e-10	AT1G27000	protein_coding_gene	Protein of unknown function (DUF1664)
Chr1	9373308	9373342	LTR/Copia	-	AT1TE30200	Chr1	9373299	9373853	68	0.226766	0.0237624	0.239051	7.91176	7.42647	8.05882	1.4228e-10	AT1TE30200	NA	NA
Chr2	8569164	8569678	3-UTR	+	AT2G19850.2	Chr2	8569595	8569941	38	0.299296	0.0179211	0.318885	7.47368	7.34211	8.5	1.43059e-10	AT2G19850	NA	NA
Chr2	8569436	8569889	3-UTR	+	AT2G19850.1	Chr2	8569595	8569941	38	0.299296	0.0179211	0.318885	7.47368	7.34211	8.5	1.43059e-10	AT2G19850	NA	NA
Chr2	8569679	8570678	downstream	+	AT2G19850.2	Chr2	8569595	8569941	38	0.299296	0.0179211	0.318885	7.47368	7.34211	8.5	1.43059e-10	AT2G19850	NA	NA
Chr2	8569816	8570815	upstream	+	AT2G19860.1	Chr2	8569595	8569941	38	0.299296	0.0179211	0.318885	7.47368	7.34211	8.5	1.43059e-10	AT2G19860	protein_coding_gene	hexokinase 2
Chr2	8569890	8570889	downstream	+	AT2G19850.1	Chr2	8569595	8569941	38	0.299296	0.0179211	0.318885	7.47368	7.34211	8.5	1.43059e-10	AT2G19850	NA	NA
Chr2	8765761	8766760	upstream	+	AT2G20320.1	Chr2	8765362	8765850	63	0.0927273	0.0244989	0.190476	8.73016	7.12698	9	1.53099e-10	AT2G20320	protein_coding_gene	DENN (AEX-3) domain-containing protein
Chr5	16549280	16550279	downstream	+	AT5G41360.1	Chr5	16550098	16550380	37	0.110638	0	0.164179	6.35135	5.54054	9.05405	1.68708e-10	AT5G41360	protein_coding_gene	homolog of Xeroderma pigmentosum complementation group B 2
Chr5	16550335	16551334	upstream	+	AT5G41370.1	Chr5	16550098	16550380	37	0.110638	0	0.164179	6.35135	5.54054	9.05405	1.68708e-10	AT5G41370	protein_coding_gene	homolog of xeroderma pigmentosum complementation group B 1
Chr2	14846304	14847303	upstream	-	AT2G35240.1	Chr2	14846565	14847049	77	0.135464	0.0492958	0.22963	8.53247	7.37662	8.76623	1.70091e-10	AT2G35240	protein_coding_gene	plastid developmental protein DAG, putative
Chr2	14846661	14847032	CDS	-	AT2G35250.1	Chr2	14846565	14847049	77	0.135464	0.0492958	0.22963	8.53247	7.37662	8.76623	1.70091e-10	AT2G35250	protein_coding_gene	Protein of Unknown Function (DUF239)
Chr2	14847033	14847164	intron	-	AT2G35250.1	Chr2	14846565	14847049	77	0.135464	0.0492958	0.22963	8.53247	7.37662	8.76623	1.70091e-10	AT2G35250	protein_coding_gene	Protein of Unknown Function (DUF239)
Chr5	10350375	10356319	LINE/L1	-	AT5TE37800	Chr5	10350338	10350495	34	0.204152	0.0171821	0.255319	8.5	8.55882	9.67647	1.86942e-10	AT5TE37800	NA	NA
Chr5	9979367	9981875	LTR/Copia	-	AT5TE36330	Chr5	9980467	9980923	59	0.190372	0.022293	0.155102	7.74576	5.32203	8.30508	1.92019e-10	AT5TE36330	NA	NA
Chr3	9226632	9231376	LTR/Copia	+	AT3TE38565	Chr3	9226861	9227535	87	0.152203	0.0318182	0.152	8.6092	7.58621	8.62069	2.12472e-10	AT3TE38565	NA	NA
Chr2	5598738	5599922	CDS	-	AT2G13450.1	Chr2	5599593	5600086	69	0.170854	0.0178571	0.196213	8.65217	8.92754	8.42029	2.26197e-10	AT2G13450	NA	NA
Chr5	7553452	7554451	upstream	-	AT5G22730.1	Chr5	7554325	7554595	54	0.209596	0.0635294	0.0600962	7.33333	7.87037	7.7037	2.36618e-10	AT5G22730	protein_coding_gene	F-box/RNI-like/FBD-like domains-containing protein
Chr5	7554377	7555376	downstream	-	AT5G22740.1	Chr5	7554325	7554595	54	0.209596	0.0635294	0.0600962	7.33333	7.87037	7.7037	2.36618e-10	AT5G22740	protein_coding_gene	cellulose synthase-like A02
Chr1	23322356	23323355	upstream	+	AT1G62970.1	Chr1	23322266	23322444	29	0.0136986	0.00892857	0.140909	7.55172	7.72414	7.58621	2.66702e-10	AT1G62970	protein_coding_gene	Chaperone DnaJ-domain superfamily protein
Chr4	8219814	8220813	upstream	+	AT4G14276.1	Chr4	8220576	8220944	61	0.0332681	0.14557	0.0310263	8.37705	7.77049	6.86885	2.71601e-10	AT4G14276	protein_coding_gene	Defensin-like (DEFL) family protein
Chr4	8220755	8220814	5-UTR	+	AT4G14276.1	Chr4	8220576	8220944	61	0.0332681	0.14557	0.0310263	8.37705	7.77049	6.86885	2.71601e-10	AT4G14276	protein_coding_gene	Defensin-like (DEFL) family protein
Chr4	8220815	8220872	CDS	+	AT4G14276.1	Chr4	8220576	8220944	61	0.0332681	0.14557	0.0310263	8.37705	7.77049	6.86885	2.71601e-10	AT4G14276	protein_coding_gene	Defensin-like (DEFL) family protein
Chr4	8220873	8220965	intron	+	AT4G14276.1	Chr4	8220576	8220944	61	0.0332681	0.14557	0.0310263	8.37705	7.77049	6.86885	2.71601e-10	AT4G14276	protein_coding_gene	Defensin-like (DEFL) family protein
Chr3	14616101	14623208	LTR/Copia	+	AT3TE59855	Chr3	14621491	14621956	77	0.158046	0.0233051	0.150084	9.03896	6.12987	7.7013	2.79154e-10	AT3TE59855	NA	NA
Chr3	7938283	7938342	RC/Helitron	+	AT3TE33270	Chr3	7938252	7938635	68	0.126079	0.0347349	0.153989	8.51471	8.04412	7.92647	3.18903e-10	AT3TE33270	NA	NA
Chr3	7938343	7938932	RC/Helitron	+	AT3TE33275	Chr3	7938252	7938635	68	0.126079	0.0347349	0.153989	8.51471	8.04412	7.92647	3.18903e-10	AT3TE33275	NA	NA
Chr1	16924821	16925820	downstream	+	AT1G44810.1	Chr1	16925299	16925991	99	0.148194	0.042328	0.196101	8.11111	7.63636	8.80808	3.71618e-10	AT1G44810	protein_coding_gene	DNA-binding storekeeper protein-related transcriptional regulator
Chr1	16925349	16926348	upstream	+	AT1G44820.1	Chr1	16925299	16925991	99	0.148194	0.042328	0.196101	8.11111	7.63636	8.80808	3.71618e-10	AT1G44820	protein_coding_gene	Peptidase M20/M25/M40 family protein
Chr1	16925672	16926337	DNA/MuDR	-	AT1TE56040	Chr1	16925299	16925991	99	0.148194	0.042328	0.196101	8.11111	7.63636	8.80808	3.71618e-10	AT1TE56040	NA	NA
Chr1	25331379	25332378	upstream	-	AT1G67580.1	Chr1	25331671	25331828	42	0.0188679	0.0355731	0.151815	7.57143	6.02381	7.21429	4.20028e-10	AT1G67580	protein_coding_gene	Protein kinase superfamily protein
Chr1	25331379	25332378	upstream	-	AT1G67580.2	Chr1	25331671	25331828	42	0.0188679	0.0355731	0.151815	7.57143	6.02381	7.21429	4.20028e-10	AT1G67580	protein_coding_gene	Protein kinase superfamily protein
Chr1	25331530	25332082	RC/Helitron	+	AT1TE83130	Chr1	25331671	25331828	42	0.0188679	0.0355731	0.151815	7.57143	6.02381	7.21429	4.20028e-10	AT1TE83130	NA	NA
Chr5	6433630	6438776	LTR/Copia	-	AT5TE23285	Chr5	6435737	6436226	69	0.185741	0.0202247	0.177852	7.72464	6.44928	8.63768	4.43422e-10	AT5TE23285	NA	NA
Chr5	21542893	21546690	LTR/Copia	+	AT5TE77610	Chr5	21543526	21544120	77	0.182119	0.0277778	0.169611	7.84416	6.54545	7.35065	4.8645e-10	AT5TE77610	NA	NA
Chr1	3572878	3573065	CDS	+	AT1G10745.1	Chr1	3572916	3573314	45	0.259259	0.0267559	0.305882	7.2	6.64444	5.66667	4.98856e-10	AT1G10745	protein_coding_gene	Maternally expressed gene (MEG) family protein
Chr1	3573162	3573681	RC/Helitron	-	AT1TE11630	Chr1	3572916	3573314	45	0.259259	0.0267559	0.305882	7.2	6.64444	5.66667	4.98856e-10	AT1TE11630	NA	NA
Chr2	5636051	5637050	upstream	+	AT2G13540.1	Chr2	5636533	5636923	49	0.204819	0.0472637	0.309045	8.46939	8.20408	8.12245	5.23292e-10	AT2G13540	protein_coding_gene	ARM repeat superfamily protein
Chr2	5636883	5637051	5-UTR	+	AT2G13540.1	Chr2	5636533	5636923	49	0.204819	0.0472637	0.309045	8.46939	8.20408	8.12245	5.23292e-10	AT2G13540	protein_coding_gene	ARM repeat superfamily protein
Chr2	5600342	5605593	LINE/L1	-	AT2TE22635	Chr2	5603225	5603803	77	0.114062	0.018	0.172414	8.31169	6.49351	7.90909	5.30549e-10	AT2TE22635	NA	NA
Chr3	9387866	9393250	LTR/Copia	+	AT3TE39220	Chr3	9389928	9390590	117	0.117413	0.0317274	0.165129	8.58974	7.2735	9.26496	5.3741e-10	AT3TE39220	NA	NA
Chr1	2993403	2993819	CDS	+	AT1G09260.1	Chr1	2993300	2993470	36	0.0646388	0.0175439	0.206667	7.30556	6.33333	8.33333	5.73922e-10	AT1G09260	protein_coding_gene	Chaperone DnaJ-domain superfamily protein
Chr4	2597002	2602174	LTR/Copia	-	AT4TE12175	Chr4	2597442	2597962	45	0.223844	0.0172414	0.189376	9.13333	5.15556	9.62222	5.82619e-10	AT4TE12175	NA	NA
Chr5	2676151	2677150	upstream	+	AT5G08320.1	Chr5	2676066	2676650	70	0.123377	0.0218688	0.16092	8.8	7.18571	8.7	6.17837e-10	AT5G08320	NA	NA
Chr5	2676176	2676363	CDS	-	AT5G08315.1	Chr5	2676066	2676650	70	0.123377	0.0218688	0.16092	8.8	7.18571	8.7	6.17837e-10	AT5G08315	protein_coding_gene	Defensin-like (DEFL) family protein
Chr5	2676364	2676518	intron	-	AT5G08315.1	Chr5	2676066	2676650	70	0.123377	0.0218688	0.16092	8.8	7.18571	8.7	6.17837e-10	AT5G08315	protein_coding_gene	Defensin-like (DEFL) family protein
Chr5	2676519	2676579	CDS	-	AT5G08315.1	Chr5	2676066	2676650	70	0.123377	0.0218688	0.16092	8.8	7.18571	8.7	6.17837e-10	AT5G08315	protein_coding_gene	Defensin-like (DEFL) family protein
Chr5	8362163	8362210	RC/Helitron	-	AT5TE30215	Chr5	8361810	8362285	55	0.110345	0.012605	0.148374	10.5455	8.65455	8.94545	6.3851e-10	AT5TE30215	NA	NA
Chr5	8362211	8362454	RC/Helitron	-	AT5TE30220	Chr5	8361810	8362285	55	0.110345	0.012605	0.148374	10.5455	8.65455	8.94545	6.3851e-10	AT5TE30220	NA	NA
Chr4	2302656	2307844	LTR/Copia	+	AT4TE10700	Chr4	2305052	2305473	48	0.213075	0.00903614	0.168798	8.60417	6.91667	8.14583	6.75577e-10	AT4TE10700	NA	NA
Chr2	6621210	6626424	LINE/L1	-	AT2TE26980	Chr2	6622782	6623377	103	0.122093	0.0188383	0.124138	8.34951	6.18447	8.4466	7.15544e-10	AT2TE26980	NA	NA
Chr1	7766429	7766583	SINE	+	AT1TE24975	Chr1	7766215	7766681	62	0.135354	0.015534	0.138889	7.98387	8.30645	9.29032	7.74551e-10	AT1TE24975	NA	NA
Chr2	1108691	1110024	DNA/HAT	-	AT2TE05000	Chr2	1108379	1108790	53	0.103383	0.012766	0.178201	10.0377	8.86792	10.9057	8.51327e-10	AT2TE05000	NA	NA
Chr4	11472981	11473980	upstream	-	AT4G21570.1	Chr4	11473515	11474007	57	0.046729	0.0214133	0.148847	7.50877	8.19298	8.36842	8.59231e-10	AT4G21570	protein_coding_gene	Protein of unknown function (DUF300)
Chr2	5631378	5636318	LINE/L1	-	AT2TE22740	Chr2	5633035	5633815	100	0.133132	0.018	0.165663	6.61	5	6.64	8.81416e-10	AT2TE22740	NA	NA
Chr5	15840638	15841637	upstream	-	AT5G39550.1	Chr5	15840950	15841348	51	0.160633	0.0605187	0.325967	8.66667	6.80392	7.09804	9.67547e-10	AT5G39550	protein_coding_gene	Zinc finger (C3HC4-type RING finger) family protein
Chr5	15840883	15841882	downstream	-	AT5G39560.1	Chr5	15840950	15841348	51	0.160633	0.0605187	0.325967	8.66667	6.80392	7.09804	9.67547e-10	AT5G39560	protein_coding_gene	Galactose oxidase/kelch repeat superfamily protein
Chr4	7012954	7013953	downstream	-	AT4G11610.1	Chr4	7013026	7013510	52	0.106542	0.0144628	0.152756	10.2885	9.30769	12.2115	9.94413e-10	AT4G11610	protein_coding_gene	C2 calcium/lipid-binding plant phosphoribosyltransferase family protein
Chr3	10146369	10147368	downstream	-	AT3G27416.1	Chr3	10146046	10146534	53	0.117764	0.0196078	0.179558	9.45283	7.69811	6.83019	1.00432e-09	AT3G27416	NA	NA
Chr3	10146373	10147372	upstream	+	AT3G27415.1	Chr3	10146046	10146534	53	0.117764	0.0196078	0.179558	9.45283	7.69811	6.83019	1.00432e-09	AT3G27415	NA	NA
Chr3	10146392	10146694	RC/Helitron	+	AT3TE42205	Chr3	10146046	10146534	53	0.117764	0.0196078	0.179558	9.45283	7.69811	6.83019	1.00432e-09	AT3TE42205	NA	NA
Chr4	12051417	12052416	upstream	-	AT4G22990.1	Chr4	12052158	12052544	60	0.0828924	0.0252294	0.17126	9.45	7.26667	8.46667	1.0788e-09	AT4G22990	protein_coding_gene	Major Facilitator Superfamily with SPX (SYG1/Pho81/XPR1) domain-containing protein
Chr4	12051417	12052416	upstream	-	AT4G22990.2	Chr4	12052158	12052544	60	0.0828924	0.0252294	0.17126	9.45	7.26667	8.46667	1.0788e-09	AT4G22990	protein_coding_gene	Major Facilitator Superfamily with SPX (SYG1/Pho81/XPR1) domain-containing protein
Chr4	12051796	12052795	upstream	-	AT4G22990.1	Chr4	12052158	12052544	60	0.0828924	0.0252294	0.17126	9.45	7.26667	8.46667	1.0788e-09	AT4G22990	protein_coding_gene	Major Facilitator Superfamily with SPX (SYG1/Pho81/XPR1) domain-containing protein
Chr4	12051796	12052795	upstream	-	AT4G22990.2	Chr4	12052158	12052544	60	0.0828924	0.0252294	0.17126	9.45	7.26667	8.46667	1.0788e-09	AT4G22990	protein_coding_gene	Major Facilitator Superfamily with SPX (SYG1/Pho81/XPR1) domain-containing protein
Chr2	5062543	5067148	LTR/Copia	-	AT2TE20835	Chr2	5064721	5065315	95	0.108668	0.0181818	0.1473	8.13684	6.36842	6.43158	1.11857e-09	AT2TE20835	NA	NA
Chr3	826437	827436	upstream	-	AT3G03470.1	Chr3	826760	827138	40	0.0878553	0.0340557	0.304636	9.675	8.075	7.55	1.12084e-09	AT3G03470	protein_coding_gene	subfamily A, family 87, cytochrome P450, polypeptide 9
Chr5	19567390	19567576	intron	-	AT5G48280.1	Chr5	19567443	19567942	75	0.0491329	0.0127042	0.181319	9.22667	7.34667	7.28	1.24579e-09	AT5G48280	NA	NA
Chr5	19567577	19567687	CDS	-	AT5G48280.1	Chr5	19567443	19567942	75	0.0491329	0.0127042	0.181319	9.22667	7.34667	7.28	1.24579e-09	AT5G48280	NA	NA
Chr2	2454756	2460914	RC/Helitron	-	AT2TE11165	Chr2	2456038	2456630	67	0.0704918	0.0926276	0.206148	9.10448	7.89552	8.25373	1.27623e-09	AT2TE11165	NA	NA
Chr2	2455713	2457176	RC/Helitron	-	AT2TE11180	Chr2	2456038	2456630	67	0.0704918	0.0926276	0.206148	9.10448	7.89552	8.25373	1.27623e-09	AT2TE11180	NA	NA
Chr2	2844764	2849742	LTR/Copia	-	AT2TE12470	Chr2	2848403	2848950	67	0.19174	0.026455	0.157534	10.1194	8.46269	10.8955	1.38328e-09	AT2TE12470	NA	NA
Chr1	1738943	1739204	LINE/L1	+	AT1TE05700	Chr1	1738898	1739254	35	0.16	0.0472973	0.395425	9.28571	8.45714	8.74286	1.4579e-09	AT1TE05700	NA	NA
Chr4	10992995	10998057	LTR/Copia	+	AT4TE50435	Chr4	10995962	10996451	54	0.232719	0.0194444	0.221198	8.03704	6.66667	8.03704	1.46573e-09	AT4TE50435	NA	NA
Chr1	21449290	21450130	RC/Helitron	+	AT1TE70800	Chr1	21449414	21449708	36	0.0479233	0.0111111	0.164336	8.69444	7.5	7.94444	1.62019e-09	AT1TE70800	NA	NA
Chr5	18206839	18207838	upstream	+	AT5G45095.1	Chr5	18207790	18208278	52	0.086	0.0114679	0.142857	9.61538	8.38462	9.96154	1.62449e-09	AT5G45095	NA	NA
Chr5	18207362	18207839	5-UTR	+	AT5G45095.1	Chr5	18207790	18208278	52	0.086	0.0114679	0.142857	9.61538	8.38462	9.96154	1.62449e-09	AT5G45095	NA	NA
Chr5	18207840	18209024	CDS	+	AT5G45095.1	Chr5	18207790	18208278	52	0.086	0.0114679	0.142857	9.61538	8.38462	9.96154	1.62449e-09	AT5G45095	NA	NA
Chr1	8335387	8335700	CDS	+	AT1G23480.1	Chr1	8335627	8335993	46	0.0233236	0.00701754	0.140143	7.45652	6.19565	9.15217	1.67085e-09	AT1G23480	protein_coding_gene	cellulose synthase-like A3
Chr1	8335387	8335700	CDS	+	AT1G23480.2	Chr1	8335627	8335993	46	0.0233236	0.00701754	0.140143	7.45652	6.19565	9.15217	1.67085e-09	AT1G23480	protein_coding_gene	cellulose synthase-like A3
Chr1	8335387	8335700	CDS	+	AT1G23480.3	Chr1	8335627	8335993	46	0.0233236	0.00701754	0.140143	7.45652	6.19565	9.15217	1.67085e-09	AT1G23480	protein_coding_gene	cellulose synthase-like A3
Chr1	8335701	8335786	intron	+	AT1G23480.1	Chr1	8335627	8335993	46	0.0233236	0.00701754	0.140143	7.45652	6.19565	9.15217	1.67085e-09	AT1G23480	protein_coding_gene	cellulose synthase-like A3
Chr1	8335701	8335786	intron	+	AT1G23480.2	Chr1	8335627	8335993	46	0.0233236	0.00701754	0.140143	7.45652	6.19565	9.15217	1.67085e-09	AT1G23480	protein_coding_gene	cellulose synthase-like A3
Chr1	8335701	8335786	intron	+	AT1G23480.3	Chr1	8335627	8335993	46	0.0233236	0.00701754	0.140143	7.45652	6.19565	9.15217	1.67085e-09	AT1G23480	protein_coding_gene	cellulose synthase-like A3
Chr1	8335787	8335981	CDS	+	AT1G23480.1	Chr1	8335627	8335993	46	0.0233236	0.00701754	0.140143	7.45652	6.19565	9.15217	1.67085e-09	AT1G23480	protein_coding_gene	cellulose synthase-like A3
Chr1	8335787	8335981	CDS	+	AT1G23480.2	Chr1	8335627	8335993	46	0.0233236	0.00701754	0.140143	7.45652	6.19565	9.15217	1.67085e-09	AT1G23480	protein_coding_gene	cellulose synthase-like A3
Chr1	8335787	8335981	CDS	+	AT1G23480.3	Chr1	8335627	8335993	46	0.0233236	0.00701754	0.140143	7.45652	6.19565	9.15217	1.67085e-09	AT1G23480	protein_coding_gene	cellulose synthase-like A3
Chr1	8335804	8336803	upstream	+	AT1G23490.1	Chr1	8335627	8335993	46	0.0233236	0.00701754	0.140143	7.45652	6.19565	9.15217	1.67085e-09	AT1G23490	protein_coding_gene	ADP-ribosylation factor 1
Chr1	8335982	8336066	intron	+	AT1G23480.1	Chr1	8335627	8335993	46	0.0233236	0.00701754	0.140143	7.45652	6.19565	9.15217	1.67085e-09	AT1G23480	protein_coding_gene	cellulose synthase-like A3
Chr1	8335982	8336066	intron	+	AT1G23480.2	Chr1	8335627	8335993	46	0.0233236	0.00701754	0.140143	7.45652	6.19565	9.15217	1.67085e-09	AT1G23480	protein_coding_gene	cellulose synthase-like A3
Chr1	8335982	8336066	intron	+	AT1G23480.3	Chr1	8335627	8335993	46	0.0233236	0.00701754	0.140143	7.45652	6.19565	9.15217	1.67085e-09	AT1G23480	protein_coding_gene	cellulose synthase-like A3
Chr3	9563286	9563851	DNA	+	AT3TE39910	Chr3	9563468	9563744	53	0.163934	0.0204082	0.0693333	8.0566	5.54717	7.07547	1.70459e-09	AT3TE39910	NA	NA
Chr2	12742535	12742894	CDS	+	AT2G29880.1	Chr2	12742885	12743320	60	0.105461	0.0168269	0.121901	8.85	6.93333	8.06667	1.77024e-09	AT2G29880	NA	NA
Chr2	12742895	12742977	intron	+	AT2G29880.1	Chr2	12742885	12743320	60	0.105461	0.0168269	0.121901	8.85	6.93333	8.06667	1.77024e-09	AT2G29880	NA	NA
Chr2	12742978	12743544	CDS	+	AT2G29880.1	Chr2	12742885	12743320	60	0.105461	0.0168269	0.121901	8.85	6.93333	8.06667	1.77024e-09	AT2G29880	NA	NA
Chr2	12743243	12744242	upstream	+	AT2G29890.1	Chr2	12742885	12743320	60	0.105461	0.0168269	0.121901	8.85	6.93333	8.06667	1.77024e-09	AT2G29890	protein_coding_gene	villin-like 1
Chr2	12743243	12744242	upstream	+	AT2G29890.2	Chr2	12742885	12743320	60	0.105461	0.0168269	0.121901	8.85	6.93333	8.06667	1.77024e-09	AT2G29890	protein_coding_gene	villin-like 1
Chr2	12743243	12744242	upstream	+	AT2G29890.3	Chr2	12742885	12743320	60	0.105461	0.0168269	0.121901	8.85	6.93333	8.06667	1.77024e-09	AT2G29890	protein_coding_gene	villin-like 1
Chr2	2236290	2237289	downstream	+	AT2G05840.2	Chr2	2236573	2236765	40	0.201835	0.0355556	0.0818182	8.175	5.625	8.25	1.784e-09	AT2G05840	protein_coding_gene	20S proteasome subunit PAA2
Chr2	2236294	2237293	downstream	+	AT2G05840.1	Chr2	2236573	2236765	40	0.201835	0.0355556	0.0818182	8.175	5.625	8.25	1.784e-09	AT2G05840	protein_coding_gene	20S proteasome subunit PAA2
Chr2	2236526	2240578	LTR/Copia	-	AT2TE10355	Chr2	2236573	2236765	40	0.201835	0.0355556	0.0818182	8.175	5.625	8.25	1.784e-09	AT2TE10355	NA	NA
Chr3	10378285	10378590	intron	+	AT3G27950.1	Chr3	10378326	10378518	40	0.137313	0.0213523	0.0272374	8.375	7.025	6.425	1.82849e-09	AT3G27950	protein_coding_gene	GDSL-like Lipase/Acylhydrolase superfamily protein
Chr1	7969360	7974384	LINE/L1	+	AT1TE25645	Chr1	7969881	7970206	42	0.230137	0.0188679	0.250737	8.69048	6.30952	8.07143	1.84281e-09	AT1TE25645	NA	NA
Chr1	1882044	1883043	upstream	+	AT1G06160.1	Chr1	1881852	1882331	63	0.329618	0.12	0.357532	9.96825	9.52381	8.74603	1.84372e-09	AT1G06160	protein_coding_gene	octadecanoid-responsive Arabidopsis AP2/ERF 59
Chr5	14268564	14271026	LINE/L1	+	AT5TE51000	Chr5	14269211	14269723	61	0.182	0.0192308	0.171322	8.19672	5.96721	8.80328	1.87139e-09	AT5TE51000	NA	NA
Chr3	21322656	21327536	LINE/L1	+	AT3TE86800	Chr3	21325431	21326103	82	0.145455	0.0181488	0.161551	8.04878	6.71951	7.54878	2.07698e-09	AT3TE86800	NA	NA
Chr4	2597002	2602174	LTR/Copia	-	AT4TE12175	Chr4	2599676	2600174	56	0.184588	0.0186722	0.134959	9.96429	8.60714	10.9821	2.07814e-09	AT4TE12175	NA	NA
Chr2	5780102	5786738	LTR/Gypsy	-	AT2TE23510	Chr2	5780428	5780565	36	0.15035	0.32381	0.0714286	7.94444	5.83333	7.77778	2.10293e-09	AT2TE23510	NA	NA
Chr3	11070914	11071375	CDS	+	AT3G29080.1	Chr3	11071309	11071601	40	0.179907	0.0611702	0.0537975	10.7	9.4	7.9	2.18762e-09	AT3G29080	NA	NA
Chr3	11071369	11071419	RC/Helitron	+	AT3TE46010	Chr3	11071309	11071601	40	0.179907	0.0611702	0.0537975	10.7	9.4	7.9	2.18762e-09	AT3TE46010	NA	NA
Chr3	11071420	11072815	RC/Helitron	+	AT3TE46015	Chr3	11071309	11071601	40	0.179907	0.0611702	0.0537975	10.7	9.4	7.9	2.18762e-09	AT3TE46015	NA	NA
Chr2	7448761	7454291	LTR/Copia	-	AT2TE30555	Chr2	7449241	7450023	98	0.167482	0.0350554	0.158209	8.34694	5.53061	6.83673	2.23413e-09	AT2TE30555	NA	NA
Chr1	12273259	12276387	LTR/Copia	-	AT1TE39880	Chr1	12275961	12276155	22	0.170635	0.00746269	0.025641	11.4545	6.09091	7.09091	2.27818e-09	AT1TE39880	NA	NA
Chr5	13379659	13382515	DNA/En-Spm	+	AT5TE47400	Chr5	13381136	13381621	81	0.224731	0.0551282	0.238042	11.4815	9.62963	11.0988	2.31722e-09	AT5TE47400	NA	NA
Chr3	9236766	9240921	LINE/L1	-	AT3TE38595	Chr3	9239703	9240401	80	0.156682	0.0200364	0.131621	8.1375	6.8625	7.7875	2.88245e-09	AT3TE38595	NA	NA
Chr2	1521056	1522055	upstream	-	AT2G04360.1	Chr2	1521434	1521712	50	0.0411255	0.0303951	0.193732	9.24	6.58	7.02	3.26041e-09	AT2G04360	NA	NA
Chr3	9852864	9853863	downstream	+	AT3G26782.1	Chr3	9852910	9853301	59	0.114754	0.00840336	0.177677	8.27119	6.05085	7.44068	3.35953e-09	AT3G26782	protein_coding_gene	Tetratricopeptide repeat (TPR)-like superfamily protein
Chr3	9853023	9854022	downstream	-	AT3G26790.1	Chr3	9852910	9853301	59	0.114754	0.00840336	0.177677	8.27119	6.05085	7.44068	3.35953e-09	AT3G26790	protein_coding_gene	AP2/B3-like transcriptional factor family protein
Chr3	9853060	9853266	LINE/L1	+	AT3TE41030	Chr3	9852910	9853301	59	0.114754	0.00840336	0.177677	8.27119	6.05085	7.44068	3.35953e-09	AT3TE41030	NA	NA
Chr1	8496566	8497565	upstream	-	AT1G24000.1	Chr1	8497329	8497585	48	0.0533049	0.0268817	0.190616	9.77083	7.75	7.10417	3.40273e-09	AT1G24000	protein_coding_gene	Polyketide cyclase/dehydrase and lipid transport superfamily protein
Chr5	24100557	24101556	upstream	-	AT5G59810.1	Chr5	24100628	24100922	57	0.11617	0.0204082	0.14978	11.1754	6.87719	7.96491	3.75083e-09	AT5G59810	protein_coding_gene	Subtilase family protein
Chr5	24100678	24100969	RC/Helitron	+	AT5TE86700	Chr5	24100628	24100922	57	0.11617	0.0204082	0.14978	11.1754	6.87719	7.96491	3.75083e-09	AT5TE86700	NA	NA
Chr1	11421958	11422069	DNA/MuDR	-	AT1TE36940	Chr1	11421952	11422380	52	0.284753	0.0835322	0.287634	8.57692	8.05769	7.15385	4.01445e-09	AT1TE36940	NA	NA
Chr1	11422070	11422449	DNA	-	AT1TE36945	Chr1	11421952	11422380	52	0.284753	0.0835322	0.287634	8.57692	8.05769	7.15385	4.01445e-09	AT1TE36945	NA	NA
Chr1	11422330	11423329	downstream	-	AT1G31835.1	Chr1	11421952	11422380	52	0.284753	0.0835322	0.287634	8.57692	8.05769	7.15385	4.01445e-09	AT1G31835	NA	NA
Chr2	11314742	11315741	upstream	-	AT2G26590.1	Chr2	11315571	11315960	40	0.217143	0.0217391	0.205202	8.75	8.05	8.65	4.0768e-09	AT2G26590	protein_coding_gene	regulatory particle non-ATPase 13
Chr2	11314742	11315741	upstream	-	AT2G26590.3	Chr2	11315571	11315960	40	0.217143	0.0217391	0.205202	8.75	8.05	8.65	4.0768e-09	AT2G26590	protein_coding_gene	regulatory particle non-ATPase 13
Chr2	11314986	11315985	upstream	-	AT2G26590.2	Chr2	11315571	11315960	40	0.217143	0.0217391	0.205202	8.75	8.05	8.65	4.0768e-09	AT2G26590	protein_coding_gene	regulatory particle non-ATPase 13
Chr2	11315095	11316094	upstream	-	AT2G26590.3	Chr2	11315571	11315960	40	0.217143	0.0217391	0.205202	8.75	8.05	8.65	4.0768e-09	AT2G26590	protein_coding_gene	regulatory particle non-ATPase 13
Chr2	11315096	11316095	upstream	-	AT2G26590.1	Chr2	11315571	11315960	40	0.217143	0.0217391	0.205202	8.75	8.05	8.65	4.0768e-09	AT2G26590	protein_coding_gene	regulatory particle non-ATPase 13
Chr2	11315612	11316611	upstream	+	AT2G26600.2	Chr2	11315571	11315960	40	0.217143	0.0217391	0.205202	8.75	8.05	8.65	4.0768e-09	AT2G26600	protein_coding_gene	Glycosyl hydrolase superfamily protein
Chr2	11315725	11316724	upstream	+	AT2G26600.1	Chr2	11315571	11315960	40	0.217143	0.0217391	0.205202	8.75	8.05	8.65	4.0768e-09	AT2G26600	protein_coding_gene	Glycosyl hydrolase superfamily protein
Chr4	6027055	6028054	upstream	-	AT4G09520.1	Chr4	6027801	6028082	55	0.0648536	0.0609756	0.234421	8.69091	7.45455	6.12727	4.15405e-09	AT4G09520	protein_coding_gene	Cofactor-independent phosphoglycerate mutase
Chr4	6027162	6028138	RC/Helitron	-	AT4TE25380	Chr4	6027801	6028082	55	0.0648536	0.0609756	0.234421	8.69091	7.45455	6.12727	4.15405e-09	AT4TE25380	NA	NA
Chr5	19951687	19952686	downstream	+	AT5G49210.1	Chr5	19952373	19952767	23	0.4	0.00671141	0.38	6.95652	6.47826	8.69565	4.15561e-09	AT5G49210	NA	NA
Chr5	19951687	19952686	downstream	+	AT5G49210.2	Chr5	19952373	19952767	23	0.4	0.00671141	0.38	6.95652	6.47826	8.69565	4.15561e-09	AT5G49210	NA	NA
Chr5	19952668	19953667	upstream	+	AT5G49215.1	Chr5	19952373	19952767	23	0.4	0.00671141	0.38	6.95652	6.47826	8.69565	4.15561e-09	AT5G49215	protein_coding_gene	Pectin lyase-like superfamily protein
Chr5	19952668	19953667	upstream	+	AT5G49215.2	Chr5	19952373	19952767	23	0.4	0.00671141	0.38	6.95652	6.47826	8.69565	4.15561e-09	AT5G49215	protein_coding_gene	Pectin lyase-like superfamily protein
Chr4	5965692	5970900	LTR/Copia	+	AT4TE25100	Chr4	5966068	5966629	63	0.184746	0.0188679	0.170124	9.36508	6.73016	7.65079	4.19927e-09	AT4TE25100	NA	NA
Chr5	9207095	9207511	CDS	+	AT5G26270.1	Chr5	9207285	9207673	59	0.138462	0.03	0.175	9.91525	8.47458	9.49153	4.33994e-09	AT5G26270	NA	NA
Chr5	9207100	9207557	3-UTR	+	AT5G26270.2	Chr5	9207285	9207673	59	0.138462	0.03	0.175	9.91525	8.47458	9.49153	4.33994e-09	AT5G26270	NA	NA
Chr5	9207558	9207965	intron	+	AT5G26270.2	Chr5	9207285	9207673	59	0.138462	0.03	0.175	9.91525	8.47458	9.49153	4.33994e-09	AT5G26270	NA	NA
Chr5	9207558	9208557	downstream	+	AT5G26270.2	Chr5	9207285	9207673	59	0.138462	0.03	0.175	9.91525	8.47458	9.49153	4.33994e-09	AT5G26270	NA	NA
Chr2	13320900	13321141	CDS	-	AT2G31250.1	Chr2	13321100	13321200	25	0.116751	0.0111111	0.00561798	7.88	7.2	7.12	4.376e-09	AT2G31250	protein_coding_gene	Glutamyl-tRNA reductase family protein
Chr2	13321142	13321302	intron	-	AT2G31250.1	Chr2	13321100	13321200	25	0.116751	0.0111111	0.00561798	7.88	7.2	7.12	4.376e-09	AT2G31250	protein_coding_gene	Glutamyl-tRNA reductase family protein
Chr2	10609749	10612231	3-UTR	+	AT2G24940.1	Chr2	10612022	10612500	76	0.156342	0.0204082	0.131122	8.92105	7.73684	8.32895	4.79078e-09	AT2G24940	protein_coding_gene	membrane-associated progesterone binding protein 2
Chr2	10611743	10612213	CDS	+	AT2G24945.1	Chr2	10612022	10612500	76	0.156342	0.0204082	0.131122	8.92105	7.73684	8.32895	4.79078e-09	AT2G24945	NA	NA
Chr2	10612214	10612231	3-UTR	+	AT2G24945.1	Chr2	10612022	10612500	76	0.156342	0.0204082	0.131122	8.92105	7.73684	8.32895	4.79078e-09	AT2G24945	NA	NA
Chr2	10612232	10613231	downstream	+	AT2G24940.1	Chr2	10612022	10612500	76	0.156342	0.0204082	0.131122	8.92105	7.73684	8.32895	4.79078e-09	AT2G24940	protein_coding_gene	membrane-associated progesterone binding protein 2
Chr2	10612232	10613231	downstream	+	AT2G24945.1	Chr2	10612022	10612500	76	0.156342	0.0204082	0.131122	8.92105	7.73684	8.32895	4.79078e-09	AT2G24945	NA	NA
Chr3	16600732	16604311	DNA/HAT	-	AT3TE67325	Chr3	16603268	16603855	85	0.164216	0.0353982	0.166667	9.6	7.97647	9.6	4.93729e-09	AT3TE67325	NA	NA
Chr1	11103373	11104372	downstream	-	AT1G31120.1	Chr1	11102990	11103387	64	0.201954	0.0162413	0.17364	9.59375	6.73438	7.46875	5.11124e-09	AT1G31120	protein_coding_gene	K+ uptake permease 10
Chr3	23203576	23207483	LINE/L1	-	AT3TE94580	Chr3	23206175	23206662	52	0.213251	0.0258621	0.215	9.28846	6.69231	7.69231	5.18948e-09	AT3TE94580	NA	NA
Chr2	14701312	14702079	LTR/Copia	-	AT2TE65220	Chr2	14701386	14701859	64	0.0604167	0.0206612	0.138196	7.5	7.5625	8.14062	5.33033e-09	AT2TE65220	NA	NA
Chr2	14701601	14702600	upstream	+	AT2G34840.1	Chr2	14701386	14701859	64	0.0604167	0.0206612	0.138196	7.5	7.5625	8.14062	5.33033e-09	AT2G34840	protein_coding_gene	Coatomer epsilon subunit
Chr5	9981876	9983227	LTR/Copia	-	AT5TE36335	Chr5	9982784	9983265	55	0.186408	0.029703	0.217195	9.36364	7.34545	8.03636	5.46673e-09	AT5TE36335	NA	NA
Chr5	9983228	9983247	LTR/Copia	-	AT5TE36340	Chr5	9982784	9983265	55	0.186408	0.029703	0.217195	9.36364	7.34545	8.03636	5.46673e-09	AT5TE36340	NA	NA
Chr3	5954886	5955443	CDS	+	AT3G17400.1	Chr3	5955166	5955392	29	0.39	0.0144928	0.410256	6.89655	4.75862	6.72414	5.47806e-09	AT3G17400	protein_coding_gene	F-box family protein
Chr3	5955046	5956045	upstream	+	AT3G17410.1	Chr3	5955166	5955392	29	0.39	0.0144928	0.410256	6.89655	4.75862	6.72414	5.47806e-09	AT3G17410	protein_coding_gene	Protein kinase superfamily protein
Chr2	6837288	6843327	LTR/Copia	+	AT2TE27870	Chr2	6838333	6839128	84	0.155383	0.0337838	0.164466	10.7262	8.80952	9.91667	5.76214e-09	AT2TE27870	NA	NA
Chr1	13098280	13102833	LTR/Copia	+	AT1TE42800	Chr1	13098906	13099534	59	0.0961538	0.0152505	0.136752	9.69492	7.77966	9.91525	5.78736e-09	AT1TE42800	NA	NA
Chr5	18633153	18634152	upstream	+	AT5G45950.1	Chr5	18633492	18633773	45	0.100796	0.0178571	0.195122	8.37778	6.22222	7.28889	5.86537e-09	AT5G45950	protein_coding_gene	GDSL-like Lipase/Acylhydrolase superfamily protein
Chr4	7773666	7774665	upstream	-	AT4G13350.1	Chr4	7774383	7774766	54	0.189448	0.0522876	0.2	7.72222	5.66667	6.85185	5.96468e-09	AT4G13350	protein_coding_gene	NSP (nuclear shuttle protein)-interacting GTPase
Chr4	7773814	7774467	RC/Helitron	+	AT4TE34070	Chr4	7774383	7774766	54	0.189448	0.0522876	0.2	7.72222	5.66667	6.85185	5.96468e-09	AT4TE34070	NA	NA
Chr4	7773815	7774814	upstream	-	AT4G13350.2	Chr4	7774383	7774766	54	0.189448	0.0522876	0.2	7.72222	5.66667	6.85185	5.96468e-09	AT4G13350	protein_coding_gene	NSP (nuclear shuttle protein)-interacting GTPase
Chr4	7774131	7775130	upstream	+	AT4G13360.1	Chr4	7774383	7774766	54	0.189448	0.0522876	0.2	7.72222	5.66667	6.85185	5.96468e-09	AT4G13360	protein_coding_gene	ATP-dependent caseinolytic (Clp) protease/crotonase family protein
Chr4	7774468	7774503	RC/Helitron	+	AT4TE34075	Chr4	7774383	7774766	54	0.189448	0.0522876	0.2	7.72222	5.66667	6.85185	5.96468e-09	AT4TE34075	NA	NA
Chr2	1905594	1906141	DNA/HAT	+	AT2TE08780	Chr2	1906133	1906710	86	0.139007	0.0291411	0.173295	8.19767	7.5814	8.18605	6.21221e-09	AT2TE08780	NA	NA
Chr2	18398701	18398911	RC/Helitron	+	AT2TE83440	Chr2	18398760	18399241	75	0.150729	0.0456942	0.116105	8.22667	7.58667	7.12	6.553e-09	AT2TE83440	NA	NA
Chr5	14259954	14264628	LINE/L1	-	AT5TE50965	Chr5	14264157	14264698	77	0.136792	0.0153173	0.120521	8.25974	5.93506	7.97403	6.63615e-09	AT5TE50965	NA	NA
Chr5	14264639	14265607	RC/Helitron	-	AT5TE50970	Chr5	14264157	14264698	77	0.136792	0.0153173	0.120521	8.25974	5.93506	7.97403	6.63615e-09	AT5TE50970	NA	NA
Chr5	15828035	15829034	upstream	-	AT5G39530.1	Chr5	15828259	15828551	50	0.2625	0.0902062	0.155875	9.6	7.76	8.34	6.90703e-09	AT5G39530	protein_coding_gene	Protein of unknown function (DUF1997)
Chr2	6986365	6987364	downstream	-	AT2G16090.1	Chr2	6986470	6986802	44	0.0641399	0.0192308	0.219048	7.79545	5.90909	7.15909	6.92217e-09	AT2G16090	protein_coding_gene	RING/U-box superfamily protein
Chr2	1906834	1912110	LTR/Copia	-	AT2TE08785	Chr2	1912101	1912482	62	0.157025	0.0159091	0.145648	9.75806	7.09677	9.08065	7.18915e-09	AT2TE08785	NA	NA
Chr2	1912112	1912193	LTR/Gypsy	-	AT2TE08790	Chr2	1912101	1912482	62	0.157025	0.0159091	0.145648	9.75806	7.09677	9.08065	7.18915e-09	AT2TE08790	NA	NA
Chr2	2908472	2909617	CDS	-	AT2G07020.1	Chr2	2908307	2908797	54	0.121495	0.0105263	0.116327	9.90741	7.03704	9.07407	7.31589e-09	AT2G07020	protein_coding_gene	Protein kinase protein with adenine nucleotide alpha hydrolases-like domain
Chr5	10350375	10356319	LINE/L1	-	AT5TE37800	Chr5	10351034	10351774	77	0.189944	0.032634	0.192469	6.97403	5.57143	6.20779	7.34503e-09	AT5TE37800	NA	NA
Chr3	3812753	3813100	LINE/L1	+	AT3TE16040	Chr3	3812646	3813245	83	0.133005	0.0419287	0.173275	7.33735	5.74699	8.20482	7.48559e-09	AT3TE16040	NA	NA
Chr2	4230742	4236511	LTR/Copia	+	AT2TE17870	Chr2	4233718	4234297	59	0.168385	0.0235602	0.1625	9.86441	6.47458	9.49153	8.18364e-09	AT2TE17870	NA	NA
Chr2	7224083	7229123	LTR/Copia	-	AT2TE29450	Chr2	7228664	7229083	56	0.27668	0.0503145	0.271264	9.03571	5.67857	7.76786	8.54555e-09	AT2TE29450	NA	NA
Chr1	23947052	23947191	RC/Helitron	-	AT1TE78780	Chr1	23946869	23947239	62	0.185662	0.0242718	0.209677	8.77419	6.64516	9	9.22543e-09	AT1TE78780	NA	NA
Chr1	18954892	18955891	upstream	-	AT1G51170.1	Chr1	18955609	18955974	56	0.121622	0.0625	0.18913	10.5714	8.28571	8.21429	9.55611e-09	AT1G51170	protein_coding_gene	Protein kinase superfamily protein
Chr1	18955652	18955761	DNA/Harbinger	-	AT1TE62790	Chr1	18955609	18955974	56	0.121622	0.0625	0.18913	10.5714	8.28571	8.21429	9.55611e-09	AT1TE62790	NA	NA
Chr4	2064098	2068830	LTR/Copia	-	AT4TE09800	Chr4	2065937	2066632	75	0.167606	0.0331325	0.131653	9.46667	8.85333	9.52	1.13852e-08	AT4TE09800	NA	NA
Chr1	22763337	22763833	DNA/MuDR	+	AT1TE75045	Chr1	22763762	22764053	47	0.100223	0.0199005	0.135392	9.55319	8.55319	8.95745	1.16008e-08	AT1TE75045	NA	NA
Chr2	7006419	7007822	DNA/Harbinger	+	AT2TE28555	Chr2	7006977	7007662	99	0.141297	0.0475504	0.16303	15.7273	14.0202	15.7374	1.17829e-08	AT2TE28555	NA	NA
Chr1	13336749	13339481	LTR/Gypsy	+	AT1TE43605	Chr1	13338901	13339526	75	0.1406	0.0160321	0.146497	8.44	6.65333	8.37333	1.25899e-08	AT1TE43605	NA	NA
Chr2	8379703	8382438	intron	+	AT2G19360.1	Chr2	8382395	8383178	98	0.156455	0.0493506	0.197689	9.32653	7.85714	7.94898	1.26062e-08	AT2G19360	protein_coding_gene	Protein of Unknown Function (DUF239)
Chr2	8382001	8382471	DNA/Harbinger	-	AT2TE34915	Chr2	8382395	8383178	98	0.156455	0.0493506	0.197689	9.32653	7.85714	7.94898	1.26062e-08	AT2TE34915	NA	NA
Chr2	8382439	8382509	CDS	+	AT2G19360.1	Chr2	8382395	8383178	98	0.156455	0.0493506	0.197689	9.32653	7.85714	7.94898	1.26062e-08	AT2G19360	protein_coding_gene	Protein of Unknown Function (DUF239)
Chr2	8382510	8382598	intron	+	AT2G19360.1	Chr2	8382395	8383178	98	0.156455	0.0493506	0.197689	9.32653	7.85714	7.94898	1.26062e-08	AT2G19360	protein_coding_gene	Protein of Unknown Function (DUF239)
Chr2	8382599	8382652	CDS	+	AT2G19360.1	Chr2	8382395	8383178	98	0.156455	0.0493506	0.197689	9.32653	7.85714	7.94898	1.26062e-08	AT2G19360	protein_coding_gene	Protein of Unknown Function (DUF239)
Chr2	8382653	8382758	intron	+	AT2G19360.1	Chr2	8382395	8383178	98	0.156455	0.0493506	0.197689	9.32653	7.85714	7.94898	1.26062e-08	AT2G19360	protein_coding_gene	Protein of Unknown Function (DUF239)
Chr2	8382759	8382905	CDS	+	AT2G19360.1	Chr2	8382395	8383178	98	0.156455	0.0493506	0.197689	9.32653	7.85714	7.94898	1.26062e-08	AT2G19360	protein_coding_gene	Protein of Unknown Function (DUF239)
Chr2	8382906	8382995	intron	+	AT2G19360.1	Chr2	8382395	8383178	98	0.156455	0.0493506	0.197689	9.32653	7.85714	7.94898	1.26062e-08	AT2G19360	protein_coding_gene	Protein of Unknown Function (DUF239)
Chr2	8382996	8383373	CDS	+	AT2G19360.1	Chr2	8382395	8383178	98	0.156455	0.0493506	0.197689	9.32653	7.85714	7.94898	1.26062e-08	AT2G19360	protein_coding_gene	Protein of Unknown Function (DUF239)
Chr1	10012198	10013197	downstream	+	AT1G28470.1	Chr1	10013138	10013420	51	0.142169	0.014742	0.187166	8.13725	7.98039	7.33333	1.28136e-08	AT1G28470	protein_coding_gene	NAC domain containing protein 10
Chr1	10012632	10013631	downstream	-	AT1G28480.1	Chr1	10013138	10013420	51	0.142169	0.014742	0.187166	8.13725	7.98039	7.33333	1.28136e-08	AT1G28480	protein_coding_gene	Thioredoxin superfamily protein
Chr3	9387866	9393250	LTR/Copia	+	AT3TE39220	Chr3	9388913	9389379	57	0.237721	0.0397554	0.278132	8.92982	5.73684	8.26316	1.4661e-08	AT3TE39220	NA	NA
Chr2	16556036	16557035	upstream	+	AT2G39705.1	Chr2	16556112	16556305	39	0.347188	0.204893	0.482574	10.4872	8.38462	9.5641	1.47531e-08	AT2G39705	protein_coding_gene	ROTUNDIFOLIA like 8
Chr3	4721123	4722210	RC/Helitron	+	AT3TE19925	Chr3	4722024	4722199	36	0.026178	0.0217984	0.142857	10.6111	10.1944	7.77778	1.48751e-08	AT3TE19925	NA	NA
Chr5	10903728	10904673	DNA/Harbinger	-	AT5TE39640	Chr5	10904605	10904990	84	0.133627	0.0320755	0.124642	8.10714	6.30952	8.30952	1.49603e-08	AT5TE39640	NA	NA
Chr1	28705531	28706439	CDS	+	AT1G76500.1	Chr1	28706255	28706434	19	0.204724	0.011236	0	6.68421	4.68421	4.57895	1.50166e-08	AT1G76500	protein_coding_gene	Predicted AT-hook DNA-binding family protein
Chr3	14750485	14750641	DNA/HAT	-	AT3TE60315	Chr3	14750523	14750984	40	0.0512821	0.185714	0.0549451	6.825	7	6.825	1.52963e-08	AT3TE60315	NA	NA
Chr3	14750756	14750841	RC/Helitron	-	AT3TE60320	Chr3	14750523	14750984	40	0.0512821	0.185714	0.0549451	6.825	7	6.825	1.52963e-08	AT3TE60320	NA	NA
Chr5	21423678	21424167	DNA/MuDR	-	AT5TE77150	Chr5	21423632	21424012	77	0.125758	0.0364299	0.200647	8.57143	7.12987	8.02597	1.63446e-08	AT5TE77150	NA	NA
Chr1	3427703	3428702	downstream	-	AT1G10430.1	Chr1	3427775	3428165	51	0.177778	0.0118343	0.199513	7.94118	6.62745	8.05882	1.63501e-08	AT1G10430	protein_coding_gene	protein phosphatase 2A-2
Chr1	3427847	3427916	RC/Helitron	+	AT1TE11150	Chr1	3427775	3428165	51	0.177778	0.0118343	0.199513	7.94118	6.62745	8.05882	1.63501e-08	AT1TE11150	NA	NA
Chr3	20259258	20260421	CDS	+	AT3G54730.1	Chr3	20260248	20260522	24	0.384977	0.016129	0.463303	8.875	7.75	9.08333	1.64326e-08	AT3G54730	NA	NA
Chr3	20259994	20260452	3-UTR	+	AT3G54730.2	Chr3	20260248	20260522	24	0.384977	0.016129	0.463303	8.875	7.75	9.08333	1.64326e-08	AT3G54730	NA	NA
Chr3	20259994	20260452	3-UTR	+	AT3G54730.3	Chr3	20260248	20260522	24	0.384977	0.016129	0.463303	8.875	7.75	9.08333	1.64326e-08	AT3G54730	NA	NA
Chr3	20260194	20260288	CDS	+	AT3G54730.4	Chr3	20260248	20260522	24	0.384977	0.016129	0.463303	8.875	7.75	9.08333	1.64326e-08	AT3G54730	NA	NA
Chr3	20260289	20260452	3-UTR	+	AT3G54730.4	Chr3	20260248	20260522	24	0.384977	0.016129	0.463303	8.875	7.75	9.08333	1.64326e-08	AT3G54730	NA	NA
Chr3	20260453	20261452	downstream	+	AT3G54730.2	Chr3	20260248	20260522	24	0.384977	0.016129	0.463303	8.875	7.75	9.08333	1.64326e-08	AT3G54730	NA	NA
Chr3	20260453	20261452	downstream	+	AT3G54730.3	Chr3	20260248	20260522	24	0.384977	0.016129	0.463303	8.875	7.75	9.08333	1.64326e-08	AT3G54730	NA	NA
Chr3	20260453	20261452	downstream	+	AT3G54730.4	Chr3	20260248	20260522	24	0.384977	0.016129	0.463303	8.875	7.75	9.08333	1.64326e-08	AT3G54730	NA	NA
Chr3	15960175	15964927	LTR/Copia	+	AT3TE64600	Chr3	15964536	15965026	60	0.132632	0.0268949	0.151261	7.91667	6.81667	7.93333	1.79406e-08	AT3TE64600	NA	NA
Chr3	15964928	15964954	LTR/Copia	+	AT3TE64605	Chr3	15964536	15965026	60	0.132632	0.0268949	0.151261	7.91667	6.81667	7.93333	1.79406e-08	AT3TE64605	NA	NA
Chr4	9732597	9737732	LTR/Copia	-	AT4TE44080	Chr4	9735111	9735608	47	0.195122	0.0328358	0.209632	9.59574	7.12766	7.51064	1.85223e-08	AT4TE44080	NA	NA
Chr5	9876464	9877463	upstream	-	AT5G27860.1	Chr5	9877343	9877604	34	0.075	0.0939597	0.302583	9.41176	8.76471	7.97059	1.9118e-08	AT5G27860	NA	NA
Chr5	9876464	9877463	upstream	-	AT5G27860.2	Chr5	9877343	9877604	34	0.075	0.0939597	0.302583	9.41176	8.76471	7.97059	1.9118e-08	AT5G27860	NA	NA
Chr3	11509111	11509344	LTR/Gypsy	-	AT3TE47955	Chr3	11509156	11509351	24	0.126437	0.502762	0.0967742	7.25	7.54167	9.04167	1.92482e-08	AT3TE47955	NA	NA
Chr2	15680785	15680895	CDS	+	AT2G37370.1	Chr2	15680815	15681492	80	0.143478	0.0198413	0.124789	8.625	6.3	7.4125	1.926e-08	AT2G37370	NA	NA
Chr2	15680896	15680982	intron	+	AT2G37370.1	Chr2	15680815	15681492	80	0.143478	0.0198413	0.124789	8.625	6.3	7.4125	1.926e-08	AT2G37370	NA	NA
Chr2	15680983	15681059	CDS	+	AT2G37370.1	Chr2	15680815	15681492	80	0.143478	0.0198413	0.124789	8.625	6.3	7.4125	1.926e-08	AT2G37370	NA	NA
Chr2	15681060	15681148	intron	+	AT2G37370.1	Chr2	15680815	15681492	80	0.143478	0.0198413	0.124789	8.625	6.3	7.4125	1.926e-08	AT2G37370	NA	NA
Chr2	15681149	15681215	CDS	+	AT2G37370.1	Chr2	15680815	15681492	80	0.143478	0.0198413	0.124789	8.625	6.3	7.4125	1.926e-08	AT2G37370	NA	NA
Chr2	15681216	15681297	intron	+	AT2G37370.1	Chr2	15680815	15681492	80	0.143478	0.0198413	0.124789	8.625	6.3	7.4125	1.926e-08	AT2G37370	NA	NA
Chr2	15681298	15681363	CDS	+	AT2G37370.1	Chr2	15680815	15681492	80	0.143478	0.0198413	0.124789	8.625	6.3	7.4125	1.926e-08	AT2G37370	NA	NA
Chr2	15681364	15681445	intron	+	AT2G37370.1	Chr2	15680815	15681492	80	0.143478	0.0198413	0.124789	8.625	6.3	7.4125	1.926e-08	AT2G37370	NA	NA
Chr2	15681446	15681553	CDS	+	AT2G37370.1	Chr2	15680815	15681492	80	0.143478	0.0198413	0.124789	8.625	6.3	7.4125	1.926e-08	AT2G37370	NA	NA
Chr5	14280682	14281505	RC/Helitron	+	AT5TE51035	Chr5	14281396	14281787	60	0.0682731	0.0330396	0.148418	8.3	7.56667	6.85	1.97482e-08	AT5TE51035	NA	NA
Chr5	14281588	14282587	upstream	+	AT5G36250.1	Chr5	14281396	14281787	60	0.0682731	0.0330396	0.148418	8.3	7.56667	6.85	1.97482e-08	AT5G36250	protein_coding_gene	Protein phosphatase 2C family protein
Chr5	17090875	17095158	LTR/Copia	-	AT5TE61735	Chr5	17093411	17094009	81	0.164659	0.0444874	0.180064	9.22222	6.38272	7.67901	1.97497e-08	AT5TE61735	NA	NA
Chr1	7665663	7665935	CDS	+	AT1G21835.1	Chr1	7665295	7665685	69	0.134615	0.0422535	0.200409	9.04348	6.17391	7.08696	2.04162e-08	AT1G21835	protein_coding_gene	Plant thionin family protein
Chr2	5792781	5797608	LTR/Copia	-	AT2TE23545	Chr2	5797066	5797475	55	0.145455	0.00568182	0.135392	8	6.4	7.65455	2.12566e-08	AT2TE23545	NA	NA
Chr3	10884565	10884906	LINE/L1	-	AT3TE45255	Chr3	10884265	10884746	73	0.207165	0.0581162	0.186356	8.79452	6.83562	8.23288	2.23904e-08	AT3TE45255	NA	NA
Chr4	8151497	8152496	downstream	-	AT4G14145.1	Chr4	8151827	8152058	49	0.0654206	0.00701754	0.137592	6.55102	5.81633	8.30612	2.24674e-08	AT4G14145	NA	NA
Chr4	8151618	8151836	CDS	+	AT4G14140.1	Chr4	8151827	8152058	49	0.0654206	0.00701754	0.137592	6.55102	5.81633	8.30612	2.24674e-08	AT4G14140	protein_coding_gene	DNA methyltransferase 2
Chr4	8151618	8151836	CDS	+	AT4G14140.2	Chr4	8151827	8152058	49	0.0654206	0.00701754	0.137592	6.55102	5.81633	8.30612	2.24674e-08	AT4G14140	protein_coding_gene	DNA methyltransferase 2
Chr4	8151837	8151980	intron	+	AT4G14140.1	Chr4	8151827	8152058	49	0.0654206	0.00701754	0.137592	6.55102	5.81633	8.30612	2.24674e-08	AT4G14140	protein_coding_gene	DNA methyltransferase 2
Chr4	8151837	8151980	intron	+	AT4G14140.2	Chr4	8151827	8152058	49	0.0654206	0.00701754	0.137592	6.55102	5.81633	8.30612	2.24674e-08	AT4G14140	protein_coding_gene	DNA methyltransferase 2
Chr4	8151981	8152130	CDS	+	AT4G14140.1	Chr4	8151827	8152058	49	0.0654206	0.00701754	0.137592	6.55102	5.81633	8.30612	2.24674e-08	AT4G14140	protein_coding_gene	DNA methyltransferase 2
Chr4	8151981	8152130	CDS	+	AT4G14140.2	Chr4	8151827	8152058	49	0.0654206	0.00701754	0.137592	6.55102	5.81633	8.30612	2.24674e-08	AT4G14140	protein_coding_gene	DNA methyltransferase 2
Chr1	20085178	20090142	LTR/Copia	+	AT1TE66380	Chr1	20088197	20088516	39	0.196759	0.0166667	0.171141	11.0769	6.15385	7.64103	2.50414e-08	AT1TE66380	NA	NA
Chr2	7231527	7232222	5-UTR	-	AT2G16676.1	Chr2	7231739	7232168	67	0.217066	0.0406654	0.223729	9.97015	8.07463	8.80597	2.64084e-08	AT2G16676	NA	NA
Chr1	19749259	19749850	RC/Helitron	+	AT1TE65280	Chr1	19749328	19749920	78	0.102362	0.0602606	0.171607	9.76923	7.87179	8.21795	2.82787e-08	AT1TE65280	NA	NA
Chr4	14389689	14390688	downstream	+	AT4G29180.1	Chr4	14390612	14390753	21	0.203883	0.300613	0.0467836	9.80952	7.7619	8.14286	3.02349e-08	AT4G29180	protein_coding_gene	root hair specific 16
Chr4	14389689	14390688	downstream	+	AT4G29180.2	Chr4	14390612	14390753	21	0.203883	0.300613	0.0467836	9.80952	7.7619	8.14286	3.02349e-08	AT4G29180	protein_coding_gene	root hair specific 16
Chr4	14389820	14391016	RC/Helitron	-	AT4TE68040	Chr4	14390612	14390753	21	0.203883	0.300613	0.0467836	9.80952	7.7619	8.14286	3.02349e-08	AT4TE68040	NA	NA
Chr2	15721826	15722825	downstream	-	AT2G37450.1	Chr2	15722096	15722376	57	0.0861423	0.049904	0.212928	9.36842	9.14035	9.22807	3.26581e-08	AT2G37450	protein_coding_gene	nodulin MtN21 /EamA-like transporter family protein
Chr2	15721826	15722825	downstream	-	AT2G37450.2	Chr2	15722096	15722376	57	0.0861423	0.049904	0.212928	9.36842	9.14035	9.22807	3.26581e-08	AT2G37450	protein_coding_gene	nodulin MtN21 /EamA-like transporter family protein
Chr2	15721885	15722107	3-UTR	+	AT2G37440.1	Chr2	15722096	15722376	57	0.0861423	0.049904	0.212928	9.36842	9.14035	9.22807	3.26581e-08	AT2G37440	protein_coding_gene	DNAse I-like superfamily protein
Chr2	15721885	15722107	3-UTR	+	AT2G37440.2	Chr2	15722096	15722376	57	0.0861423	0.049904	0.212928	9.36842	9.14035	9.22807	3.26581e-08	AT2G37440	protein_coding_gene	DNAse I-like superfamily protein
Chr2	15722108	15723107	downstream	+	AT2G37440.1	Chr2	15722096	15722376	57	0.0861423	0.049904	0.212928	9.36842	9.14035	9.22807	3.26581e-08	AT2G37440	protein_coding_gene	DNAse I-like superfamily protein
Chr2	15722108	15723107	downstream	+	AT2G37440.2	Chr2	15722096	15722376	57	0.0861423	0.049904	0.212928	9.36842	9.14035	9.22807	3.26581e-08	AT2G37440	protein_coding_gene	DNAse I-like superfamily protein
Chr4	14333491	14334240	LINE/L1	+	AT4TE67780	Chr4	14333416	14333785	49	0.198847	0.017316	0.257764	7.08163	4.71429	6.57143	3.43409e-08	AT4TE67780	NA	NA
Chr4	14333527	14335254	CDS	+	AT4G29090.1	Chr4	14333416	14333785	49	0.198847	0.017316	0.257764	7.08163	4.71429	6.57143	3.43409e-08	AT4G29090	protein_coding_gene	Ribonuclease H-like superfamily protein
Chr5	2441252	2443636	LTR/Copia	+	AT5TE08870	Chr5	2442903	2443517	52	0.159204	0.0145985	0.147196	7.73077	5.26923	8.23077	3.50349e-08	AT5TE08870	NA	NA
Chr2	5940206	5941107	RC/Helitron	-	AT2TE24210	Chr2	5940126	5940420	62	0.22619	0.232305	0.114545	8.12903	8.8871	8.87097	3.51282e-08	AT2TE24210	NA	NA
Chr5	13892939	13893938	upstream	+	AT5G35730.1	Chr5	13893310	13893685	64	0.154286	0.0394191	0.166369	8.20312	7.53125	8.73438	3.57688e-08	AT5G35730	protein_coding_gene	EXS (ERD1/XPR1/SYG1) family protein
Chr5	13893365	13893454	DNA	+	AT5TE49515	Chr5	13893310	13893685	64	0.154286	0.0394191	0.166369	8.20312	7.53125	8.73438	3.57688e-08	AT5TE49515	NA	NA
Chr5	13993427	13994059	CDS	-	AT5G35810.1	Chr5	13993920	13994417	62	0.166667	0.02457	0.195423	8.41935	6.56452	9.16129	3.67629e-08	AT5G35810	protein_coding_gene	Ankyrin repeat family protein
Chr5	13994060	13994137	intron	-	AT5G35810.1	Chr5	13993920	13994417	62	0.166667	0.02457	0.195423	8.41935	6.56452	9.16129	3.67629e-08	AT5G35810	protein_coding_gene	Ankyrin repeat family protein
Chr5	13994138	13994548	CDS	-	AT5G35810.1	Chr5	13993920	13994417	62	0.166667	0.02457	0.195423	8.41935	6.56452	9.16129	3.67629e-08	AT5G35810	protein_coding_gene	Ankyrin repeat family protein
Chr5	15646196	15651172	LTR/Copia	-	AT5TE56585	Chr5	15647757	15648269	52	0.127404	0.00673401	0.0965517	8	5.71154	8.36538	3.77909e-08	AT5TE56585	NA	NA
Chr3	16809184	16814150	LTR/Copia	-	AT3TE68090	Chr3	16809584	16810085	57	0.228216	0.0416667	0.206388	8.45614	5.47368	7.14035	4.01336e-08	AT3TE68090	NA	NA
Chr4	2989326	2989832	DNA	+	AT4TE13910	Chr4	2989651	2989850	39	0.433121	0.247934	0.517685	8.05128	9.30769	7.97436	4.14245e-08	AT4TE13910	NA	NA
Chr4	2989833	2989874	DNA	+	AT4TE13915	Chr4	2989651	2989850	39	0.433121	0.247934	0.517685	8.05128	9.30769	7.97436	4.14245e-08	AT4TE13915	NA	NA
Chr5	24383011	24383287	DNA/Tc1	+	AT5TE87720	Chr5	24383014	24383402	51	0.153846	0.109589	0.309469	10.451	7.15686	8.4902	4.23492e-08	AT5TE87720	NA	NA
Chr2	18937826	18938825	upstream	-	AT2G46040.1	Chr2	18938718	18938904	34	0.0277778	0.0179856	0.162162	9.52941	8.17647	7.61765	4.87819e-08	AT2G46040	protein_coding_gene	ARID/BRIGHT DNA-binding domain;ELM2 domain protein
Chr2	18938447	18939446	upstream	-	AT2G46040.1	Chr2	18938718	18938904	34	0.0277778	0.0179856	0.162162	9.52941	8.17647	7.61765	4.87819e-08	AT2G46040	protein_coding_gene	ARID/BRIGHT DNA-binding domain;ELM2 domain protein
Chr2	18938589	18939241	RC/Helitron	-	AT2TE86120	Chr2	18938718	18938904	34	0.0277778	0.0179856	0.162162	9.52941	8.17647	7.61765	4.87819e-08	AT2TE86120	NA	NA
Chr2	2974183	2975182	upstream	+	AT2G07170.1	Chr2	2974580	2974736	27	0.114943	0.0504587	0.280335	9.66667	8.07407	8.85185	5.05337e-08	AT2G07170	protein_coding_gene	ARM repeat superfamily protein
Chr2	2974563	2975562	upstream	+	AT2G07170.1	Chr2	2974580	2974736	27	0.114943	0.0504587	0.280335	9.66667	8.07407	8.85185	5.05337e-08	AT2G07170	protein_coding_gene	ARM repeat superfamily protein
Chr4	2019469	2020468	upstream	+	AT4G04180.1	Chr4	2020024	2020301	30	0.380435	0.0386473	0.351779	9.2	6.9	8.43333	5.13914e-08	AT4G04180	protein_coding_gene	P-loop containing nucleoside triphosphate hydrolases superfamily protein
Chr2	4110946	4115694	LTR/Copia	+	AT2TE17380	Chr2	4111293	4111665	49	0.207459	0.0277778	0.131841	8.7551	5.87755	8.20408	5.27571e-08	AT2TE17380	NA	NA
Chr1	17300034	17301033	upstream	+	AT1G47210.1	Chr1	17299823	17300284	96	0.172872	0.056338	0.18238	7.83333	6.65625	6.73958	5.48146e-08	AT1G47210	protein_coding_gene	cyclin-dependent protein kinase 3;2
Chr1	17300034	17301033	upstream	+	AT1G47210.2	Chr1	17299823	17300284	96	0.172872	0.056338	0.18238	7.83333	6.65625	6.73958	5.48146e-08	AT1G47210	protein_coding_gene	cyclin-dependent protein kinase 3;2
Chr1	17300097	17300316	LINE?	+	AT1TE57330	Chr1	17299823	17300284	96	0.172872	0.056338	0.18238	7.83333	6.65625	6.73958	5.48146e-08	AT1TE57330	NA	NA
Chr3	10440533	10440659	DNA/MuDR	+	AT3TE43355	Chr3	10440484	10440751	34	0.0441176	0.334884	0.328431	8	6.32353	6	5.7397e-08	AT3TE43355	NA	NA
Chr5	11621549	11635001	LTR/Copia	-	AT5TE41975	Chr5	11633303	11633784	65	0.137881	0.0212314	0.132075	10.6	7.24615	9.78462	6.01112e-08	AT5TE41975	NA	NA
Chr2	10044929	10046027	intron	-	AT2G23610.1	Chr2	10045189	10045371	36	0.148936	0.0103093	0.0301887	7.83333	8.08333	7.36111	6.27959e-08	AT2G23610	protein_coding_gene	methyl esterase 3
Chr2	10045353	10045587	DNA	+	AT2TE42990	Chr2	10045189	10045371	36	0.148936	0.0103093	0.0301887	7.83333	8.08333	7.36111	6.27959e-08	AT2TE42990	NA	NA
Chr2	2090148	2090223	CDS	+	AT2G05635.1	Chr2	2090174	2090541	56	0.123506	0.0115607	0.114504	8.96429	6.17857	7.01786	6.28545e-08	AT2G05635	protein_coding_gene	DNA repair DEAD helicase RAD3/XP-D subfamily protein
Chr2	2090224	2090390	intron	+	AT2G05635.1	Chr2	2090174	2090541	56	0.123506	0.0115607	0.114504	8.96429	6.17857	7.01786	6.28545e-08	AT2G05635	protein_coding_gene	DNA repair DEAD helicase RAD3/XP-D subfamily protein
Chr2	2090391	2090453	CDS	+	AT2G05635.1	Chr2	2090174	2090541	56	0.123506	0.0115607	0.114504	8.96429	6.17857	7.01786	6.28545e-08	AT2G05635	protein_coding_gene	DNA repair DEAD helicase RAD3/XP-D subfamily protein
Chr2	6842940	6843874	intron	+	AT2G15710.1	Chr2	6843631	6844329	95	0.129917	0.0425258	0.1703	8.83158	8.16842	7.72632	6.47325e-08	AT2G15710	protein_coding_gene	TRAF-like family protein
Chr2	6843875	6844004	CDS	+	AT2G15710.1	Chr2	6843631	6844329	95	0.129917	0.0425258	0.1703	8.83158	8.16842	7.72632	6.47325e-08	AT2G15710	protein_coding_gene	TRAF-like family protein
Chr2	6844005	6844079	intron	+	AT2G15710.1	Chr2	6843631	6844329	95	0.129917	0.0425258	0.1703	8.83158	8.16842	7.72632	6.47325e-08	AT2G15710	protein_coding_gene	TRAF-like family protein
Chr2	6844080	6844252	CDS	+	AT2G15710.1	Chr2	6843631	6844329	95	0.129917	0.0425258	0.1703	8.83158	8.16842	7.72632	6.47325e-08	AT2G15710	protein_coding_gene	TRAF-like family protein
Chr2	6844253	6844345	intron	+	AT2G15710.1	Chr2	6843631	6844329	95	0.129917	0.0425258	0.1703	8.83158	8.16842	7.72632	6.47325e-08	AT2G15710	protein_coding_gene	TRAF-like family protein
Chr1	23585723	23586722	upstream	-	AT1G63610.2	Chr1	23586421	23586712	51	0.0289532	0.0223325	0.193467	8.80392	7.90196	7.80392	6.62782e-08	AT1G63610	NA	NA
Chr1	23585727	23586726	upstream	-	AT1G63610.1	Chr1	23586421	23586712	51	0.0289532	0.0223325	0.193467	8.80392	7.90196	7.80392	6.62782e-08	AT1G63610	NA	NA
Chr1	23586056	23587055	upstream	+	AT1G63630.2	Chr1	23586421	23586712	51	0.0289532	0.0223325	0.193467	8.80392	7.90196	7.80392	6.62782e-08	AT1G63630	protein_coding_gene	Tetratricopeptide repeat (TPR)-like superfamily protein
Chr1	23586414	23587413	upstream	+	AT1G63630.2	Chr1	23586421	23586712	51	0.0289532	0.0223325	0.193467	8.80392	7.90196	7.80392	6.62782e-08	AT1G63630	protein_coding_gene	Tetratricopeptide repeat (TPR)-like superfamily protein
Chr1	23586611	23587610	upstream	+	AT1G63630.2	Chr1	23586421	23586712	51	0.0289532	0.0223325	0.193467	8.80392	7.90196	7.80392	6.62782e-08	AT1G63630	protein_coding_gene	Tetratricopeptide repeat (TPR)-like superfamily protein
Chr2	7777248	7782174	LINE/L1	+	AT2TE32120	Chr2	7780334	7780534	25	0.206573	0.0248447	0.267442	8.52	6.44	10.32	6.89437e-08	AT2TE32120	NA	NA
Chr5	16993357	16994356	downstream	-	AT5G42500.1	Chr5	16993826	16994015	43	0.0619195	0.00968523	0.113573	7.51163	9.60465	8.39535	6.97434e-08	AT5G42500	protein_coding_gene	Disease resistance-responsive (dirigent-like protein) family protein
Chr2	19696821	19697820	upstream	-	AT2G48160.1	Chr2	19697281	19697480	33	0.0354331	0.0213904	0.211982	7.69697	5.66667	6.57576	7.2638e-08	AT2G48160	protein_coding_gene	Tudor/PWWP/MBT domain-containing protein
Chr2	19697433	19697464	DNA	+	AT2TE89890	Chr2	19697281	19697480	33	0.0354331	0.0213904	0.211982	7.69697	5.66667	6.57576	7.2638e-08	AT2TE89890	NA	NA
Chr5	1107660	1108659	upstream	-	AT5G04090.1	Chr5	1108520	1108889	63	0.158458	0.0555556	0.232779	7.4127	6.85714	6.68254	7.57178e-08	AT5G04090	protein_coding_gene	Plant protein 1589 of unknown function
Chr5	1107660	1108659	upstream	-	AT5G04090.2	Chr5	1108520	1108889	63	0.158458	0.0555556	0.232779	7.4127	6.85714	6.68254	7.57178e-08	AT5G04090	protein_coding_gene	Plant protein 1589 of unknown function
Chr5	1108265	1109264	upstream	-	AT5G04090.2	Chr5	1108520	1108889	63	0.158458	0.0555556	0.232779	7.4127	6.85714	6.68254	7.57178e-08	AT5G04090	protein_coding_gene	Plant protein 1589 of unknown function
Chr5	1108266	1109265	upstream	-	AT5G04090.1	Chr5	1108520	1108889	63	0.158458	0.0555556	0.232779	7.4127	6.85714	6.68254	7.57178e-08	AT5G04090	protein_coding_gene	Plant protein 1589 of unknown function
Chr2	4869617	4870413	RC/Helitron	+	AT2TE20145	Chr2	4870345	4870706	38	0.173913	0.0376712	0.0340136	7.26316	7.68421	7.73684	7.5957e-08	AT2TE20145	NA	NA
Chr2	4870414	4870646	RC/Helitron	-	AT2TE20150	Chr2	4870345	4870706	38	0.173913	0.0376712	0.0340136	7.26316	7.68421	7.73684	7.5957e-08	AT2TE20150	NA	NA
Chr4	15438678	15439677	downstream	+	AT4G31900.2	Chr4	15439147	15439323	27	0.0070922	0.00689655	0.132867	5.22222	5.37037	5.2963	8.17735e-08	AT4G31900	protein_coding_gene	putative, chromatin remodeling factor
Chr3	4370480	4371479	upstream	+	AT3G13432.1	Chr3	4371347	4371517	24	0.138728	0.015873	0.0116279	7.20833	5.25	7.16667	8.66634e-08	AT3G13432	NA	NA
Chr3	4371469	4371480	5-UTR	+	AT3G13432.1	Chr3	4371347	4371517	24	0.138728	0.015873	0.0116279	7.20833	5.25	7.16667	8.66634e-08	AT3G13432	NA	NA
Chr3	4371481	4371562	CDS	+	AT3G13432.1	Chr3	4371347	4371517	24	0.138728	0.015873	0.0116279	7.20833	5.25	7.16667	8.66634e-08	AT3G13432	NA	NA
Chr1	13371474	13386479	RC/Helitron	+	AT1TE43740	Chr1	13374094	13374480	63	0.100917	0.0252874	0.152083	8.65079	6.90476	7.61905	8.73567e-08	AT1TE43740	NA	NA
Chr1	13374060	13374171	intron	+	AT1G35920.1	Chr1	13374094	13374480	63	0.100917	0.0252874	0.152083	8.65079	6.90476	7.61905	8.73567e-08	AT1G35920	transposable_element_gene	transposable element gene
Chr1	13374296	13374385	intron	+	AT1G35920.1	Chr1	13374094	13374480	63	0.100917	0.0252874	0.152083	8.65079	6.90476	7.61905	8.73567e-08	AT1G35920	transposable_element_gene	transposable element gene
Chr1	13098280	13102833	LTR/Copia	+	AT1TE42800	Chr1	13101309	13102001	61	0.164894	0.0155844	0.152866	9.2459	6.31148	7.72131	8.88268e-08	AT1TE42800	NA	NA
Chr5	14125455	14126228	RC/Helitron	-	AT5TE50420	Chr5	14126156	14126277	28	0.0588235	0.0060241	0.163462	7.89286	5.92857	7.42857	9.04408e-08	AT5TE50420	NA	NA
Chr5	14126229	14126262	RC/Helitron	+	AT5TE50425	Chr5	14126156	14126277	28	0.0588235	0.0060241	0.163462	7.89286	5.92857	7.42857	9.04408e-08	AT5TE50425	NA	NA
Chr5	9979367	9981875	LTR/Copia	-	AT5TE36330	Chr5	9979575	9980147	69	0.194805	0.023622	0.139165	6.69565	5.52174	7.28986	9.48446e-08	AT5TE36330	NA	NA
Chr5	4213506	4213630	RC/Helitron	-	AT5TE15245	Chr5	4213618	4214104	60	0.0884956	0.0402299	0.188139	9.41667	8.7	8.15	9.50318e-08	AT5TE15245	NA	NA
Chr5	4213565	4214564	upstream	+	AT5G13210.1	Chr5	4213618	4214104	60	0.0884956	0.0402299	0.188139	9.41667	8.7	8.15	9.50318e-08	AT5G13210	protein_coding_gene	Uncharacterised conserved protein UCP015417, vWA
Chr5	4213631	4214200	RC/Helitron	-	AT5TE15250	Chr5	4213618	4214104	60	0.0884956	0.0402299	0.188139	9.41667	8.7	8.15	9.50318e-08	AT5TE15250	NA	NA
Chr5	13069103	13077138	LTR/Gypsy	+	AT5TE46515	Chr5	13076892	13077070	21	0.168539	0.0629371	0.349593	8.47619	6.80952	5.85714	9.65803e-08	AT5TE46515	NA	NA
Chr2	8269646	8274938	LINE/L1	-	AT2TE34410	Chr2	8270399	8271054	73	0.172712	0.0242424	0.164251	7.93151	6.78082	8.50685	1.03535e-07	AT2TE34410	NA	NA
Chr5	14113153	14118423	LTR/Copia	-	AT5TE50380	Chr5	14113422	14113910	53	0.175904	0.0232558	0.115839	7.83019	5.67925	7.98113	1.04646e-07	AT5TE50380	NA	NA
Chr5	8220725	8220996	LINE/L1	+	AT5TE29715	Chr5	8220912	8221155	48	0.216704	0.126866	0.430108	9.22917	8.375	5.8125	1.05907e-07	AT5TE29715	NA	NA
Chr5	8221098	8221168	RC/Helitron	+	AT5TE29720	Chr5	8220912	8221155	48	0.216704	0.126866	0.430108	9.22917	8.375	5.8125	1.05907e-07	AT5TE29720	NA	NA
Chr3	15435040	15436148	LTR/Gypsy	-	AT3TE62620	Chr3	15435048	15435229	27	0.0845588	0.0473934	0.263158	10.0741	7.81481	8.44444	1.06173e-07	AT3TE62620	NA	NA
Chr1	17360725	17365909	LTR/Copia	+	AT1TE57530	Chr1	17364213	17364700	52	0.165158	0.014881	0.138587	8.5	6.46154	7.07692	1.06584e-07	AT1TE57530	NA	NA
Chr3	18885613	18887515	RC/Helitron	-	AT3TE76580	Chr3	18887316	18887466	22	0.47973	0.183007	0.259067	6.72727	6.95455	8.77273	1.07632e-07	AT3TE76580	NA	NA
Chr2	8898200	8898287	intron	-	AT2G20630.1	Chr2	8898268	8898465	20	0.104938	0	0	8.1	7.65	8.35	1.11612e-07	AT2G20630	protein_coding_gene	PP2C induced by AVRRPM1
Chr2	8898200	8898287	intron	-	AT2G20630.2	Chr2	8898268	8898465	20	0.104938	0	0	8.1	7.65	8.35	1.11612e-07	AT2G20630	protein_coding_gene	PP2C induced by AVRRPM1
Chr2	8898288	8898564	CDS	-	AT2G20630.1	Chr2	8898268	8898465	20	0.104938	0	0	8.1	7.65	8.35	1.11612e-07	AT2G20630	protein_coding_gene	PP2C induced by AVRRPM1
Chr2	8898288	8898564	CDS	-	AT2G20630.2	Chr2	8898268	8898465	20	0.104938	0	0	8.1	7.65	8.35	1.11612e-07	AT2G20630	protein_coding_gene	PP2C induced by AVRRPM1
Chr1	24683646	24683873	CDS	-	AT1G66235.1	Chr1	24683698	24683827	27	0.0343137	0.0176471	0.146465	7.55556	6.2963	7.33333	1.13233e-07	AT1G66235	NA	NA
Chr3	16606252	16616042	RC/Helitron	-	AT3TE67330	Chr3	16609167	16609362	29	0.0198413	0.0176991	0.120482	8.68966	7.7931	8.58621	1.14834e-07	AT3TE67330	NA	NA
Chr3	16608444	16609338	RC/Helitron	-	AT3TE67335	Chr3	16609167	16609362	29	0.0198413	0.0176991	0.120482	8.68966	7.7931	8.58621	1.14834e-07	AT3TE67335	NA	NA
Chr3	16609345	16609638	DNA/MuDR	-	AT3TE67340	Chr3	16609167	16609362	29	0.0198413	0.0176991	0.120482	8.68966	7.7931	8.58621	1.14834e-07	AT3TE67340	NA	NA
Chr4	5646415	5647414	downstream	-	AT4G08870.2	Chr4	5647180	5647284	20	0.189189	0.528455	0.376923	7.4	6.15	6.5	1.17085e-07	AT4G08870	protein_coding_gene	Arginase/deacetylase superfamily protein
Chr4	5646914	5647433	intron	-	AT4G08870.1	Chr4	5647180	5647284	20	0.189189	0.528455	0.376923	7.4	6.15	6.5	1.17085e-07	AT4G08870	protein_coding_gene	Arginase/deacetylase superfamily protein
Chr4	5647260	5647415	3-UTR	-	AT4G08870.2	Chr4	5647180	5647284	20	0.189189	0.528455	0.376923	7.4	6.15	6.5	1.17085e-07	AT4G08870	protein_coding_gene	Arginase/deacetylase superfamily protein
Chr2	2081858	2082857	upstream	-	AT2G05620.1	Chr2	2082072	2082451	42	0.221106	0.0222222	0.184143	9.47619	7.5	9.30952	1.2219e-07	AT2G05620	protein_coding_gene	proton gradient regulation 5
Chr2	2082006	2082128	DNA/HAT	-	AT2TE09505	Chr2	2082072	2082451	42	0.221106	0.0222222	0.184143	9.47619	7.5	9.30952	1.2219e-07	AT2TE09505	NA	NA
Chr2	2082209	2083208	downstream	-	AT2G05630.1	Chr2	2082072	2082451	42	0.221106	0.0222222	0.184143	9.47619	7.5	9.30952	1.2219e-07	AT2G05630	protein_coding_gene	Ubiquitin-like superfamily protein
Chr2	2082209	2083208	downstream	-	AT2G05630.2	Chr2	2082072	2082451	42	0.221106	0.0222222	0.184143	9.47619	7.5	9.30952	1.2219e-07	AT2G05630	protein_coding_gene	Ubiquitin-like superfamily protein
Chr4	2205874	2214903	LTR/Copia	+	AT4TE10345	Chr4	2207429	2208110	65	0.134775	0.0292398	0.155864	9.24615	7.89231	9.96923	1.23504e-07	AT4TE10345	NA	NA
Chr5	9206507	9206960	CDS	+	AT5G26270.2	Chr5	9206679	9207166	57	0.0968858	0.0223325	0.144543	10.1404	7.07018	11.8947	1.24826e-07	AT5G26270	NA	NA
Chr5	9206507	9207007	CDS	+	AT5G26270.1	Chr5	9206679	9207166	57	0.0968858	0.0223325	0.144543	10.1404	7.07018	11.8947	1.24826e-07	AT5G26270	NA	NA
Chr5	9206961	9207094	intron	+	AT5G26270.2	Chr5	9206679	9207166	57	0.0968858	0.0223325	0.144543	10.1404	7.07018	11.8947	1.24826e-07	AT5G26270	NA	NA
Chr5	9207008	9207094	intron	+	AT5G26270.1	Chr5	9206679	9207166	57	0.0968858	0.0223325	0.144543	10.1404	7.07018	11.8947	1.24826e-07	AT5G26270	NA	NA
Chr5	9207095	9207099	CDS	+	AT5G26270.2	Chr5	9206679	9207166	57	0.0968858	0.0223325	0.144543	10.1404	7.07018	11.8947	1.24826e-07	AT5G26270	NA	NA
Chr5	9207095	9207511	CDS	+	AT5G26270.1	Chr5	9206679	9207166	57	0.0968858	0.0223325	0.144543	10.1404	7.07018	11.8947	1.24826e-07	AT5G26270	NA	NA
Chr5	9207100	9207557	3-UTR	+	AT5G26270.2	Chr5	9206679	9207166	57	0.0968858	0.0223325	0.144543	10.1404	7.07018	11.8947	1.24826e-07	AT5G26270	NA	NA
Chr4	7267243	7267488	RC/Helitron	-	AT4TE31645	Chr4	7267271	7267858	92	0.137453	0.0549777	0.219321	8.61957	7.31522	8.32609	1.2869e-07	AT4TE31645	NA	NA
Chr4	7267489	7268578	RC/Helitron	+	AT4TE31650	Chr4	7267271	7267858	92	0.137453	0.0549777	0.219321	8.61957	7.31522	8.32609	1.2869e-07	AT4TE31650	NA	NA
Chr1	7969360	7974384	LINE/L1	+	AT1TE25645	Chr1	7972654	7972959	37	0.257143	0.0361446	0.30137	6.62162	4.48649	5.91892	1.29374e-07	AT1TE25645	NA	NA
Chr4	17403332	17404331	downstream	+	AT4G36920.1	Chr4	17404298	17404590	45	0.230556	0.025	0.217877	8	8.88889	7.95556	1.30534e-07	AT4G36920	protein_coding_gene	Integrase-type DNA-binding superfamily protein
Chr4	17403469	17404468	downstream	+	AT4G36920.2	Chr4	17404298	17404590	45	0.230556	0.025	0.217877	8	8.88889	7.95556	1.30534e-07	AT4G36920	protein_coding_gene	Integrase-type DNA-binding superfamily protein
Chr4	17403979	17404449	CDS	+	AT4G36925.1	Chr4	17404298	17404590	45	0.230556	0.025	0.217877	8	8.88889	7.95556	1.30534e-07	AT4G36925	NA	NA
Chr3	15879817	15880816	upstream	-	AT3G44120.1	Chr3	15880346	15880738	44	0.164103	0.0491329	0.298387	8.86364	7.86364	8.45455	1.34199e-07	AT3G44120	protein_coding_gene	F-box and associated interaction domains-containing protein
Chr3	15879985	15880516	RC/Helitron	-	AT3TE64235	Chr3	15880346	15880738	44	0.164103	0.0491329	0.298387	8.86364	7.86364	8.45455	1.34199e-07	AT3TE64235	NA	NA
Chr5	4037179	4037355	CDS	-	AT5G12440.1	Chr5	4037287	4037337	16	0.170213	0	0.0243902	5.875	4.1875	5.125	1.3505e-07	AT5G12440	protein_coding_gene	CCCH-type zinc fingerfamily protein with RNA-binding domain
Chr5	4037179	4037355	CDS	-	AT5G12440.2	Chr5	4037287	4037337	16	0.170213	0	0.0243902	5.875	4.1875	5.125	1.3505e-07	AT5G12440	protein_coding_gene	CCCH-type zinc fingerfamily protein with RNA-binding domain
Chr5	4037179	4037355	CDS	-	AT5G12440.3	Chr5	4037287	4037337	16	0.170213	0	0.0243902	5.875	4.1875	5.125	1.3505e-07	AT5G12440	protein_coding_gene	CCCH-type zinc fingerfamily protein with RNA-binding domain
Chr2	4061045	4065457	LTR/Copia	+	AT2TE17165	Chr2	4061959	4062448	49	0.136802	0.0240642	0.124	10.5918	7.63265	10.2041	1.40525e-07	AT2TE17165	NA	NA
Chr1	17959650	17960017	intron	-	AT1G48580.1	Chr1	17959895	17960075	16	0	0.0212766	0.159091	4.3125	5.875	5.5	1.44517e-07	AT1G48580	NA	NA
Chr1	17960018	17960103	CDS	-	AT1G48580.1	Chr1	17959895	17960075	16	0	0.0212766	0.159091	4.3125	5.875	5.5	1.44517e-07	AT1G48580	NA	NA
Chr1	20819585	20821226	RC/Helitron	+	AT1TE68760	Chr1	20820169	20820453	50	0.104452	0.214583	0.287611	11.68	9.6	9.04	1.46231e-07	AT1TE68760	NA	NA
Chr2	7247292	7248291	upstream	+	AT2G16710.1	Chr2	7247156	7247635	63	0.200472	0.0413437	0.148883	6.73016	6.14286	6.39683	1.51338e-07	AT2G16710	protein_coding_gene	Iron-sulphur cluster biosynthesis family protein
Chr2	7247292	7248291	upstream	+	AT2G16710.2	Chr2	7247156	7247635	63	0.200472	0.0413437	0.148883	6.73016	6.14286	6.39683	1.51338e-07	AT2G16710	protein_coding_gene	Iron-sulphur cluster biosynthesis family protein
Chr2	7247292	7248291	upstream	+	AT2G16710.3	Chr2	7247156	7247635	63	0.200472	0.0413437	0.148883	6.73016	6.14286	6.39683	1.51338e-07	AT2G16710	protein_coding_gene	Iron-sulphur cluster biosynthesis family protein
Chr2	7247528	7247564	DNA/MuDR	-	AT2TE29505	Chr2	7247156	7247635	63	0.200472	0.0413437	0.148883	6.73016	6.14286	6.39683	1.51338e-07	AT2TE29505	NA	NA
Chr2	7247565	7248141	DNA/MuDR	+	AT2TE29510	Chr2	7247156	7247635	63	0.200472	0.0413437	0.148883	6.73016	6.14286	6.39683	1.51338e-07	AT2TE29510	NA	NA
Chr2	8382996	8383373	CDS	+	AT2G19360.1	Chr2	8383296	8383671	45	0.20632	0.0309735	0.221963	11.9556	10.0444	9.51111	1.52765e-07	AT2G19360	protein_coding_gene	Protein of Unknown Function (DUF239)
Chr1	2993403	2993819	CDS	+	AT1G09260.1	Chr1	2993634	2993990	36	0.0280374	0.0373444	0.205405	8.91667	6.69444	10.2778	1.54911e-07	AT1G09260	protein_coding_gene	Chaperone DnaJ-domain superfamily protein
Chr1	2993504	2994503	upstream	+	AT1G09270.1	Chr1	2993634	2993990	36	0.0280374	0.0373444	0.205405	8.91667	6.69444	10.2778	1.54911e-07	AT1G09270	protein_coding_gene	importin alpha isoform 4
Chr1	2993504	2994503	upstream	+	AT1G09270.2	Chr1	2993634	2993990	36	0.0280374	0.0373444	0.205405	8.91667	6.69444	10.2778	1.54911e-07	AT1G09270	protein_coding_gene	importin alpha isoform 4
Chr1	2993735	2994734	upstream	+	AT1G09270.3	Chr1	2993634	2993990	36	0.0280374	0.0373444	0.205405	8.91667	6.69444	10.2778	1.54911e-07	AT1G09270	protein_coding_gene	importin alpha isoform 4
Chr5	13253681	13258509	LTR/Copia	-	AT5TE47100	Chr5	13256142	13256777	80	0.148387	0.0306748	0.1883	7.75	6.1125	6.8375	1.59186e-07	AT5TE47100	NA	NA
Chr3	9231580	9232665	CDS	-	AT3G25460.1	Chr3	9232506	9232772	32	0.214876	0.0397727	0.222727	7.5625	5.5	6.875	1.64611e-07	AT3G25460	protein_coding_gene	F-box and associated interaction domains-containing protein
Chr3	9232037	9233036	upstream	+	AT3G25470.1	Chr3	9232506	9232772	32	0.214876	0.0397727	0.222727	7.5625	5.5	6.875	1.64611e-07	AT3G25470	protein_coding_gene	bacterial hemolysin-related
Chr4	6467400	6473066	LTR/Copia	+	AT4TE27640	Chr4	6471910	6472338	36	0.194346	0.0213904	0.219178	7.86111	5.19444	8.11111	1.65998e-07	AT4TE27640	NA	NA
Chr3	22232184	22236792	intron	-	AT3G60164.1	Chr3	22232396	22232889	52	0.161836	0.0257611	0.177083	7.96154	8.21154	9.23077	1.67025e-07	AT3G60164	pseudogene	Pseudogene of AT3G60966; protein binding / zinc ion binding
Chr3	22232307	22236742	LTR/Copia	+	AT3TE90530	Chr3	22232396	22232889	52	0.161836	0.0257611	0.177083	7.96154	8.21154	9.23077	1.67025e-07	AT3TE90530	NA	NA
Chr5	17090875	17095158	LTR/Copia	-	AT5TE61735	Chr5	17094528	17095219	82	0.153125	0.0388769	0.17479	7.80488	5.64634	7.2561	1.6719e-07	AT5TE61735	NA	NA
Chr5	17095159	17095665	LTR/Copia	-	AT5TE61740	Chr5	17094528	17095219	82	0.153125	0.0388769	0.17479	7.80488	5.64634	7.2561	1.6719e-07	AT5TE61740	NA	NA
Chr3	15741467	15743452	CDS	-	AT3G43890.1	Chr3	15741870	15742058	23	0.133333	0.0254237	0.00714286	6.52174	5.13043	6.08696	1.67941e-07	AT3G43890	protein_coding_gene	Cysteine/Histidine-rich C1 domain family protein
Chr2	6677338	6677697	CDS	+	AT2G15340.1	Chr2	6677614	6677789	34	0.226027	0.0193798	0.167173	8.58824	7.58824	9.67647	1.6826e-07	AT2G15340	protein_coding_gene	glycine-rich protein
Chr2	6677698	6677818	3-UTR	+	AT2G15340.1	Chr2	6677614	6677789	34	0.226027	0.0193798	0.167173	8.58824	7.58824	9.67647	1.6826e-07	AT2G15340	protein_coding_gene	glycine-rich protein
Chr5	14259954	14264628	LINE/L1	-	AT5TE50965	Chr5	14262340	14262793	64	0.168831	0.0231959	0.147705	7.21875	6.0625	7.82812	1.73391e-07	AT5TE50965	NA	NA
Chr4	10992995	10998057	LTR/Copia	+	AT4TE50435	Chr4	10993459	10993881	37	0.333333	0.0185185	0.25974	7.05405	5.83784	8.32432	1.96953e-07	AT4TE50435	NA	NA
Chr3	17578778	17579777	upstream	-	AT3G47680.1	Chr3	17579639	17580229	81	0.104142	0.0534759	0.170833	10.4321	9.23457	8.88889	1.97879e-07	AT3G47680	protein_coding_gene	DNA binding
Chr3	17579577	17580576	upstream	-	AT3G47680.1	Chr3	17579639	17580229	81	0.104142	0.0534759	0.170833	10.4321	9.23457	8.88889	1.97879e-07	AT3G47680	protein_coding_gene	DNA binding
Chr3	17580008	17580240	LINE/L1	-	AT3TE71215	Chr3	17579639	17580229	81	0.104142	0.0534759	0.170833	10.4321	9.23457	8.88889	1.97879e-07	AT3TE71215	NA	NA
Chr5	13340009	13340102	DNA/MuDR	-	AT5TE47230	Chr5	13339796	13340090	44	0.128571	0.0192308	0.121839	9.54545	7.09091	9.88636	2.02328e-07	AT5TE47230	NA	NA
Chr1	20462105	20463104	upstream	+	AT1G54890.1	Chr1	20462509	20462801	43	0.152455	0.0390879	0.198347	9	7.13953	5.62791	2.12324e-07	AT1G54890	protein_coding_gene	Late embryogenesis abundant (LEA) protein-related
Chr1	12059485	12060484	upstream	-	AT1G33250.1	Chr1	12060029	12060314	53	0.136986	0.0248619	0.159544	8.26415	6.83019	6.62264	2.161e-07	AT1G33250	protein_coding_gene	Protein of unknown function (DUF604)
Chr2	6148549	6162029	RC/Helitron	+	AT2TE25020	Chr2	6156716	6157015	39	0.163366	0.0113208	0.159341	10.359	6.79487	9.33333	2.16334e-07	AT2TE25020	NA	NA
Chr5	17803857	17803874	CDS	-	AT5G44200.1	Chr5	17803857	17804028	20	0.10989	0.00555556	0.0222222	9.1	9	11.25	2.1778e-07	AT5G44200	protein_coding_gene	CAP-binding protein 20
Chr5	17803857	17803874	CDS	-	AT5G44200.2	Chr5	17803857	17804028	20	0.10989	0.00555556	0.0222222	9.1	9	11.25	2.1778e-07	AT5G44200	protein_coding_gene	CAP-binding protein 20
Chr5	17803875	17803899	5-UTR	-	AT5G44200.2	Chr5	17803857	17804028	20	0.10989	0.00555556	0.0222222	9.1	9	11.25	2.1778e-07	AT5G44200	protein_coding_gene	CAP-binding protein 20
Chr5	17803875	17804064	5-UTR	-	AT5G44200.1	Chr5	17803857	17804028	20	0.10989	0.00555556	0.0222222	9.1	9	11.25	2.1778e-07	AT5G44200	protein_coding_gene	CAP-binding protein 20
Chr5	17803900	17803994	intron	-	AT5G44200.2	Chr5	17803857	17804028	20	0.10989	0.00555556	0.0222222	9.1	9	11.25	2.1778e-07	AT5G44200	protein_coding_gene	CAP-binding protein 20
Chr5	17803900	17804899	upstream	-	AT5G44200.2	Chr5	17803857	17804028	20	0.10989	0.00555556	0.0222222	9.1	9	11.25	2.1778e-07	AT5G44200	protein_coding_gene	CAP-binding protein 20
Chr5	17803995	17804129	5-UTR	-	AT5G44200.2	Chr5	17803857	17804028	20	0.10989	0.00555556	0.0222222	9.1	9	11.25	2.1778e-07	AT5G44200	protein_coding_gene	CAP-binding protein 20
Chr2	2346315	2346490	DNA	-	AT2TE10815	Chr2	2346285	2346582	43	0.0678466	0.0324675	0.168539	7.88372	7.16279	6.2093	2.18178e-07	AT2TE10815	NA	NA
Chr2	11834369	11835368	upstream	-	AT2G27770.1	Chr2	11834657	11834948	46	0.12357	0.0189274	0.178363	9.5	6.8913	7.43478	2.1856e-07	AT2G27770	protein_coding_gene	Plant protein of unknown function (DUF868)
Chr2	11834406	11834871	RC/Helitron	-	AT2TE51470	Chr2	11834657	11834948	46	0.12357	0.0189274	0.178363	9.5	6.8913	7.43478	2.1856e-07	AT2TE51470	NA	NA
Chr2	11834872	11834912	RC/Helitron	-	AT2TE51475	Chr2	11834657	11834948	46	0.12357	0.0189274	0.178363	9.5	6.8913	7.43478	2.1856e-07	AT2TE51475	NA	NA
Chr2	5600342	5605593	LINE/L1	-	AT2TE22635	Chr2	5601930	5602505	56	0.156028	0.019544	0.151934	7.55357	5.48214	6.46429	2.24713e-07	AT2TE22635	NA	NA
Chr4	9156543	9157542	upstream	+	AT4G16160.1	Chr4	9157507	9157589	16	0	0.125	0	6.0625	6.5	5.9375	2.25812e-07	AT4G16160	protein_coding_gene	Mitochondrial import inner membrane translocase subunit Tim17/Tim22/Tim23 family protein
Chr4	9156543	9157542	upstream	+	AT4G16160.2	Chr4	9157507	9157589	16	0	0.125	0	6.0625	6.5	5.9375	2.25812e-07	AT4G16160	protein_coding_gene	Mitochondrial import inner membrane translocase subunit Tim17/Tim22/Tim23 family protein
Chr4	9157514	9157543	5-UTR	+	AT4G16160.2	Chr4	9157507	9157589	16	0	0.125	0	6.0625	6.5	5.9375	2.25812e-07	AT4G16160	protein_coding_gene	Mitochondrial import inner membrane translocase subunit Tim17/Tim22/Tim23 family protein
Chr4	9157526	9157543	5-UTR	+	AT4G16160.1	Chr4	9157507	9157589	16	0	0.125	0	6.0625	6.5	5.9375	2.25812e-07	AT4G16160	protein_coding_gene	Mitochondrial import inner membrane translocase subunit Tim17/Tim22/Tim23 family protein
Chr4	9157544	9157666	CDS	+	AT4G16160.1	Chr4	9157507	9157589	16	0	0.125	0	6.0625	6.5	5.9375	2.25812e-07	AT4G16160	protein_coding_gene	Mitochondrial import inner membrane translocase subunit Tim17/Tim22/Tim23 family protein
Chr4	9157544	9157666	CDS	+	AT4G16160.2	Chr4	9157507	9157589	16	0	0.125	0	6.0625	6.5	5.9375	2.25812e-07	AT4G16160	protein_coding_gene	Mitochondrial import inner membrane translocase subunit Tim17/Tim22/Tim23 family protein
Chr2	12886733	12887732	downstream	-	AT2G30210.1	Chr2	12887072	12887368	59	0.0337079	0.0153846	0.137363	7.54237	6.61017	6.16949	2.28243e-07	AT2G30210	protein_coding_gene	laccase 3
Chr5	16493334	16493421	intron	-	AT5G41210.1	Chr5	16493410	16493592	29	0.111607	0.00469484	0.0283019	7.72414	7.34483	7.31034	2.30385e-07	AT5G41210	protein_coding_gene	glutathione S-transferase THETA 1
Chr5	16493422	16493482	CDS	-	AT5G41210.1	Chr5	16493410	16493592	29	0.111607	0.00469484	0.0283019	7.72414	7.34483	7.31034	2.30385e-07	AT5G41210	protein_coding_gene	glutathione S-transferase THETA 1
Chr5	16493483	16493642	intron	-	AT5G41210.1	Chr5	16493410	16493592	29	0.111607	0.00469484	0.0283019	7.72414	7.34483	7.31034	2.30385e-07	AT5G41210	protein_coding_gene	glutathione S-transferase THETA 1
Chr5	16493558	16494557	downstream	-	AT5G41220.1	Chr5	16493410	16493592	29	0.111607	0.00469484	0.0283019	7.72414	7.34483	7.31034	2.30385e-07	AT5G41220	protein_coding_gene	glutathione S-transferase THETA 3
Chr5	7204090	7205089	upstream	-	AT5G21160.1	Chr5	7204574	7204753	27	0.0239044	0.0309735	0.145669	9.2963	8.37037	9.40741	2.32605e-07	AT5G21160	protein_coding_gene	LA RNA-binding protein
Chr5	7204097	7205096	upstream	-	AT5G21160.2	Chr5	7204574	7204753	27	0.0239044	0.0309735	0.145669	9.2963	8.37037	9.40741	2.32605e-07	AT5G21160	protein_coding_gene	LA RNA-binding protein
Chr5	7204097	7205096	upstream	-	AT5G21160.3	Chr5	7204574	7204753	27	0.0239044	0.0309735	0.145669	9.2963	8.37037	9.40741	2.32605e-07	AT5G21160	protein_coding_gene	LA RNA-binding protein
Chr5	7204716	7205715	upstream	+	AT5G21170.1	Chr5	7204574	7204753	27	0.0239044	0.0309735	0.145669	9.2963	8.37037	9.40741	2.32605e-07	AT5G21170	protein_coding_gene	5'-AMP-activated protein kinase beta-2 subunit protein
Chr5	7204716	7205715	upstream	+	AT5G21170.2	Chr5	7204574	7204753	27	0.0239044	0.0309735	0.145669	9.2963	8.37037	9.40741	2.32605e-07	AT5G21170	protein_coding_gene	5'-AMP-activated protein kinase beta-2 subunit protein
Chr2	15611720	15612153	intron	+	AT2G37160.1	Chr2	15611768	15611909	29	0.00943396	0.11465	0.00531915	7.31034	5.41379	6.48276	2.40371e-07	AT2G37160	protein_coding_gene	Transducin/WD40 repeat-like superfamily protein
Chr2	15611720	15612153	intron	+	AT2G37160.2	Chr2	15611768	15611909	29	0.00943396	0.11465	0.00531915	7.31034	5.41379	6.48276	2.40371e-07	AT2G37160	protein_coding_gene	Transducin/WD40 repeat-like superfamily protein
Chr4	10992909	10992994	LTR/Copia	+	AT4TE50430	Chr4	10992929	10993049	34	0.279661	0.0260417	0.270161	6.94118	5.64706	7.29412	2.42212e-07	AT4TE50430	NA	NA
Chr4	10992995	10998057	LTR/Copia	+	AT4TE50435	Chr4	10992929	10993049	34	0.279661	0.0260417	0.270161	6.94118	5.64706	7.29412	2.42212e-07	AT4TE50435	NA	NA
Chr3	14272907	14285451	RC/Helitron	-	AT3TE58655	Chr3	14283247	14283532	55	0.171053	0.0254237	0.110092	8.29091	6.43636	7.92727	2.44283e-07	AT3TE58655	NA	NA
Chr3	14283349	14283444	intron	-	AT3G42110.1	Chr3	14283247	14283532	55	0.171053	0.0254237	0.110092	8.29091	6.43636	7.92727	2.44283e-07	AT3G42110	transposable_element_gene	transposable element gene
Chr4	10351269	10351431	RC/Helitron	-	AT4TE47220	Chr4	10351199	10351474	37	0.205645	0.0528634	0.284483	6.7027	6.13514	6.27027	2.44322e-07	AT4TE47220	NA	NA
Chr4	10351432	10351866	RC/Helitron	-	AT4TE47225	Chr4	10351199	10351474	37	0.205645	0.0528634	0.284483	6.7027	6.13514	6.27027	2.44322e-07	AT4TE47225	NA	NA
Chr5	8051548	8052547	upstream	+	AT5G23880.1	Chr5	8051925	8052257	65	0.127469	0.0359712	0.196833	8.56923	6.41538	6.8	2.48565e-07	AT5G23880	protein_coding_gene	cleavage and polyadenylation specificity factor 100
Chr1	24826502	24826585	3-UTR	+	AT1G66540.1	Chr1	24826544	24826841	51	0.107075	0.0303951	0.158879	10.2549	6.45098	8.39216	2.56483e-07	AT1G66540	protein_coding_gene	Cytochrome P450 superfamily protein
Chr1	24826502	24826669	3-UTR	+	AT1G66540.2	Chr1	24826544	24826841	51	0.107075	0.0303951	0.158879	10.2549	6.45098	8.39216	2.56483e-07	AT1G66540	protein_coding_gene	Cytochrome P450 superfamily protein
Chr1	24826586	24827585	downstream	+	AT1G66540.1	Chr1	24826544	24826841	51	0.107075	0.0303951	0.158879	10.2549	6.45098	8.39216	2.56483e-07	AT1G66540	protein_coding_gene	Cytochrome P450 superfamily protein
Chr1	24826670	24827669	downstream	+	AT1G66540.2	Chr1	24826544	24826841	51	0.107075	0.0303951	0.158879	10.2549	6.45098	8.39216	2.56483e-07	AT1G66540	protein_coding_gene	Cytochrome P450 superfamily protein
Chr5	13417265	13418264	downstream	+	AT5G35160.1	Chr5	13418184	13418436	41	0.0759494	0.224719	0.0462963	7.70732	6.5122	5.26829	2.60025e-07	AT5G35160	protein_coding_gene	Endomembrane protein 70 protein family
Chr5	13417265	13418264	downstream	+	AT5G35160.2	Chr5	13418184	13418436	41	0.0759494	0.224719	0.0462963	7.70732	6.5122	5.26829	2.60025e-07	AT5G35160	protein_coding_gene	Endomembrane protein 70 protein family
Chr5	13417302	13418252	DNA/HAT	-	AT5TE47555	Chr5	13418184	13418436	41	0.0759494	0.224719	0.0462963	7.70732	6.5122	5.26829	2.60025e-07	AT5TE47555	NA	NA
Chr5	13418276	13419275	upstream	+	AT5G35170.1	Chr5	13418184	13418436	41	0.0759494	0.224719	0.0462963	7.70732	6.5122	5.26829	2.60025e-07	AT5G35170	protein_coding_gene	adenylate kinase family protein
Chr5	13418276	13419275	upstream	+	AT5G35170.2	Chr5	13418184	13418436	41	0.0759494	0.224719	0.0462963	7.70732	6.5122	5.26829	2.60025e-07	AT5G35170	protein_coding_gene	adenylate kinase family protein
Chr1	22182645	22183140	LINE/L1	-	AT1TE73260	Chr1	22182933	22183330	53	0.137546	0.0355191	0.142857	10.1509	6.90566	8.45283	2.60998e-07	AT1TE73260	NA	NA
Chr3	15960175	15964927	LTR/Copia	+	AT3TE64600	Chr3	15963901	15964331	102	0.189485	0.0492228	0.149367	8.95098	7.56863	7.7451	2.7503e-07	AT3TE64600	NA	NA
Chr2	14386530	14386668	3-UTR	+	AT2G34060.1	Chr2	14386627	14387226	60	0.0725624	0.0501193	0.185819	7.35	6.98333	6.81667	2.80239e-07	AT2G34060	protein_coding_gene	Peroxidase superfamily protein
Chr2	14386629	14387628	downstream	-	AT2G34070.1	Chr2	14386627	14387226	60	0.0725624	0.0501193	0.185819	7.35	6.98333	6.81667	2.80239e-07	AT2G34070	protein_coding_gene	TRICHOME BIREFRINGENCE-LIKE 37
Chr2	14386669	14387668	downstream	+	AT2G34060.1	Chr2	14386627	14387226	60	0.0725624	0.0501193	0.185819	7.35	6.98333	6.81667	2.80239e-07	AT2G34060	protein_coding_gene	Peroxidase superfamily protein
Chr1	16038907	16045333	DNA/Harbinger	+	AT1TE52860	Chr1	16041336	16041831	83	0.150203	0.0345912	0.0989811	8.90361	7.66265	8.27711	2.83847e-07	AT1TE52860	NA	NA
Chr1	16041655	16041714	CDS	+	AT1G42680.1	Chr1	16041336	16041831	83	0.150203	0.0345912	0.0989811	8.90361	7.66265	8.27711	2.83847e-07	AT1G42680	protein_coding_gene	P-loop containing nucleoside triphosphate hydrolases superfamily protein
Chr1	16041715	16041861	intron	+	AT1G42680.1	Chr1	16041336	16041831	83	0.150203	0.0345912	0.0989811	8.90361	7.66265	8.27711	2.83847e-07	AT1G42680	protein_coding_gene	P-loop containing nucleoside triphosphate hydrolases superfamily protein
Chr2	4016112	4016206	CDS	-	AT2G10440.1	Chr2	4016149	4016631	70	0.209857	0.0598086	0.214153	8.98571	5.97143	7.67143	3.02848e-07	AT2G10440	NA	NA
Chr2	4016112	4016206	CDS	-	AT2G10440.2	Chr2	4016149	4016631	70	0.209857	0.0598086	0.214153	8.98571	5.97143	7.67143	3.02848e-07	AT2G10440	NA	NA
Chr2	4016207	4016248	intron	-	AT2G10440.1	Chr2	4016149	4016631	70	0.209857	0.0598086	0.214153	8.98571	5.97143	7.67143	3.02848e-07	AT2G10440	NA	NA
Chr2	4016207	4016684	intron	-	AT2G10440.2	Chr2	4016149	4016631	70	0.209857	0.0598086	0.214153	8.98571	5.97143	7.67143	3.02848e-07	AT2G10440	NA	NA
Chr2	4016249	4016641	CDS	-	AT2G10440.1	Chr2	4016149	4016631	70	0.209857	0.0598086	0.214153	8.98571	5.97143	7.67143	3.02848e-07	AT2G10440	NA	NA
Chr4	11699062	11699533	RC/Helitron	+	AT4TE54065	Chr4	11699252	11699401	35	0.0171674	0.0449438	0.173228	6.65714	7.62857	7.25714	3.09781e-07	AT4TE54065	NA	NA
Chr2	7232310	7237512	LINE/L1	-	AT2TE29460	Chr2	7235820	7236136	48	0.2	0.0155642	0.185714	6.875	5.35417	5.83333	3.25798e-07	AT2TE29460	NA	NA
Chr1	14166588	14167104	RC/Helitron	-	AT1TE46525	Chr1	14167092	14167290	36	0.0518293	0.0227273	0.123529	9.11111	8.55556	9.44444	3.27557e-07	AT1TE46525	NA	NA
Chr1	14167105	14167368	DNA/Mariner	-	AT1TE46530	Chr1	14167092	14167290	36	0.0518293	0.0227273	0.123529	9.11111	8.55556	9.44444	3.27557e-07	AT1TE46530	NA	NA
Chr2	10222024	10223023	upstream	-	AT2G24030.1	Chr2	10222971	10223297	50	0.0559441	0.0202899	0.133508	8.58	6.9	7.64	3.28074e-07	AT2G24030	protein_coding_gene	zinc ion binding;nucleic acid binding
Chr2	10222024	10223023	upstream	-	AT2G24030.2	Chr2	10222971	10223297	50	0.0559441	0.0202899	0.133508	8.58	6.9	7.64	3.28074e-07	AT2G24030	protein_coding_gene	zinc ion binding;nucleic acid binding
Chr2	10223014	10223244	RC/Helitron	+	AT2TE43725	Chr2	10222971	10223297	50	0.0559441	0.0202899	0.133508	8.58	6.9	7.64	3.28074e-07	AT2TE43725	NA	NA
Chr2	10223026	10224025	upstream	+	AT2G24040.1	Chr2	10222971	10223297	50	0.0559441	0.0202899	0.133508	8.58	6.9	7.64	3.28074e-07	AT2G24040	protein_coding_gene	Low temperature and salt responsive protein family
Chr1	6009291	6014091	LTR/Copia	-	AT1TE19430	Chr1	6010951	6011305	46	0.131349	0.0205128	0.168634	12.413	8.47826	12.8913	3.30059e-07	AT1TE19430	NA	NA
Chr2	4061045	4065457	LTR/Copia	+	AT2TE17165	Chr2	4065159	4065538	42	0.148315	0.037415	0.183333	10.5952	7	8.57143	3.30526e-07	AT2TE17165	NA	NA
Chr1	17838740	17838941	LTR/Copia	-	AT1TE59210	Chr1	17838718	17838899	37	0.0669145	0.030303	0.175299	7.27027	5.35135	6.78378	3.5702e-07	AT1TE59210	NA	NA
Chr5	14693397	14697886	RC/Helitron	+	AT5TE52920	Chr5	14694561	14694691	18	0.116505	0	0	5.72222	4.66667	4.94444	3.57175e-07	AT5TE52920	NA	NA
Chr5	14694161	14695646	LTR/Copia	+	AT5TE52925	Chr5	14694561	14694691	18	0.116505	0	0	5.72222	4.66667	4.94444	3.57175e-07	AT5TE52925	NA	NA
Chr2	3726670	3727338	DNA/En-Spm	+	AT2TE16165	Chr2	3727096	3727346	41	0.129808	0.0199005	0.107728	10.1463	9.80488	10.4146	3.57274e-07	AT2TE16165	NA	NA
Chr2	3727339	3727723	DNA/En-Spm	+	AT2TE16170	Chr2	3727096	3727346	41	0.129808	0.0199005	0.107728	10.1463	9.80488	10.4146	3.57274e-07	AT2TE16170	NA	NA
Chr5	8585275	8586274	downstream	+	AT5G24920.1	Chr5	8585755	8586042	40	0.135417	0.0196721	0.13555	7.2	7.625	9.775	3.5964e-07	AT5G24920	protein_coding_gene	glutamine dumper 5
Chr2	13299806	13299958	CDS	+	AT2G31215.1	Chr2	13299605	13299839	34	0.056962	0.048	0.195572	9.29412	11.0294	7.97059	3.73615e-07	AT2G31215	protein_coding_gene	basic helix-loop-helix (bHLH) DNA-binding superfamily protein
Chr2	1681391	1682510	RC/Helitron	-	AT2TE07790	Chr2	1682108	1682370	39	0.142857	0.0424242	0.197324	9.33333	8.46154	7.66667	3.83244e-07	AT2TE07790	NA	NA
Chr2	1682025	1683024	upstream	+	AT2G04795.1	Chr2	1682108	1682370	39	0.142857	0.0424242	0.197324	9.33333	8.46154	7.66667	3.83244e-07	AT2G04795	NA	NA
Chr2	1804017	1821233	RC/Helitron	-	AT2TE08320	Chr2	1818134	1818519	57	0.158416	0.025	0.130045	7.08772	6.31579	7.82456	3.88095e-07	AT2TE08320	NA	NA
Chr2	1818471	1818557	intron	-	AT2G05090.1	Chr2	1818134	1818519	57	0.158416	0.025	0.130045	7.08772	6.31579	7.82456	3.88095e-07	AT2G05090	transposable_element_gene	transposable element gene
Chr4	553016	554015	downstream	+	AT4G01330.2	Chr4	553983	554397	43	0.193317	0.0530035	0.240157	9.74419	6.5814	5.90698	3.88497e-07	AT4G01330	protein_coding_gene	Protein kinase superfamily protein
Chr4	553911	554088	3-UTR	+	AT4G01335.1	Chr4	553983	554397	43	0.193317	0.0530035	0.240157	9.74419	6.5814	5.90698	3.88497e-07	AT4G01335	NA	NA
Chr4	554020	554346	DNA/Mariner	+	AT4TE02900	Chr4	553983	554397	43	0.193317	0.0530035	0.240157	9.74419	6.5814	5.90698	3.88497e-07	AT4TE02900	NA	NA
Chr4	554089	555088	downstream	+	AT4G01335.1	Chr4	553983	554397	43	0.193317	0.0530035	0.240157	9.74419	6.5814	5.90698	3.88497e-07	AT4G01335	NA	NA
Chr3	14623814	14641936	DNA/MuDR	+	AT3TE59865	Chr3	14634800	14634977	27	0.150628	0.0196078	0.0864198	8.85185	9.44444	9	3.99471e-07	AT3TE59865	NA	NA
Chr4	11363559	11368653	LTR/Copia	-	AT4TE52315	Chr4	11365196	11365704	37	0.19726	0.0141343	0.174051	9.86486	7.64865	8.54054	4.11332e-07	AT4TE52315	NA	NA
Chr2	9033287	9034286	upstream	+	AT2G21050.1	Chr2	9034259	9034361	19	0.108808	0.00606061	0	10.1579	8.68421	7.10526	4.15448e-07	AT2G21050	protein_coding_gene	like AUXIN RESISTANT 2
Chr2	9034089	9034287	5-UTR	+	AT2G21050.1	Chr2	9034259	9034361	19	0.108808	0.00606061	0	10.1579	8.68421	7.10526	4.15448e-07	AT2G21050	protein_coding_gene	like AUXIN RESISTANT 2
Chr2	9034288	9034446	CDS	+	AT2G21050.1	Chr2	9034259	9034361	19	0.108808	0.00606061	0	10.1579	8.68421	7.10526	4.15448e-07	AT2G21050	protein_coding_gene	like AUXIN RESISTANT 2
Chr3	13377114	13378562	RC/Helitron	+	AT3TE54570	Chr3	13377428	13377624	26	0.135417	0.00645161	0.0304569	7.38462	5.96154	7.57692	4.33114e-07	AT3TE54570	NA	NA
Chr3	21014349	21014546	CDS	+	AT3G56730.1	Chr3	21014495	21014671	25	0.106061	0.0322581	0	7.92	8.68	5.56	4.33186e-07	AT3G56730	protein_coding_gene	Putative endonuclease or glycosyl hydrolase
Chr3	21014349	21014546	CDS	+	AT3G56730.2	Chr3	21014495	21014671	25	0.106061	0.0322581	0	7.92	8.68	5.56	4.33186e-07	AT3G56730	protein_coding_gene	Putative endonuclease or glycosyl hydrolase
Chr3	21014547	21014634	intron	+	AT3G56730.1	Chr3	21014495	21014671	25	0.106061	0.0322581	0	7.92	8.68	5.56	4.33186e-07	AT3G56730	protein_coding_gene	Putative endonuclease or glycosyl hydrolase
Chr3	21014547	21014634	intron	+	AT3G56730.2	Chr3	21014495	21014671	25	0.106061	0.0322581	0	7.92	8.68	5.56	4.33186e-07	AT3G56730	protein_coding_gene	Putative endonuclease or glycosyl hydrolase
Chr3	21014629	21015628	upstream	+	AT3G56740.1	Chr3	21014495	21014671	25	0.106061	0.0322581	0	7.92	8.68	5.56	4.33186e-07	AT3G56740	protein_coding_gene	Ubiquitin-associated (UBA) protein
Chr3	21014635	21014909	CDS	+	AT3G56730.1	Chr3	21014495	21014671	25	0.106061	0.0322581	0	7.92	8.68	5.56	4.33186e-07	AT3G56730	protein_coding_gene	Putative endonuclease or glycosyl hydrolase
Chr3	21014635	21014909	CDS	+	AT3G56730.2	Chr3	21014495	21014671	25	0.106061	0.0322581	0	7.92	8.68	5.56	4.33186e-07	AT3G56730	protein_coding_gene	Putative endonuclease or glycosyl hydrolase
Chr2	4458399	4459813	RC/Helitron	+	AT2TE18700	Chr2	4458408	4458894	58	0.158898	0.0397022	0.0678392	8.13793	6.94828	6.86207	4.34248e-07	AT2TE18700	NA	NA
Chr4	18292233	18292328	intron	+	AT4G39330.1	Chr4	18292282	18292474	24	0.133333	0.00806452	0.0289855	5.625	5.16667	5.75	4.40853e-07	AT4G39330	protein_coding_gene	cinnamyl alcohol dehydrogenase 9
Chr4	18292233	18292328	intron	+	AT4G39330.2	Chr4	18292282	18292474	24	0.133333	0.00806452	0.0289855	5.625	5.16667	5.75	4.40853e-07	AT4G39330	protein_coding_gene	cinnamyl alcohol dehydrogenase 9
Chr4	18292329	18292482	CDS	+	AT4G39330.1	Chr4	18292282	18292474	24	0.133333	0.00806452	0.0289855	5.625	5.16667	5.75	4.40853e-07	AT4G39330	protein_coding_gene	cinnamyl alcohol dehydrogenase 9
Chr4	18292329	18292482	CDS	+	AT4G39330.2	Chr4	18292282	18292474	24	0.133333	0.00806452	0.0289855	5.625	5.16667	5.75	4.40853e-07	AT4G39330	protein_coding_gene	cinnamyl alcohol dehydrogenase 9
Chr4	10052805	10053230	CDS	+	AT4G18150.1	Chr4	10053004	10053488	68	0.168504	0.0409982	0.191693	9.33824	8.25	9.20588	4.43931e-07	AT4G18150	protein_coding_gene	Kinase-related protein of unknown function (DUF1296)
Chr4	10053231	10053492	intron	+	AT4G18150.1	Chr4	10053004	10053488	68	0.168504	0.0409982	0.191693	9.33824	8.25	9.20588	4.43931e-07	AT4G18150	protein_coding_gene	Kinase-related protein of unknown function (DUF1296)
Chr5	17134849	17135338	LTR/Copia	+	AT5TE61895	Chr5	17134774	17135132	68	0.0909091	0.0346939	0.150313	9.05882	7.20588	7.04412	4.55249e-07	AT5TE61895	NA	NA
Chr5	17134892	17135891	upstream	+	AT5G42740.1	Chr5	17134774	17135132	68	0.0909091	0.0346939	0.150313	9.05882	7.20588	7.04412	4.55249e-07	AT5G42740	protein_coding_gene	Sugar isomerase (SIS) family protein
Chr5	17135078	17136077	upstream	+	AT5G42740.1	Chr5	17134774	17135132	68	0.0909091	0.0346939	0.150313	9.05882	7.20588	7.04412	4.55249e-07	AT5G42740	protein_coding_gene	Sugar isomerase (SIS) family protein
Chr2	11362714	11363022	DNA/Mariner	-	AT2TE49145	Chr2	11362605	11363003	52	0.164502	0.0280374	0.180365	8.88462	8.23077	8.42308	4.57057e-07	AT2TE49145	NA	NA
Chr1	20788771	20789225	CDS	-	AT1G55620.1	Chr1	20788990	20789046	14	0.142857	0.012987	0	6	5.5	4.85714	4.60045e-07	AT1G55620	protein_coding_gene	chloride channel F
Chr1	20788771	20789225	CDS	-	AT1G55620.2	Chr1	20788990	20789046	14	0.142857	0.012987	0	6	5.5	4.85714	4.60045e-07	AT1G55620	protein_coding_gene	chloride channel F
Chr5	17278172	17280196	LINE/L1	+	AT5TE62455	Chr5	17278835	17279251	39	0.177177	0.0223214	0.19195	8.53846	5.74359	8.28205	4.70503e-07	AT5TE62455	NA	NA
Chr4	5651103	5651508	DNA/En-Spm	+	AT4TE23675	Chr4	5650931	5651420	65	0.138643	0.0321101	0.109718	10.4308	6.70769	9.81538	4.81049e-07	AT4TE23675	NA	NA
Chr1	18397543	18398545	DNA/MuDR	+	AT1TE60965	Chr1	18398480	18398774	47	0.0595238	0.0240175	0.136842	8.93617	9.74468	8.08511	4.83533e-07	AT1TE60965	NA	NA
Chr1	18398553	18398815	RC/Helitron	+	AT1TE60970	Chr1	18398480	18398774	47	0.0595238	0.0240175	0.136842	8.93617	9.74468	8.08511	4.83533e-07	AT1TE60970	NA	NA
Chr3	15682664	15683020	RC/Helitron	-	AT3TE63430	Chr3	15682416	15682793	46	0.0710383	0.04	0.197101	7.95652	4.8913	7.5	4.8617e-07	AT3TE63430	NA	NA
Chr4	9016116	9017115	downstream	+	AT4G15880.1	Chr4	9016940	9017157	20	0.125	0	0	5.6	5.25	5.5	4.89994e-07	AT4G15880	protein_coding_gene	Cysteine proteinases superfamily protein
Chr4	9016885	9016977	CDS	-	AT4G15885.1	Chr4	9016940	9017157	20	0.125	0	0	5.6	5.25	5.5	4.89994e-07	AT4G15885	protein_coding_gene	kinesin motor protein-related
Chr4	9017129	9017254	DNA/MuDR	-	AT4TE40420	Chr4	9016940	9017157	20	0.125	0	0	5.6	5.25	5.5	4.89994e-07	AT4TE40420	NA	NA
Chr5	18209485	18211561	RC/Helitron	-	AT5TE65565	Chr5	18210916	18211177	42	0.200495	0.0520548	0.232446	9.61905	8.69048	9.83333	4.97054e-07	AT5TE65565	NA	NA
Chr4	589231	590968	RC/Helitron	-	AT4TE03080	Chr4	590920	591299	33	0.0886076	0.0140187	0.173913	7.18182	6.48485	8.36364	4.9716e-07	AT4TE03080	NA	NA
Chr4	590969	591117	RC/Helitron	-	AT4TE03085	Chr4	590920	591299	33	0.0886076	0.0140187	0.173913	7.18182	6.48485	8.36364	4.9716e-07	AT4TE03085	NA	NA
Chr4	591118	591181	RC/Helitron	-	AT4TE03090	Chr4	590920	591299	33	0.0886076	0.0140187	0.173913	7.18182	6.48485	8.36364	4.9716e-07	AT4TE03090	NA	NA
Chr4	591182	591671	RC/Helitron	-	AT4TE03095	Chr4	590920	591299	33	0.0886076	0.0140187	0.173913	7.18182	6.48485	8.36364	4.9716e-07	AT4TE03095	NA	NA
Chr3	11582479	11585240	LTR/Gypsy	+	AT3TE48170	Chr3	11585024	11585601	66	0.164521	0.0285714	0.154275	10.5909	6.89394	8.15152	5.09554e-07	AT3TE48170	NA	NA
Chr3	9256633	9258147	RC/Helitron	+	AT3TE38660	Chr3	9257322	9257626	39	0.0482574	0.142336	0.216867	9.5641	7.02564	8.51282	5.11763e-07	AT3TE38660	NA	NA
Chr1	26110051	26111050	upstream	-	AT1G69450.2	Chr1	26110887	26111181	39	0.123563	0.0479042	0.189542	8.92308	8.5641	7.84615	5.19277e-07	AT1G69450	protein_coding_gene	Early-responsive to dehydration stress protein (ERD4)
Chr1	26110148	26111147	upstream	-	AT1G69450.1	Chr1	26110887	26111181	39	0.123563	0.0479042	0.189542	8.92308	8.5641	7.84615	5.19277e-07	AT1G69450	protein_coding_gene	Early-responsive to dehydration stress protein (ERD4)
Chr1	26110267	26111266	upstream	-	AT1G69450.2	Chr1	26110887	26111181	39	0.123563	0.0479042	0.189542	8.92308	8.5641	7.84615	5.19277e-07	AT1G69450	protein_coding_gene	Early-responsive to dehydration stress protein (ERD4)
Chr1	26111052	26112051	downstream	-	AT1G69460.1	Chr1	26110887	26111181	39	0.123563	0.0479042	0.189542	8.92308	8.5641	7.84615	5.19277e-07	AT1G69460	protein_coding_gene	emp24/gp25L/p24 family/GOLD family protein
Chr1	4325978	4326977	downstream	-	AT1G12710.1	Chr1	4326397	4326560	35	0.304498	0.267176	0.539877	8.25714	7.48571	9.31429	5.22715e-07	AT1G12710	protein_coding_gene	phloem protein 2-A12
Chr1	4326333	4327332	upstream	-	AT1G12700.1	Chr1	4326397	4326560	35	0.304498	0.267176	0.539877	8.25714	7.48571	9.31429	5.22715e-07	AT1G12700	protein_coding_gene	ATP binding;nucleic acid binding;helicases
Chr5	14097965	14098104	RC/Helitron	-	AT5TE50295	Chr5	14098025	14098283	35	0.0561056	0.112853	0.232975	8.65714	9.11429	7.97143	5.29003e-07	AT5TE50295	NA	NA
Chr5	14098105	14098228	RC/Helitron	+	AT5TE50300	Chr5	14098025	14098283	35	0.0561056	0.112853	0.232975	8.65714	9.11429	7.97143	5.29003e-07	AT5TE50300	NA	NA
Chr5	14098229	14098300	RC/Helitron	+	AT5TE50305	Chr5	14098025	14098283	35	0.0561056	0.112853	0.232975	8.65714	9.11429	7.97143	5.29003e-07	AT5TE50305	NA	NA
Chr5	7038962	7039961	downstream	-	AT5G20790.2	Chr5	7039248	7039607	49	0.10596	0.030303	0.14442	9.2449	9.42857	9.32653	5.30031e-07	AT5G20790	NA	NA
Chr5	7039044	7040043	downstream	-	AT5G20790.1	Chr5	7039248	7039607	49	0.10596	0.030303	0.14442	9.2449	9.42857	9.32653	5.30031e-07	AT5G20790	NA	NA
Chr1	4620321	4621152	CDS	-	AT1G13470.1	Chr1	4620798	4621263	76	0.0596491	0.0293399	0.140562	7.5	5.38158	6.55263	5.31488e-07	AT1G13470	protein_coding_gene	Protein of unknown function (DUF1262)
Chr1	4621153	4621233	intron	-	AT1G13470.1	Chr1	4620798	4621263	76	0.0596491	0.0293399	0.140562	7.5	5.38158	6.55263	5.31488e-07	AT1G13470	protein_coding_gene	Protein of unknown function (DUF1262)
Chr1	4621234	4621541	CDS	-	AT1G13470.1	Chr1	4620798	4621263	76	0.0596491	0.0293399	0.140562	7.5	5.38158	6.55263	5.31488e-07	AT1G13470	protein_coding_gene	Protein of unknown function (DUF1262)
Chr1	23675123	23675287	CDS	-	AT1G63810.1	Chr1	23675138	23675324	26	0.132911	0	0.0170455	6.07692	6.26923	6.76923	5.35162e-07	AT1G63810	NA	NA
Chr1	23675288	23675388	intron	-	AT1G63810.1	Chr1	23675138	23675324	26	0.132911	0	0.0170455	6.07692	6.26923	6.76923	5.35162e-07	AT1G63810	NA	NA
Chr2	4961723	4961868	RC/Helitron	-	AT2TE20355	Chr2	4961590	4961868	35	0.0947712	0.187755	0.0358423	8.74286	7	7.97143	5.39624e-07	AT2TE20355	NA	NA
Chr1	26598761	26598979	CDS	+	AT1G70550.1	Chr1	26598770	26598824	13	0.112	0	0	9.61538	6.23077	5.30769	5.41528e-07	AT1G70550	protein_coding_gene	Protein of Unknown Function (DUF239)
Chr1	26598761	26598979	CDS	+	AT1G70550.2	Chr1	26598770	26598824	13	0.112	0	0	9.61538	6.23077	5.30769	5.41528e-07	AT1G70550	protein_coding_gene	Protein of Unknown Function (DUF239)
Chr1	24884990	24887258	CDS	+	AT1G66730.1	Chr1	24885624	24885749	35	0.0693431	0.236842	0.0918367	7.82857	7.6	8.4	5.42902e-07	AT1G66730	protein_coding_gene	DNA LIGASE 6
Chr3	15366668	15367667	upstream	+	AT3G43440.1	Chr3	15366584	15366867	59	0.151724	0.211443	0.316562	9.83051	6.81356	8.08475	5.45871e-07	AT3G43440	protein_coding_gene	jasmonate-zim-domain protein 11
Chr3	15366668	15367667	upstream	+	AT3G43440.2	Chr3	15366584	15366867	59	0.151724	0.211443	0.316562	9.83051	6.81356	8.08475	5.45871e-07	AT3G43440	protein_coding_gene	jasmonate-zim-domain protein 11
Chr5	21542893	21546690	LTR/Copia	+	AT5TE77610	Chr5	21543122	21543420	38	0.176309	0.0282686	0.217631	9.55263	7.44737	9.55263	5.45983e-07	AT5TE77610	NA	NA
Chr2	1146966	1147965	downstream	-	AT2G03750.1	Chr2	1147693	1147973	33	0.0573477	0.0622568	0.243346	8.45455	7.78788	7.9697	5.53864e-07	AT2G03750	protein_coding_gene	P-loop containing nucleoside triphosphate hydrolases superfamily protein
Chr2	1147806	1147966	3-UTR	-	AT2G03750.1	Chr2	1147693	1147973	33	0.0573477	0.0622568	0.243346	8.45455	7.78788	7.9697	5.53864e-07	AT2G03750	protein_coding_gene	P-loop containing nucleoside triphosphate hydrolases superfamily protein
Chr2	1147890	1147954	LINE/L1	+	AT2TE05200	Chr2	1147693	1147973	33	0.0573477	0.0622568	0.243346	8.45455	7.78788	7.9697	5.53864e-07	AT2TE05200	NA	NA
Chr2	1147967	1149022	CDS	-	AT2G03750.1	Chr2	1147693	1147973	33	0.0573477	0.0622568	0.243346	8.45455	7.78788	7.9697	5.53864e-07	AT2G03750	protein_coding_gene	P-loop containing nucleoside triphosphate hydrolases superfamily protein
Chr3	10017961	10018732	intron	+	AT3G27160.1	Chr3	10018322	10018511	18	0.127517	0.00934579	0	8.27778	5.94444	7.55556	5.669e-07	AT3G27160	protein_coding_gene	Ribosomal protein S21 family protein
Chr3	22232184	22236792	intron	-	AT3G60164.1	Chr3	22233001	22233392	33	0.156522	0.0213523	0.191142	10.4545	8.51515	13	5.73399e-07	AT3G60164	pseudogene	Pseudogene of AT3G60966; protein binding / zinc ion binding
Chr3	22232307	22236742	LTR/Copia	+	AT3TE90530	Chr3	22233001	22233392	33	0.156522	0.0213523	0.191142	10.4545	8.51515	13	5.73399e-07	AT3TE90530	NA	NA
Chr2	7521334	7521653	RC/Helitron	+	AT2TE30920	Chr2	7521579	7521965	62	0.0458333	0.0211864	0.14405	7.74194	7.6129	7.72581	5.8534e-07	AT2TE30920	NA	NA
Chr2	7521463	7522462	downstream	-	AT2G17300.1	Chr2	7521579	7521965	62	0.0458333	0.0211864	0.14405	7.74194	7.6129	7.72581	5.8534e-07	AT2G17300	NA	NA
Chr2	7521654	7522018	DNA	-	AT2TE30925	Chr2	7521579	7521965	62	0.0458333	0.0211864	0.14405	7.74194	7.6129	7.72581	5.8534e-07	AT2TE30925	NA	NA
Chr1	11861676	11861875	LTR/Copia	+	AT1TE38445	Chr1	11861581	11861761	23	0.0519481	0.0214286	0.156566	10.0435	6.08696	8.6087	6.15818e-07	AT1TE38445	NA	NA
Chr5	486434	487433	upstream	-	AT5G02320.1	Chr5	486652	487140	40	0.238506	0.0186335	0.125698	8.7	8.05	8.95	6.3276e-07	AT5G02320	protein_coding_gene	myb domain protein 3r-5
Chr5	486434	487433	upstream	-	AT5G02320.2	Chr5	486652	487140	40	0.238506	0.0186335	0.125698	8.7	8.05	8.95	6.3276e-07	AT5G02320	protein_coding_gene	myb domain protein 3r-5
Chr5	8159798	8160797	upstream	-	AT5G24120.1	Chr5	8160587	8160882	37	0.161716	0.0404412	0.202247	8.18919	7.35135	7.21622	6.34808e-07	AT5G24120	protein_coding_gene	sigma factor E
Chr5	8160229	8161228	upstream	-	AT5G24120.1	Chr5	8160587	8160882	37	0.161716	0.0404412	0.202247	8.18919	7.35135	7.21622	6.34808e-07	AT5G24120	protein_coding_gene	sigma factor E
Chr5	8160579	8161395	RC/Helitron	-	AT5TE29530	Chr5	8160587	8160882	37	0.161716	0.0404412	0.202247	8.18919	7.35135	7.21622	6.34808e-07	AT5TE29530	NA	NA
Chr2	6545606	6545760	DNA/MuDR	-	AT2TE26770	Chr2	6545468	6545741	32	0.0618557	0.101523	0.305263	6.0625	6.15625	5.9375	6.40272e-07	AT2TE26770	NA	NA
Chr5	17278172	17280196	LINE/L1	+	AT5TE62455	Chr5	17279918	17280285	52	0.205085	0.0252101	0.198157	11.3462	9.15385	8.34615	6.48021e-07	AT5TE62455	NA	NA
Chr2	18803451	18804450	upstream	+	AT2G45650.1	Chr2	18803880	18804017	30	0.030888	0.0271493	0.128788	8.63333	7.36667	8.8	6.4814e-07	AT2G45650	protein_coding_gene	AGAMOUS-like 6
Chr5	22892241	22893240	upstream	+	AT5G56540.1	Chr5	22893004	22893101	18	0.138889	0.0136054	0.013245	8	8.16667	8.38889	6.4941e-07	AT5G56540	protein_coding_gene	arabinogalactan protein 14
Chr2	6148549	6162029	RC/Helitron	+	AT2TE25020	Chr2	6150994	6151384	42	0.140056	0.0112782	0.110032	8.5	6.33333	7.35714	6.63534e-07	AT2TE25020	NA	NA
Chr2	6151102	6151253	intron	+	AT2G14450.1	Chr2	6150994	6151384	42	0.140056	0.0112782	0.110032	8.5	6.33333	7.35714	6.63534e-07	AT2G14450	transposable_element_gene	transposable element gene
Chr2	6151359	6151448	intron	+	AT2G14450.1	Chr2	6150994	6151384	42	0.140056	0.0112782	0.110032	8.5	6.33333	7.35714	6.63534e-07	AT2G14450	transposable_element_gene	transposable element gene
Chr4	15371680	15371845	intron	-	AT4G31770.1	Chr4	15371832	15371990	31	0.101124	0.017341	0	5.74194	5.58065	5.29032	6.89221e-07	AT4G31770	protein_coding_gene	debranching enzyme 1
Chr4	15371846	15371967	CDS	-	AT4G31770.1	Chr4	15371832	15371990	31	0.101124	0.017341	0	5.74194	5.58065	5.29032	6.89221e-07	AT4G31770	protein_coding_gene	debranching enzyme 1
Chr4	15371968	15372047	intron	-	AT4G31770.1	Chr4	15371832	15371990	31	0.101124	0.017341	0	5.74194	5.58065	5.29032	6.89221e-07	AT4G31770	protein_coding_gene	debranching enzyme 1
Chr4	7519971	7520913	LINE/L1	+	AT4TE32815	Chr4	7520650	7520844	29	0.122881	0.0224719	0.021645	8.13793	6.13793	7.96552	7.04735e-07	AT4TE32815	NA	NA
Chr4	7520467	7521466	upstream	+	AT4G12800.1	Chr4	7520650	7520844	29	0.122881	0.0224719	0.021645	8.13793	6.13793	7.96552	7.04735e-07	AT4G12800	protein_coding_gene	photosystem I subunit l
Chr1	17668284	17668328	CDS	+	AT1G47940.1	Chr1	17668249	17668524	42	0.139752	0.00458716	0.113475	7.66667	5.19048	6.71429	7.24462e-07	AT1G47940	protein_coding_gene	Pentatricopeptide repeat (PPR) superfamily protein
Chr1	17668329	17668421	intron	+	AT1G47940.1	Chr1	17668249	17668524	42	0.139752	0.00458716	0.113475	7.66667	5.19048	6.71429	7.24462e-07	AT1G47940	protein_coding_gene	Pentatricopeptide repeat (PPR) superfamily protein
Chr1	17668422	17668751	CDS	+	AT1G47940.1	Chr1	17668249	17668524	42	0.139752	0.00458716	0.113475	7.66667	5.19048	6.71429	7.24462e-07	AT1G47940	protein_coding_gene	Pentatricopeptide repeat (PPR) superfamily protein
Chr4	2429850	2430849	upstream	-	AT4G04770.1	Chr4	2430325	2430572	42	0.054321	0.0608108	0.177049	9.64286	7.04762	7.2619	7.37023e-07	AT4G04770	protein_coding_gene	ATP binding cassette protein 1
Chr4	2430118	2431117	upstream	+	AT4G04775.1	Chr4	2430325	2430572	42	0.054321	0.0608108	0.177049	9.64286	7.04762	7.2619	7.37023e-07	AT4G04775	protein_coding_gene	zinc ion binding
Chr5	11123372	11126364	LTR/Gypsy	-	AT5TE40310	Chr5	11123381	11123808	41	0.0977995	0.0365854	0.185096	9.97561	6	10.1463	7.47829e-07	AT5TE40310	NA	NA
Chr3	15960175	15964927	LTR/Copia	+	AT3TE64600	Chr3	15962337	15962805	67	0.158645	0.0402194	0.123077	8.37313	8.16418	7.76119	7.47928e-07	AT3TE64600	NA	NA
Chr5	18499817	18500520	RC/Helitron	-	AT5TE66575	Chr5	18499936	18500201	52	0.192575	0.134298	0.330986	8.28846	9.30769	8.19231	7.6797e-07	AT5TE66575	NA	NA
Chr1	23885150	23886149	upstream	+	AT1G64355.1	Chr1	23885325	23885611	41	0.148052	0.013289	0.120755	9.39024	7.34146	6.46341	7.6798e-07	AT1G64355	NA	NA
Chr1	23885150	23886149	upstream	+	AT1G64355.2	Chr1	23885325	23885611	41	0.148052	0.013289	0.120755	9.39024	7.34146	6.46341	7.6798e-07	AT1G64355	NA	NA
Chr1	23885396	23885977	RC/Helitron	+	AT1TE78595	Chr1	23885325	23885611	41	0.148052	0.013289	0.120755	9.39024	7.34146	6.46341	7.6798e-07	AT1TE78595	NA	NA
Chr4	2205874	2214903	LTR/Copia	+	AT4TE10345	Chr4	2212251	2212822	65	0.101695	0.0222222	0.160063	9.98462	8.30769	9.70769	7.89692e-07	AT4TE10345	NA	NA
Chr5	20438825	20440150	RC/Helitron	+	AT5TE73640	Chr5	20440023	20440176	30	0.148438	0.0197044	0.0631068	8.53333	6.76667	6.86667	7.91086e-07	AT5TE73640	NA	NA
Chr5	20440151	20440427	RC/Helitron	+	AT5TE73645	Chr5	20440023	20440176	30	0.148438	0.0197044	0.0631068	8.53333	6.76667	6.86667	7.91086e-07	AT5TE73645	NA	NA
Chr3	9300281	9300470	RC/Helitron	+	AT3TE38835	Chr3	9300133	9300423	37	0.164345	0.0753425	0.28839	9.7027	7.89189	7.21622	8.01646e-07	AT3TE38835	NA	NA
Chr1	4351887	4353542	CDS	+	AT1G12770.1	Chr1	4352434	4352697	26	0.1	0.0210084	0	7.69231	9.15385	7.11538	8.07785e-07	AT1G12770	protein_coding_gene	P-loop containing nucleoside triphosphate hydrolases superfamily protein
Chr3	15531438	15531798	DNA/HAT	+	AT3TE62910	Chr3	15531658	15531946	56	0.129594	0.0433925	0.181049	9.23214	9.05357	10.5536	8.1024e-07	AT3TE62910	NA	NA
Chr1	21359986	21360535	RC/Helitron	+	AT1TE70520	Chr1	21360235	21360412	29	0.0237389	0.0456274	0.166667	11.6207	9.06897	8.68966	8.1455e-07	AT1TE70520	NA	NA
Chr1	18642458	18643057	RC/Helitron	-	AT1TE61790	Chr1	18642267	18642541	33	0.0473934	0.0542986	0.155556	6.39394	6.69697	6.81818	8.32815e-07	AT1TE61790	NA	NA
Chr1	18581085	18582084	upstream	+	AT1G50170.1	Chr1	18581153	18581443	44	0.137566	0.0331325	0.190141	8.59091	7.54545	6.45455	8.33002e-07	AT1G50170	protein_coding_gene	sirohydrochlorin ferrochelatase B
Chr1	18581428	18581649	CDS	+	AT1G50160.1	Chr1	18581153	18581443	44	0.137566	0.0331325	0.190141	8.59091	7.54545	6.45455	8.33002e-07	AT1G50160	NA	NA
Chr4	2064098	2068830	LTR/Copia	-	AT4TE09800	Chr4	2064836	2065422	50	0.141711	0.0111111	0.146789	7.48	5.4	6.54	8.49598e-07	AT4TE09800	NA	NA
Chr1	13547775	13550286	intron	+	AT1G36180.1	Chr1	13548159	13548450	55	0.0726872	0.162162	0.201511	8.25455	7.4	7.21818	8.52399e-07	AT1G36180	protein_coding_gene	acetyl-CoA carboxylase 2
Chr1	13547853	13548215	3-UTR	+	AT1G36180.2	Chr1	13548159	13548450	55	0.0726872	0.162162	0.201511	8.25455	7.4	7.21818	8.52399e-07	AT1G36180	protein_coding_gene	acetyl-CoA carboxylase 2
Chr1	13548170	13548237	DNA/MuDR	+	AT1TE44340	Chr1	13548159	13548450	55	0.0726872	0.162162	0.201511	8.25455	7.4	7.21818	8.52399e-07	AT1TE44340	NA	NA
Chr1	13548216	13549215	downstream	+	AT1G36180.2	Chr1	13548159	13548450	55	0.0726872	0.162162	0.201511	8.25455	7.4	7.21818	8.52399e-07	AT1G36180	protein_coding_gene	acetyl-CoA carboxylase 2
Chr1	13548238	13549728	RC/Helitron	+	AT1TE44345	Chr1	13548159	13548450	55	0.0726872	0.162162	0.201511	8.25455	7.4	7.21818	8.52399e-07	AT1TE44345	NA	NA
Chr1	19414678	19415677	upstream	-	AT1G52150.1	Chr1	19415155	19415442	40	0.147399	0.0161943	0.177852	8.65	6.175	7.45	8.53208e-07	AT1G52150	protein_coding_gene	Homeobox-leucine zipper family protein / lipid-binding START domain-containing protein
Chr1	19414678	19415677	upstream	-	AT1G52150.2	Chr1	19415155	19415442	40	0.147399	0.0161943	0.177852	8.65	6.175	7.45	8.53208e-07	AT1G52150	protein_coding_gene	Homeobox-leucine zipper family protein / lipid-binding START domain-containing protein
Chr1	19414678	19415677	upstream	-	AT1G52150.3	Chr1	19415155	19415442	40	0.147399	0.0161943	0.177852	8.65	6.175	7.45	8.53208e-07	AT1G52150	protein_coding_gene	Homeobox-leucine zipper family protein / lipid-binding START domain-containing protein
Chr1	19415245	19415391	RathE3_cons	-	AT1TE64310	Chr1	19415155	19415442	40	0.147399	0.0161943	0.177852	8.65	6.175	7.45	8.53208e-07	AT1TE64310	NA	NA
Chr2	7777248	7782174	LINE/L1	+	AT2TE32120	Chr2	7779162	7779542	55	0.159664	0.0338983	0.18451	8.65455	5.36364	7.98182	8.89051e-07	AT2TE32120	NA	NA
Chr1	3931576	3932575	upstream	-	AT1G11670.1	Chr1	3932265	3932452	28	0.0292398	0.00986842	0.13242	12.2143	10.8571	7.82143	8.9333e-07	AT1G11670	protein_coding_gene	MATE efflux family protein
Chr1	3932217	3932526	DNA/Mariner	-	AT1TE12790	Chr1	3932265	3932452	28	0.0292398	0.00986842	0.13242	12.2143	10.8571	7.82143	8.9333e-07	AT1TE12790	NA	NA
Chr5	14082880	14083257	DNA	+	AT5TE50255	Chr5	14082991	14083386	55	0.154334	0.0544041	0.177458	8.6	7.01818	7.58182	9.31545e-07	AT5TE50255	NA	NA
Chr5	14083273	14088528	LTR/Copia	-	AT5TE50260	Chr5	14082991	14083386	55	0.154334	0.0544041	0.177458	8.6	7.01818	7.58182	9.31545e-07	AT5TE50260	NA	NA
Chr3	8294703	8295702	upstream	+	AT3G23240.1	Chr3	8294658	8294952	45	0.140515	0.0209974	0.104348	9.48889	8.46667	7.66667	9.46019e-07	AT3G23240	protein_coding_gene	ethylene response factor 1
Chr3	22057849	22058179	DNA/Mariner	-	AT3TE89820	Chr3	22057898	22058192	53	0.184932	0.106024	0.264935	8.26415	7.83019	7.26415	9.54956e-07	AT3TE89820	NA	NA
Chr3	22058181	22058405	RC/Helitron	-	AT3TE89825	Chr3	22057898	22058192	53	0.184932	0.106024	0.264935	8.26415	7.83019	7.26415	9.54956e-07	AT3TE89825	NA	NA
Chr5	9260698	9260744	RC/Helitron	-	AT5TE33485	Chr5	9260456	9260836	56	0.0780488	0.0164271	0.13271	10.9821	8.69643	9.55357	9.64993e-07	AT5TE33485	NA	NA
Chr5	9260745	9260787	RC/Helitron	-	AT5TE33490	Chr5	9260456	9260836	56	0.0780488	0.0164271	0.13271	10.9821	8.69643	9.55357	9.64993e-07	AT5TE33490	NA	NA
Chr5	9260788	9261455	RC/Helitron	+	AT5TE33495	Chr5	9260456	9260836	56	0.0780488	0.0164271	0.13271	10.9821	8.69643	9.55357	9.64993e-07	AT5TE33495	NA	NA
Chr3	9563149	9563284	DNA/MuDR	+	AT3TE39905	Chr3	9563267	9563463	34	0.044586	0.0182648	0.14902	9.23529	6.44118	7.5	9.71114e-07	AT3TE39905	NA	NA
Chr3	9563286	9563851	DNA	+	AT3TE39910	Chr3	9563267	9563463	34	0.044586	0.0182648	0.14902	9.23529	6.44118	7.5	9.71114e-07	AT3TE39910	NA	NA
Chr5	11454991	11460345	DNA/En-Spm	+	AT5TE41420	Chr5	11459510	11459800	55	0.162791	0.0369231	0.149856	6.25455	5.90909	6.30909	9.76734e-07	AT5TE41420	NA	NA
Chr4	7143696	7145635	intron	+	AT4G11880.1	Chr4	7143697	7144089	46	0.107692	0.0406504	0.186732	11.3043	8.02174	8.84783	9.91651e-07	AT4G11880	protein_coding_gene	AGAMOUS-like 14
Chr1	7396191	7396639	CDS	-	AT1G21120.1	Chr1	7396305	7396319	10	0.207547	0	0	5.3	4.1	4.9	1.03277e-06	AT1G21120	protein_coding_gene	O-methyltransferase family protein
Chr5	14065706	14066705	downstream	+	AT5G35926.1	Chr5	14066174	14066347	29	0.177866	0.0407407	0.264925	8.72414	9.31034	9.24138	1.0686e-06	AT5G35926	protein_coding_gene	Protein with RNI-like/FBD-like domains
Chr5	14066180	14066517	DNA/MuDR	+	AT5TE50175	Chr5	14066174	14066347	29	0.177866	0.0407407	0.264925	8.72414	9.31034	9.24138	1.0686e-06	AT5TE50175	NA	NA
Chr5	14066195	14067194	downstream	-	AT5G35930.1	Chr5	14066174	14066347	29	0.177866	0.0407407	0.264925	8.72414	9.31034	9.24138	1.0686e-06	AT5G35930	protein_coding_gene	AMP-dependent synthetase and ligase family protein
Chr5	10705881	10714287	DNA/HAT	-	AT5TE38990	Chr5	10708752	10709337	64	0.122349	0.0340136	0.172727	9.57812	6.89062	8.59375	1.07302e-06	AT5TE38990	NA	NA
Chr5	10708156	10713295	LTR/Copia	+	AT5TE38995	Chr5	10708752	10709337	64	0.122349	0.0340136	0.172727	9.57812	6.89062	8.59375	1.07302e-06	AT5TE38995	NA	NA
Chr1	26366602	26371672	LTR/Copia	+	AT1TE86360	Chr1	26370420	26370824	57	0.194981	0.0543807	0.218225	9.08772	5.80702	7.31579	1.08809e-06	AT1TE86360	NA	NA
Chr3	11396528	11397739	RC/Helitron	+	AT3TE47525	Chr3	11396550	11396737	20	0.352381	0.0543478	0.0894309	5.25	4.6	6.15	1.09405e-06	AT3TE47525	NA	NA
Chr3	9236766	9240921	LINE/L1	-	AT3TE38595	Chr3	9237754	9238179	55	0.203008	0.0436137	0.248927	7.25455	5.83636	8.47273	1.11501e-06	AT3TE38595	NA	NA
Chr1	24822342	24823341	upstream	-	AT1G66530.1	Chr1	24822700	24822987	32	0.15847	0.0264706	0.13834	11.4375	10.625	7.90625	1.14191e-06	AT1G66530	protein_coding_gene	class Ic, Arginyl-tRNA synthetase
Chr1	24822382	24823213	RC/Helitron	+	AT1TE81525	Chr1	24822700	24822987	32	0.15847	0.0264706	0.13834	11.4375	10.625	7.90625	1.14191e-06	AT1TE81525	NA	NA
Chr1	24822535	24822939	RC/Helitron	-	AT1TE81535	Chr1	24822700	24822987	32	0.15847	0.0264706	0.13834	11.4375	10.625	7.90625	1.14191e-06	AT1TE81535	NA	NA
Chr5	19114309	19115132	RC/Helitron	-	AT5TE68735	Chr5	19114949	19115225	41	0.270408	0.0949153	0.285714	9.56098	7.19512	7.17073	1.14962e-06	AT5TE68735	NA	NA
Chr5	19115142	19115242	RC/Helitron	-	AT5TE68740	Chr5	19114949	19115225	41	0.270408	0.0949153	0.285714	9.56098	7.19512	7.17073	1.14962e-06	AT5TE68740	NA	NA
Chr2	10644601	10646055	RC/Helitron	-	AT2TE45640	Chr2	10645527	10645719	51	0.148936	0.0430108	0.0760234	7.37255	7.29412	6.70588	1.15354e-06	AT2TE45640	NA	NA
Chr2	1680330	1681329	downstream	+	AT2G04790.4	Chr2	1681309	1681491	32	0.170569	0.353612	0.145594	9.34375	8.21875	8.15625	1.16046e-06	AT2G04790	NA	NA
Chr2	1680460	1681459	downstream	+	AT2G04790.1	Chr2	1681309	1681491	32	0.170569	0.353612	0.145594	9.34375	8.21875	8.15625	1.16046e-06	AT2G04790	NA	NA
Chr2	1680537	1681536	downstream	+	AT2G04790.2	Chr2	1681309	1681491	32	0.170569	0.353612	0.145594	9.34375	8.21875	8.15625	1.16046e-06	AT2G04790	NA	NA
Chr2	1680543	1681542	downstream	+	AT2G04790.3	Chr2	1681309	1681491	32	0.170569	0.353612	0.145594	9.34375	8.21875	8.15625	1.16046e-06	AT2G04790	NA	NA
Chr2	1681002	1681390	DNA/Pogo	-	AT2TE07785	Chr2	1681309	1681491	32	0.170569	0.353612	0.145594	9.34375	8.21875	8.15625	1.16046e-06	AT2TE07785	NA	NA
Chr2	1681391	1682510	RC/Helitron	-	AT2TE07790	Chr2	1681309	1681491	32	0.170569	0.353612	0.145594	9.34375	8.21875	8.15625	1.16046e-06	AT2TE07790	NA	NA
Chr3	11210067	11210812	intron	+	AT3G29255.1	Chr3	11210748	11210861	17	0.123894	0.00970874	0.0151515	6.64706	6.05882	7.76471	1.2062e-06	AT3G29255	protein_coding_gene	catalytics;intramolecular transferases
Chr3	11210813	11211013	CDS	+	AT3G29255.1	Chr3	11210748	11210861	17	0.123894	0.00970874	0.0151515	6.64706	6.05882	7.76471	1.2062e-06	AT3G29255	protein_coding_gene	catalytics;intramolecular transferases
Chr3	5453890	5454889	upstream	+	AT3G16080.1	Chr3	5453718	5454014	40	0.0360656	0.02589	0.132812	7.625	7.725	6.4	1.20917e-06	AT3G16080	protein_coding_gene	Zinc-binding ribosomal protein family protein
Chr1	11710254	11711643	RC/Helitron	-	AT1TE37935	Chr1	11710550	11710836	50	0.208768	0.16474	0.349127	9.58	6.92	8.02	1.22929e-06	AT1TE37935	NA	NA
Chr3	3664652	3665708	RC/Helitron	+	AT3TE15400	Chr3	3665054	3665350	42	0.100977	0.00711744	0.113402	7.30952	6.69048	6.92857	1.23943e-06	AT3TE15400	NA	NA
Chr3	17776440	17778147	RC/Helitron	+	AT3TE72005	Chr3	17777239	17777509	32	0.439689	0.234266	0.176991	8.03125	8.9375	7.0625	1.26047e-06	AT3TE72005	NA	NA
Chr3	17777469	17778468	upstream	+	AT3G48140.1	Chr3	17777239	17777509	32	0.439689	0.234266	0.176991	8.03125	8.9375	7.0625	1.26047e-06	AT3G48140	protein_coding_gene	B12D protein
Chr1	20272106	20273105	downstream	+	AT1G54300.1	Chr1	20272851	20273234	52	0.119369	0.0301205	0.151515	8.53846	6.38462	8.25	1.26705e-06	AT1G54300	NA	NA
Chr1	20272616	20273615	upstream	+	AT1G54310.1	Chr1	20272851	20273234	52	0.119369	0.0301205	0.151515	8.53846	6.38462	8.25	1.26705e-06	AT1G54310	protein_coding_gene	S-adenosyl-L-methionine-dependent methyltransferases superfamily protein
Chr1	20273197	20273224	SINE	-	AT1TE66980	Chr1	20272851	20273234	52	0.119369	0.0301205	0.151515	8.53846	6.38462	8.25	1.26705e-06	AT1TE66980	NA	NA
Chr1	20273225	20273405	SINE	-	AT1TE66985	Chr1	20272851	20273234	52	0.119369	0.0301205	0.151515	8.53846	6.38462	8.25	1.26705e-06	AT1TE66985	NA	NA
Chr1	26425356	26426355	downstream	+	AT1G70170.1	Chr1	26425568	26425936	48	0.140143	0.0708861	0.269488	8.77083	8.22917	9.35417	1.27006e-06	AT1G70170	protein_coding_gene	matrix metalloproteinase
Chr1	26425508	26426507	upstream	+	AT1G70180.1	Chr1	26425568	26425936	48	0.140143	0.0708861	0.269488	8.77083	8.22917	9.35417	1.27006e-06	AT1G70180	protein_coding_gene	Sterile alpha motif (SAM) domain-containing protein
Chr1	26425508	26426507	upstream	+	AT1G70180.2	Chr1	26425568	26425936	48	0.140143	0.0708861	0.269488	8.77083	8.22917	9.35417	1.27006e-06	AT1G70180	protein_coding_gene	Sterile alpha motif (SAM) domain-containing protein
Chr1	26425766	26426765	upstream	+	AT1G70180.1	Chr1	26425568	26425936	48	0.140143	0.0708861	0.269488	8.77083	8.22917	9.35417	1.27006e-06	AT1G70180	protein_coding_gene	Sterile alpha motif (SAM) domain-containing protein
Chr1	26425766	26426765	upstream	+	AT1G70180.2	Chr1	26425568	26425936	48	0.140143	0.0708861	0.269488	8.77083	8.22917	9.35417	1.27006e-06	AT1G70180	protein_coding_gene	Sterile alpha motif (SAM) domain-containing protein
Chr5	12657870	12658200	intron	-	AT5G33393.1	Chr5	12657871	12658057	32	0.111111	0.00444444	0.0468085	11.8125	7.03125	7.34375	1.27406e-06	AT5G33393	NA	NA
Chr5	12658012	12658509	DNA/MuDR	+	AT5TE44810	Chr5	12657871	12658057	32	0.111111	0.00444444	0.0468085	11.8125	7.03125	7.34375	1.27406e-06	AT5TE44810	NA	NA
Chr5	14266431	14268085	RC/Helitron	+	AT5TE50995	Chr5	14267309	14267502	33	0.0745763	0.138408	0.0357143	8.93939	8.75758	8.48485	1.27758e-06	AT5TE50995	NA	NA
Chr5	14552326	14554534	RC/Helitron	+	AT5TE52330	Chr5	14553842	14554237	61	0.110057	0.156118	0.0468384	8.63934	7.77049	7	1.29136e-06	AT5TE52330	NA	NA
Chr5	3628899	3629410	intron	+	AT5G11370.1	Chr5	3629130	3629412	40	0.131902	0.0243161	0.242857	8.15	8.225	7	1.29704e-06	AT5G11370	protein_coding_gene	FBD / Leucine Rich Repeat domains containing protein
Chr5	3629170	3630169	upstream	+	AT5G11380.1	Chr5	3629130	3629412	40	0.131902	0.0243161	0.242857	8.15	8.225	7	1.29704e-06	AT5G11380	protein_coding_gene	1-deoxy-D-xylulose 5-phosphate synthase 3
Chr5	3629170	3630169	upstream	+	AT5G11380.2	Chr5	3629130	3629412	40	0.131902	0.0243161	0.242857	8.15	8.225	7	1.29704e-06	AT5G11380	protein_coding_gene	1-deoxy-D-xylulose 5-phosphate synthase 3
Chr5	3629411	3629716	CDS	+	AT5G11370.1	Chr5	3629130	3629412	40	0.131902	0.0243161	0.242857	8.15	8.225	7	1.29704e-06	AT5G11370	protein_coding_gene	FBD / Leucine Rich Repeat domains containing protein
Chr3	16625048	16626047	upstream	-	AT3G45300.1	Chr3	16625678	16625953	36	0.122699	0.00584795	0.0780142	9.05556	9.5	7.83333	1.32025e-06	AT3G45300	protein_coding_gene	isovaleryl-CoA-dehydrogenase
Chr3	12324111	12324875	LTR/Gypsy	-	AT3TE51050	Chr3	12324734	12325171	74	0.12611	0.0594059	0.211909	7.60811	6.82432	7.71622	1.32797e-06	AT3TE51050	NA	NA
Chr3	12324876	12324897	LTR/Gypsy	-	AT3TE51055	Chr3	12324734	12325171	74	0.12611	0.0594059	0.211909	7.60811	6.82432	7.71622	1.32797e-06	AT3TE51055	NA	NA
Chr3	12324898	12325223	LTR/Gypsy	-	AT3TE51060	Chr3	12324734	12325171	74	0.12611	0.0594059	0.211909	7.60811	6.82432	7.71622	1.32797e-06	AT3TE51060	NA	NA
Chr5	2252360	2253171	intron	+	AT5G07210.1	Chr5	2253077	2253373	34	0.0688623	0.0187793	0.2	9.82353	6.26471	6.32353	1.33274e-06	AT5G07210	protein_coding_gene	response regulator 21
Chr5	2253172	2253351	CDS	+	AT5G07210.1	Chr5	2253077	2253373	34	0.0688623	0.0187793	0.2	9.82353	6.26471	6.32353	1.33274e-06	AT5G07210	protein_coding_gene	response regulator 21
Chr5	2253352	2253463	intron	+	AT5G07210.1	Chr5	2253077	2253373	34	0.0688623	0.0187793	0.2	9.82353	6.26471	6.32353	1.33274e-06	AT5G07210	protein_coding_gene	response regulator 21
Chr3	11064859	11065192	DNA/MuDR	-	AT3TE45990	Chr3	11064813	11065102	39	0.190476	0.037234	0.112853	7.53846	9.64103	8.17949	1.34169e-06	AT3TE45990	NA	NA
Chr1	7969360	7974384	LINE/L1	+	AT1TE25645	Chr1	7972095	7972524	74	0.167155	0.0409483	0.211155	9.21622	6.27027	6.78378	1.34602e-06	AT1TE25645	NA	NA
Chr4	6489858	6490529	DNA/HAT	+	AT4TE27705	Chr4	6490110	6490290	33	0.0384615	0.0171821	0.132812	8.66667	8.81818	7.75758	1.36184e-06	AT4TE27705	NA	NA
Chr4	6490087	6491086	upstream	+	AT4G10500.1	Chr4	6490110	6490290	33	0.0384615	0.0171821	0.132812	8.66667	8.81818	7.75758	1.36184e-06	AT4G10500	protein_coding_gene	2-oxoglutarate (2OG) and Fe(II)-dependent oxygenase superfamily protein
Chr2	11739598	11740597	upstream	-	AT2G27450.2	Chr2	11739771	11740168	58	0.0184805	0.0165094	0.271047	8.39655	7.31034	8.39655	1.36343e-06	AT2G27450	protein_coding_gene	nitrilase-like protein 1
Chr2	11739668	11740667	upstream	+	AT2G27460.1	Chr2	11739771	11740168	58	0.0184805	0.0165094	0.271047	8.39655	7.31034	8.39655	1.36343e-06	AT2G27460	protein_coding_gene	sec23/sec24 transport family protein
Chr2	11739690	11740689	upstream	-	AT2G27450.1	Chr2	11739771	11740168	58	0.0184805	0.0165094	0.271047	8.39655	7.31034	8.39655	1.36343e-06	AT2G27450	protein_coding_gene	nitrilase-like protein 1
Chr4	2235063	2237771	DNA/MuDR	-	AT4TE10450	Chr4	2235646	2235929	35	0.156522	0.144295	0.0415225	9.85714	8.51429	8.25714	1.37196e-06	AT4TE10450	NA	NA
Chr1	11153316	11156606	RC/Helitron	-	AT1TE36060	Chr1	11156409	11156663	28	0.117438	0.0833333	0.282927	10.0357	7.28571	7.32143	1.38025e-06	AT1TE36060	NA	NA
Chr1	11156062	11157061	upstream	+	AT1G31220.1	Chr1	11156409	11156663	28	0.117438	0.0833333	0.282927	10.0357	7.28571	7.32143	1.38025e-06	AT1G31220	protein_coding_gene	Formyl transferase
Chr1	11156607	11156631	RC/Helitron	-	AT1TE36065	Chr1	11156409	11156663	28	0.117438	0.0833333	0.282927	10.0357	7.28571	7.32143	1.38025e-06	AT1TE36065	NA	NA
Chr3	15873074	15874975	RC/Helitron	-	AT3TE64215	Chr3	15873514	15873796	47	0.066838	0.188088	0.137755	8.2766	6.78723	8.34043	1.41523e-06	AT3TE64215	NA	NA
Chr2	10325326	10325772	DNA	-	AT2TE44215	Chr2	10325472	10325657	36	0.047619	0.0253521	0.133562	8.75	9.86111	8.11111	1.447e-06	AT2TE44215	NA	NA
Chr3	9327693	9328268	LTR/Copia	+	AT3TE38960	Chr3	9327595	9327883	36	0.136986	0.0136986	0.104218	8.11111	8.11111	11.1944	1.48324e-06	AT3TE38960	NA	NA
Chr5	21542893	21546690	LTR/Copia	+	AT5TE77610	Chr5	21545841	21546124	49	0.214286	0.0341297	0.225806	7.71429	5.97959	6.95918	1.52171e-06	AT5TE77610	NA	NA
Chr5	17670239	17671238	upstream	-	AT5G43910.1	Chr5	17671156	17671431	35	0.112403	0.0167598	0.134483	7.37143	10.2286	8.28571	1.57361e-06	AT5G43910	protein_coding_gene	pfkB-like carbohydrate kinase family protein
Chr5	17670239	17671238	upstream	-	AT5G43910.2	Chr5	17671156	17671431	35	0.112403	0.0167598	0.134483	7.37143	10.2286	8.28571	1.57361e-06	AT5G43910	protein_coding_gene	pfkB-like carbohydrate kinase family protein
Chr5	17670239	17671238	upstream	-	AT5G43910.3	Chr5	17671156	17671431	35	0.112403	0.0167598	0.134483	7.37143	10.2286	8.28571	1.57361e-06	AT5G43910	protein_coding_gene	pfkB-like carbohydrate kinase family protein
Chr5	17671230	17671290	RC/Helitron	-	AT5TE63835	Chr5	17671156	17671431	35	0.112403	0.0167598	0.134483	7.37143	10.2286	8.28571	1.57361e-06	AT5TE63835	NA	NA
Chr5	17671291	17671661	DNA/MuDR	+	AT5TE63840	Chr5	17671156	17671431	35	0.112403	0.0167598	0.134483	7.37143	10.2286	8.28571	1.57361e-06	AT5TE63840	NA	NA
Chr5	15086073	15089350	RC/Helitron	-	AT5TE54545	Chr5	15087361	15087549	30	0.165323	0.0215054	0.125506	8.26667	6.2	8.23333	1.58299e-06	AT5TE54545	NA	NA
Chr3	3532475	3533474	downstream	-	AT3G11280.1	Chr3	3532920	3533107	16	0.119403	0.00806452	0.00735294	8.375	7.75	8.5	1.59839e-06	AT3G11280	protein_coding_gene	Duplicated homeodomain-like superfamily protein
Chr3	3532475	3533474	downstream	-	AT3G11280.2	Chr3	3532920	3533107	16	0.119403	0.00806452	0.00735294	8.375	7.75	8.5	1.59839e-06	AT3G11280	protein_coding_gene	Duplicated homeodomain-like superfamily protein
Chr5	24942027	24943967	RC/Helitron	+	AT5TE89760	Chr5	24943189	24943374	41	0.0777202	0.0156863	0.149682	9.41463	6.21951	7.65854	1.63628e-06	AT5TE89760	NA	NA
Chr5	24943032	24943224	intron	-	AT5G62110.1	Chr5	24943189	24943374	41	0.0777202	0.0156863	0.149682	9.41463	6.21951	7.65854	1.63628e-06	AT5G62110	protein_coding_gene	Homeodomain-like superfamily protein
Chr5	24943225	24943275	CDS	-	AT5G62110.1	Chr5	24943189	24943374	41	0.0777202	0.0156863	0.149682	9.41463	6.21951	7.65854	1.63628e-06	AT5G62110	protein_coding_gene	Homeodomain-like superfamily protein
Chr5	24943276	24943372	intron	-	AT5G62110.1	Chr5	24943189	24943374	41	0.0777202	0.0156863	0.149682	9.41463	6.21951	7.65854	1.63628e-06	AT5G62110	protein_coding_gene	Homeodomain-like superfamily protein
Chr5	24943373	24943465	CDS	-	AT5G62110.1	Chr5	24943189	24943374	41	0.0777202	0.0156863	0.149682	9.41463	6.21951	7.65854	1.63628e-06	AT5G62110	protein_coding_gene	Homeodomain-like superfamily protein
Chr3	15489258	15489735	LINE/L1	+	AT3TE62770	Chr3	15489030	15489661	78	0.170178	0.0336538	0.110661	7.91026	8	9.5	1.6495e-06	AT3TE62770	NA	NA
Chr1	17873031	17874030	downstream	+	AT1G48360.1	Chr1	17873809	17873909	20	0.233083	0.0258621	0.145161	6.65	5.8	6.2	1.65946e-06	AT1G48360	protein_coding_gene	zinc ion binding;nucleic acid binding;hydrolases, in phosphorus-containing anhydrides, acting on acid anhydrides
Chr1	17873031	17874030	downstream	+	AT1G48360.2	Chr1	17873809	17873909	20	0.233083	0.0258621	0.145161	6.65	5.8	6.2	1.65946e-06	AT1G48360	protein_coding_gene	zinc ion binding;nucleic acid binding;hydrolases, in phosphorus-containing anhydrides, acting on acid anhydrides
Chr1	17873032	17874031	downstream	+	AT1G48360.3	Chr1	17873809	17873909	20	0.233083	0.0258621	0.145161	6.65	5.8	6.2	1.65946e-06	AT1G48360	protein_coding_gene	zinc ion binding;nucleic acid binding;hydrolases, in phosphorus-containing anhydrides, acting on acid anhydrides
Chr1	17873229	17873850	RC/Helitron	+	AT1TE59310	Chr1	17873809	17873909	20	0.233083	0.0258621	0.145161	6.65	5.8	6.2	1.65946e-06	AT1TE59310	NA	NA
Chr1	17873558	17874557	upstream	+	AT1G48370.1	Chr1	17873809	17873909	20	0.233083	0.0258621	0.145161	6.65	5.8	6.2	1.65946e-06	AT1G48370	protein_coding_gene	YELLOW STRIPE like 8
Chr1	17873851	17873884	LINE/L1	+	AT1TE59315	Chr1	17873809	17873909	20	0.233083	0.0258621	0.145161	6.65	5.8	6.2	1.65946e-06	AT1TE59315	NA	NA
Chr1	17873885	17874351	LINE/L1	+	AT1TE59320	Chr1	17873809	17873909	20	0.233083	0.0258621	0.145161	6.65	5.8	6.2	1.65946e-06	AT1TE59320	NA	NA
Chr4	5762480	5762593	DNA/MuDR	-	AT4TE24175	Chr4	5762383	5762559	30	0.0643777	0.0363636	0.18232	7.76667	5.5	6.03333	1.66883e-06	AT4TE24175	NA	NA
Chr5	11555595	11562652	DNA/En-Spm	+	AT5TE41795	Chr5	11561430	11561820	53	0.152801	0.0325733	0.164882	11.1132	5.79245	8.81132	1.67829e-06	AT5TE41795	NA	NA
Chr1	22025040	22025420	CDS	-	AT1G59835.1	Chr1	22024845	22025229	43	0.268657	0.0635838	0.195652	9.34884	8.04651	8.55814	1.69261e-06	AT1G59835	NA	NA
Chr4	7312577	7313576	upstream	-	AT4G12310.1	Chr4	7313032	7313327	44	0.127349	0.246246	0.109091	10.8864	7.56818	7.5	1.69347e-06	AT4G12310	protein_coding_gene	subfamily A, family 706, polypeptide 5, cytochrome P450
Chr4	7313185	7313862	RC/Helitron	+	AT4TE31850	Chr4	7313032	7313327	44	0.127349	0.246246	0.109091	10.8864	7.56818	7.5	1.69347e-06	AT4TE31850	NA	NA
Chr4	7313213	7313610	DNA	+	AT4TE31855	Chr4	7313032	7313327	44	0.127349	0.246246	0.109091	10.8864	7.56818	7.5	1.69347e-06	AT4TE31855	NA	NA
Chr2	6618974	6619973	upstream	-	AT2G15240.1	Chr2	6619704	6620015	29	0.177305	0.00552486	0.222826	9.72414	6.24138	6.34483	1.73863e-06	AT2G15240	protein_coding_gene	UNC-50 family protein
Chr3	13481135	13482235	RC/Helitron	-	AT3TE54880	Chr3	13482037	13482207	36	0.161654	0.0452675	0.235955	7.38889	6.75	7.41667	1.74372e-06	AT3TE54880	NA	NA
Chr1	4369756	4370251	CDS	-	AT1G12820.1	Chr1	4370106	4370296	25	0.109524	0.00740741	0.0180995	8.4	5.4	8.84	1.76527e-06	AT1G12820	protein_coding_gene	auxin signaling F-box 3
Chr1	4370252	4370327	intron	-	AT1G12820.1	Chr1	4370106	4370296	25	0.109524	0.00740741	0.0180995	8.4	5.4	8.84	1.76527e-06	AT1G12820	protein_coding_gene	auxin signaling F-box 3
Chr2	563233	564232	downstream	+	AT2G02180.1	Chr2	563478	563860	50	0.0741627	0.0180879	0.149007	8.36	7.74	6.04	1.77292e-06	AT2G02180	protein_coding_gene	tobamovirus multiplication protein 3
Chr2	3826213	3827837	LTR/Gypsy	+	AT2TE16470	Chr2	3827209	3827403	28	0.184615	0.0346821	0.0884956	6.96429	6.17857	8.07143	1.77432e-06	AT2TE16470	NA	NA
Chr4	11240906	11241764	intron	+	AT4G21060.1	Chr4	11240978	11241183	23	0.0505051	0.0981308	0.259259	8.6087	9.30435	9.3913	1.798e-06	AT4G21060	protein_coding_gene	Galactosyltransferase family protein
Chr4	11241001	11242000	upstream	+	AT4G21060.2	Chr4	11240978	11241183	23	0.0505051	0.0981308	0.259259	8.6087	9.30435	9.3913	1.798e-06	AT4G21060	protein_coding_gene	Galactosyltransferase family protein
Chr1	9630628	9631627	upstream	+	AT1G27680.1	Chr1	9630568	9631025	66	0.0839695	0.0257611	0.125828	7.93939	6.4697	6.86364	1.80964e-06	AT1G27680	protein_coding_gene	ADPGLC-PPase large subunit
Chr5	21015277	21015767	DNA/HAT	-	AT5TE75705	Chr5	21015007	21015381	45	0.118902	0.0380623	0.175862	7.28889	6.42222	6.44444	1.83666e-06	AT5TE75705	NA	NA
Chr1	17760284	17760893	CDS	+	AT1G48095.1	Chr1	17760674	17761023	63	0.128713	0.0169972	0.117794	8.01587	5.60317	6.33333	1.85587e-06	AT1G48095	NA	NA
Chr1	17760894	17761374	intron	+	AT1G48095.1	Chr1	17760674	17761023	63	0.128713	0.0169972	0.117794	8.01587	5.60317	6.33333	1.85587e-06	AT1G48095	NA	NA
Chr3	8713424	8714423	upstream	-	AT3G24130.1	Chr3	8713778	8713971	44	0.0196078	0.0200669	0.120743	6.95455	6.79545	7.34091	1.86883e-06	AT3G24130	protein_coding_gene	Pectin lyase-like superfamily protein
Chr1	21438442	21439441	downstream	-	AT1G57980.1	Chr1	21438933	21439212	35	0.194175	0.0132013	0.166144	8.82857	8.65714	9.11429	1.92274e-06	AT1G57980	protein_coding_gene	Nucleotide-sugar transporter family protein
Chr1	21439106	21439195	DNA/Pogo	+	AT1TE70770	Chr1	21438933	21439212	35	0.194175	0.0132013	0.166144	8.82857	8.65714	9.11429	1.92274e-06	AT1TE70770	NA	NA
Chr2	5600342	5605593	LINE/L1	-	AT2TE22635	Chr2	5604065	5604484	49	0.16129	0.0206897	0.184615	8.22449	5.91837	7.95918	1.93735e-06	AT2TE22635	NA	NA
Chr2	3160552	3166308	LTR/Copia	-	AT2TE13685	Chr2	3163072	3163463	44	0.126464	0.00952381	0.122249	9.70455	7.15909	9.29545	1.93961e-06	AT2TE13685	NA	NA
Chr3	15777407	15777560	CDS	-	AT3G43970.1	Chr3	15777429	15777708	21	0.150289	0.0120482	0.0120482	8.2381	7.90476	7.90476	1.95369e-06	AT3G43970	NA	NA
Chr3	15777553	15778552	downstream	-	AT3G43980.1	Chr3	15777429	15777708	21	0.150289	0.0120482	0.0120482	8.2381	7.90476	7.90476	1.95369e-06	AT3G43980	protein_coding_gene	Ribosomal protein S14p/S29e family protein
Chr3	15777561	15777732	intron	-	AT3G43970.1	Chr3	15777429	15777708	21	0.150289	0.0120482	0.0120482	8.2381	7.90476	7.90476	1.95369e-06	AT3G43970	NA	NA
Chr3	16691089	16691727	CDS	-	AT3G45510.1	Chr3	16691515	16691875	56	0.161663	0.0367893	0.145089	7.73214	5.33929	8	1.96731e-06	AT3G45510	protein_coding_gene	RING/U-box protein
Chr3	16691825	16691854	LTR/Copia	-	AT3TE67630	Chr3	16691515	16691875	56	0.161663	0.0367893	0.145089	7.73214	5.33929	8	1.96731e-06	AT3TE67630	NA	NA
Chr3	16691858	16697595	LTR/Copia	-	AT3TE67635	Chr3	16691515	16691875	56	0.161663	0.0367893	0.145089	7.73214	5.33929	8	1.96731e-06	AT3TE67635	NA	NA
Chr1	788651	789650	downstream	+	AT1G03220.1	Chr1	789346	789732	82	0.0929678	0.0619195	0.212418	10.2317	7.87805	7.46341	1.96868e-06	AT1G03220	protein_coding_gene	Eukaryotic aspartyl protease family protein
Chr1	789108	790107	upstream	+	AT1G03230.1	Chr1	789346	789732	82	0.0929678	0.0619195	0.212418	10.2317	7.87805	7.46341	1.96868e-06	AT1G03230	protein_coding_gene	Eukaryotic aspartyl protease family protein
Chr4	8313635	8319045	LTR/Copia	+	AT4TE36845	Chr4	8317739	8317919	35	0.162963	0.0105263	0.195833	7.71429	5.42857	6.85714	1.98351e-06	AT4TE36845	NA	NA
Chr3	6367149	6368148	downstream	-	AT3G18524.1	Chr3	6367263	6367467	31	0.0503876	0.0110294	0.114625	8.32258	8.77419	8.16129	2.00184e-06	AT3G18524	protein_coding_gene	MUTS homolog 2
Chr2	5617511	5622393	LINE/L1	-	AT2TE22720	Chr2	5618028	5618404	60	0.159309	0.0443864	0.16	8.68333	6.38333	9.16667	2.02735e-06	AT2TE22720	NA	NA
Chr3	21277081	21278080	downstream	-	AT3G57480.1	Chr3	21277204	21277502	40	0.0635452	0.0156863	0.159696	7.475	6.375	6.575	2.02977e-06	AT3G57480	protein_coding_gene	zinc finger (C2H2 type, AN1-like) family protein
Chr3	11793558	11798453	DNA/MuDR	+	AT3TE49090	Chr3	11793568	11793690	20	0.175879	0.453988	0.457944	9.95	8.15	5.35	2.08392e-06	AT3TE49090	NA	NA
Chr1	16867761	16868960	LTR/Gypsy	+	AT1TE55855	Chr1	16868701	16868900	35	0.158879	0.0405904	0.0610932	9.17143	7.74286	8.88571	2.11266e-06	AT1TE55855	NA	NA
Chr4	8148098	8149622	CDS	+	AT4G14140.1	Chr4	8148369	8148728	44	0.105882	0.0177215	0.177616	7.72727	8.97727	9.34091	2.11418e-06	AT4G14140	protein_coding_gene	DNA methyltransferase 2
Chr4	8148098	8149622	CDS	+	AT4G14140.2	Chr4	8148369	8148728	44	0.105882	0.0177215	0.177616	7.72727	8.97727	9.34091	2.11418e-06	AT4G14140	protein_coding_gene	DNA methyltransferase 2
Chr4	3427892	3429831	DNA/MuDR	+	AT4TE15575	Chr4	3429758	3429923	34	0.0535714	0.00985222	0.114551	8.23529	5.97059	9.5	2.11904e-06	AT4TE15575	NA	NA
Chr5	7727809	7728808	downstream	+	AT5G23030.1	Chr5	7728731	7729212	64	0.0617696	0.0655738	0.194245	9.35938	6.67188	6.51562	2.12848e-06	AT5G23030	protein_coding_gene	tetraspanin12
Chr5	7728463	7729462	downstream	-	AT5G23040.1	Chr5	7728731	7729212	64	0.0617696	0.0655738	0.194245	9.35938	6.67188	6.51562	2.12848e-06	AT5G23040	protein_coding_gene	Protein of unknown function (DUF3353)
Chr3	9830076	9830871	RC/Helitron	-	AT3TE40920	Chr3	9830381	9830567	19	0.0138249	0.0502092	0.15873	11.4211	12.5789	13.2632	2.12911e-06	AT3TE40920	NA	NA
Chr3	9830398	9831397	upstream	+	AT3G26742.1	Chr3	9830381	9830567	19	0.0138249	0.0502092	0.15873	11.4211	12.5789	13.2632	2.12911e-06	AT3G26742	NA	NA
Chr1	18337489	18338488	upstream	-	AT1G49540.2	Chr1	18338338	18338635	43	0.15	0.0221402	0.143836	6.97674	6.30233	6.7907	2.13153e-06	AT1G49540	protein_coding_gene	elongator protein 2
Chr1	18337520	18338519	upstream	-	AT1G49540.1	Chr1	18338338	18338635	43	0.15	0.0221402	0.143836	6.97674	6.30233	6.7907	2.13153e-06	AT1G49540	protein_coding_gene	elongator protein 2
Chr3	13209956	13212638	DNA/En-Spm	+	AT3TE54005	Chr3	13211354	13211748	59	0.198039	0.0465116	0.168478	8.64407	7.28814	9.35593	2.13327e-06	AT3TE54005	NA	NA
Chr3	13211373	13211393	DNA/En-Spm	+	AT3TE54010	Chr3	13211354	13211748	59	0.198039	0.0465116	0.168478	8.64407	7.28814	9.35593	2.13327e-06	AT3TE54010	NA	NA
Chr1	17760141	17760198	CDS	+	AT1G48095.1	Chr1	17759942	17760227	43	0.0782313	0.0108303	0.132231	6.83721	6.44186	8.44186	2.15714e-06	AT1G48095	NA	NA
Chr1	17760199	17760283	intron	+	AT1G48095.1	Chr1	17759942	17760227	43	0.0782313	0.0108303	0.132231	6.83721	6.44186	8.44186	2.15714e-06	AT1G48095	NA	NA
Chr3	9935499	9936498	upstream	-	AT3G26935.1	Chr3	9936208	9936405	25	0.0378151	0.0322581	0.169697	9.52	7.44	6.6	2.17187e-06	AT3G26935	protein_coding_gene	DHHC-type zinc finger family protein
Chr3	9935705	9936704	downstream	-	AT3G26940.1	Chr3	9936208	9936405	25	0.0378151	0.0322581	0.169697	9.52	7.44	6.6	2.17187e-06	AT3G26940	protein_coding_gene	Protein kinase superfamily protein
Chr4	5394404	5394978	DNA/MuDR	-	AT4TE22545	Chr4	5394469	5394743	39	0.0585106	0.025641	0.141975	9.64103	8	8.30769	2.21717e-06	AT4TE22545	NA	NA
Chr4	5394424	5394635	CDS	-	AT4G08485.1	Chr4	5394469	5394743	39	0.0585106	0.025641	0.141975	9.64103	8	8.30769	2.21717e-06	AT4G08485	protein_coding_gene	Defensin-like (DEFL) family protein
Chr4	5394636	5394732	intron	-	AT4G08485.1	Chr4	5394469	5394743	39	0.0585106	0.025641	0.141975	9.64103	8	8.30769	2.21717e-06	AT4G08485	protein_coding_gene	Defensin-like (DEFL) family protein
Chr4	5394733	5394781	CDS	-	AT4G08485.1	Chr4	5394469	5394743	39	0.0585106	0.025641	0.141975	9.64103	8	8.30769	2.21717e-06	AT4G08485	protein_coding_gene	Defensin-like (DEFL) family protein
Chr3	22112932	22115656	DNA/MuDR	-	AT3TE90030	Chr3	22112944	22113217	28	0.382883	0.473684	0.190678	7.92857	6.78571	8.42857	2.26981e-06	AT3TE90030	NA	NA
Chr4	9732597	9737732	LTR/Copia	-	AT4TE44080	Chr4	9734303	9734703	47	0.191748	0.0339623	0.183246	8.76596	5.6383	8.12766	2.27014e-06	AT4TE44080	NA	NA
Chr1	22512271	22513270	upstream	-	AT1G61100.1	Chr1	22512747	22513134	37	0.0377834	0.0307692	0.14121	10.7297	8.78378	9.37838	2.28451e-06	AT1G61100	protein_coding_gene	disease resistance protein (TIR class), putative
Chr1	22512333	22513332	upstream	-	AT1G61100.2	Chr1	22512747	22513134	37	0.0377834	0.0307692	0.14121	10.7297	8.78378	9.37838	2.28451e-06	AT1G61100	protein_coding_gene	disease resistance protein (TIR class), putative
Chr1	22512614	22513613	downstream	-	AT1G61105.1	Chr1	22512747	22513134	37	0.0377834	0.0307692	0.14121	10.7297	8.78378	9.37838	2.28451e-06	AT1G61105	protein_coding_gene	Toll-Interleukin-Resistance (TIR) domain family protein
Chr1	22512714	22513515	RC/Helitron	+	AT1TE74260	Chr1	22512747	22513134	37	0.0377834	0.0307692	0.14121	10.7297	8.78378	9.37838	2.28451e-06	AT1TE74260	NA	NA
Chr1	5171338	5172337	upstream	+	AT1G15015.1	Chr1	5171836	5172127	33	0.245847	0.0571429	0.18	9.12121	7.42424	7.57576	2.3089e-06	AT1G15015	protein_coding_gene	F-box family protein
Chr1	5171742	5172741	downstream	+	AT1G15010.1	Chr1	5171836	5172127	33	0.245847	0.0571429	0.18	9.12121	7.42424	7.57576	2.3089e-06	AT1G15010	NA	NA
Chr1	5172080	5172338	5-UTR	+	AT1G15015.1	Chr1	5171836	5172127	33	0.245847	0.0571429	0.18	9.12121	7.42424	7.57576	2.3089e-06	AT1G15015	protein_coding_gene	F-box family protein
Chr2	7229869	7230868	downstream	-	AT2G16676.1	Chr2	7230728	7231013	42	0.312958	0.05	0.257225	9.7381	7.61905	8.2381	2.35011e-06	AT2G16676	NA	NA
Chr2	7230345	7230869	3-UTR	-	AT2G16676.1	Chr2	7230728	7231013	42	0.312958	0.05	0.257225	9.7381	7.61905	8.2381	2.35011e-06	AT2G16676	NA	NA
Chr2	7230870	7231526	CDS	-	AT2G16676.1	Chr2	7230728	7231013	42	0.312958	0.05	0.257225	9.7381	7.61905	8.2381	2.35011e-06	AT2G16676	NA	NA
Chr5	10919075	10919495	DNA/MuDR	-	AT5TE39720	Chr5	10919114	10919289	33	0.0746269	0.214286	0.109312	8.12121	8.06061	7.48485	2.35909e-06	AT5TE39720	NA	NA
Chr4	12203021	12203394	CDS	-	AT4G23360.1	Chr4	12203368	12203534	23	0.118012	0.00763359	0.00724638	7	5.69565	6	2.38194e-06	AT4G23360	NA	NA
Chr4	12203395	12203467	intron	-	AT4G23360.1	Chr4	12203368	12203534	23	0.118012	0.00763359	0.00724638	7	5.69565	6	2.38194e-06	AT4G23360	NA	NA
Chr4	12203468	12203611	CDS	-	AT4G23360.1	Chr4	12203368	12203534	23	0.118012	0.00763359	0.00724638	7	5.69565	6	2.38194e-06	AT4G23360	NA	NA
Chr5	14113153	14118423	LTR/Copia	-	AT5TE50380	Chr5	14118232	14118510	34	0.0905923	0.00961538	0.151961	8.44118	6.11765	6	2.40474e-06	AT5TE50380	NA	NA
Chr5	14118058	14119057	downstream	-	AT5G35970.1	Chr5	14118232	14118510	34	0.0905923	0.00961538	0.151961	8.44118	6.11765	6	2.40474e-06	AT5G35970	protein_coding_gene	P-loop containing nucleoside triphosphate hydrolases superfamily protein
Chr3	15945274	15947967	RC/Helitron	-	AT3TE64515	Chr3	15945683	15945880	51	0.151584	0.0486322	0.127517	8.66667	6.45098	5.84314	2.41943e-06	AT3TE64515	NA	NA
Chr4	2643337	2648817	LTR/Copia	-	AT4TE12355	Chr4	2644864	2645225	35	0.164706	0.0176678	0.177049	9.71429	8.08571	8.71429	2.4213e-06	AT4TE12355	NA	NA
Chr3	21601493	21601661	LTR/Copia	+	AT3TE87960	Chr3	21601475	21601736	54	0.0839695	0.0327869	0.137079	9.7037	7.90741	8.24074	2.44891e-06	AT3TE87960	NA	NA
Chr3	16169262	16170261	upstream	-	AT3G44600.1	Chr3	16169622	16169812	28	0.12037	0.0364372	0.201493	7.71429	8.82143	9.57143	2.47113e-06	AT3G44600	protein_coding_gene	cyclophilin71
Chr3	16169324	16170119	RC/Helitron	+	AT3TE65510	Chr3	16169622	16169812	28	0.12037	0.0364372	0.201493	7.71429	8.82143	9.57143	2.47113e-06	AT3TE65510	NA	NA
Chr1	17554786	17555067	DNA/HAT	+	AT1TE58230	Chr1	17554722	17554851	20	0.125683	0.0108108	0.0331492	9.15	9.25	9.05	2.49285e-06	AT1TE58230	NA	NA
Chr5	3750497	3751193	DNA/HAT	+	AT5TE13605	Chr5	3750816	3751067	40	0.0677083	0.0246479	0.142405	9.6	7.1	7.9	2.49967e-06	AT5TE13605	NA	NA
Chr2	4631843	4632055	DNA/En-Spm	-	AT2TE19205	Chr2	4632004	4632383	36	0.12012	0.0240964	0.157143	9.25	6.91667	9.72222	2.51716e-06	AT2TE19205	NA	NA
Chr2	4632056	4632086	DNA/En-Spm	-	AT2TE19210	Chr2	4632004	4632383	36	0.12012	0.0240964	0.157143	9.25	6.91667	9.72222	2.51716e-06	AT2TE19210	NA	NA
Chr2	4632087	4632466	DNA/En-Spm	-	AT2TE19215	Chr2	4632004	4632383	36	0.12012	0.0240964	0.157143	9.25	6.91667	9.72222	2.51716e-06	AT2TE19215	NA	NA
Chr5	17781283	17782282	downstream	+	AT5G44170.1	Chr5	17781599	17781990	41	0.250729	0.0486726	0.240854	8.36585	5.5122	8	2.52468e-06	AT5G44170	protein_coding_gene	S-adenosyl-L-methionine-dependent methyltransferases superfamily protein
Chr5	17781776	17781991	LTR/Gypsy	-	AT5TE64215	Chr5	17781599	17781990	41	0.250729	0.0486726	0.240854	8.36585	5.5122	8	2.52468e-06	AT5TE64215	NA	NA
Chr1	16403602	16403858	LTR/Copia	+	AT1TE54035	Chr1	16403626	16403915	46	0.147268	0.0372493	0.12336	9.15217	7.58696	8.28261	2.52812e-06	AT1TE54035	NA	NA
Chr1	16403859	16403899	RC/Helitron	-	AT1TE54040	Chr1	16403626	16403915	46	0.147268	0.0372493	0.12336	9.15217	7.58696	8.28261	2.52812e-06	AT1TE54040	NA	NA
Chr1	16403900	16403939	RC/Helitron	+	AT1TE54045	Chr1	16403626	16403915	46	0.147268	0.0372493	0.12336	9.15217	7.58696	8.28261	2.52812e-06	AT1TE54045	NA	NA
Chr2	4065715	4067226	LTR/Copia	-	AT2TE17170	Chr2	4066611	4066909	41	0.0815217	0.0104895	0.129794	8.97561	6.97561	8.26829	2.5642e-06	AT2TE17170	NA	NA
Chr1	4061623	4062622	downstream	-	AT1G12020.1	Chr1	4061399	4061673	51	0.305263	0.140426	0.261036	9.31373	9.21569	10.2157	2.56564e-06	AT1G12020	NA	NA
Chr2	11548293	11549292	downstream	+	AT2G27050.1	Chr2	11549261	11549736	45	0.133858	0.0276923	0.227129	8.46667	7.22222	7.04444	2.59795e-06	AT2G27050	protein_coding_gene	ETHYLENE-INSENSITIVE3-like 1
Chr3	17050191	17051428	DNA/MuDR	+	AT3TE69115	Chr3	17050557	17050754	22	0.0335196	0.0546448	0.213018	8.13636	8.31818	7.68182	2.59829e-06	AT3TE69115	NA	NA
Chr2	2088130	2089129	upstream	-	AT2G05632.1	Chr2	2088654	2088951	42	0.0310559	0.101974	0.159236	7.66667	7.2381	7.47619	2.64794e-06	AT2G05632	NA	NA
Chr2	2088276	2088695	RC/Helitron	+	AT2TE09555	Chr2	2088654	2088951	42	0.0310559	0.101974	0.159236	7.66667	7.2381	7.47619	2.64794e-06	AT2TE09555	NA	NA
Chr4	8087339	8089267	CDS	+	AT4G13992.1	Chr4	8088027	8088283	50	0.0794393	0.023569	0.12844	8.56	5.94	6.54	2.67448e-06	AT4G13992	protein_coding_gene	Cysteine/Histidine-rich C1 domain family protein
Chr1	7969360	7974384	LINE/L1	+	AT1TE25645	Chr1	7973611	7973810	31	0.111111	0.0217391	0.217573	6.3871	5.93548	7.70968	2.68117e-06	AT1TE25645	NA	NA
Chr5	14895214	14896213	upstream	-	AT5G37500.1	Chr5	14896109	14896405	43	0.0582121	0.0343348	0.173116	11.186	10.8372	11.4186	2.70598e-06	AT5G37500	protein_coding_gene	gated outwardly-rectifying K+ channel
Chr5	17610004	17611003	upstream	+	AT5G43810.1	Chr5	17610157	17610449	38	0.207668	0.049505	0.207207	8.23684	7.97368	8.76316	2.72182e-06	AT5G43810	protein_coding_gene	Stabilizer of iron transporter SufD / Polynucleotidyl transferase
Chr5	17610360	17611359	upstream	+	AT5G43810.2	Chr5	17610157	17610449	38	0.207668	0.049505	0.207207	8.23684	7.97368	8.76316	2.72182e-06	AT5G43810	protein_coding_gene	Stabilizer of iron transporter SufD / Polynucleotidyl transferase
Chr3	15838023	15839023	RC/Helitron	-	AT3TE64055	Chr3	15838247	15838444	38	0.0666667	0.0697674	0.169192	8.28947	7.92105	10.4211	2.72607e-06	AT3TE64055	NA	NA
Chr2	7232223	7233222	upstream	-	AT2G16676.1	Chr2	7233197	7233538	30	0.111111	0.0126582	0.231818	6.6	5.26667	7.33333	2.72968e-06	AT2G16676	NA	NA
Chr2	7232310	7237512	LINE/L1	-	AT2TE29460	Chr2	7233197	7233538	30	0.111111	0.0126582	0.231818	6.6	5.26667	7.33333	2.72968e-06	AT2TE29460	NA	NA
Chr2	7095759	7096758	downstream	+	AT2G16385.1	Chr2	7095822	7096106	29	0.117647	0.0156863	0.118971	10.5517	8.7931	10.7241	2.7335e-06	AT2G16385	NA	NA
Chr2	7095841	7096193	LTR/Gypsy	+	AT2TE28860	Chr2	7095822	7096106	29	0.117647	0.0156863	0.118971	10.5517	8.7931	10.7241	2.7335e-06	AT2TE28860	NA	NA
Chr2	16742105	16743104	upstream	+	AT2G40095.1	Chr2	16742275	16742455	36	0.128205	0.0243902	0.159722	7.58333	6.83333	8	2.7397e-06	AT2G40095	protein_coding_gene	Alpha/beta hydrolase related protein
Chr2	243803	249210	LINE/L1	-	AT2TE01000	Chr2	247757	248109	45	0.115196	0.0144928	0.118421	9.06667	7.66667	8.44444	2.74193e-06	AT2TE01000	NA	NA
Chr3	525369	526254	Unassigned	+	AT3TE02240	Chr3	526166	526211	18	0.118812	0.236486	0.0670103	11.2222	8.22222	10.7778	2.75155e-06	AT3TE02240	NA	NA
Chr3	525798	526797	downstream	-	AT3G02520.1	Chr3	526166	526211	18	0.118812	0.236486	0.0670103	11.2222	8.22222	10.7778	2.75155e-06	AT3G02520	protein_coding_gene	general regulatory factor 7
Chr4	5965692	5970900	LTR/Copia	+	AT4TE25100	Chr4	5969053	5969458	44	0.19837	0.0213523	0.173145	8.36364	6.38636	6.43182	2.76083e-06	AT4TE25100	NA	NA
Chr4	1288832	1289329	intron	-	AT4G02910.1	Chr4	1289010	1289296	43	0.131195	0.308	0.216561	7.97674	5.81395	7.30233	2.79164e-06	AT4G02910	NA	NA
Chr5	16843403	16844402	upstream	+	AT5G42146.1	Chr5	16844000	16844186	27	0.121212	0.0105263	0.195219	8.55556	7.03704	9.2963	2.80978e-06	AT5G42146	NA	NA
Chr4	1312394	1317220	LTR/Copia	-	AT4TE06710	Chr4	1312399	1312663	20	0.0314465	0.010989	0.138686	7.95	4.55	6.85	2.84048e-06	AT4TE06710	NA	NA
Chr1	16488880	16491737	LTR/Copia	-	AT1TE54400	Chr1	16491156	16491852	71	0.156627	0.0570071	0.217391	8.1831	5.92958	8.09859	2.84248e-06	AT1TE54400	NA	NA
Chr4	1447718	1448717	downstream	+	AT4G03298.1	Chr4	1448099	1448466	56	0.160088	0.0306407	0.137405	8.14286	6.41071	7.01786	2.90997e-06	AT4G03298	NA	NA
Chr4	1448022	1448596	intron	+	AT4G03300.1	Chr4	1448099	1448466	56	0.160088	0.0306407	0.137405	8.14286	6.41071	7.01786	2.90997e-06	AT4G03300	transposable_element_gene	transposable element gene
Chr4	11796235	11796816	DNA/HAT	-	AT4TE54570	Chr4	11796306	11796497	36	0.178182	0.446903	0.25	7.63889	6.27778	7.11111	2.95306e-06	AT4TE54570	NA	NA
Chr1	19860437	19861436	upstream	-	AT1G53260.1	Chr1	19861427	19861669	28	0.308333	0.038961	0.330275	8.57143	5.5	7.78571	2.96639e-06	AT1G53260	NA	NA
Chr1	19860437	19861436	upstream	-	AT1G53260.2	Chr1	19861427	19861669	28	0.308333	0.038961	0.330275	8.57143	5.5	7.78571	2.96639e-06	AT1G53260	NA	NA
Chr1	19860976	19861975	upstream	-	AT1G53260.1	Chr1	19861427	19861669	28	0.308333	0.038961	0.330275	8.57143	5.5	7.78571	2.96639e-06	AT1G53260	NA	NA
Chr1	19860976	19861975	upstream	-	AT1G53260.2	Chr1	19861427	19861669	28	0.308333	0.038961	0.330275	8.57143	5.5	7.78571	2.96639e-06	AT1G53260	NA	NA
Chr1	19861097	19861474	CDS	-	AT1G53265.1	Chr1	19861427	19861669	28	0.308333	0.038961	0.330275	8.57143	5.5	7.78571	2.96639e-06	AT1G53265	NA	NA
Chr4	4830279	4836764	DNA/En-Spm	+	AT4TE20120	Chr4	4836343	4836832	69	0.180905	0.0498008	0.171171	8.65217	7.27536	8.04348	2.98364e-06	AT4TE20120	NA	NA
Chr4	4836765	4838846	DNA/En-Spm	+	AT4TE20125	Chr4	4836343	4836832	69	0.180905	0.0498008	0.171171	8.65217	7.27536	8.04348	2.98364e-06	AT4TE20125	NA	NA
Chr1	11490271	11491438	RC/Helitron	+	AT1TE37170	Chr1	11490852	11491045	38	0.176309	0.0875912	0.264095	9.55263	7.21053	8.86842	3.01631e-06	AT1TE37170	NA	NA
Chr3	5814876	5815392	LTR/Gypsy	+	AT3TE24450	Chr3	5815293	5815691	36	0.0825959	0.0352941	0.1875	9.41667	7.08333	8	3.01667e-06	AT3TE24450	NA	NA
Chr3	5815401	5816072	DNA/HAT	+	AT3TE24455	Chr3	5815293	5815691	36	0.0825959	0.0352941	0.1875	9.41667	7.08333	8	3.01667e-06	AT3TE24455	NA	NA
Chr5	18788693	18788887	CDS	-	AT5G46320.1	Chr5	18788776	18789066	35	0.1	0.0306513	0.174905	12.2857	7.45714	7.51429	3.03076e-06	AT5G46320	protein_coding_gene	MADS-box family protein
Chr5	18789040	18790183	RC/Helitron	-	AT5TE67650	Chr5	18788776	18789066	35	0.1	0.0306513	0.174905	12.2857	7.45714	7.51429	3.03076e-06	AT5TE67650	NA	NA
Chr1	23567494	23569072	CDS	+	AT1G63540.1	Chr1	23568949	23569163	26	0.188841	0.017341	0.244318	8.96154	6.65385	6.76923	3.08321e-06	AT1G63540	protein_coding_gene	hydroxyproline-rich glycoprotein family protein
Chr1	23568784	23569783	upstream	+	AT1G63550.1	Chr1	23568949	23569163	26	0.188841	0.017341	0.244318	8.96154	6.65385	6.76923	3.08321e-06	AT1G63550	protein_coding_gene	Receptor-like protein kinase-related family protein
Chr1	23569073	23569165	intron	+	AT1G63540.1	Chr1	23568949	23569163	26	0.188841	0.017341	0.244318	8.96154	6.65385	6.76923	3.08321e-06	AT1G63540	protein_coding_gene	hydroxyproline-rich glycoprotein family protein
Chr4	6467400	6473066	LTR/Copia	+	AT4TE27640	Chr4	6467273	6467535	36	0.169355	0.0264151	0.215232	6.88889	7.36111	8.38889	3.10418e-06	AT4TE27640	NA	NA
Chr1	9582975	9583970	LINE/L1	+	AT1TE30875	Chr1	9583754	9584142	53	0.156538	0.0497835	0.225	10.2453	8.71698	6.79245	3.14161e-06	AT1TE30875	NA	NA
Chr1	9583971	9585624	RC/Helitron	+	AT1TE30880	Chr1	9583754	9584142	53	0.156538	0.0497835	0.225	10.2453	8.71698	6.79245	3.14161e-06	AT1TE30880	NA	NA
Chr3	14062033	14072952	LINE/L1	+	AT3TE57655	Chr3	14072530	14073021	71	0.135135	0.0702948	0.180438	9.38028	6.21127	8.35211	3.15445e-06	AT3TE57655	NA	NA
Chr3	14073019	14073144	LTR/Gypsy	-	AT3TE57680	Chr3	14072530	14073021	71	0.135135	0.0702948	0.180438	9.38028	6.21127	8.35211	3.15445e-06	AT3TE57680	NA	NA
Chr2	17342598	17343597	upstream	+	AT2G41590.1	Chr2	17343349	17343678	56	0.183575	0.0291971	0.222958	7.39286	7.33929	8.08929	3.21949e-06	AT2G41590	NA	NA
Chr2	17343359	17343598	5-UTR	+	AT2G41590.1	Chr2	17343349	17343678	56	0.183575	0.0291971	0.222958	7.39286	7.33929	8.08929	3.21949e-06	AT2G41590	NA	NA
Chr2	17343599	17344702	CDS	+	AT2G41590.1	Chr2	17343349	17343678	56	0.183575	0.0291971	0.222958	7.39286	7.33929	8.08929	3.21949e-06	AT2G41590	NA	NA
Chr1	27323727	27324726	downstream	-	AT1G72560.3	Chr1	27323962	27324211	28	0.0346154	0.0384615	0.136792	9.28571	7.42857	7.57143	3.22862e-06	AT1G72560	protein_coding_gene	ARM repeat superfamily protein
Chr1	27323870	27324869	downstream	-	AT1G72560.1	Chr1	27323962	27324211	28	0.0346154	0.0384615	0.136792	9.28571	7.42857	7.57143	3.22862e-06	AT1G72560	protein_coding_gene	ARM repeat superfamily protein
Chr1	27323870	27324869	downstream	-	AT1G72560.2	Chr1	27323962	27324211	28	0.0346154	0.0384615	0.136792	9.28571	7.42857	7.57143	3.22862e-06	AT1G72560	protein_coding_gene	ARM repeat superfamily protein
Chr1	27323870	27324869	downstream	-	AT1G72560.3	Chr1	27323962	27324211	28	0.0346154	0.0384615	0.136792	9.28571	7.42857	7.57143	3.22862e-06	AT1G72560	protein_coding_gene	ARM repeat superfamily protein
Chr1	27323908	27324014	5-UTR	-	AT1G72550.2	Chr1	27323962	27324211	28	0.0346154	0.0384615	0.136792	9.28571	7.42857	7.57143	3.22862e-06	AT1G72550	protein_coding_gene	tRNA synthetase beta subunit family protein
Chr1	27323908	27324036	5-UTR	-	AT1G72550.1	Chr1	27323962	27324211	28	0.0346154	0.0384615	0.136792	9.28571	7.42857	7.57143	3.22862e-06	AT1G72550	protein_coding_gene	tRNA synthetase beta subunit family protein
Chr1	27324015	27325014	upstream	-	AT1G72550.2	Chr1	27323962	27324211	28	0.0346154	0.0384615	0.136792	9.28571	7.42857	7.57143	3.22862e-06	AT1G72550	protein_coding_gene	tRNA synthetase beta subunit family protein
Chr1	27324024	27325023	downstream	-	AT1G72560.1	Chr1	27323962	27324211	28	0.0346154	0.0384615	0.136792	9.28571	7.42857	7.57143	3.22862e-06	AT1G72560	protein_coding_gene	ARM repeat superfamily protein
Chr1	27324024	27325023	downstream	-	AT1G72560.2	Chr1	27323962	27324211	28	0.0346154	0.0384615	0.136792	9.28571	7.42857	7.57143	3.22862e-06	AT1G72560	protein_coding_gene	ARM repeat superfamily protein
Chr1	27324024	27325023	downstream	-	AT1G72560.3	Chr1	27323962	27324211	28	0.0346154	0.0384615	0.136792	9.28571	7.42857	7.57143	3.22862e-06	AT1G72560	protein_coding_gene	ARM repeat superfamily protein
Chr1	27324037	27325036	upstream	-	AT1G72550.1	Chr1	27323962	27324211	28	0.0346154	0.0384615	0.136792	9.28571	7.42857	7.57143	3.22862e-06	AT1G72550	protein_coding_gene	tRNA synthetase beta subunit family protein
Chr5	14094420	14097964	RC/Helitron	-	AT5TE50290	Chr5	14096881	14097119	23	0.136905	0	0.076087	7.30435	5.6087	8	3.26599e-06	AT5TE50290	NA	NA
Chr2	18497995	18498994	upstream	+	AT2G44850.2	Chr2	18498201	18498632	48	0.367946	0.136029	0.331343	9.22917	5.66667	6.97917	3.38757e-06	AT2G44850	NA	NA
Chr2	18498186	18499185	upstream	+	AT2G44850.2	Chr2	18498201	18498632	48	0.367946	0.136029	0.331343	9.22917	5.66667	6.97917	3.38757e-06	AT2G44850	NA	NA
Chr2	18498582	18499581	upstream	+	AT2G44850.2	Chr2	18498201	18498632	48	0.367946	0.136029	0.331343	9.22917	5.66667	6.97917	3.38757e-06	AT2G44850	NA	NA
Chr3	10372395	10373394	upstream	+	AT3G27940.1	Chr3	10372925	10373207	43	0.0990991	0.0170213	0.135338	7.74419	5.46512	6.18605	3.39168e-06	AT3G27940	protein_coding_gene	LOB domain-containing protein 26
Chr3	10372438	10373437	upstream	-	AT3G27930.1	Chr3	10372925	10373207	43	0.0990991	0.0170213	0.135338	7.74419	5.46512	6.18605	3.39168e-06	AT3G27930	NA	NA
Chr3	10372441	10373440	upstream	-	AT3G27930.2	Chr3	10372925	10373207	43	0.0990991	0.0170213	0.135338	7.74419	5.46512	6.18605	3.39168e-06	AT3G27930	NA	NA
Chr3	10373031	10374064	DNA/HAT	+	AT3TE43080	Chr3	10372925	10373207	43	0.0990991	0.0170213	0.135338	7.74419	5.46512	6.18605	3.39168e-06	AT3TE43080	NA	NA
Chr3	8374285	8374707	CDS	+	AT3G23380.1	Chr3	8374529	8374797	29	0.196507	0.0148148	0.12069	7.89655	9.31034	10	3.46486e-06	AT3G23380	protein_coding_gene	ROP-interactive CRIB motif-containing protein 5
Chr3	8374425	8375424	upstream	+	AT3G23390.1	Chr3	8374529	8374797	29	0.196507	0.0148148	0.12069	7.89655	9.31034	10	3.46486e-06	AT3G23390	protein_coding_gene	Zinc-binding ribosomal protein family protein
Chr2	11550286	11551285	upstream	+	AT2G27060.1	Chr2	11550273	11550346	13	0.0833333	0.0149254	0.232394	14.7692	10.3077	10.9231	3.48116e-06	AT2G27060	protein_coding_gene	Leucine-rich repeat protein kinase family protein
Chr1	454814	455813	upstream	+	AT1G02305.1	Chr1	454977	455152	15	0	0.010101	0.151899	7.2	6.6	5.26667	3.4854e-06	AT1G02305	protein_coding_gene	Cysteine proteinases superfamily protein
Chr1	454926	455039	CDS	+	AT1G02300.1	Chr1	454977	455152	15	0	0.010101	0.151899	7.2	6.6	5.26667	3.4854e-06	AT1G02300	protein_coding_gene	Cysteine proteinases superfamily protein
Chr1	455040	455110	intron	+	AT1G02300.1	Chr1	454977	455152	15	0	0.010101	0.151899	7.2	6.6	5.26667	3.4854e-06	AT1G02300	protein_coding_gene	Cysteine proteinases superfamily protein
Chr1	455111	455146	CDS	+	AT1G02300.1	Chr1	454977	455152	15	0	0.010101	0.151899	7.2	6.6	5.26667	3.4854e-06	AT1G02300	protein_coding_gene	Cysteine proteinases superfamily protein
Chr1	455147	455240	intron	+	AT1G02300.1	Chr1	454977	455152	15	0	0.010101	0.151899	7.2	6.6	5.26667	3.4854e-06	AT1G02300	protein_coding_gene	Cysteine proteinases superfamily protein
Chr2	3012139	3013138	upstream	-	AT2G07240.1	Chr2	3012628	3012978	44	0.0894118	0.121118	0.011976	9.65909	7.31818	7.59091	3.50488e-06	AT2G07240	protein_coding_gene	cysteine-type peptidases;cysteine-type peptidases
Chr2	3012333	3013332	upstream	-	AT2G07240.1	Chr2	3012628	3012978	44	0.0894118	0.121118	0.011976	9.65909	7.31818	7.59091	3.50488e-06	AT2G07240	protein_coding_gene	cysteine-type peptidases;cysteine-type peptidases
Chr2	3012803	3013096	RC/Helitron	-	AT2TE13130	Chr2	3012628	3012978	44	0.0894118	0.121118	0.011976	9.65909	7.31818	7.59091	3.50488e-06	AT2TE13130	NA	NA
Chr3	15957823	15958219	RC/Helitron	+	AT3TE64580	Chr3	15957434	15957931	64	0.124797	0.0725275	0.196393	9.64062	7.10938	7.79688	3.5082e-06	AT3TE64580	NA	NA
Chr2	2035933	2041280	LINE/L1	-	AT2TE09360	Chr2	2038565	2039040	58	0.159443	0.0365112	0.148903	11.1379	8.5	11	3.51824e-06	AT2TE09360	NA	NA
Chr5	1159829	1160828	upstream	+	AT5G04230.2	Chr5	1160029	1160471	59	0.195122	0.081448	0.264798	11.1186	7.49153	10.8814	3.54005e-06	AT5G04230	protein_coding_gene	phenyl alanine ammonia-lyase 3
Chr2	8992850	8993849	upstream	-	AT2G20900.1	Chr2	8993766	8994049	39	0.186104	0.0322581	0.218023	10.3333	7.15385	8.82051	3.54682e-06	AT2G20900	protein_coding_gene	diacylglycerol kinase 5
Chr2	8992850	8993849	upstream	-	AT2G20900.3	Chr2	8993766	8994049	39	0.186104	0.0322581	0.218023	10.3333	7.15385	8.82051	3.54682e-06	AT2G20900	protein_coding_gene	diacylglycerol kinase 5
Chr2	8992932	8993931	upstream	-	AT2G20900.2	Chr2	8993766	8994049	39	0.186104	0.0322581	0.218023	10.3333	7.15385	8.82051	3.54682e-06	AT2G20900	protein_coding_gene	diacylglycerol kinase 5
Chr2	8992985	8993984	upstream	-	AT2G20900.4	Chr2	8993766	8994049	39	0.186104	0.0322581	0.218023	10.3333	7.15385	8.82051	3.54682e-06	AT2G20900	protein_coding_gene	diacylglycerol kinase 5
Chr2	8993114	8994113	upstream	-	AT2G20900.1	Chr2	8993766	8994049	39	0.186104	0.0322581	0.218023	10.3333	7.15385	8.82051	3.54682e-06	AT2G20900	protein_coding_gene	diacylglycerol kinase 5
Chr2	8993114	8994113	upstream	-	AT2G20900.3	Chr2	8993766	8994049	39	0.186104	0.0322581	0.218023	10.3333	7.15385	8.82051	3.54682e-06	AT2G20900	protein_coding_gene	diacylglycerol kinase 5
Chr2	8993389	8993816	DNA/MuDR	+	AT2TE37940	Chr2	8993766	8994049	39	0.186104	0.0322581	0.218023	10.3333	7.15385	8.82051	3.54682e-06	AT2TE37940	NA	NA
Chr2	2604927	2605926	upstream	-	AT2G06555.1	Chr2	2605604	2605718	28	0.317536	0.130719	0.201149	7.53571	5.46429	6.21429	3.55965e-06	AT2G06555	NA	NA
Chr2	2604927	2605926	upstream	-	AT2G06555.2	Chr2	2605604	2605718	28	0.317536	0.130719	0.201149	7.53571	5.46429	6.21429	3.55965e-06	AT2G06555	NA	NA
Chr2	5004142	5005141	downstream	-	AT2G12400.1	Chr2	5004737	5004877	15	0.0552147	0.0754717	0.204082	10.8667	10.6	9.8	3.64909e-06	AT2G12400	NA	NA
Chr2	5004365	5004803	DNA/MuDR	-	AT2TE20510	Chr2	5004737	5004877	15	0.0552147	0.0754717	0.204082	10.8667	10.6	9.8	3.64909e-06	AT2TE20510	NA	NA
Chr2	5004804	5004892	DNA/MuDR	-	AT2TE20515	Chr2	5004737	5004877	15	0.0552147	0.0754717	0.204082	10.8667	10.6	9.8	3.64909e-06	AT2TE20515	NA	NA
Chr2	6877013	6878012	downstream	-	AT2G15790.1	Chr2	6877246	6877593	59	0.19697	0.0649652	0.211628	7.83051	7.30508	7.28814	3.73545e-06	AT2G15790	protein_coding_gene	peptidyl-prolyl cis-trans isomerase / cyclophilin-40 (CYP40) / rotamase
Chr2	6877142	6878141	downstream	-	AT2G15790.1	Chr2	6877246	6877593	59	0.19697	0.0649652	0.211628	7.83051	7.30508	7.28814	3.73545e-06	AT2G15790	protein_coding_gene	peptidyl-prolyl cis-trans isomerase / cyclophilin-40 (CYP40) / rotamase
Chr2	6877360	6877582	DNA/Mariner	-	AT2TE28005	Chr2	6877246	6877593	59	0.19697	0.0649652	0.211628	7.83051	7.30508	7.28814	3.73545e-06	AT2TE28005	NA	NA
Chr2	7659043	7660115	LINE/L1	-	AT2TE31555	Chr2	7659188	7659570	45	0.116838	0.0133333	0.15727	6.46667	5	7.48889	3.77984e-06	AT2TE31555	NA	NA
Chr1	29468578	29470237	DNA/MuDR	+	AT1TE96405	Chr1	29469602	29469878	45	0.17199	0.111979	0.0479042	9.04444	8.53333	7.42222	3.81768e-06	AT1TE96405	NA	NA
Chr4	6537326	6538340	RC/Helitron	+	AT4TE27925	Chr4	6537917	6538037	12	0.0133333	0.107692	0.318841	6.25	5.41667	5.75	3.91299e-06	AT4TE27925	NA	NA
Chr4	6537722	6538721	downstream	-	AT4G10590.1	Chr4	6537917	6538037	12	0.0133333	0.107692	0.318841	6.25	5.41667	5.75	3.91299e-06	AT4G10590	protein_coding_gene	ubiquitin-specific protease 10
Chr4	6537917	6538916	downstream	-	AT4G10590.1	Chr4	6537917	6538037	12	0.0133333	0.107692	0.318841	6.25	5.41667	5.75	3.91299e-06	AT4G10590	protein_coding_gene	ubiquitin-specific protease 10
Chr4	6537917	6538916	downstream	-	AT4G10590.2	Chr4	6537917	6538037	12	0.0133333	0.107692	0.318841	6.25	5.41667	5.75	3.91299e-06	AT4G10590	protein_coding_gene	ubiquitin-specific protease 10
Chr1	4111110	4113061	DNA/MuDR	+	AT1TE13375	Chr1	4111408	4111644	29	0.183432	0.123596	0.337079	5.82759	6.13793	6.13793	4.0494e-06	AT1TE13375	NA	NA
Chr3	14272907	14285451	RC/Helitron	-	AT3TE58655	Chr3	14279946	14280318	47	0.100223	0.0301003	0.161074	9.55319	6.3617	6.34043	4.05842e-06	AT3TE58655	NA	NA
Chr3	14279970	14280058	intron	-	AT3G42100.1	Chr3	14279946	14280318	47	0.100223	0.0301003	0.161074	9.55319	6.3617	6.34043	4.05842e-06	AT3G42100	transposable_element_gene	transposable element gene
Chr1	7431159	7432345	CDS	+	AT1G21230.1	Chr1	7431207	7431494	35	0.152113	0.0127119	0.197183	10.1429	6.74286	8.11429	4.10926e-06	AT1G21230	protein_coding_gene	wall associated kinase 5
Chr5	20803237	20803519	intron	-	AT5G51195.1	Chr5	20803472	20803968	41	0.119883	0.0329218	0.182109	8.34146	5.92683	7.63415	4.2237e-06	AT5G51195	NA	NA
Chr5	20803520	20803658	CDS	-	AT5G51195.1	Chr5	20803472	20803968	41	0.119883	0.0329218	0.182109	8.34146	5.92683	7.63415	4.2237e-06	AT5G51195	NA	NA
Chr5	20803659	20803734	intron	-	AT5G51195.1	Chr5	20803472	20803968	41	0.119883	0.0329218	0.182109	8.34146	5.92683	7.63415	4.2237e-06	AT5G51195	NA	NA
Chr5	20803735	20804267	CDS	-	AT5G51195.1	Chr5	20803472	20803968	41	0.119883	0.0329218	0.182109	8.34146	5.92683	7.63415	4.2237e-06	AT5G51195	NA	NA
Chr5	17363773	17364772	upstream	-	AT5G43270.2	Chr5	17364649	17364833	26	0.167442	0.0204082	0.121622	8.26923	5.65385	8.53846	4.26693e-06	AT5G43270	protein_coding_gene	squamosa promoter binding protein-like 2
Chr5	17364186	17371757	RC/Helitron	-	AT5TE62740	Chr5	17364649	17364833	26	0.167442	0.0204082	0.121622	8.26923	5.65385	8.53846	4.26693e-06	AT5TE62740	NA	NA
Chr1	26083606	26084605	upstream	-	AT1G69380.1	Chr1	26084089	26084277	33	0.324723	0.278226	0.585	8.21212	7.51515	6.06061	4.27339e-06	AT1G69380	protein_coding_gene	Protein of unknown function (DUF155)
Chr1	26083719	26084718	upstream	+	AT1G69390.1	Chr1	26084089	26084277	33	0.324723	0.278226	0.585	8.21212	7.51515	6.06061	4.27339e-06	AT1G69390	protein_coding_gene	homologue of bacterial MinE 1
Chr1	11015977	11016004	RC/Helitron	+	AT1TE35570	Chr1	11015914	11016124	35	0.145669	0.0436508	0.0273973	7.25714	7.2	8.34286	4.29596e-06	AT1TE35570	NA	NA
Chr1	11016005	11016461	DNA	+	AT1TE35575	Chr1	11015914	11016124	35	0.145669	0.0436508	0.0273973	7.25714	7.2	8.34286	4.29596e-06	AT1TE35575	NA	NA
Chr2	454885	455884	upstream	-	AT2G01970.1	Chr2	455562	455904	50	0.131291	0.0280112	0.125984	9.14	7.14	7.62	4.37431e-06	AT2G01970	protein_coding_gene	Endomembrane protein 70 protein family
Chr2	17362936	17363935	upstream	+	AT2G41650.1	Chr2	17363535	17363853	49	0.24147	0.0352941	0.274788	7.77551	6.93878	7.20408	4.41198e-06	AT2G41650	NA	NA
Chr2	17362939	17363787	3-UTR	+	AT2G41640.2	Chr2	17363535	17363853	49	0.24147	0.0352941	0.274788	7.77551	6.93878	7.20408	4.41198e-06	AT2G41640	protein_coding_gene	Glycosyltransferase family 61 protein
Chr2	17363788	17364787	downstream	+	AT2G41640.2	Chr2	17363535	17363853	49	0.24147	0.0352941	0.274788	7.77551	6.93878	7.20408	4.41198e-06	AT2G41640	protein_coding_gene	Glycosyltransferase family 61 protein
Chr1	12059485	12060484	upstream	-	AT1G33250.1	Chr1	12059734	12059920	26	0.0357143	0.0401786	0.190678	7.53846	8.61538	9.07692	4.41867e-06	AT1G33250	protein_coding_gene	Protein of unknown function (DUF604)
Chr4	6067396	6072634	LTR/Copia	+	AT4TE25590	Chr4	6069954	6070220	15	0.122699	0.00840336	0.248447	10.8667	7.93333	10.7333	4.62904e-06	AT4TE25590	NA	NA
Chr2	11043581	11044726	RC/Helitron	-	AT2TE47610	Chr2	11044347	11044527	29	0.123167	0.0140187	0.09375	11.7586	7.37931	7.72414	4.6554e-06	AT2TE47610	NA	NA
Chr3	14868554	14869524	intron	+	AT3G42770.1	Chr3	14869510	14869791	50	0.143925	0.0268657	0.123515	10.7	6.7	8.42	4.67927e-06	AT3G42770	protein_coding_gene	F-box/RNI-like/FBD-like domains-containing protein
Chr3	14869525	14869676	CDS	+	AT3G42770.1	Chr3	14869510	14869791	50	0.143925	0.0268657	0.123515	10.7	6.7	8.42	4.67927e-06	AT3G42770	protein_coding_gene	F-box/RNI-like/FBD-like domains-containing protein
Chr3	14869677	14869909	intron	+	AT3G42770.1	Chr3	14869510	14869791	50	0.143925	0.0268657	0.123515	10.7	6.7	8.42	4.67927e-06	AT3G42770	protein_coding_gene	F-box/RNI-like/FBD-like domains-containing protein
Chr3	9143290	9144289	upstream	+	AT3G25100.1	Chr3	9144035	9144055	11	0	0.0123457	0.146667	8.27273	7.36364	6.81818	4.70212e-06	AT3G25100	protein_coding_gene	cell division cycle 45
Chr3	9143998	9144290	5-UTR	+	AT3G25100.1	Chr3	9144035	9144055	11	0	0.0123457	0.146667	8.27273	7.36364	6.81818	4.70212e-06	AT3G25100	protein_coding_gene	cell division cycle 45
Chr5	8812197	8827333	DNA/MuDR	-	AT5TE31885	Chr5	8825779	8825958	30	0.0436681	0.0113636	0.123932	7.63333	5.86667	7.8	4.74068e-06	AT5TE31885	NA	NA
Chr1	9575189	9576188	downstream	+	AT1G27565.1	Chr1	9575855	9576238	57	0.166355	0.0591017	0.185824	9.38596	7.42105	9.15789	4.76118e-06	AT1G27565	NA	NA
Chr1	9575752	9576160	intron	+	AT1G27570.1	Chr1	9575855	9576238	57	0.166355	0.0591017	0.185824	9.38596	7.42105	9.15789	4.76118e-06	AT1G27570	protein_coding_gene	phosphatidylinositol 3- and 4-kinase family protein
Chr1	9575752	9576160	intron	+	AT1G27570.2	Chr1	9575855	9576238	57	0.166355	0.0591017	0.185824	9.38596	7.42105	9.15789	4.76118e-06	AT1G27570	protein_coding_gene	phosphatidylinositol 3- and 4-kinase family protein
Chr1	9576161	9576177	CDS	+	AT1G27570.2	Chr1	9575855	9576238	57	0.166355	0.0591017	0.185824	9.38596	7.42105	9.15789	4.76118e-06	AT1G27570	protein_coding_gene	phosphatidylinositol 3- and 4-kinase family protein
Chr1	9576161	9576320	CDS	+	AT1G27570.1	Chr1	9575855	9576238	57	0.166355	0.0591017	0.185824	9.38596	7.42105	9.15789	4.76118e-06	AT1G27570	protein_coding_gene	phosphatidylinositol 3- and 4-kinase family protein
Chr1	9576178	9576258	intron	+	AT1G27570.2	Chr1	9575855	9576238	57	0.166355	0.0591017	0.185824	9.38596	7.42105	9.15789	4.76118e-06	AT1G27570	protein_coding_gene	phosphatidylinositol 3- and 4-kinase family protein
Chr1	16106230	16109970	DNA/HAT	-	AT1TE53030	Chr1	16107399	16108080	69	0.170341	0.034965	0.141026	7.23188	6.21739	7.91304	4.76549e-06	AT1TE53030	NA	NA
Chr5	10350375	10356319	LINE/L1	-	AT5TE37800	Chr5	10352031	10352530	46	0.220126	0.0428016	0.237143	6.91304	5.58696	7.6087	4.80547e-06	AT5TE37800	NA	NA
Chr5	9583063	9583933	DNA/Harbinger	+	AT5TE34780	Chr5	9583640	9583828	34	0.151261	0.171429	0.0212766	7	6.17647	6.91176	4.80933e-06	AT5TE34780	NA	NA
Chr5	9583253	9584252	upstream	+	AT5G27230.1	Chr5	9583640	9583828	34	0.151261	0.171429	0.0212766	7	6.17647	6.91176	4.80933e-06	AT5G27230	protein_coding_gene	Frigida-like protein
Chr5	14259954	14264628	LINE/L1	-	AT5TE50965	Chr5	14260313	14260781	57	0.139276	0.0306122	0.148256	6.29825	5.15789	6.03509	4.86286e-06	AT5TE50965	NA	NA
Chr5	9290851	9291484	DNA	-	AT5TE33615	Chr5	9290863	9290961	24	0.173077	0.0229008	0.027027	8.66667	5.45833	7.70833	4.87429e-06	AT5TE33615	NA	NA
Chr3	12792547	12795146	DNA/HAT	-	AT3TE52590	Chr3	12794907	12795101	32	0.0610169	0.0201342	0.134529	9.21875	9.3125	6.96875	4.91603e-06	AT3TE52590	NA	NA
Chr3	9236607	9237606	upstream	-	AT3G25480.1	Chr3	9236707	9237099	53	0.195122	0.0653153	0.217284	8.50943	8.37736	7.64151	4.93983e-06	AT3G25480	protein_coding_gene	Rhodanese/Cell cycle control phosphatase superfamily protein
Chr3	9236679	9236763	LINE/L1	-	AT3TE38590	Chr3	9236707	9237099	53	0.195122	0.0653153	0.217284	8.50943	8.37736	7.64151	4.93983e-06	AT3TE38590	NA	NA
Chr3	9236766	9240921	LINE/L1	-	AT3TE38595	Chr3	9236707	9237099	53	0.195122	0.0653153	0.217284	8.50943	8.37736	7.64151	4.93983e-06	AT3TE38595	NA	NA
Chr4	7896263	7897399	RC/Helitron	+	AT4TE34695	Chr4	7896901	7897195	33	0.110169	0.116505	0.275109	10.7273	6.24242	6.93939	4.96476e-06	AT4TE34695	NA	NA
Chr2	18390912	18391911	downstream	-	AT2G44560.1	Chr2	18391031	18391263	38	0.0699301	0.0220588	0.150943	7.52632	7.15789	6.97368	4.99135e-06	AT2G44560	protein_coding_gene	glycosyl hydrolase 9B11
Chr2	18390920	18391141	CDS	-	AT2G44550.1	Chr2	18391031	18391263	38	0.0699301	0.0220588	0.150943	7.52632	7.15789	6.97368	4.99135e-06	AT2G44550	protein_coding_gene	glycosyl hydrolase 9B10
Chr4	9565453	9566452	downstream	+	AT4G16990.1	Chr4	9566177	9566367	27	0.169611	0.0265487	0.0338346	10.4815	8.37037	9.85185	5.01471e-06	AT4G16990	protein_coding_gene	putative, disease resistance protein (TIR-NBS class)
Chr4	9565454	9566453	downstream	+	AT4G16990.2	Chr4	9566177	9566367	27	0.169611	0.0265487	0.0338346	10.4815	8.37037	9.85185	5.01471e-06	AT4G16990	protein_coding_gene	putative, disease resistance protein (TIR-NBS class)
Chr4	9565521	9566733	RC/Helitron	-	AT4TE43235	Chr4	9566177	9566367	27	0.169611	0.0265487	0.0338346	10.4815	8.37037	9.85185	5.01471e-06	AT4TE43235	NA	NA
Chr4	9565555	9566554	downstream	+	AT4G16990.3	Chr4	9566177	9566367	27	0.169611	0.0265487	0.0338346	10.4815	8.37037	9.85185	5.01471e-06	AT4G16990	protein_coding_gene	putative, disease resistance protein (TIR-NBS class)
Chr4	9565555	9566554	downstream	+	AT4G16990.4	Chr4	9566177	9566367	27	0.169611	0.0265487	0.0338346	10.4815	8.37037	9.85185	5.01471e-06	AT4G16990	protein_coding_gene	putative, disease resistance protein (TIR-NBS class)
Chr4	9565555	9566554	downstream	+	AT4G16990.5	Chr4	9566177	9566367	27	0.169611	0.0265487	0.0338346	10.4815	8.37037	9.85185	5.01471e-06	AT4G16990	protein_coding_gene	putative, disease resistance protein (TIR-NBS class)
Chr4	9566044	9567043	downstream	-	AT4G17000.1	Chr4	9566177	9566367	27	0.169611	0.0265487	0.0338346	10.4815	8.37037	9.85185	5.01471e-06	AT4G17000	NA	NA
Chr2	1950739	1951521	intron	+	AT2G05350.1	Chr2	1950971	1951555	84	0.128079	0.0387597	0.155752	7.25	6.14286	6.72619	5.04398e-06	AT2G05350	NA	NA
Chr2	1951522	1951836	CDS	+	AT2G05350.1	Chr2	1950971	1951555	84	0.128079	0.0387597	0.155752	7.25	6.14286	6.72619	5.04398e-06	AT2G05350	NA	NA
Chr5	7951671	7951903	intron	-	AT5G23580.1	Chr5	7951733	7951824	17	0.111111	0.00934579	0.0149254	8.47059	6.29412	7.88235	5.068e-06	AT5G23580	protein_coding_gene	calmodulin-like domain protein kinase 9
Chr2	8365547	8366546	downstream	+	AT2G19280.2	Chr2	8366520	8366817	62	0.0957447	0.0356295	0.149289	7.58065	6.79032	6.80645	5.07088e-06	AT2G19280	protein_coding_gene	Pentatricopeptide repeat (PPR) superfamily protein
Chr2	8366013	8366888	intron	-	AT2G19290.1	Chr2	8366520	8366817	62	0.0957447	0.0356295	0.149289	7.58065	6.79032	6.80645	5.07088e-06	AT2G19290	NA	NA
Chr2	8366144	8367143	downstream	+	AT2G19280.1	Chr2	8366520	8366817	62	0.0957447	0.0356295	0.149289	7.58065	6.79032	6.80645	5.07088e-06	AT2G19280	protein_coding_gene	Pentatricopeptide repeat (PPR) superfamily protein
Chr2	8366144	8367143	downstream	+	AT2G19280.2	Chr2	8366520	8366817	62	0.0957447	0.0356295	0.149289	7.58065	6.79032	6.80645	5.07088e-06	AT2G19280	protein_coding_gene	Pentatricopeptide repeat (PPR) superfamily protein
Chr3	16669561	16670560	upstream	-	AT3G45443.1	Chr3	16669672	16670021	25	0.152263	0.012931	0.173077	9.72	9.28	10.4	5.22533e-06	AT3G45443	NA	NA
Chr3	16669865	16672297	LTR/Gypsy	-	AT3TE67540	Chr3	16669672	16670021	25	0.152263	0.012931	0.173077	9.72	9.28	10.4	5.22533e-06	AT3TE67540	NA	NA
Chr2	5630319	5630570	intron	-	AT2G13510.1	Chr2	5630361	5630723	51	0.136986	0.0150943	0.149425	7.15686	5.19608	6.82353	5.28127e-06	AT2G13510	NA	NA
Chr2	5630571	5631106	CDS	-	AT2G13510.1	Chr2	5630361	5630723	51	0.136986	0.0150943	0.149425	7.15686	5.19608	6.82353	5.28127e-06	AT2G13510	NA	NA
Chr3	12910276	12911763	intron	+	AT3G31915.1	Chr3	12910980	12911177	36	0.0357143	0.145907	0.0652921	7.77778	7.80556	8.08333	5.29594e-06	AT3G31915	transposable_element_gene	transposable element gene
Chr3	12910391	12911390	upstream	-	AT3G31910.1	Chr3	12910980	12911177	36	0.0357143	0.145907	0.0652921	7.77778	7.80556	8.08333	5.29594e-06	AT3G31910	protein_coding_gene	Domain of unknown function (DUF1985)
Chr2	5631378	5636318	LINE/L1	-	AT2TE22740	Chr2	5635858	5636119	39	0.182519	0.0416667	0.267148	9.97436	6.76923	7.10256	5.32465e-06	AT2TE22740	NA	NA
Chr2	5636051	5637050	upstream	+	AT2G13540.1	Chr2	5635858	5636119	39	0.182519	0.0416667	0.267148	9.97436	6.76923	7.10256	5.32465e-06	AT2G13540	protein_coding_gene	ARM repeat superfamily protein
Chr5	10271394	10272401	RC/Helitron	-	AT5TE37510	Chr5	10272287	10272545	32	0.240343	0.0851064	0.236559	7.28125	5.875	5.8125	5.33032e-06	AT5TE37510	NA	NA
Chr4	15964422	15965421	downstream	+	AT4G33080.2	Chr4	15965082	15965266	19	0.0327869	0.00943396	0.146154	6.42105	5.57895	6.84211	5.40371e-06	AT4G33080	protein_coding_gene	cGMP-dependent and protein kinase C) kinase family protein, AGC (cAMP-dependent
Chr4	15964710	15965709	downstream	+	AT4G33080.1	Chr4	15965082	15965266	19	0.0327869	0.00943396	0.146154	6.42105	5.57895	6.84211	5.40371e-06	AT4G33080	protein_coding_gene	cGMP-dependent and protein kinase C) kinase family protein, AGC (cAMP-dependent
Chr4	15964913	15965912	downstream	-	AT4G33090.1	Chr4	15965082	15965266	19	0.0327869	0.00943396	0.146154	6.42105	5.57895	6.84211	5.40371e-06	AT4G33090	protein_coding_gene	aminopeptidase M1
Chr4	17162840	17162983	CDS	-	AT4G36270.1	Chr4	17162840	17163106	26	0.120332	0.0165975	0.0139373	9.26923	9.26923	11.0385	5.41009e-06	AT4G36270	protein_coding_gene	ATP binding
Chr4	17162984	17163130	intron	-	AT4G36270.1	Chr4	17162840	17163106	26	0.120332	0.0165975	0.0139373	9.26923	9.26923	11.0385	5.41009e-06	AT4G36270	protein_coding_gene	ATP binding
Chr5	14268564	14271026	LINE/L1	+	AT5TE51000	Chr5	14268607	14269106	51	0.172662	0.0304183	0.222571	8.17647	5.15686	6.2549	5.41516e-06	AT5TE51000	NA	NA
Chr2	16731606	16732605	upstream	-	AT2G40070.1	Chr2	16732345	16732502	12	0.186441	0.0106383	0	4.91667	7.83333	6.25	5.48709e-06	AT2G40070	NA	NA
Chr2	16731606	16732605	upstream	-	AT2G40070.2	Chr2	16732345	16732502	12	0.186441	0.0106383	0	4.91667	7.83333	6.25	5.48709e-06	AT2G40070	NA	NA
Chr3	9387866	9393250	LTR/Copia	+	AT3TE39220	Chr3	9390701	9391162	65	0.170435	0.0408163	0.137631	8.84615	6.78462	8.83077	5.49587e-06	AT3TE39220	NA	NA
Chr3	23203576	23207483	LINE/L1	-	AT3TE94580	Chr3	23205485	23205893	40	0.181818	0.0336538	0.170139	7.15	5.2	7.2	5.52099e-06	AT3TE94580	NA	NA
Chr5	3031410	3031990	RC/Helitron	-	AT5TE11030	Chr5	3031700	3031992	41	0.0730337	0.0869565	0.219512	8.68293	6.73171	10	5.55404e-06	AT5TE11030	NA	NA
Chr5	3031444	3032443	upstream	+	AT5G09760.1	Chr5	3031700	3031992	41	0.0730337	0.0869565	0.219512	8.68293	6.73171	10	5.55404e-06	AT5G09760	protein_coding_gene	Plant invertase/pectin methylesterase inhibitor superfamily
Chr3	2600850	2601679	intron	+	AT3G08560.1	Chr3	2601269	2601677	38	0.0759494	0.20362	0.258065	8.31579	5.81579	6.52632	5.64055e-06	AT3G08560	protein_coding_gene	vacuolar H+-ATPase subunit E isoform 2
Chr3	2600863	2601600	DNA/HAT	-	AT3TE10950	Chr3	2601269	2601677	38	0.0759494	0.20362	0.258065	8.31579	5.81579	6.52632	5.64055e-06	AT3TE10950	NA	NA
Chr1	17633935	17634934	upstream	+	AT1G47870.1	Chr1	17633891	17634188	56	0.0660793	0.0238727	0.132584	8.10714	6.73214	7.94643	5.72728e-06	AT1G47870	protein_coding_gene	winged-helix DNA-binding transcription factor family protein
Chr1	17633935	17634934	upstream	+	AT1G47870.2	Chr1	17633891	17634188	56	0.0660793	0.0238727	0.132584	8.10714	6.73214	7.94643	5.72728e-06	AT1G47870	protein_coding_gene	winged-helix DNA-binding transcription factor family protein
Chr3	8332089	8332377	RathE2_cons	+	AT3TE34940	Chr3	8332151	8332441	42	0.167901	0.0342466	0.154472	9.64286	6.95238	8.78571	5.72896e-06	AT3TE34940	NA	NA
Chr3	8332235	8333234	upstream	+	AT3G23300.1	Chr3	8332151	8332441	42	0.167901	0.0342466	0.154472	9.64286	6.95238	8.78571	5.72896e-06	AT3G23300	protein_coding_gene	S-adenosyl-L-methionine-dependent methyltransferases superfamily protein
Chr2	17337766	17342488	LINE/L1	+	AT2TE78210	Chr2	17339883	17340472	66	0.238397	0.0580913	0.233397	7.18182	7.30303	7.98485	5.77712e-06	AT2TE78210	NA	NA
Chr2	4848498	4850617	LTR/Gypsy	-	AT2TE20085	Chr2	4849308	4849338	12	0	0.125	0.0166667	4.16667	9.33333	5	5.81218e-06	AT2TE20085	NA	NA
Chr4	2064098	2068830	LTR/Copia	-	AT4TE09800	Chr4	2064337	2064632	52	0.112385	0.0392749	0.167347	8.38462	6.36538	9.42308	5.83648e-06	AT4TE09800	NA	NA
Chr4	14531600	14531835	CDS	-	AT4G29654.1	Chr4	14531642	14531924	29	0.156627	0.0124224	0.15	11.4483	5.55172	8.96552	5.83718e-06	AT4G29654	protein_coding_gene	Protein kinase superfamily protein
Chr4	14531836	14531910	intron	-	AT4G29654.1	Chr4	14531642	14531924	29	0.156627	0.0124224	0.15	11.4483	5.55172	8.96552	5.83718e-06	AT4G29654	protein_coding_gene	Protein kinase superfamily protein
Chr4	14531911	14532050	CDS	-	AT4G29654.1	Chr4	14531642	14531924	29	0.156627	0.0124224	0.15	11.4483	5.55172	8.96552	5.83718e-06	AT4G29654	protein_coding_gene	Protein kinase superfamily protein
Chr5	8290086	8290239	RC/Helitron	-	AT5TE29975	Chr5	8290223	8290405	36	0.146718	0.026616	0.110701	7.19444	7.30556	7.52778	5.84339e-06	AT5TE29975	NA	NA
Chr3	18254907	18255484	3-UTR	+	AT3G49230.1	Chr3	18255408	18255624	39	0.124294	0.0301205	0.206395	9.07692	8.51282	8.82051	5.89176e-06	AT3G49230	NA	NA
Chr3	18255084	18256083	upstream	+	AT3G49240.1	Chr3	18255408	18255624	39	0.124294	0.0301205	0.206395	9.07692	8.51282	8.82051	5.89176e-06	AT3G49240	protein_coding_gene	Pentatricopeptide repeat (PPR) superfamily protein
Chr3	18255485	18256484	downstream	+	AT3G49230.1	Chr3	18255408	18255624	39	0.124294	0.0301205	0.206395	9.07692	8.51282	8.82051	5.89176e-06	AT3G49230	NA	NA
Chr5	6433630	6438776	LTR/Copia	-	AT5TE23285	Chr5	6434975	6435426	37	0.174377	0.0285714	0.206186	7.59459	5.67568	7.86486	5.89458e-06	AT5TE23285	NA	NA
Chr4	2636209	2636418	LINE/L1	+	AT4TE12330	Chr4	2636135	2636416	35	0.0690909	0.241525	0.213439	7.85714	6.74286	7.22857	5.90065e-06	AT4TE12330	NA	NA
Chr3	1164929	1165928	downstream	+	AT3G04380.1	Chr3	1165881	1166180	37	0.125926	0.0210084	0.167147	7.2973	6.43243	9.37838	5.90892e-06	AT3G04380	protein_coding_gene	SET-domain containing protein lysine methyltransferase family protein
Chr4	2674336	2675335	upstream	+	AT4G05190.1	Chr4	2674350	2674627	51	0.356808	0.443038	0.174515	8.35294	7.7451	7.07843	5.97241e-06	AT4G05190	protein_coding_gene	kinesin 5
Chr3	7679241	7680240	downstream	-	AT3G21800.1	Chr3	7679725	7679908	26	0.147619	0.0122699	0.218085	8.07692	6.26923	7.23077	5.9751e-06	AT3G21800	protein_coding_gene	UDP-glucosyl transferase 71B8
Chr1	17676785	17681202	LTR/Copia	-	AT1TE58700	Chr1	17679295	17679579	35	0.244526	0.0292683	0.137652	7.82857	5.85714	7.05714	6.05689e-06	AT1TE58700	NA	NA
Chr4	5396634	5396706	LTR/Gypsy	-	AT4TE22550	Chr4	5396263	5396657	68	0.203216	0.0895833	0.147899	10.0588	7.05882	8.75	6.16012e-06	AT4TE22550	NA	NA
Chr5	14259954	14264628	LINE/L1	-	AT5TE50965	Chr5	14263252	14263605	45	0.142857	0.0299145	0.199187	7.46667	5.2	5.46667	6.23713e-06	AT5TE50965	NA	NA
Chr3	5727620	5728619	upstream	-	AT3G16810.1	Chr3	5728607	5729281	71	0.185886	0.0580357	0.177515	8.1831	6.30986	7.14085	6.30013e-06	AT3G16810	protein_coding_gene	pumilio 24
Chr3	5728015	5728649	CDS	-	AT3G16820.1	Chr3	5728607	5729281	71	0.185886	0.0580357	0.177515	8.1831	6.30986	7.14085	6.30013e-06	AT3G16820	protein_coding_gene	F-box and associated interaction domains-containing protein
Chr3	5728650	5728866	intron	-	AT3G16820.1	Chr3	5728607	5729281	71	0.185886	0.0580357	0.177515	8.1831	6.30986	7.14085	6.30013e-06	AT3G16820	protein_coding_gene	F-box and associated interaction domains-containing protein
Chr3	5728867	5729173	CDS	-	AT3G16820.1	Chr3	5728607	5729281	71	0.185886	0.0580357	0.177515	8.1831	6.30986	7.14085	6.30013e-06	AT3G16820	protein_coding_gene	F-box and associated interaction domains-containing protein
Chr4	5760215	5761214	downstream	+	AT4G08980.4	Chr4	5761073	5761260	16	0.00534759	0.00740741	0.10687	11.6875	8.4375	8.1875	6.32246e-06	AT4G08980	protein_coding_gene	F-BOX WITH WD-40 2
Chr4	5760215	5761214	downstream	+	AT4G08980.5	Chr4	5761073	5761260	16	0.00534759	0.00740741	0.10687	11.6875	8.4375	8.1875	6.32246e-06	AT4G08980	protein_coding_gene	F-BOX WITH WD-40 2
Chr4	5760558	5761557	downstream	+	AT4G08980.1	Chr4	5761073	5761260	16	0.00534759	0.00740741	0.10687	11.6875	8.4375	8.1875	6.32246e-06	AT4G08980	protein_coding_gene	F-BOX WITH WD-40 2
Chr4	5760558	5761557	downstream	+	AT4G08980.2	Chr4	5761073	5761260	16	0.00534759	0.00740741	0.10687	11.6875	8.4375	8.1875	6.32246e-06	AT4G08980	protein_coding_gene	F-BOX WITH WD-40 2
Chr4	5760558	5761557	downstream	+	AT4G08980.3	Chr4	5761073	5761260	16	0.00534759	0.00740741	0.10687	11.6875	8.4375	8.1875	6.32246e-06	AT4G08980	protein_coding_gene	F-BOX WITH WD-40 2
Chr3	1122229	1123228	downstream	-	AT3G04260.1	Chr3	1123076	1123237	13	0.025974	0	0.174603	5.92308	5.84615	4.84615	6.36367e-06	AT3G04260	protein_coding_gene	plastid transcriptionally active 3
Chr3	1123022	1123229	3-UTR	-	AT3G04260.1	Chr3	1123076	1123237	13	0.025974	0	0.174603	5.92308	5.84615	4.84615	6.36367e-06	AT3G04260	protein_coding_gene	plastid transcriptionally active 3
Chr3	1123230	1123425	CDS	-	AT3G04260.1	Chr3	1123076	1123237	13	0.025974	0	0.174603	5.92308	5.84615	4.84615	6.36367e-06	AT3G04260	protein_coding_gene	plastid transcriptionally active 3
Chr5	11441660	11452120	RC/Helitron	+	AT5TE41395	Chr5	11445510	11445905	40	0.136628	0.0244898	0.156962	8.6	6.125	9.875	6.43999e-06	AT5TE41395	NA	NA
Chr3	10955534	10955700	RC/Helitron	+	AT3TE45560	Chr3	10955617	10956007	79	0.121667	0.188462	0.0536082	7.59494	6.58228	6.13924	6.45684e-06	AT3TE45560	NA	NA
Chr1	14021369	14024146	LTR/Gypsy	+	AT1TE46065	Chr1	14023500	14023824	57	0.159574	0.0287958	0.142315	8.24561	6.70175	9.24561	6.49152e-06	AT1TE46065	NA	NA
Chr1	20524796	20525795	upstream	+	AT1G55020.1	Chr1	20525273	20525668	66	0.058104	0.147866	0.212727	9.90909	9.93939	8.33333	6.49886e-06	AT1G55020	protein_coding_gene	lipoxygenase 1
Chr4	8932295	8933294	downstream	+	AT4G15680.1	Chr4	8932914	8933033	19	0.142857	0.0120482	0.0294118	9.94737	8.73684	8.94737	6.50656e-06	AT4G15680	protein_coding_gene	Thioredoxin superfamily protein
Chr1	12851087	12852086	upstream	+	AT1G35140.1	Chr1	12851240	12851509	26	0.0904523	0.0267857	0.181818	7.65385	8.61538	7.19231	6.54047e-06	AT1G35140	protein_coding_gene	Phosphate-responsive 1 family protein
Chr1	15813315	15814442	LTR/Copia	-	AT1TE52070	Chr1	15813607	15813982	51	0.149201	0.0378251	0.119048	11.0392	8.29412	9.88235	6.54973e-06	AT1TE52070	NA	NA
Chr3	8994162	8995835	RC/Helitron	-	AT3TE37615	Chr3	8994611	8994788	27	0.0421687	0.0224719	0.16875	6.14815	6.59259	5.92593	6.56713e-06	AT3TE37615	NA	NA
Chr3	14451360	14453087	LTR/Gypsy	-	AT3TE59235	Chr3	14451849	14452134	38	0.0778443	0.0209205	0.16041	8.78947	6.28947	7.71053	6.58537e-06	AT3TE59235	NA	NA
Chr3	4276602	4288583	RC/Helitron	-	AT3TE18040	Chr3	4280832	4281087	43	0.119332	0.0143369	0.044164	9.74419	6.48837	7.37209	6.6053e-06	AT3TE18040	NA	NA
Chr3	4280981	4281089	intron	-	AT3G13250.1	Chr3	4280832	4281087	43	0.119332	0.0143369	0.044164	9.74419	6.48837	7.37209	6.6053e-06	AT3G13250	transposable_element_gene	transposable element gene
Chr2	14653180	14653862	RC/Helitron	+	AT2TE65005	Chr2	14653498	14653794	44	0.0125392	0.120482	0.0261628	7.25	7.54545	7.81818	6.62546e-06	AT2TE65005	NA	NA
Chr2	14653416	14654415	upstream	+	AT2G34730.1	Chr2	14653498	14653794	44	0.0125392	0.120482	0.0261628	7.25	7.54545	7.81818	6.62546e-06	AT2G34730	protein_coding_gene	myosin heavy chain-related
Chr2	14653416	14654415	upstream	+	AT2G34730.2	Chr2	14653498	14653794	44	0.0125392	0.120482	0.0261628	7.25	7.54545	7.81818	6.62546e-06	AT2G34730	protein_coding_gene	myosin heavy chain-related
Chr2	14653609	14654608	upstream	+	AT2G34730.1	Chr2	14653498	14653794	44	0.0125392	0.120482	0.0261628	7.25	7.54545	7.81818	6.62546e-06	AT2G34730	protein_coding_gene	myosin heavy chain-related
Chr2	14653609	14654608	upstream	+	AT2G34730.2	Chr2	14653498	14653794	44	0.0125392	0.120482	0.0261628	7.25	7.54545	7.81818	6.62546e-06	AT2G34730	protein_coding_gene	myosin heavy chain-related
Chr3	8654264	8655263	downstream	-	AT3G23955.2	Chr3	8654649	8654781	22	0.149425	0.025	0.181395	7.90909	7.27273	9.77273	6.63187e-06	AT3G23955	protein_coding_gene	F-box family protein
Chr3	8654690	8654818	RathE1_cons	-	AT3TE36280	Chr3	8654649	8654781	22	0.149425	0.025	0.181395	7.90909	7.27273	9.77273	6.63187e-06	AT3TE36280	NA	NA
Chr5	10673353	10673605	LTR/Gypsy	+	AT5TE38845	Chr5	10673466	10673758	48	0.019656	0.225	0.102339	8.47917	6.66667	7.125	6.6469e-06	AT5TE38845	NA	NA
Chr2	6229356	6232387	DNA/MuDR	+	AT2TE25400	Chr2	6230331	6230710	61	0.217472	0.0771028	0.176692	8.81967	7.01639	8.72131	6.66468e-06	AT2TE25400	NA	NA
Chr1	9200536	9201449	RC/Helitron	-	AT1TE29660	Chr1	9201311	9201808	67	0.0631229	0.0267261	0.137778	8.98507	6.70149	6.71642	6.66722e-06	AT1TE29660	NA	NA
Chr2	3160552	3166308	LTR/Copia	-	AT2TE13685	Chr2	3164673	3165063	49	0.11335	0.0058651	0.135417	8.10204	6.95918	7.83673	6.6777e-06	AT2TE13685	NA	NA
Chr2	2916620	2917250	CDS	+	AT2G07040.1	Chr2	2916927	2917287	41	0.131579	0.0100503	0.0570652	8.34146	4.85366	8.97561	6.6884e-06	AT2G07040	protein_coding_gene	Leucine-rich repeat protein kinase family protein
Chr2	2917251	2917340	intron	+	AT2G07040.1	Chr2	2916927	2917287	41	0.131579	0.0100503	0.0570652	8.34146	4.85366	8.97561	6.6884e-06	AT2G07040	protein_coding_gene	Leucine-rich repeat protein kinase family protein
Chr1	15795675	15799512	DNA/MuDR	+	AT1TE52020	Chr1	15798305	15798555	47	0.120603	0.0135593	0.11	8.46809	6.2766	6.38298	6.70506e-06	AT1TE52020	NA	NA
Chr3	6793716	6794801	CDS	+	AT3G19560.1	Chr3	6794208	6794464	40	0.115385	0.00505051	0.105932	5.85	4.95	5.9	6.74064e-06	AT3G19560	protein_coding_gene	F-box family protein
Chr2	7245693	7246692	downstream	+	AT2G16700.2	Chr2	7246549	7246828	36	0.0886076	0.107692	0.26936	8.77778	7.22222	8.25	6.7769e-06	AT2G16700	protein_coding_gene	actin depolymerizing factor 5
Chr2	7245741	7246740	downstream	+	AT2G16700.1	Chr2	7246549	7246828	36	0.0886076	0.107692	0.26936	8.77778	7.22222	8.25	6.7769e-06	AT2G16700	protein_coding_gene	actin depolymerizing factor 5
Chr2	7246548	7247041	LTR/Gypsy	-	AT2TE29500	Chr2	7246549	7246828	36	0.0886076	0.107692	0.26936	8.77778	7.22222	8.25	6.7769e-06	AT2TE29500	NA	NA
Chr1	11043669	11044668	upstream	+	AT1G30972.2	Chr1	11043951	11044148	30	0.172549	0.0204082	0.120603	8.5	6.53333	6.63333	6.78299e-06	AT1G30972	protein_coding_gene	Plant thionin family protein
Chr1	11043729	11044728	upstream	-	AT1G30970.2	Chr1	11043951	11044148	30	0.172549	0.0204082	0.120603	8.5	6.53333	6.63333	6.78299e-06	AT1G30970	protein_coding_gene	zinc finger (C2H2 type) family protein
Chr1	11043751	11044750	upstream	-	AT1G30970.1	Chr1	11043951	11044148	30	0.172549	0.0204082	0.120603	8.5	6.53333	6.63333	6.78299e-06	AT1G30970	protein_coding_gene	zinc finger (C2H2 type) family protein
Chr4	2597002	2602174	LTR/Copia	-	AT4TE12175	Chr4	2598594	2598864	30	0.178322	0.0206186	0.232143	9.53333	6.46667	9.33333	6.80009e-06	AT4TE12175	NA	NA
Chr5	13573506	13576869	DNA/HAT	-	AT5TE48205	Chr5	13575951	13576373	62	0.166667	0.0493827	0.191729	10.5484	9.14516	8.58065	6.86144e-06	AT5TE48205	NA	NA
Chr3	7703385	7704384	upstream	-	AT3G21865.1	Chr3	7703940	7704127	38	0.0653846	0.0314136	0.165289	6.84211	5.02632	6.36842	6.8775e-06	AT3G21865	protein_coding_gene	peroxin 22
Chr3	7703926	7704172	CDS	-	AT3G21870.1	Chr3	7703940	7704127	38	0.0653846	0.0314136	0.165289	6.84211	5.02632	6.36842	6.8775e-06	AT3G21870	protein_coding_gene	cyclin p2;1
Chr5	2441252	2443636	LTR/Copia	+	AT5TE08870	Chr5	2441341	2441608	15	0.0280899	0.0247934	0.211679	11.8667	8.06667	9.13333	6.92611e-06	AT5TE08870	NA	NA
Chr2	1547660	1552032	LTR/Copia	-	AT2TE07145	Chr2	1548851	1549024	33	0.146018	0.0888889	0.285047	6.84848	5.45455	6.48485	6.93358e-06	AT2TE07145	NA	NA
Chr1	22375846	22376845	downstream	+	AT1G60783.1	Chr1	22376408	22376501	13	0.1	0.00793651	0	13.0769	9.69231	6.61538	6.99457e-06	AT1G60783	NA	NA
Chr1	22376084	22376876	RC/Helitron	+	AT1TE73865	Chr1	22376408	22376501	13	0.1	0.00793651	0	13.0769	9.69231	6.61538	6.99457e-06	AT1TE73865	NA	NA
Chr3	12540251	12547950	LTR/Copia	-	AT3TE51675	Chr3	12546025	12546388	53	0.180929	0.0495627	0.154195	7.71698	6.4717	8.32075	7.04394e-06	AT3TE51675	NA	NA
Chr2	1602519	1602582	DNA	+	AT2TE07395	Chr2	1602393	1602581	23	0.186667	0.409091	0.155689	6.52174	6.69565	7.26087	7.08106e-06	AT2TE07395	NA	NA
Chr2	1695733	1695855	3-UTR	+	AT2G04830.1	Chr2	1695806	1696087	43	0.0968661	0.00955414	0.168224	8.16279	7.30233	7.46512	7.20611e-06	AT2G04830	protein_coding_gene	Protein of unknown function (DUF295)
Chr2	1695856	1696855	downstream	+	AT2G04830.1	Chr2	1695806	1696087	43	0.0968661	0.00955414	0.168224	8.16279	7.30233	7.46512	7.20611e-06	AT2G04830	protein_coding_gene	Protein of unknown function (DUF295)
Chr5	9177027	9179397	RC/Helitron	-	AT5TE33220	Chr5	9179369	9179550	26	0.0487805	0.0421687	0.170455	7.88462	6.38462	6.76923	7.30309e-06	AT5TE33220	NA	NA
Chr2	7124703	7124948	DNA/MuDR	+	AT2TE28990	Chr2	7124787	7124950	22	0.131004	0.00649351	0.132653	10.4091	7	8.90909	7.40924e-06	AT2TE28990	NA	NA
Chr2	7124949	7125360	RC/Helitron	-	AT2TE28995	Chr2	7124787	7124950	22	0.131004	0.00649351	0.132653	10.4091	7	8.90909	7.40924e-06	AT2TE28995	NA	NA
Chr2	7292883	7295591	DNA/MuDR	+	AT2TE29730	Chr2	7295209	7295558	39	0.147799	0.342105	0.225926	8.15385	6.82051	6.92308	7.46799e-06	AT2TE29730	NA	NA
Chr2	7294889	7295888	upstream	+	AT2G16835.1	Chr2	7295209	7295558	39	0.147799	0.342105	0.225926	8.15385	6.82051	6.92308	7.46799e-06	AT2G16835	protein_coding_gene	Aquaporin-like superfamily protein
Chr5	15601038	15601490	LTR/Copia	-	AT5TE56415	Chr5	15601260	15601551	47	0.0857909	0.0140056	0.117302	7.93617	7.59574	7.25532	7.55081e-06	AT5TE56415	NA	NA
Chr4	7519362	7520361	upstream	-	AT4G12790.5	Chr4	7520157	7520462	34	0.116667	0.0291971	0.147059	10.5882	8.05882	9	7.55583e-06	AT4G12790	protein_coding_gene	P-loop containing nucleoside triphosphate hydrolases superfamily protein
Chr4	7519396	7520395	upstream	-	AT4G12790.2	Chr4	7520157	7520462	34	0.116667	0.0291971	0.147059	10.5882	8.05882	9	7.55583e-06	AT4G12790	protein_coding_gene	P-loop containing nucleoside triphosphate hydrolases superfamily protein
Chr4	7519397	7520396	upstream	-	AT4G12790.3	Chr4	7520157	7520462	34	0.116667	0.0291971	0.147059	10.5882	8.05882	9	7.55583e-06	AT4G12790	protein_coding_gene	P-loop containing nucleoside triphosphate hydrolases superfamily protein
Chr4	7519397	7520396	upstream	-	AT4G12790.4	Chr4	7520157	7520462	34	0.116667	0.0291971	0.147059	10.5882	8.05882	9	7.55583e-06	AT4G12790	protein_coding_gene	P-loop containing nucleoside triphosphate hydrolases superfamily protein
Chr4	7519422	7520421	upstream	-	AT4G12790.1	Chr4	7520157	7520462	34	0.116667	0.0291971	0.147059	10.5882	8.05882	9	7.55583e-06	AT4G12790	protein_coding_gene	P-loop containing nucleoside triphosphate hydrolases superfamily protein
Chr4	7519971	7520913	LINE/L1	+	AT4TE32815	Chr4	7520157	7520462	34	0.116667	0.0291971	0.147059	10.5882	8.05882	9	7.55583e-06	AT4TE32815	NA	NA
Chr1	21130839	21131838	downstream	+	AT1G56423.1	Chr1	21131634	21131791	25	0.127273	0.00531915	0.0982143	6.6	7.52	8.96	7.63531e-06	AT1G56423	NA	NA
Chr1	21131106	21131906	RC/Helitron	+	AT1TE69855	Chr1	21131634	21131791	25	0.127273	0.00531915	0.0982143	6.6	7.52	8.96	7.63531e-06	AT1TE69855	NA	NA
Chr2	9946269	9947268	downstream	+	AT2G23350.1	Chr2	9947243	9947437	24	0.184615	0.0191083	0.178771	8.125	6.54167	7.45833	7.76609e-06	AT2G23350	protein_coding_gene	poly(A) binding protein 4
Chr2	9946978	9947321	RC/Helitron	-	AT2TE42545	Chr2	9947243	9947437	24	0.184615	0.0191083	0.178771	8.125	6.54167	7.45833	7.76609e-06	AT2TE42545	NA	NA
Chr5	8036982	8037981	downstream	+	AT5G23840.1	Chr5	8037202	8037492	44	0.160401	0.0849858	0.25641	9.06818	8.02273	7.97727	7.83012e-06	AT5G23840	protein_coding_gene	MD-2-related lipid recognition domain-containing protein
Chr5	8036982	8037981	downstream	+	AT5G23840.2	Chr5	8037202	8037492	44	0.160401	0.0849858	0.25641	9.06818	8.02273	7.97727	7.83012e-06	AT5G23840	protein_coding_gene	MD-2-related lipid recognition domain-containing protein
Chr5	8037124	8038123	upstream	+	AT5G23850.1	Chr5	8037202	8037492	44	0.160401	0.0849858	0.25641	9.06818	8.02273	7.97727	7.83012e-06	AT5G23850	protein_coding_gene	Arabidopsis thaliana protein of unknown function (DUF821)
Chr1	6009291	6014091	LTR/Copia	-	AT1TE19430	Chr1	6014033	6014301	39	0.0977199	0.0177305	0.145455	7.87179	7.23077	7.05128	7.8629e-06	AT1TE19430	NA	NA
Chr1	6014092	6014115	LTR/Copia	-	AT1TE19435	Chr1	6014033	6014301	39	0.0977199	0.0177305	0.145455	7.87179	7.23077	7.05128	7.8629e-06	AT1TE19435	NA	NA
Chr1	16569846	16575243	intron	+	AT1G43781.1	Chr1	16572934	16573306	39	0.178571	0.0448276	0.160237	9.33333	7.4359	8.64103	7.90398e-06	AT1G43781	pseudogene	Pseudogene of AT1G53790; F-box family protein
Chr1	16569872	16575242	LTR/Copia	-	AT1TE54625	Chr1	16572934	16573306	39	0.178571	0.0448276	0.160237	9.33333	7.4359	8.64103	7.90398e-06	AT1TE54625	NA	NA
Chr4	14898224	14899223	downstream	-	AT4G30490.1	Chr4	14898266	14898443	15	0.11811	0.0117647	0	8.46667	5.66667	5.2	7.98107e-06	AT4G30490	protein_coding_gene	AFG1-like ATPase family protein
Chr4	14898249	14898375	CDS	+	AT4G30480.1	Chr4	14898266	14898443	15	0.11811	0.0117647	0	8.46667	5.66667	5.2	7.98107e-06	AT4G30480	protein_coding_gene	Tetratricopeptide repeat (TPR)-like superfamily protein
Chr4	14898249	14898375	CDS	+	AT4G30480.2	Chr4	14898266	14898443	15	0.11811	0.0117647	0	8.46667	5.66667	5.2	7.98107e-06	AT4G30480	protein_coding_gene	Tetratricopeptide repeat (TPR)-like superfamily protein
Chr4	14898254	14898375	3-UTR	+	AT4G30480.3	Chr4	14898266	14898443	15	0.11811	0.0117647	0	8.46667	5.66667	5.2	7.98107e-06	AT4G30480	protein_coding_gene	Tetratricopeptide repeat (TPR)-like superfamily protein
Chr4	14898376	14898533	intron	+	AT4G30480.1	Chr4	14898266	14898443	15	0.11811	0.0117647	0	8.46667	5.66667	5.2	7.98107e-06	AT4G30480	protein_coding_gene	Tetratricopeptide repeat (TPR)-like superfamily protein
Chr4	14898376	14898578	intron	+	AT4G30480.2	Chr4	14898266	14898443	15	0.11811	0.0117647	0	8.46667	5.66667	5.2	7.98107e-06	AT4G30480	protein_coding_gene	Tetratricopeptide repeat (TPR)-like superfamily protein
Chr4	14898376	14898578	intron	+	AT4G30480.3	Chr4	14898266	14898443	15	0.11811	0.0117647	0	8.46667	5.66667	5.2	7.98107e-06	AT4G30480	protein_coding_gene	Tetratricopeptide repeat (TPR)-like superfamily protein
Chr4	14898376	14899375	downstream	+	AT4G30480.3	Chr4	14898266	14898443	15	0.11811	0.0117647	0	8.46667	5.66667	5.2	7.98107e-06	AT4G30480	protein_coding_gene	Tetratricopeptide repeat (TPR)-like superfamily protein
Chr5	12951061	12953748	LTR/Gypsy	+	AT5TE46110	Chr5	12952415	12952644	43	0.175342	0.0538721	0.215488	8.48837	6.90698	6.90698	7.99999e-06	AT5TE46110	NA	NA
Chr5	1754178	1755177	upstream	-	AT5G05820.1	Chr5	1754735	1755104	36	0.109091	0.0131004	0.148014	7.63889	6.36111	7.69444	8.03038e-06	AT5G05820	protein_coding_gene	Nucleotide-sugar transporter family protein
Chr5	1754908	1755907	upstream	+	AT5G05830.1	Chr5	1754735	1755104	36	0.109091	0.0131004	0.148014	7.63889	6.36111	7.69444	8.03038e-06	AT5G05830	protein_coding_gene	RING/FYVE/PHD zinc finger superfamily protein
Chr4	2205874	2214903	LTR/Copia	+	AT4TE10345	Chr4	2213553	2214091	43	0.162534	0.0219298	0.167139	8.44186	5.30233	8.2093	8.07323e-06	AT4TE10345	NA	NA
Chr1	3873516	3874515	upstream	+	AT1G11530.1	Chr1	3873961	3874152	25	0.0511628	0.0324675	0.137255	8.6	6.16	8.16	8.29589e-06	AT1G11530	protein_coding_gene	C-terminal cysteine residue is changed to a serine 1
Chr1	24571602	24573028	CDS	-	AT1G65990.1	Chr1	24572390	24572786	31	0.126667	0.0251256	0.161094	9.67742	6.41935	10.6129	8.67586e-06	AT1G65990	protein_coding_gene	type 2 peroxiredoxin-related / thiol specific antioxidant / mal allergen family protein
Chr3	7920883	7922455	RC/Helitron	-	AT3TE33205	Chr3	7920978	7921245	26	0.0811966	0.136364	0.26	9	6.76923	5.76923	8.72519e-06	AT3TE33205	NA	NA
Chr2	15681636	15681766	CDS	+	AT2G37370.1	Chr2	15681754	15681899	25	0.0961538	0	0.109005	8.32	6.12	8.44	8.72849e-06	AT2G37370	NA	NA
Chr2	15681767	15681875	intron	+	AT2G37370.1	Chr2	15681754	15681899	25	0.0961538	0	0.109005	8.32	6.12	8.44	8.72849e-06	AT2G37370	NA	NA
Chr2	15681876	15681942	CDS	+	AT2G37370.1	Chr2	15681754	15681899	25	0.0961538	0	0.109005	8.32	6.12	8.44	8.72849e-06	AT2G37370	NA	NA
Chr3	14478924	14482783	RC/Helitron	-	AT3TE59360	Chr3	14481565	14481838	33	0.168044	0.0354331	0.165517	11	7.69697	8.78788	8.7597e-06	AT3TE59360	NA	NA
Chr3	14481528	14481972	intron	-	AT3G42320.1	Chr3	14481565	14481838	33	0.168044	0.0354331	0.165517	11	7.69697	8.78788	8.7597e-06	AT3G42320	transposable_element_gene	transposable element gene
Chr1	13371474	13386479	RC/Helitron	+	AT1TE43740	Chr1	13378336	13378694	55	0.136546	0.0317848	0.130769	9.05455	7.43636	9.45455	8.76066e-06	AT1TE43740	NA	NA
Chr1	13378343	13378455	intron	+	AT1G35940.1	Chr1	13378336	13378694	55	0.136546	0.0317848	0.130769	9.05455	7.43636	9.45455	8.76066e-06	AT1G35940	transposable_element_gene	transposable element gene
Chr1	13378588	13378676	intron	+	AT1G35940.1	Chr1	13378336	13378694	55	0.136546	0.0317848	0.130769	9.05455	7.43636	9.45455	8.76066e-06	AT1G35940	transposable_element_gene	transposable element gene
Chr2	5600342	5605593	LINE/L1	-	AT2TE22635	Chr2	5604821	5605052	43	0.220844	0.0196078	0.184848	9.37209	5.93023	7.67442	8.85122e-06	AT2TE22635	NA	NA
Chr3	18645406	18646405	downstream	+	AT3G50300.1	Chr3	18645468	18645765	52	0.147059	0.0390879	0.129032	6.53846	5.90385	6.55769	8.89395e-06	AT3G50300	protein_coding_gene	HXXXD-type acyl-transferase family protein
Chr3	18645639	18645806	DNA/Harbinger	-	AT3TE75640	Chr3	18645468	18645765	52	0.147059	0.0390879	0.129032	6.53846	5.90385	6.55769	8.89395e-06	AT3TE75640	NA	NA
Chr3	9975972	9976051	intron	-	AT3G27040.1	Chr3	9976047	9976192	31	0.0617761	0.0142857	0.14876	8.35484	6.77419	7.80645	9.01294e-06	AT3G27040	protein_coding_gene	Meprin and TRAF (MATH) homology domain-containing protein
Chr3	9976052	9976181	CDS	-	AT3G27040.1	Chr3	9976047	9976192	31	0.0617761	0.0142857	0.14876	8.35484	6.77419	7.80645	9.01294e-06	AT3G27040	protein_coding_gene	Meprin and TRAF (MATH) homology domain-containing protein
Chr3	9976182	9977611	intron	-	AT3G27040.1	Chr3	9976047	9976192	31	0.0617761	0.0142857	0.14876	8.35484	6.77419	7.80645	9.01294e-06	AT3G27040	protein_coding_gene	Meprin and TRAF (MATH) homology domain-containing protein
Chr1	29480213	29480346	DNA/MuDR	+	AT1TE96435	Chr1	29480159	29480535	57	0.154905	0.106754	0.263393	10.193	8.05263	7.85965	9.01309e-06	AT1TE96435	NA	NA
Chr1	13559845	13564824	LTR/Copia	+	AT1TE44380	Chr1	13561898	13562287	57	0.148069	0.0285714	0.124694	8.17544	5.52632	7.17544	9.02741e-06	AT1TE44380	NA	NA
Chr3	6809708	6810707	downstream	-	AT3G19600.1	Chr3	6809917	6810101	33	0.176119	0.207143	0.0271318	10.1515	8.48485	7.81818	9.15184e-06	AT3G19600	protein_coding_gene	Haloacid dehalogenase-like hydrolase (HAD) superfamily protein
Chr3	14678420	14679609	LTR/Gypsy	-	AT3TE60030	Chr3	14679310	14679661	52	0.0653266	0.0477454	0.171123	7.65385	7.25	7.19231	9.17224e-06	AT3TE60030	NA	NA
Chr3	14679621	14679670	LTR/Gypsy	-	AT3TE60035	Chr3	14679310	14679661	52	0.0653266	0.0477454	0.171123	7.65385	7.25	7.19231	9.17224e-06	AT3TE60035	NA	NA
Chr4	5835597	5837089	RC/Helitron	+	AT4TE24535	Chr4	5836299	5836656	30	0.0663717	0.0833333	0.23348	7.53333	6.8	7.56667	9.26203e-06	AT4TE24535	NA	NA
Chr2	10368953	10369176	RC/Helitron	-	AT2TE44435	Chr2	10368856	10369143	54	0.126733	0.032	0.15903	9.35185	9.25926	6.87037	9.28877e-06	AT2TE44435	NA	NA
Chr5	13988992	13990635	LINE/L1	-	AT5TE49880	Chr5	13990423	13990609	23	0.121622	0.0142857	0.0408163	9.65217	6.08696	6.3913	9.31743e-06	AT5TE49880	NA	NA
Chr2	5732175	5732214	DNA/En-Spm	+	AT2TE23205	Chr2	5732198	5732602	46	0.155556	0.0211864	0.121951	6.84783	5.13043	7.13043	9.32697e-06	AT2TE23205	NA	NA
Chr2	5732215	5732410	DNA/En-Spm	+	AT2TE23210	Chr2	5732198	5732602	46	0.155556	0.0211864	0.121951	6.84783	5.13043	7.13043	9.32697e-06	AT2TE23210	NA	NA
Chr4	6560037	6561036	upstream	+	AT4G10613.1	Chr4	6560865	6561340	50	0.131507	0.0243056	0.0869565	7.3	5.76	7.36	9.40506e-06	AT4G10613	protein_coding_gene	RNA-directed DNA polymerase (reverse transcriptase)-related family protein
Chr4	6560362	6561037	5-UTR	+	AT4G10613.1	Chr4	6560865	6561340	50	0.131507	0.0243056	0.0869565	7.3	5.76	7.36	9.40506e-06	AT4G10613	protein_coding_gene	RNA-directed DNA polymerase (reverse transcriptase)-related family protein
Chr4	6561038	6561478	CDS	+	AT4G10613.1	Chr4	6560865	6561340	50	0.131507	0.0243056	0.0869565	7.3	5.76	7.36	9.40506e-06	AT4G10613	protein_coding_gene	RNA-directed DNA polymerase (reverse transcriptase)-related family protein
Chr2	2632429	2635806	DNA/En-Spm	+	AT2TE11805	Chr2	2634582	2634734	29	0.244755	0.0432432	0.210526	9.86207	6.37931	9.17241	9.47113e-06	AT2TE11805	NA	NA
Chr5	17107378	17107707	LINE/L1	+	AT5TE61795	Chr5	17107577	17107830	28	0.126623	0.0120968	0.194656	11	8.85714	9.35714	9.64123e-06	AT5TE61795	NA	NA
Chr5	8418933	8419932	upstream	-	AT5G24590.2	Chr5	8419804	8419987	24	0.0322581	0.0188679	0.137255	7.75	6.625	8.5	9.72987e-06	AT5G24590	protein_coding_gene	TCV-interacting protein
Chr5	8419766	8420017	CDS	+	AT5G24593.1	Chr5	8419804	8419987	24	0.0322581	0.0188679	0.137255	7.75	6.625	8.5	9.72987e-06	AT5G24593	NA	NA
Chr3	21322656	21327536	LINE/L1	+	AT3TE86800	Chr3	21326746	21327041	29	0.219048	0.01875	0.275676	7.24138	5.51724	6.37931	9.88974e-06	AT3TE86800	NA	NA
Chr2	6433986	6439753	LINE/L1	+	AT2TE26275	Chr2	6436440	6436916	53	0.190476	0.048951	0.202627	9.11321	8.09434	10.0566	9.89084e-06	AT2TE26275	NA	NA
Chr3	6988099	6989098	upstream	-	AT3G20020.1	Chr3	6988683	6988855	26	0.148325	0.0126582	0.103139	8.03846	6.07692	8.57692	9.90901e-06	AT3G20020	protein_coding_gene	protein arginine methyltransferase 6
Chr3	6988099	6989098	upstream	-	AT3G20020.2	Chr3	6988683	6988855	26	0.148325	0.0126582	0.103139	8.03846	6.07692	8.57692	9.90901e-06	AT3G20020	protein_coding_gene	protein arginine methyltransferase 6
Chr2	7232310	7237512	LINE/L1	-	AT2TE29460	Chr2	7234169	7234424	42	0.131833	0.0169492	0.181122	7.40476	5.61905	9.33333	9.99445e-06	AT2TE29460	NA	NA
Chr3	21616806	21617553	DNA/Pogo	-	AT3TE88030	Chr3	21617245	21617438	31	0.101796	0.0424028	0.182573	10.7742	9.12903	7.77419	9.99878e-06	AT3TE88030	NA	NA
Chr4	8214538	8215394	RC/Helitron	-	AT4TE36330	Chr4	8214357	8214549	32	0.083612	0.036	0.155477	9.34375	7.8125	8.84375	1.00382e-05	AT4TE36330	NA	NA
Chr1	22066973	22067972	upstream	-	AT1G59940.1	Chr1	22067568	22067851	35	0.100529	0.0263852	0.144172	10.8	10.8286	9.31429	1.00646e-05	AT1G59940	protein_coding_gene	response regulator 3
Chr5	17877564	17878563	upstream	-	AT5G44370.1	Chr5	17878085	17878261	16	0.262069	0.05	0.261538	9.0625	6.25	8.125	1.00951e-05	AT5G44370	protein_coding_gene	phosphate transporter 4;6
Chr5	17877871	17878870	downstream	-	AT5G44380.1	Chr5	17878085	17878261	16	0.262069	0.05	0.261538	9.0625	6.25	8.125	1.00951e-05	AT5G44380	protein_coding_gene	FAD-binding Berberine family protein
Chr2	1166574	1167573	downstream	-	AT2G03821.1	Chr2	1167380	1167748	30	0.151316	0.03663	0.239057	10.1333	9.1	9.9	1.02839e-05	AT2G03821	NA	NA
Chr2	1166703	1167702	upstream	-	AT2G03820.1	Chr2	1167380	1167748	30	0.151316	0.03663	0.239057	10.1333	9.1	9.9	1.02839e-05	AT2G03820	protein_coding_gene	nonsense-mediated mRNA decay NMD3 family protein
Chr2	1167029	1168028	upstream	-	AT2G03820.1	Chr2	1167380	1167748	30	0.151316	0.03663	0.239057	10.1333	9.1	9.9	1.02839e-05	AT2G03820	protein_coding_gene	nonsense-mediated mRNA decay NMD3 family protein
Chr2	1167302	1167574	3-UTR	-	AT2G03821.1	Chr2	1167380	1167748	30	0.151316	0.03663	0.239057	10.1333	9.1	9.9	1.02839e-05	AT2G03821	NA	NA
Chr2	1167575	1167841	CDS	-	AT2G03821.1	Chr2	1167380	1167748	30	0.151316	0.03663	0.239057	10.1333	9.1	9.9	1.02839e-05	AT2G03821	NA	NA
Chr3	11404272	11413060	DNA/MuDR	+	AT3TE47555	Chr3	11411595	11411703	18	0.207792	0.029703	0.0697674	8.55556	5.61111	4.77778	1.03024e-05	AT3TE47555	NA	NA
Chr5	2257474	2262961	Unassigned	-	AT5TE08220	Chr5	2261446	2261934	52	0.156695	0.0960265	0.266504	6.75	5.80769	7.86538	1.0526e-05	AT5TE08220	NA	NA
Chr5	10554286	10554308	DNA	-	AT5TE38500	Chr5	10554245	10554430	35	0.144578	0.0603448	0.207317	7.11429	6.62857	7.02857	1.0699e-05	AT5TE38500	NA	NA
Chr5	10554309	10554580	DNA/MuDR	-	AT5TE38505	Chr5	10554245	10554430	35	0.144578	0.0603448	0.207317	7.11429	6.62857	7.02857	1.0699e-05	AT5TE38505	NA	NA
Chr1	13086747	13087310	RC/Helitron	-	AT1TE42745	Chr1	13086468	13086760	45	0.111717	0.0694006	0.184647	8.15556	7.04444	10.7111	1.10122e-05	AT1TE42745	NA	NA
Chr4	4145556	4155601	RC/Helitron	-	AT4TE17970	Chr4	4153887	4154171	48	0.137363	0.0137741	0.088785	7.58333	7.5625	8.91667	1.10978e-05	AT4TE17970	NA	NA
Chr5	18726200	18727199	upstream	-	AT5G46190.1	Chr5	18726923	18727287	34	0.12766	0.0506329	0.198068	8.29412	4.64706	6.08824	1.12813e-05	AT5G46190	protein_coding_gene	RNA-binding KH domain-containing protein
Chr5	18726868	18727320	DNA/HAT	+	AT5TE67420	Chr5	18726923	18727287	34	0.12766	0.0506329	0.198068	8.29412	4.64706	6.08824	1.12813e-05	AT5TE67420	NA	NA
Chr5	18727048	18728047	downstream	-	AT5G46200.1	Chr5	18726923	18727287	34	0.12766	0.0506329	0.198068	8.29412	4.64706	6.08824	1.12813e-05	AT5G46200	protein_coding_gene	Protein of Unknown Function (DUF239)
Chr2	5617511	5622393	LINE/L1	-	AT2TE22720	Chr2	5619209	5619621	70	0.162791	0.0487239	0.175758	7.98571	6.15714	7.07143	1.13315e-05	AT2TE22720	NA	NA
Chr2	6578798	6585272	DNA/MuDR	+	AT2TE26865	Chr2	6582472	6582645	35	0.127329	0.0153846	0.107744	9.2	7.42857	8.48571	1.13471e-05	AT2TE26865	NA	NA
Chr5	15334172	15339895	Unassigned	+	AT5TE55490	Chr5	15336493	15336758	32	0.219231	0.0440252	0.126904	8.125	4.96875	6.15625	1.14093e-05	AT5TE55490	NA	NA
Chr1	8371019	8371105	CDS	-	AT1G23650.1	Chr1	8370991	8371101	33	0.106796	0.0463576	0.214612	6.24242	4.57576	6.63636	1.14604e-05	AT1G23650	NA	NA
Chr3	2250520	2251519	upstream	-	AT3G07100.1	Chr3	2251254	2251532	39	0.106825	0.033557	0.204204	8.64103	7.64103	8.53846	1.15133e-05	AT3G07100	protein_coding_gene	Sec23/Sec24 protein transport family protein
Chr3	2250699	2251698	upstream	-	AT3G07100.1	Chr3	2251254	2251532	39	0.106825	0.033557	0.204204	8.64103	7.64103	8.53846	1.15133e-05	AT3G07100	protein_coding_gene	Sec23/Sec24 protein transport family protein
Chr3	2250859	2251265	RC/Helitron	-	AT3TE09475	Chr3	2251254	2251532	39	0.106825	0.033557	0.204204	8.64103	7.64103	8.53846	1.15133e-05	AT3TE09475	NA	NA
Chr3	2251090	2252089	upstream	+	AT3G07110.1	Chr3	2251254	2251532	39	0.106825	0.033557	0.204204	8.64103	7.64103	8.53846	1.15133e-05	AT3G07110	protein_coding_gene	Ribosomal protein L13 family protein
Chr3	2251090	2252089	upstream	+	AT3G07110.2	Chr3	2251254	2251532	39	0.106825	0.033557	0.204204	8.64103	7.64103	8.53846	1.15133e-05	AT3G07110	protein_coding_gene	Ribosomal protein L13 family protein
Chr4	14333491	14334240	LINE/L1	+	AT4TE67780	Chr4	14334000	14334316	34	0.172414	0.00961538	0.19195	7.67647	6.11765	9.5	1.15216e-05	AT4TE67780	NA	NA
Chr4	14333527	14335254	CDS	+	AT4G29090.1	Chr4	14334000	14334316	34	0.172414	0.00961538	0.19195	7.67647	6.11765	9.5	1.15216e-05	AT4G29090	protein_coding_gene	Ribonuclease H-like superfamily protein
Chr3	3710111	3710443	intron	-	AT3G11730.1	Chr3	3710398	3710591	24	0.114286	0.00787402	0.027027	5.83333	5.29167	6.16667	1.15412e-05	AT3G11730	protein_coding_gene	Ras-related small GTP-binding family protein
Chr3	3710444	3710599	CDS	-	AT3G11730.1	Chr3	3710398	3710591	24	0.114286	0.00787402	0.027027	5.83333	5.29167	6.16667	1.15412e-05	AT3G11730	protein_coding_gene	Ras-related small GTP-binding family protein
Chr5	6913237	6914236	upstream	-	AT5G20450.1	Chr5	6913387	6913504	24	0.0376344	0.0271739	0.16092	7.75	7.66667	7.25	1.16595e-05	AT5G20450	NA	NA
Chr5	6913287	6914286	upstream	-	AT5G20450.2	Chr5	6913387	6913504	24	0.0376344	0.0271739	0.16092	7.75	7.66667	7.25	1.16595e-05	AT5G20450	NA	NA
Chr5	6913317	6914316	upstream	-	AT5G20450.3	Chr5	6913387	6913504	24	0.0376344	0.0271739	0.16092	7.75	7.66667	7.25	1.16595e-05	AT5G20450	NA	NA
Chr5	6913468	6913793	DNA/MuDR	-	AT5TE25080	Chr5	6913387	6913504	24	0.0376344	0.0271739	0.16092	7.75	7.66667	7.25	1.16595e-05	AT5TE25080	NA	NA
Chr4	10770587	10770711	DNA/MuDR	-	AT4TE49350	Chr4	10770637	10770798	36	0.128931	0.0178571	0.0888889	8.83333	7.77778	8.75	1.166e-05	AT4TE49350	NA	NA
Chr4	10770731	10771756	DNA/MuDR	-	AT4TE49355	Chr4	10770637	10770798	36	0.128931	0.0178571	0.0888889	8.83333	7.77778	8.75	1.166e-05	AT4TE49355	NA	NA
Chr3	1057570	1057921	RC/Helitron	-	AT3TE04445	Chr3	1057848	1058001	28	0.266376	0.230392	0.460829	8.17857	7.28571	7.75	1.17027e-05	AT3TE04445	NA	NA
Chr1	19171977	19173839	RC/Helitron	-	AT1TE63525	Chr1	19171822	19172118	43	0.161157	0.0514286	0.127473	11.2558	8.13953	10.5814	1.17545e-05	AT1TE63525	NA	NA
Chr3	16846928	16847927	downstream	-	AT3G45840.1	Chr3	16847784	16847900	21	0.0984456	0.272727	0.0729927	9.19048	7.33333	6.52381	1.1801e-05	AT3G45840	protein_coding_gene	Cysteine/Histidine-rich C1 domain family protein
Chr3	16847769	16847892	DNA/MuDR	-	AT3TE68240	Chr3	16847784	16847900	21	0.0984456	0.272727	0.0729927	9.19048	7.33333	6.52381	1.1801e-05	AT3TE68240	NA	NA
Chr2	1256677	1256730	RC/Helitron	+	AT2TE05685	Chr2	1256697	1256885	37	0.0927536	0.0458015	0.155116	9.32432	7.08108	8.18919	1.18011e-05	AT2TE05685	NA	NA
Chr2	1256731	1256830	RC/Helitron	-	AT2TE05690	Chr2	1256697	1256885	37	0.0927536	0.0458015	0.155116	9.32432	7.08108	8.18919	1.18011e-05	AT2TE05690	NA	NA
Chr2	1256831	1256919	RC/Helitron	-	AT2TE05695	Chr2	1256697	1256885	37	0.0927536	0.0458015	0.155116	9.32432	7.08108	8.18919	1.18011e-05	AT2TE05695	NA	NA
Chr3	872902	873901	downstream	-	AT3G03620.1	Chr3	873344	873576	16	0.270968	0.0676692	0.364407	9.6875	8.3125	7.375	1.18192e-05	AT3G03620	protein_coding_gene	MATE efflux family protein
Chr3	923111	923294	CDS	+	AT3G03710.1	Chr3	923139	923434	12	0.0215054	0	0.186441	7.75	4.16667	4.91667	1.18422e-05	AT3G03710	protein_coding_gene	polyribonucleotide nucleotidyltransferase, putative
Chr3	923295	923370	intron	+	AT3G03710.1	Chr3	923139	923434	12	0.0215054	0	0.186441	7.75	4.16667	4.91667	1.18422e-05	AT3G03710	protein_coding_gene	polyribonucleotide nucleotidyltransferase, putative
Chr3	923371	923418	CDS	+	AT3G03710.1	Chr3	923139	923434	12	0.0215054	0	0.186441	7.75	4.16667	4.91667	1.18422e-05	AT3G03710	protein_coding_gene	polyribonucleotide nucleotidyltransferase, putative
Chr3	923419	923525	intron	+	AT3G03710.1	Chr3	923139	923434	12	0.0215054	0	0.186441	7.75	4.16667	4.91667	1.18422e-05	AT3G03710	protein_coding_gene	polyribonucleotide nucleotidyltransferase, putative
Chr1	11367453	11367540	CDS	-	AT1G31740.1	Chr1	11367524	11367712	26	0.0801527	0.0167598	0.144444	10.0769	6.88462	6.92308	1.18845e-05	AT1G31740	protein_coding_gene	beta-galactosidase 15
Chr1	11367541	11367633	intron	-	AT1G31740.1	Chr1	11367524	11367712	26	0.0801527	0.0167598	0.144444	10.0769	6.88462	6.92308	1.18845e-05	AT1G31740	protein_coding_gene	beta-galactosidase 15
Chr1	11367634	11367739	CDS	-	AT1G31740.1	Chr1	11367524	11367712	26	0.0801527	0.0167598	0.144444	10.0769	6.88462	6.92308	1.18845e-05	AT1G31740	protein_coding_gene	beta-galactosidase 15
Chr5	10075975	10081431	DNA/En-Spm	+	AT5TE36720	Chr5	10077790	10078075	33	0.0851064	0.0276498	0.202532	8.54545	6.57576	7.18182	1.19133e-05	AT5TE36720	NA	NA
Chr3	14690343	14701783	DNA/MuDR	-	AT3TE60130	Chr3	14698312	14698507	22	0.17623	0.0147059	0.151111	11.0909	6.18182	10.2273	1.19645e-05	AT3TE60130	NA	NA
Chr3	19568518	19569517	upstream	+	AT3G52800.1	Chr3	19568299	19568593	28	0.171875	0.0176991	0.143646	6.85714	8.07143	6.46429	1.20131e-05	AT3G52800	protein_coding_gene	A20/AN1-like zinc finger family protein
Chr5	15718226	15722358	LINE/L1	-	AT5TE56780	Chr5	15721995	15722291	38	0.168605	0.0218341	0.0685484	9.05263	6.02632	6.52632	1.22063e-05	AT5TE56780	NA	NA
Chr1	20624630	20625629	upstream	-	AT1G55280.1	Chr1	20625368	20625448	22	0.0534759	0.0248447	0.15508	8.5	7.31818	8.5	1.22174e-05	AT1G55280	protein_coding_gene	Lipase/lipooxygenase, PLAT/LH2 family protein
Chr1	20625206	20626205	downstream	-	AT1G55290.1	Chr1	20625368	20625448	22	0.0534759	0.0248447	0.15508	8.5	7.31818	8.5	1.22174e-05	AT1G55290	protein_coding_gene	2-oxoglutarate (2OG) and Fe(II)-dependent oxygenase superfamily protein
Chr2	13107049	13108142	intron	-	AT2G30760.1	Chr2	13107130	13107306	41	0.0984615	0.23221	0.268116	7.92683	6.5122	6.73171	1.22631e-05	AT2G30760	NA	NA
Chr2	13107066	13108065	upstream	+	AT2G30766.1	Chr2	13107130	13107306	41	0.0984615	0.23221	0.268116	7.92683	6.5122	6.73171	1.22631e-05	AT2G30766	NA	NA
Chr2	13107066	13108065	upstream	+	AT2G30766.2	Chr2	13107130	13107306	41	0.0984615	0.23221	0.268116	7.92683	6.5122	6.73171	1.22631e-05	AT2G30766	NA	NA
Chr1	9707938	9708937	upstream	+	AT1G27880.1	Chr1	9708308	9708453	25	0.0852273	0.0280374	0.166667	7.04	4.28	6	1.2311e-05	AT1G27880	protein_coding_gene	DEAD/DEAH box RNA helicase family protein
Chr4	5503964	5505834	intron	+	AT4G08620.1	Chr4	5504408	5504597	30	0.148649	0.021164	0.0877193	7.4	6.3	7.6	1.2334e-05	AT4G08620	protein_coding_gene	sulphate transporter 1;1
Chr4	5504352	5504624	DNA/Harbinger	-	AT4TE23035	Chr4	5504408	5504597	30	0.148649	0.021164	0.0877193	7.4	6.3	7.6	1.2334e-05	AT4TE23035	NA	NA
Chr3	12730119	12731285	RC/Helitron	-	AT3TE52400	Chr3	12730973	12731154	23	0.0297398	0.0273973	0.166667	11.6957	9.52174	7.56522	1.23812e-05	AT3TE52400	NA	NA
Chr1	24082027	24083026	upstream	-	AT1G64790.1	Chr1	24082217	24082433	22	0.0891089	0.0211268	0.194805	9.18182	6.45455	7	1.24358e-05	AT1G64790	protein_coding_gene	ILITYHIA
Chr1	24082064	24082537	intron	-	AT1G64790.2	Chr1	24082217	24082433	22	0.0891089	0.0211268	0.194805	9.18182	6.45455	7	1.24358e-05	AT1G64790	protein_coding_gene	ILITYHIA
Chr3	3742472	3742746	RC/Helitron	-	AT3TE15750	Chr3	3742734	3742930	24	0.045045	0.0413793	0.173913	9.25	6.04167	7.66667	1.25036e-05	AT3TE15750	NA	NA
Chr3	3742747	3743367	DNA/MuDR	+	AT3TE15755	Chr3	3742734	3742930	24	0.045045	0.0413793	0.173913	9.25	6.04167	7.66667	1.25036e-05	AT3TE15755	NA	NA
Chr1	12765371	12766370	downstream	-	AT1G34792.1	Chr1	12766098	12766255	13	0.147059	0.0246914	0	7.84615	6.23077	5.30769	1.25165e-05	AT1G34792	protein_coding_gene	Plant thionin family protein
Chr1	12765528	12766384	RC/Helitron	-	AT1TE41610	Chr1	12766098	12766255	13	0.147059	0.0246914	0	7.84615	6.23077	5.30769	1.25165e-05	AT1TE41610	NA	NA
Chr1	12765622	12766226	RC/Helitron	-	AT1TE41615	Chr1	12766098	12766255	13	0.147059	0.0246914	0	7.84615	6.23077	5.30769	1.25165e-05	AT1TE41615	NA	NA
Chr1	12765638	12766637	downstream	+	AT1G34790.1	Chr1	12766098	12766255	13	0.147059	0.0246914	0	7.84615	6.23077	5.30769	1.25165e-05	AT1G34790	protein_coding_gene	C2H2 and C2HC zinc fingers superfamily protein
Chr5	10644140	10646845	DNA/MuDR	-	AT5TE38760	Chr5	10644175	10644557	57	0.11804	0.259709	0.25537	7.87719	7.22807	7.35088	1.25555e-05	AT5TE38760	NA	NA
Chr3	15797693	15798632	LTR/Gypsy	+	AT3TE63870	Chr3	15797959	15798112	23	0.424242	0.379808	0.172414	10.0435	9.04348	8.82609	1.25586e-05	AT3TE63870	NA	NA
Chr4	8819990	8821572	RC/Helitron	-	AT4TE39410	Chr4	8821103	8821296	32	0.0464286	0.0860215	0.152104	8.75	8.71875	9.65625	1.26064e-05	AT4TE39410	NA	NA
Chr4	8820757	8821756	upstream	+	AT4G15417.1	Chr4	8821103	8821296	32	0.0464286	0.0860215	0.152104	8.75	8.71875	9.65625	1.26064e-05	AT4G15417	protein_coding_gene	RNAse II-like 1
Chr5	14203873	14209073	LTR/Copia	+	AT5TE50775	Chr5	14204892	14205243	38	0.194631	0.0311615	0.152019	7.84211	9.28947	11.0789	1.26085e-05	AT5TE50775	NA	NA
Chr4	13209520	13210519	upstream	+	AT4G26050.1	Chr4	13209414	13209592	31	0.0318471	0.0289855	0.15	10.129	6.67742	9.67742	1.26419e-05	AT4G26050	protein_coding_gene	plant intracellular ras group-related LRR 8
Chr2	1298991	1300168	LTR/Gypsy	+	AT2TE05895	Chr2	1300031	1300310	56	0.123752	0.04	0.140143	8.94643	6.25	7.51786	1.26547e-05	AT2TE05895	NA	NA
Chr2	1300169	1300494	LTR/Gypsy	+	AT2TE05900	Chr2	1300031	1300310	56	0.123752	0.04	0.140143	8.94643	6.25	7.51786	1.26547e-05	AT2TE05900	NA	NA
Chr5	6324017	6324169	SINE	+	AT5TE22900	Chr5	6324053	6324230	34	0.170807	0.038835	0.18705	9.47059	6.05882	8.17647	1.26626e-05	AT5TE22900	NA	NA
Chr1	8052904	8053903	downstream	+	AT1G22750.1	Chr1	8053234	8053398	24	0.0519481	0.0218978	0.134259	9.625	5.70833	9	1.27597e-05	AT1G22750	NA	NA
Chr1	8052904	8053903	downstream	+	AT1G22750.3	Chr1	8053234	8053398	24	0.0519481	0.0218978	0.134259	9.625	5.70833	9	1.27597e-05	AT1G22750	NA	NA
Chr1	8052904	8053903	downstream	+	AT1G22750.4	Chr1	8053234	8053398	24	0.0519481	0.0218978	0.134259	9.625	5.70833	9	1.27597e-05	AT1G22750	NA	NA
Chr1	8052930	8053929	downstream	+	AT1G22750.2	Chr1	8053234	8053398	24	0.0519481	0.0218978	0.134259	9.625	5.70833	9	1.27597e-05	AT1G22750	NA	NA
Chr1	8053167	8053293	LTR/Copia	-	AT1TE25910	Chr1	8053234	8053398	24	0.0519481	0.0218978	0.134259	9.625	5.70833	9	1.27597e-05	AT1TE25910	NA	NA
Chr1	1199709	1200303	CDS	+	AT1G04430.1	Chr1	1199969	1200022	13	0	0	0.1125	6.15385	4.92308	6.15385	1.28382e-05	AT1G04430	protein_coding_gene	S-adenosyl-L-methionine-dependent methyltransferases superfamily protein
Chr1	1199709	1200303	CDS	+	AT1G04430.2	Chr1	1199969	1200022	13	0	0	0.1125	6.15385	4.92308	6.15385	1.28382e-05	AT1G04430	protein_coding_gene	S-adenosyl-L-methionine-dependent methyltransferases superfamily protein
Chr1	26366602	26371672	LTR/Copia	+	AT1TE86360	Chr1	26371017	26371472	43	0.301266	0.0585774	0.268852	9.18605	5.55814	7.09302	1.29227e-05	AT1TE86360	NA	NA
Chr5	13379659	13382515	DNA/En-Spm	+	AT5TE47400	Chr5	13380195	13380571	73	0.185008	0.0705645	0.215328	8.58904	6.79452	7.50685	1.30255e-05	AT5TE47400	NA	NA
Chr2	1906834	1912110	LTR/Copia	-	AT2TE08785	Chr2	1908427	1908918	34	0.136729	0.015748	0.148387	10.9706	7.47059	9.11765	1.30815e-05	AT2TE08785	NA	NA
Chr3	13333283	13343592	DNA/MuDR	-	AT3TE54500	Chr3	13336205	13336490	21	0.141791	0.00952381	0.187135	6.38095	5	8.14286	1.34558e-05	AT3TE54500	NA	NA
Chr1	21172520	21173359	RC/Helitron	-	AT1TE69990	Chr1	21173062	21173243	20	0.0239521	0.0169492	0.119048	8.35	8.85	6.3	1.36471e-05	AT1TE69990	NA	NA
Chr1	21172530	21173383	intron	+	AT1G56510.1	Chr1	21173062	21173243	20	0.0239521	0.0169492	0.119048	8.35	8.85	6.3	1.36471e-05	AT1G56510	protein_coding_gene	Disease resistance protein (TIR-NBS-LRR class)
Chr1	21172530	21173529	downstream	+	AT1G56510.1	Chr1	21173062	21173243	20	0.0239521	0.0169492	0.119048	8.35	8.85	6.3	1.36471e-05	AT1G56510	protein_coding_gene	Disease resistance protein (TIR-NBS-LRR class)
Chr3	7766063	7766759	RC/Helitron	+	AT3TE32605	Chr3	7766243	7766410	27	0.130081	0.102857	0.304147	9.11111	6.48148	8.03704	1.36818e-05	AT3TE32605	NA	NA
Chr1	9367448	9368005	RC/Helitron	+	AT1TE30185	Chr1	9367676	9367957	38	0.153302	0.071599	0.237624	11.1579	11.0263	7.97368	1.37098e-05	AT1TE30185	NA	NA
Chr3	229920	230106	CDS	+	AT3G01600.1	Chr3	229995	230140	13	0.126761	0	0	5.46154	4.53846	6.30769	1.37309e-05	AT3G01600	protein_coding_gene	NAC domain containing protein 44
Chr3	230107	230235	intron	+	AT3G01600.1	Chr3	229995	230140	13	0.126761	0	0	5.46154	4.53846	6.30769	1.37309e-05	AT3G01600	protein_coding_gene	NAC domain containing protein 44
Chr1	14021369	14024146	LTR/Gypsy	+	AT1TE46065	Chr1	14022773	14023020	32	0.182836	0.021097	0.17094	8.375	7.40625	7.3125	1.37344e-05	AT1TE46065	NA	NA
Chr2	13716929	13717928	upstream	-	AT2G32290.1	Chr2	13717388	13717603	26	0.168317	0.0402685	0.188073	7.76923	5.73077	8.38462	1.392e-05	AT2G32290	protein_coding_gene	beta-amylase 6
Chr1	25331379	25332378	upstream	-	AT1G67580.1	Chr1	25332168	25332450	26	0.146789	0.26601	0.0711111	8.38462	7.80769	8.65385	1.39357e-05	AT1G67580	protein_coding_gene	Protein kinase superfamily protein
Chr1	25331379	25332378	upstream	-	AT1G67580.2	Chr1	25332168	25332450	26	0.146789	0.26601	0.0711111	8.38462	7.80769	8.65385	1.39357e-05	AT1G67580	protein_coding_gene	Protein kinase superfamily protein
Chr1	25332135	25333134	downstream	-	AT1G67590.1	Chr1	25332168	25332450	26	0.146789	0.26601	0.0711111	8.38462	7.80769	8.65385	1.39357e-05	AT1G67590	protein_coding_gene	Remorin family protein
Chr1	25332253	25333252	downstream	-	AT1G67590.2	Chr1	25332168	25332450	26	0.146789	0.26601	0.0711111	8.38462	7.80769	8.65385	1.39357e-05	AT1G67590	protein_coding_gene	Remorin family protein
Chr4	14163660	14164402	DNA	+	AT4TE67005	Chr4	14163887	14164182	44	0.142549	0.0574713	0.178191	10.5227	9.88636	8.54545	1.39467e-05	AT4TE67005	NA	NA
Chr5	5804932	5805931	downstream	-	AT5G17620.1	Chr5	5805414	5805524	17	0.121212	0	0.0120482	5.82353	4.64706	4.88235	1.39937e-05	AT5G17620	NA	NA
Chr5	5805295	5806294	downstream	+	AT5G17610.1	Chr5	5805414	5805524	17	0.121212	0	0.0120482	5.82353	4.64706	4.88235	1.39937e-05	AT5G17610	NA	NA
Chr3	8657735	8658943	CDS	+	AT3G23960.1	Chr3	8658539	8658640	13	0	0	0.107143	5.46154	5.53846	8.61538	1.41079e-05	AT3G23960	protein_coding_gene	F-box and associated interaction domains-containing protein
Chr5	16855645	16856644	upstream	-	AT5G42190.1	Chr5	16856060	16856237	46	0.28877	0.0922693	0.307487	8.13043	8.71739	8.13043	1.43864e-05	AT5G42190	protein_coding_gene	E3 ubiquitin ligase SCF complex subunit SKP1/ASK1 family protein
Chr5	16855737	16856860	LINE/L1	-	AT5TE60860	Chr5	16856060	16856237	46	0.28877	0.0922693	0.307487	8.13043	8.71739	8.13043	1.43864e-05	AT5TE60860	NA	NA
Chr5	5609492	5610491	upstream	-	AT5G17050.1	Chr5	5610360	5610546	22	0.0304878	0.0217391	0.155738	7.45455	6.27273	5.54545	1.46262e-05	AT5G17050	protein_coding_gene	UDP-glucosyl transferase 78D2
Chr5	5610054	5611053	upstream	+	AT5G17060.1	Chr5	5610360	5610546	22	0.0304878	0.0217391	0.155738	7.45455	6.27273	5.54545	1.46262e-05	AT5G17060	protein_coding_gene	ADP-ribosylation factor B1B
Chr5	5610342	5610542	DNA	-	AT5TE20320	Chr5	5610360	5610546	22	0.0304878	0.0217391	0.155738	7.45455	6.27273	5.54545	1.46262e-05	AT5TE20320	NA	NA
Chr5	5610543	5610563	DNA	-	AT5TE20325	Chr5	5610360	5610546	22	0.0304878	0.0217391	0.155738	7.45455	6.27273	5.54545	1.46262e-05	AT5TE20325	NA	NA
Chr2	4061045	4065457	LTR/Copia	+	AT2TE17165	Chr2	4062854	4063251	39	0.141388	0.021978	0.116114	9.97436	9.33333	10.8205	1.46542e-05	AT2TE17165	NA	NA
Chr5	15646196	15651172	LTR/Copia	-	AT5TE56585	Chr5	15648999	15649269	44	0.126543	0.0107914	0.11465	7.36364	6.31818	7.13636	1.46759e-05	AT5TE56585	NA	NA
Chr2	9402360	9403359	upstream	+	AT2G22122.1	Chr2	9402920	9403110	43	0.0491329	0.209459	0.13555	8.04651	6.88372	9.09302	1.4677e-05	AT2G22122	NA	NA
Chr2	238813	239812	upstream	+	AT2G01530.1	Chr2	238675	238826	20	0.0421053	0.0222222	0.183784	9.5	6.75	9.25	1.47635e-05	AT2G01530	protein_coding_gene	MLP-like protein 329
Chr4	5648727	5649726	upstream	-	AT4G08870.1	Chr4	5649547	5649728	23	0.116883	0.015625	0.105263	10.0435	8.34783	9.08696	1.49831e-05	AT4G08870	protein_coding_gene	Arginase/deacetylase superfamily protein
Chr4	5648727	5649726	upstream	-	AT4G08870.2	Chr4	5649547	5649728	23	0.116883	0.015625	0.105263	10.0435	8.34783	9.08696	1.49831e-05	AT4G08870	protein_coding_gene	Arginase/deacetylase superfamily protein
Chr4	5649124	5649903	RC/Helitron	+	AT4TE23665	Chr4	5649547	5649728	23	0.116883	0.015625	0.105263	10.0435	8.34783	9.08696	1.49831e-05	AT4TE23665	NA	NA
Chr3	15591967	15597595	LTR/Copia	+	AT3TE63050	Chr3	15597386	15597572	39	0.141994	0.0248227	0.134545	8.48718	7.23077	7.05128	1.5031e-05	AT3TE63050	NA	NA
Chr5	174885	176090	CDS	-	AT5G01420.1	Chr5	175850	176067	22	0.116667	0.0212766	0.00520833	5.45455	6.40909	8.72727	1.50927e-05	AT5G01420	protein_coding_gene	Glutaredoxin family protein
Chr5	175795	176794	downstream	-	AT5G01430.1	Chr5	175850	176067	22	0.116667	0.0212766	0.00520833	5.45455	6.40909	8.72727	1.50927e-05	AT5G01430	protein_coding_gene	Got1/Sft2-like vescicle transport protein family
Chr5	175795	176794	downstream	-	AT5G01430.2	Chr5	175850	176067	22	0.116667	0.0212766	0.00520833	5.45455	6.40909	8.72727	1.50927e-05	AT5G01430	protein_coding_gene	Got1/Sft2-like vescicle transport protein family
Chr3	2884002	2884460	DNA	+	AT3TE12120	Chr3	2883959	2884236	32	0.105263	0.0833333	0.227513	8.3125	6.75	5.90625	1.51149e-05	AT3TE12120	NA	NA
Chr2	11677584	11678583	downstream	-	AT2G27290.1	Chr2	11677733	11677879	20	0.0163934	0.0165289	0.133333	6.1	6.05	5.25	1.51185e-05	AT2G27290	protein_coding_gene	Protein of unknown function (DUF1279)
Chr2	11677651	11677737	intron	-	AT2G27285.1	Chr2	11677733	11677879	20	0.0163934	0.0165289	0.133333	6.1	6.05	5.25	1.51185e-05	AT2G27285	protein_coding_gene	Coiled-coil domain-containing protein 55 (DUF2040)
Chr2	11677738	11677896	CDS	-	AT2G27285.1	Chr2	11677733	11677879	20	0.0163934	0.0165289	0.133333	6.1	6.05	5.25	1.51185e-05	AT2G27285	protein_coding_gene	Coiled-coil domain-containing protein 55 (DUF2040)
Chr3	9981295	9982294	upstream	-	AT3G27060.1	Chr3	9981939	9982232	43	0.0952381	0.0075188	0.140187	7.32558	6.18605	7.46512	1.52658e-05	AT3G27060	protein_coding_gene	Ferritin/ribonucleotide reductase-like family protein
Chr3	9982165	9983164	downstream	-	AT3G27070.1	Chr3	9981939	9982232	43	0.0952381	0.0075188	0.140187	7.32558	6.18605	7.46512	1.52658e-05	AT3G27070	protein_coding_gene	translocase outer membrane 20-1
Chr3	9982165	9983164	downstream	-	AT3G27070.2	Chr3	9981939	9982232	43	0.0952381	0.0075188	0.140187	7.32558	6.18605	7.46512	1.52658e-05	AT3G27070	protein_coding_gene	translocase outer membrane 20-1
Chr2	8016807	8017527	RC/Helitron	-	AT2TE33290	Chr2	8016976	8017157	38	0.116041	0.303279	0.266436	7.71053	6.42105	7.60526	1.53086e-05	AT2TE33290	NA	NA
Chr2	5388908	5389907	upstream	+	AT2G13100.2	Chr2	5389220	5389497	27	0.131313	0.0197368	0.209184	7.33333	5.62963	7.25926	1.53673e-05	AT2G13100	protein_coding_gene	Major facilitator superfamily protein
Chr2	5389204	5390203	upstream	+	AT2G13100.2	Chr2	5389220	5389497	27	0.131313	0.0197368	0.209184	7.33333	5.62963	7.25926	1.53673e-05	AT2G13100	protein_coding_gene	Major facilitator superfamily protein
Chr2	5389204	5390203	upstream	+	AT2G13100.3	Chr2	5389220	5389497	27	0.131313	0.0197368	0.209184	7.33333	5.62963	7.25926	1.53673e-05	AT2G13100	protein_coding_gene	Major facilitator superfamily protein
Chr3	9011212	9017189	LINE/L1	-	AT3TE37690	Chr3	9014396	9014666	39	0.189189	0.0572687	0.287037	7.58974	5.82051	8.30769	1.53966e-05	AT3TE37690	NA	NA
Chr2	15478719	15479718	downstream	-	AT2G36880.1	Chr2	15478437	15478744	45	0.180516	0.0408805	0.201389	7.75556	7.06667	6.4	1.54191e-05	AT2G36880	protein_coding_gene	methionine adenosyltransferase 3
Chr2	15478719	15479718	downstream	-	AT2G36880.2	Chr2	15478437	15478744	45	0.180516	0.0408805	0.201389	7.75556	7.06667	6.4	1.54191e-05	AT2G36880	protein_coding_gene	methionine adenosyltransferase 3
Chr4	7968925	7969924	upstream	-	AT4G13720.1	Chr4	7969489	7969644	34	0.0398406	0.0138889	0.130584	7.38235	6.35294	8.55882	1.57561e-05	AT4G13720	protein_coding_gene	Inosine triphosphate pyrophosphatase family protein
Chr4	7969297	7970296	upstream	+	AT4G13730.1	Chr4	7969489	7969644	34	0.0398406	0.0138889	0.130584	7.38235	6.35294	8.55882	1.57561e-05	AT4G13730	protein_coding_gene	Ypt/Rab-GAP domain of gyp1p superfamily protein
Chr4	7969297	7970296	upstream	+	AT4G13730.2	Chr4	7969489	7969644	34	0.0398406	0.0138889	0.130584	7.38235	6.35294	8.55882	1.57561e-05	AT4G13730	protein_coding_gene	Ypt/Rab-GAP domain of gyp1p superfamily protein
Chr4	7969297	7970296	upstream	+	AT4G13730.3	Chr4	7969489	7969644	34	0.0398406	0.0138889	0.130584	7.38235	6.35294	8.55882	1.57561e-05	AT4G13730	protein_coding_gene	Ypt/Rab-GAP domain of gyp1p superfamily protein
Chr4	7969438	7969576	RC/Helitron	+	AT4TE35075	Chr4	7969489	7969644	34	0.0398406	0.0138889	0.130584	7.38235	6.35294	8.55882	1.57561e-05	AT4TE35075	NA	NA
Chr3	10562498	10562689	DNA/MuDR	-	AT3TE43915	Chr3	10562497	10562786	34	0.0695652	0.0384615	0.181818	6.76471	6.11765	7.76471	1.57651e-05	AT3TE43915	NA	NA
Chr5	13064788	13066018	LINE/L1	-	AT5TE46475	Chr5	13065992	13066421	54	0.114213	0.039548	0.162371	7.2963	6.55556	7.18519	1.57871e-05	AT5TE46475	NA	NA
Chr5	13066334	13066356	LTR/Gypsy	+	AT5TE46480	Chr5	13065992	13066421	54	0.114213	0.039548	0.162371	7.2963	6.55556	7.18519	1.57871e-05	AT5TE46480	NA	NA
Chr5	13066369	13067018	LTR/Gypsy	+	AT5TE46485	Chr5	13065992	13066421	54	0.114213	0.039548	0.162371	7.2963	6.55556	7.18519	1.57871e-05	AT5TE46485	NA	NA
Chr5	17870726	17871138	DNA/Pogo	-	AT5TE64515	Chr5	17870679	17870974	43	0.112601	0.0282686	0.215017	8.67442	6.5814	6.81395	1.58164e-05	AT5TE64515	NA	NA
Chr3	17605987	17606250	DNA/Mariner	+	AT3TE71320	Chr3	17605960	17606157	27	0.123894	0.0175439	0.129808	8.37037	8.44444	7.7037	1.58332e-05	AT3TE71320	NA	NA
Chr3	10885295	10885587	LINE/L1	-	AT3TE45260	Chr3	10885078	10885398	49	0.174946	0.05625	0.214442	9.44898	6.53061	9.32653	1.58946e-05	AT3TE45260	NA	NA
Chr5	6433630	6438776	LTR/Copia	-	AT5TE23285	Chr5	6436536	6437029	55	0.165736	0.0336134	0.159751	9.76364	6.49091	8.76364	1.59277e-05	AT5TE23285	NA	NA
Chr1	13336749	13339481	LTR/Gypsy	+	AT1TE43605	Chr1	13337703	13338084	47	0.167076	0.0378378	0.1725	8.65957	7.87234	8.51064	1.60863e-05	AT1TE43605	NA	NA
Chr1	6742978	6744223	DNA/HAT	+	AT1TE21805	Chr1	6744176	6744205	9	0.0701754	0.173913	0.75	6.33333	5.11111	4.44444	1.61254e-05	AT1TE21805	NA	NA
Chr1	6743518	6744517	upstream	+	AT1G19480.1	Chr1	6744176	6744205	9	0.0701754	0.173913	0.75	6.33333	5.11111	4.44444	1.61254e-05	AT1G19480	protein_coding_gene	DNA glycosylase superfamily protein
Chr1	6743518	6744517	upstream	+	AT1G19480.2	Chr1	6744176	6744205	9	0.0701754	0.173913	0.75	6.33333	5.11111	4.44444	1.61254e-05	AT1G19480	protein_coding_gene	DNA glycosylase superfamily protein
Chr3	3983980	3984694	CDS	-	AT3G12560.1	Chr3	3984137	3984193	13	0.119048	0	0.0107527	6.46154	5.69231	7.15385	1.62379e-05	AT3G12560	protein_coding_gene	TRF-like 9
Chr5	10808358	10812727	LTR/Copia	+	AT5TE39295	Chr5	10808433	10808716	27	0.185185	0.0178571	0.156566	9	6.22222	7.33333	1.63315e-05	AT5TE39295	NA	NA
Chr1	16449024	16449302	LINE/L1	+	AT1TE54230	Chr1	16449155	16449289	42	0.118644	0.0428571	0.161125	7.02381	6.66667	9.30952	1.63976e-05	AT1TE54230	NA	NA
Chr4	4623490	4628220	LTR/Copia	-	AT4TE19450	Chr4	4625706	4625998	39	0.15015	0.0354331	0.0621622	8.53846	6.51282	9.48718	1.64454e-05	AT4TE19450	NA	NA
Chr2	11048216	11048590	RC/Helitron	+	AT2TE47625	Chr2	11048536	11048785	36	0.0171674	0.0552764	0.151261	6.47222	5.52778	6.61111	1.64657e-05	AT2TE47625	NA	NA
Chr2	11048377	11049376	downstream	-	AT2G25910.1	Chr2	11048536	11048785	36	0.0171674	0.0552764	0.151261	6.47222	5.52778	6.61111	1.64657e-05	AT2G25910	protein_coding_gene	3'-5' exonuclease domain-containing protein / K homology domain-containing protein / KH domain-containing protein
Chr2	11048377	11049376	downstream	-	AT2G25910.2	Chr2	11048536	11048785	36	0.0171674	0.0552764	0.151261	6.47222	5.52778	6.61111	1.64657e-05	AT2G25910	protein_coding_gene	3'-5' exonuclease domain-containing protein / K homology domain-containing protein / KH domain-containing protein
Chr2	11048711	11048867	DNA/HAT	-	AT2TE47630	Chr2	11048536	11048785	36	0.0171674	0.0552764	0.151261	6.47222	5.52778	6.61111	1.64657e-05	AT2TE47630	NA	NA
Chr1	13098280	13102833	LTR/Copia	+	AT1TE42800	Chr1	13100712	13101102	43	0.11335	0.00790514	0.129288	9.23256	5.88372	8.81395	1.6466e-05	AT1TE42800	NA	NA
Chr1	22206029	22206449	SINE	+	AT1TE73340	Chr1	22206442	22206696	43	0.0772947	0.033557	0.205882	9.62791	6.93023	6.32558	1.664e-05	AT1TE73340	NA	NA
Chr1	22206450	22208078	RC/Helitron	+	AT1TE73345	Chr1	22206442	22206696	43	0.0772947	0.033557	0.205882	9.62791	6.93023	6.32558	1.664e-05	AT1TE73345	NA	NA
Chr3	11116001	11120736	LTR/Copia	-	AT3TE46245	Chr3	11116125	11116402	39	0.188791	0.029304	0.194444	8.69231	7	7.38462	1.67193e-05	AT3TE46245	NA	NA
Chr5	22099054	22100053	upstream	+	AT5G54440.1	Chr5	22099748	22100006	14	0.114583	0	0	6.85714	5.35714	5.57143	1.68737e-05	AT5G54440	protein_coding_gene	CLUB
Chr5	22099693	22099757	5-UTR	-	AT5G54430.1	Chr5	22099748	22100006	14	0.114583	0	0	6.85714	5.35714	5.57143	1.68737e-05	AT5G54430	protein_coding_gene	Adenine nucleotide alpha hydrolases-like superfamily protein
Chr5	22099758	22100757	upstream	-	AT5G54430.1	Chr5	22099748	22100006	14	0.114583	0	0	6.85714	5.35714	5.57143	1.68737e-05	AT5G54430	protein_coding_gene	Adenine nucleotide alpha hydrolases-like superfamily protein
Chr5	22099935	22100054	5-UTR	+	AT5G54440.1	Chr5	22099748	22100006	14	0.114583	0	0	6.85714	5.35714	5.57143	1.68737e-05	AT5G54440	protein_coding_gene	CLUB
Chr2	4861228	4869424	DNA/MuDR	-	AT2TE20140	Chr2	4869024	4869685	84	0.123967	0.175084	0.0665742	8.64286	7.07143	8.58333	1.69358e-05	AT2TE20140	NA	NA
Chr2	4869617	4870413	RC/Helitron	+	AT2TE20145	Chr2	4869024	4869685	84	0.123967	0.175084	0.0665742	8.64286	7.07143	8.58333	1.69358e-05	AT2TE20145	NA	NA
Chr3	20763033	20764032	upstream	-	AT3G55960.1	Chr3	20763770	20763965	26	0.178261	0.0674847	0.175966	8.84615	6.26923	8.96154	1.69986e-05	AT3G55960	protein_coding_gene	Haloacid dehalogenase-like hydrolase (HAD) superfamily protein
Chr5	8723054	8724053	upstream	+	AT5G25210.1	Chr5	8723482	8723665	28	0.266376	0.078125	0.237548	8.17857	6.85714	9.32143	1.70026e-05	AT5G25210	NA	NA
Chr5	8723471	8723506	LINE/L1	-	AT5TE31560	Chr5	8723482	8723665	28	0.266376	0.078125	0.237548	8.17857	6.85714	9.32143	1.70026e-05	AT5TE31560	NA	NA
Chr5	7115162	7115484	DNA/MuDR	+	AT5TE25725	Chr5	7115373	7115562	25	0.06	0.0170455	0.16	10	7.04	8	1.70367e-05	AT5TE25725	NA	NA
Chr4	2807926	2808925	downstream	+	AT4G05520.1	Chr4	2808634	2808908	25	0.149533	0.0406977	0.238095	8.56	6.88	7.56	1.70958e-05	AT4G05520	protein_coding_gene	EPS15 homology domain 2
Chr4	2807929	2808928	downstream	+	AT4G05520.2	Chr4	2808634	2808908	25	0.149533	0.0406977	0.238095	8.56	6.88	7.56	1.70958e-05	AT4G05520	protein_coding_gene	EPS15 homology domain 2
Chr4	2808466	2808678	intron	-	AT4G05523.1	Chr4	2808634	2808908	25	0.149533	0.0406977	0.238095	8.56	6.88	7.56	1.70958e-05	AT4G05523	NA	NA
Chr4	2808679	2809024	CDS	-	AT4G05523.1	Chr4	2808634	2808908	25	0.149533	0.0406977	0.238095	8.56	6.88	7.56	1.70958e-05	AT4G05523	NA	NA
Chr1	17214214	17215149	DNA/HAT	+	AT1TE57045	Chr1	17214607	17215003	64	0.14127	0.0541586	0.174419	9.84375	8.07812	9.40625	1.73435e-05	AT1TE57045	NA	NA
Chr1	17214882	17214938	DNA/HAT	+	AT1TE57050	Chr1	17214607	17215003	64	0.14127	0.0541586	0.174419	9.84375	8.07812	9.40625	1.73435e-05	AT1TE57050	NA	NA
Chr2	1318461	1318690	LINE/L1	+	AT2TE06005	Chr2	1318516	1318705	26	0.125541	0.0175439	0.112245	8.88462	6.57692	7.53846	1.73484e-05	AT2TE06005	NA	NA
Chr3	8573849	8574848	upstream	-	AT3G23780.1	Chr3	8574524	8574806	57	0.0936902	0.143243	0.252252	9.17544	6.49123	7.78947	1.74101e-05	AT3G23780	protein_coding_gene	nuclear RNA polymerase D2A
Chr3	8573849	8574848	upstream	-	AT3G23780.2	Chr3	8574524	8574806	57	0.0936902	0.143243	0.252252	9.17544	6.49123	7.78947	1.74101e-05	AT3G23780	protein_coding_gene	nuclear RNA polymerase D2A
Chr3	8574190	8575189	upstream	-	AT3G23780.1	Chr3	8574524	8574806	57	0.0936902	0.143243	0.252252	9.17544	6.49123	7.78947	1.74101e-05	AT3G23780	protein_coding_gene	nuclear RNA polymerase D2A
Chr3	8574209	8575208	upstream	-	AT3G23780.2	Chr3	8574524	8574806	57	0.0936902	0.143243	0.252252	9.17544	6.49123	7.78947	1.74101e-05	AT3G23780	protein_coding_gene	nuclear RNA polymerase D2A
Chr3	8574266	8575265	upstream	+	AT3G23790.1	Chr3	8574524	8574806	57	0.0936902	0.143243	0.252252	9.17544	6.49123	7.78947	1.74101e-05	AT3G23790	protein_coding_gene	AMP-dependent synthetase and ligase family protein
Chr4	11863760	11863885	CDS	-	AT4G22540.2	Chr4	11863874	11864003	18	0.127119	0.0288462	0.00847458	6.55556	5.77778	6.55556	1.74562e-05	AT4G22540	protein_coding_gene	OSBP(oxysterol binding protein)-related protein 2A
Chr4	11863760	11863885	CDS	-	AT4G22540.3	Chr4	11863874	11864003	18	0.127119	0.0288462	0.00847458	6.55556	5.77778	6.55556	1.74562e-05	AT4G22540	protein_coding_gene	OSBP(oxysterol binding protein)-related protein 2A
Chr4	11863760	11863885	CDS	-	AT4G22540.4	Chr4	11863874	11864003	18	0.127119	0.0288462	0.00847458	6.55556	5.77778	6.55556	1.74562e-05	AT4G22540	protein_coding_gene	OSBP(oxysterol binding protein)-related protein 2A
Chr4	11863760	11864122	CDS	-	AT4G22540.1	Chr4	11863874	11864003	18	0.127119	0.0288462	0.00847458	6.55556	5.77778	6.55556	1.74562e-05	AT4G22540	protein_coding_gene	OSBP(oxysterol binding protein)-related protein 2A
Chr4	11863886	11864122	5-UTR	-	AT4G22540.3	Chr4	11863874	11864003	18	0.127119	0.0288462	0.00847458	6.55556	5.77778	6.55556	1.74562e-05	AT4G22540	protein_coding_gene	OSBP(oxysterol binding protein)-related protein 2A
Chr4	11863886	11864122	5-UTR	-	AT4G22540.4	Chr4	11863874	11864003	18	0.127119	0.0288462	0.00847458	6.55556	5.77778	6.55556	1.74562e-05	AT4G22540	protein_coding_gene	OSBP(oxysterol binding protein)-related protein 2A
Chr4	11863886	11864125	5-UTR	-	AT4G22540.2	Chr4	11863874	11864003	18	0.127119	0.0288462	0.00847458	6.55556	5.77778	6.55556	1.74562e-05	AT4G22540	protein_coding_gene	OSBP(oxysterol binding protein)-related protein 2A
Chr2	3804225	3808132	DNA/En-Spm	-	AT2TE16365	Chr2	3807513	3807780	35	0.111111	0.0114943	0.151786	6.17143	4.97143	6.4	1.76771e-05	AT2TE16365	NA	NA
Chr1	22408710	22409709	upstream	+	AT1G60870.1	Chr1	22408929	22409091	24	0.0546448	0.0133333	0.138728	7.625	6.25	7.20833	1.77288e-05	AT1G60870	protein_coding_gene	maternal effect embryo arrest 9
Chr2	4893397	4894624	RC/Helitron	-	AT2TE20180	Chr2	4894587	4895069	64	0.15016	0.0474138	0.152344	9.78125	7.25	8	1.78282e-05	AT2TE20180	NA	NA
Chr4	8802504	8803781	RC/Helitron	+	AT4TE39330	Chr4	8803452	8803706	30	0.197479	0.0738636	0.0651341	7.93333	5.86667	8.7	1.80725e-05	AT4TE39330	NA	NA
Chr4	8803156	8804155	upstream	+	AT4G15393.1	Chr4	8803452	8803706	30	0.197479	0.0738636	0.0651341	7.93333	5.86667	8.7	1.80725e-05	AT4G15393	protein_coding_gene	subfamily A, polypeptide 5, cytochrome P450, family 702
Chr4	8803156	8804155	upstream	+	AT4G15393.2	Chr4	8803452	8803706	30	0.197479	0.0738636	0.0651341	7.93333	5.86667	8.7	1.80725e-05	AT4G15393	protein_coding_gene	subfamily A, polypeptide 5, cytochrome P450, family 702
Chr4	8803156	8804155	upstream	+	AT4G15393.3	Chr4	8803452	8803706	30	0.197479	0.0738636	0.0651341	7.93333	5.86667	8.7	1.80725e-05	AT4G15393	protein_coding_gene	subfamily A, polypeptide 5, cytochrome P450, family 702
Chr1	13439443	13448529	LTR/Copia	+	AT1TE43975	Chr1	13447664	13448101	66	0.148276	0.056338	0.173451	8.78788	7.5303	8.56061	1.81964e-05	AT1TE43975	NA	NA
Chr1	11064455	11067138	LINE/L1	-	AT1TE35720	Chr1	11066550	11066790	43	0.144044	0.0241935	0.18732	8.39535	5.76744	8.06977	1.8341e-05	AT1TE35720	NA	NA
Chr1	28448646	28449645	upstream	-	AT1G75760.1	Chr1	28449504	28449656	32	0.0409091	0.017094	0.174863	6.875	7.3125	5.71875	1.8426e-05	AT1G75760	protein_coding_gene	ER lumen protein retaining receptor family protein
Chr1	28449020	28450019	upstream	+	AT1G75770.1	Chr1	28449504	28449656	32	0.0409091	0.017094	0.174863	6.875	7.3125	5.71875	1.8426e-05	AT1G75770	NA	NA
Chr5	14754520	14755394	RC/Helitron	+	AT5TE53195	Chr5	14755123	14755288	19	0.0173913	0.0645161	0.191176	6.05263	6.52632	7.15789	1.84376e-05	AT5TE53195	NA	NA
Chr2	11704056	11704230	5-UTR	-	AT2G27350.1	Chr2	11704108	11704370	21	0.109375	0.0142857	0.00671141	6.09524	6.66667	7.09524	1.85991e-05	AT2G27350	protein_coding_gene	OTU-like cysteine protease family protein
Chr2	11704056	11704237	5-UTR	-	AT2G27350.2	Chr2	11704108	11704370	21	0.109375	0.0142857	0.00671141	6.09524	6.66667	7.09524	1.85991e-05	AT2G27350	protein_coding_gene	OTU-like cysteine protease family protein
Chr2	11704056	11704237	5-UTR	-	AT2G27350.3	Chr2	11704108	11704370	21	0.109375	0.0142857	0.00671141	6.09524	6.66667	7.09524	1.85991e-05	AT2G27350	protein_coding_gene	OTU-like cysteine protease family protein
Chr2	11704056	11704247	5-UTR	-	AT2G27350.4	Chr2	11704108	11704370	21	0.109375	0.0142857	0.00671141	6.09524	6.66667	7.09524	1.85991e-05	AT2G27350	protein_coding_gene	OTU-like cysteine protease family protein
Chr2	11704056	11704247	5-UTR	-	AT2G27350.5	Chr2	11704108	11704370	21	0.109375	0.0142857	0.00671141	6.09524	6.66667	7.09524	1.85991e-05	AT2G27350	protein_coding_gene	OTU-like cysteine protease family protein
Chr2	11704056	11704271	5-UTR	-	AT2G27350.6	Chr2	11704108	11704370	21	0.109375	0.0142857	0.00671141	6.09524	6.66667	7.09524	1.85991e-05	AT2G27350	protein_coding_gene	OTU-like cysteine protease family protein
Chr2	11704231	11705230	upstream	-	AT2G27350.1	Chr2	11704108	11704370	21	0.109375	0.0142857	0.00671141	6.09524	6.66667	7.09524	1.85991e-05	AT2G27350	protein_coding_gene	OTU-like cysteine protease family protein
Chr2	11704238	11705237	upstream	-	AT2G27350.2	Chr2	11704108	11704370	21	0.109375	0.0142857	0.00671141	6.09524	6.66667	7.09524	1.85991e-05	AT2G27350	protein_coding_gene	OTU-like cysteine protease family protein
Chr2	11704238	11705237	upstream	-	AT2G27350.3	Chr2	11704108	11704370	21	0.109375	0.0142857	0.00671141	6.09524	6.66667	7.09524	1.85991e-05	AT2G27350	protein_coding_gene	OTU-like cysteine protease family protein
Chr2	11704248	11705247	upstream	-	AT2G27350.4	Chr2	11704108	11704370	21	0.109375	0.0142857	0.00671141	6.09524	6.66667	7.09524	1.85991e-05	AT2G27350	protein_coding_gene	OTU-like cysteine protease family protein
Chr2	11704248	11705247	upstream	-	AT2G27350.5	Chr2	11704108	11704370	21	0.109375	0.0142857	0.00671141	6.09524	6.66667	7.09524	1.85991e-05	AT2G27350	protein_coding_gene	OTU-like cysteine protease family protein
Chr2	11704272	11705271	upstream	-	AT2G27350.6	Chr2	11704108	11704370	21	0.109375	0.0142857	0.00671141	6.09524	6.66667	7.09524	1.85991e-05	AT2G27350	protein_coding_gene	OTU-like cysteine protease family protein
Chr1	1470622	1471621	downstream	-	AT1G05120.1	Chr1	1471141	1471337	17	0.102362	0.0227273	0	7.47059	5.17647	7.64706	1.8727e-05	AT1G05120	protein_coding_gene	Helicase protein with RING/U-box domain
Chr1	1470881	1471880	downstream	+	AT1G05100.1	Chr1	1471141	1471337	17	0.102362	0.0227273	0	7.47059	5.17647	7.64706	1.8727e-05	AT1G05100	protein_coding_gene	mitogen-activated protein kinase kinase kinase 18
Chr5	6433630	6438776	LTR/Copia	-	AT5TE23285	Chr5	6434525	6434816	42	0.16443	0.0230415	0.165517	7.09524	5.16667	6.90476	1.90718e-05	AT5TE23285	NA	NA
Chr1	12650862	12652393	intron	-	AT1G34550.1	Chr1	12651208	12651311	22	0.0150754	0.146739	0.0258065	9.04545	8.36364	7.04545	1.90887e-05	AT1G34550	protein_coding_gene	Protein of unknown function (DUF616)
Chr4	4614803	4620079	RC/Helitron	+	AT4TE19405	Chr4	4615304	4615697	39	0.107143	0.0179372	0.138408	9.33333	5.71795	7.41026	1.91165e-05	AT4TE19405	NA	NA
Chr4	4615191	4615319	intron	+	AT4G07800.1	Chr4	4615304	4615697	39	0.107143	0.0179372	0.138408	9.33333	5.71795	7.41026	1.91165e-05	AT4G07800	transposable_element_gene	transposable element gene
Chr4	4615452	4615523	intron	+	AT4G07800.1	Chr4	4615304	4615697	39	0.107143	0.0179372	0.138408	9.33333	5.71795	7.41026	1.91165e-05	AT4G07800	transposable_element_gene	transposable element gene
Chr4	4615615	4615698	intron	+	AT4G07800.1	Chr4	4615304	4615697	39	0.107143	0.0179372	0.138408	9.33333	5.71795	7.41026	1.91165e-05	AT4G07800	transposable_element_gene	transposable element gene
Chr2	11113828	11114827	upstream	-	AT2G26080.1	Chr2	11114826	11115021	29	0.0408163	0.0357143	0.157895	6.75862	6.75862	5.89655	1.92593e-05	AT2G26080	protein_coding_gene	glycine decarboxylase P-protein 2
Chr2	11114951	11115274	RC/Helitron	+	AT2TE47950	Chr2	11114826	11115021	29	0.0408163	0.0357143	0.157895	6.75862	6.75862	5.89655	1.92593e-05	AT2TE47950	NA	NA
Chr5	10897634	10897766	CDS	+	AT5G28885.1	Chr5	10897695	10897889	46	0.158209	0.0247678	0.100543	7.28261	7.02174	8	1.92938e-05	AT5G28885	NA	NA
Chr5	10897767	10898167	intron	+	AT5G28885.1	Chr5	10897695	10897889	46	0.158209	0.0247678	0.100543	7.28261	7.02174	8	1.92938e-05	AT5G28885	NA	NA
Chr2	183328	184327	upstream	-	AT2G01420.1	Chr2	183954	184237	18	0.308725	0.0440252	0.323529	8.27778	8.83333	7.55556	1.92972e-05	AT2G01420	protein_coding_gene	Auxin efflux carrier family protein
Chr2	183328	184327	upstream	-	AT2G01420.2	Chr2	183954	184237	18	0.308725	0.0440252	0.323529	8.27778	8.83333	7.55556	1.92972e-05	AT2G01420	protein_coding_gene	Auxin efflux carrier family protein
Chr2	184205	184466	intron	+	AT2G01422.2	Chr2	183954	184237	18	0.308725	0.0440252	0.323529	8.27778	8.83333	7.55556	1.92972e-05	AT2G01422	NA	NA
Chr1	23754445	23755436	RC/Helitron	+	AT1TE78195	Chr1	23755304	23755486	35	0.101538	0.0610169	0.2	9.28571	8.42857	7.71429	1.93537e-05	AT1TE78195	NA	NA
Chr3	8716952	8717617	CDS	-	AT3G24140.1	Chr3	8717519	8717629	20	0.1	0	0.0181818	6.5	6.5	8.25	1.94304e-05	AT3G24140	protein_coding_gene	basic helix-loop-helix (bHLH) DNA-binding superfamily protein
Chr3	8717618	8717753	intron	-	AT3G24140.1	Chr3	8717519	8717629	20	0.1	0	0.0181818	6.5	6.5	8.25	1.94304e-05	AT3G24140	protein_coding_gene	basic helix-loop-helix (bHLH) DNA-binding superfamily protein
Chr1	24875442	24877076	RC/Helitron	-	AT1TE81710	Chr1	24877074	24877267	27	0.0779817	0.0277778	0.171717	8.07407	6.66667	7.33333	1.94488e-05	AT1TE81710	NA	NA
Chr1	24877077	24877096	RC/Helitron	+	AT1TE81715	Chr1	24877074	24877267	27	0.0779817	0.0277778	0.171717	8.07407	6.66667	7.33333	1.94488e-05	AT1TE81715	NA	NA
Chr1	24877097	24877221	DNA/HAT	-	AT1TE81720	Chr1	24877074	24877267	27	0.0779817	0.0277778	0.171717	8.07407	6.66667	7.33333	1.94488e-05	AT1TE81720	NA	NA
Chr1	16049209	16051713	LTR/Gypsy	+	AT1TE52870	Chr1	16051515	16051902	29	0.165829	0.0115607	0.184358	6.86207	5.96552	6.17241	1.95057e-05	AT1TE52870	NA	NA
Chr1	16051794	16051934	CDS	+	AT1G42699.1	Chr1	16051515	16051902	29	0.165829	0.0115607	0.184358	6.86207	5.96552	6.17241	1.95057e-05	AT1G42699	NA	NA
Chr1	18338814	18339762	DNA/HAT	+	AT1TE60780	Chr1	18339271	18339531	45	0.155941	0.0373134	0.193029	8.97778	8.93333	8.28889	1.95626e-05	AT1TE60780	NA	NA
Chr3	14491473	14492493	intron	-	AT3G42350.1	Chr3	14492208	14492589	38	0.197468	0.0693431	0.0845921	10.3947	7.21053	8.71053	1.9711e-05	AT3G42350	transposable_element_gene	transposable element gene
Chr3	14491507	14494434	LTR/Gypsy	-	AT3TE59430	Chr3	14492208	14492589	38	0.197468	0.0693431	0.0845921	10.3947	7.21053	8.71053	1.9711e-05	AT3TE59430	NA	NA
Chr1	843146	843229	intron	-	AT1G03400.1	Chr1	843213	843377	15	0.135417	0	0	6.4	5.53333	7.13333	1.97841e-05	AT1G03400	protein_coding_gene	2-oxoglutarate (2OG) and Fe(II)-dependent oxygenase superfamily protein
Chr1	843230	843551	CDS	-	AT1G03400.1	Chr1	843213	843377	15	0.135417	0	0	6.4	5.53333	7.13333	1.97841e-05	AT1G03400	protein_coding_gene	2-oxoglutarate (2OG) and Fe(II)-dependent oxygenase superfamily protein
Chr1	11368222	11368383	intron	-	AT1G31740.1	Chr1	11368315	11368500	39	0.0909091	0.0302115	0.138408	7.61538	8.48718	7.41026	1.98715e-05	AT1G31740	protein_coding_gene	beta-galactosidase 15
Chr1	11368363	11368458	RC/Helitron	+	AT1TE36770	Chr1	11368315	11368500	39	0.0909091	0.0302115	0.138408	7.61538	8.48718	7.41026	1.98715e-05	AT1TE36770	NA	NA
Chr1	11368384	11368476	CDS	-	AT1G31740.1	Chr1	11368315	11368500	39	0.0909091	0.0302115	0.138408	7.61538	8.48718	7.41026	1.98715e-05	AT1G31740	protein_coding_gene	beta-galactosidase 15
Chr1	11368459	11369370	RC/Helitron	+	AT1TE36775	Chr1	11368315	11368500	39	0.0909091	0.0302115	0.138408	7.61538	8.48718	7.41026	1.98715e-05	AT1TE36775	NA	NA
Chr1	11368477	11368561	intron	-	AT1G31740.1	Chr1	11368315	11368500	39	0.0909091	0.0302115	0.138408	7.61538	8.48718	7.41026	1.98715e-05	AT1G31740	protein_coding_gene	beta-galactosidase 15
Chr2	16176944	16177943	upstream	+	AT2G38695.1	Chr2	16177612	16177754	30	0.134884	0.0410959	0.0231214	7.16667	7.3	5.76667	1.99994e-05	AT2G38695	NA	NA
Chr2	16177315	16177668	CDS	-	AT2G38690.1	Chr2	16177612	16177754	30	0.134884	0.0410959	0.0231214	7.16667	7.3	5.76667	1.99994e-05	AT2G38690	NA	NA
Chr2	16177669	16177753	5-UTR	-	AT2G38690.1	Chr2	16177612	16177754	30	0.134884	0.0410959	0.0231214	7.16667	7.3	5.76667	1.99994e-05	AT2G38690	NA	NA
Chr4	14436283	14436464	CDS	-	AT4G29305.1	Chr4	14436143	14436427	26	0.159184	0.020979	0.0946746	9.42308	5.5	6.5	2.01031e-05	AT4G29305	protein_coding_gene	low-molecular-weight cysteine-rich 25
Chr1	11314623	11315198	CDS	-	AT1G31600.1	Chr1	11315114	11315273	12	0.126214	0.012987	0.0169492	8.58333	6.41667	9.83333	2.01824e-05	AT1G31600	protein_coding_gene	RNA-binding (RRM/RBD/RNP motifs) family protein
Chr1	11314623	11315198	CDS	-	AT1G31600.3	Chr1	11315114	11315273	12	0.126214	0.012987	0.0169492	8.58333	6.41667	9.83333	2.01824e-05	AT1G31600	protein_coding_gene	RNA-binding (RRM/RBD/RNP motifs) family protein
Chr1	11314994	11315567	intron	-	AT1G31600.2	Chr1	11315114	11315273	12	0.126214	0.012987	0.0169492	8.58333	6.41667	9.83333	2.01824e-05	AT1G31600	protein_coding_gene	RNA-binding (RRM/RBD/RNP motifs) family protein
Chr1	11314994	11315993	upstream	-	AT1G31600.2	Chr1	11315114	11315273	12	0.126214	0.012987	0.0169492	8.58333	6.41667	9.83333	2.01824e-05	AT1G31600	protein_coding_gene	RNA-binding (RRM/RBD/RNP motifs) family protein
Chr1	11315040	11316662	DNA/HAT	-	AT1TE36605	Chr1	11315114	11315273	12	0.126214	0.012987	0.0169492	8.58333	6.41667	9.83333	2.01824e-05	AT1TE36605	NA	NA
Chr1	11315199	11315632	5-UTR	-	AT1G31600.3	Chr1	11315114	11315273	12	0.126214	0.012987	0.0169492	8.58333	6.41667	9.83333	2.01824e-05	AT1G31600	protein_coding_gene	RNA-binding (RRM/RBD/RNP motifs) family protein
Chr1	11315199	11315639	5-UTR	-	AT1G31600.1	Chr1	11315114	11315273	12	0.126214	0.012987	0.0169492	8.58333	6.41667	9.83333	2.01824e-05	AT1G31600	protein_coding_gene	RNA-binding (RRM/RBD/RNP motifs) family protein
Chr3	14487259	14488776	RC/Helitron	+	AT3TE59410	Chr3	14488192	14488568	43	0.197568	0.0432692	0.207692	7.65116	4.83721	6.04651	2.02139e-05	AT3TE59410	NA	NA
Chr3	14488163	14488259	intron	+	AT3G42340.1	Chr3	14488192	14488568	43	0.197568	0.0432692	0.207692	7.65116	4.83721	6.04651	2.02139e-05	AT3G42340	transposable_element_gene	transposable element gene
Chr3	14488354	14488423	intron	+	AT3G42340.1	Chr3	14488192	14488568	43	0.197568	0.0432692	0.207692	7.65116	4.83721	6.04651	2.02139e-05	AT3G42340	transposable_element_gene	transposable element gene
Chr3	14488484	14488563	intron	+	AT3G42340.1	Chr3	14488192	14488568	43	0.197568	0.0432692	0.207692	7.65116	4.83721	6.04651	2.02139e-05	AT3G42340	transposable_element_gene	transposable element gene
Chr1	12062735	12064145	RC/Helitron	-	AT1TE39105	Chr1	12063527	12063814	38	0.140523	0.0618893	0.0203252	8.05263	8.07895	6.47368	2.02383e-05	AT1TE39105	NA	NA
Chr1	12063794	12064793	upstream	+	AT1G33260.1	Chr1	12063527	12063814	38	0.140523	0.0618893	0.0203252	8.05263	8.07895	6.47368	2.02383e-05	AT1G33260	protein_coding_gene	Protein kinase superfamily protein
Chr1	12063794	12064793	upstream	+	AT1G33260.2	Chr1	12063527	12063814	38	0.140523	0.0618893	0.0203252	8.05263	8.07895	6.47368	2.02383e-05	AT1G33260	protein_coding_gene	Protein kinase superfamily protein
Chr3	9179856	9180284	RC/Helitron	+	AT3TE38345	Chr3	9179769	9179952	22	0.164948	0.321429	0.415663	8.81818	7.63636	7.54545	2.03669e-05	AT3TE38345	NA	NA
Chr1	27676744	27677418	RC/Helitron	-	AT1TE90570	Chr1	27676847	27677012	24	0.0307018	0.0266667	0.185393	9.5	6.25	7.41667	2.0657e-05	AT1TE90570	NA	NA
Chr1	27676835	27677834	downstream	+	AT1G73607.1	Chr1	27676847	27677012	24	0.0307018	0.0266667	0.185393	9.5	6.25	7.41667	2.0657e-05	AT1G73607	protein_coding_gene	low-molecular-weight cysteine-rich 65
Chr5	6433630	6438776	LTR/Copia	-	AT5TE23285	Chr5	6437198	6437623	48	0.177945	0.0431373	0.174497	8.3125	5.3125	6.20833	2.09237e-05	AT5TE23285	NA	NA
Chr3	11935635	11937293	DNA/En-Spm	-	AT3TE49700	Chr3	11936592	11936947	82	0.181319	0.0766182	0.194444	8.87805	9.23171	10.5366	2.09735e-05	AT3TE49700	NA	NA
Chr4	6234761	6234986	CDS	+	AT4G09950.1	Chr4	6234933	6235405	52	0.0918635	0.0148148	0.160428	7.32692	7.78846	7.19231	2.1062e-05	AT4G09950	protein_coding_gene	P-loop containing nucleoside triphosphate hydrolases superfamily protein
Chr4	6234987	6235275	intron	+	AT4G09950.1	Chr4	6234933	6235405	52	0.0918635	0.0148148	0.160428	7.32692	7.78846	7.19231	2.1062e-05	AT4G09950	protein_coding_gene	P-loop containing nucleoside triphosphate hydrolases superfamily protein
Chr4	6235276	6235544	CDS	+	AT4G09950.1	Chr4	6234933	6235405	52	0.0918635	0.0148148	0.160428	7.32692	7.78846	7.19231	2.1062e-05	AT4G09950	protein_coding_gene	P-loop containing nucleoside triphosphate hydrolases superfamily protein
Chr1	21640148	21641147	upstream	+	AT1G58330.1	Chr1	21640511	21640665	22	0.0883978	0.247934	0.426471	8.22727	5.5	6.18182	2.11345e-05	AT1G58330	protein_coding_gene	transcription factor-related
Chr1	21640520	21640770	DNA	-	AT1TE71415	Chr1	21640511	21640665	22	0.0883978	0.247934	0.426471	8.22727	5.5	6.18182	2.11345e-05	AT1TE71415	NA	NA
Chr1	15900055	15901054	upstream	-	AT1G42440.1	Chr1	15900304	15900460	23	0.0243902	0.16092	0.0837989	10.6957	7.56522	7.78261	2.13582e-05	AT1G42440	NA	NA
Chr1	20859709	20860708	upstream	+	AT1G55810.1	Chr1	20859971	20860146	27	0.132479	0.0268817	0.152263	8.66667	6.88889	9	2.13602e-05	AT1G55810	protein_coding_gene	uridine kinase-like 3
Chr1	20859830	20860829	upstream	+	AT1G55810.3	Chr1	20859971	20860146	27	0.132479	0.0268817	0.152263	8.66667	6.88889	9	2.13602e-05	AT1G55810	protein_coding_gene	uridine kinase-like 3
Chr5	24942027	24943967	RC/Helitron	+	AT5TE89760	Chr5	24943879	24944175	36	0.114865	0.0230415	0.148789	8.22222	6.02778	8.02778	2.13795e-05	AT5TE89760	NA	NA
Chr5	24943841	24943948	intron	-	AT5G62110.1	Chr5	24943879	24944175	36	0.114865	0.0230415	0.148789	8.22222	6.02778	8.02778	2.13795e-05	AT5G62110	protein_coding_gene	Homeodomain-like superfamily protein
Chr5	24943949	24944068	CDS	-	AT5G62110.1	Chr5	24943879	24944175	36	0.114865	0.0230415	0.148789	8.22222	6.02778	8.02778	2.13795e-05	AT5G62110	protein_coding_gene	Homeodomain-like superfamily protein
Chr5	24944069	24944164	intron	-	AT5G62110.1	Chr5	24943879	24944175	36	0.114865	0.0230415	0.148789	8.22222	6.02778	8.02778	2.13795e-05	AT5G62110	protein_coding_gene	Homeodomain-like superfamily protein
Chr5	24944165	24944284	CDS	-	AT5G62110.1	Chr5	24943879	24944175	36	0.114865	0.0230415	0.148789	8.22222	6.02778	8.02778	2.13795e-05	AT5G62110	protein_coding_gene	Homeodomain-like superfamily protein
Chr2	2075338	2080606	LTR/Gypsy	-	AT2TE09500	Chr2	2079059	2079450	49	0.151442	0.0306905	0.203782	8.4898	7.97959	9.71429	2.17092e-05	AT2TE09500	NA	NA
Chr2	4541674	4542379	RC/Helitron	+	AT2TE18945	Chr2	4541899	4542077	40	0.1	0.0319149	0.151724	11.25	7.05	7.25	2.17103e-05	AT2TE18945	NA	NA
Chr5	14256033	14257032	upstream	-	AT5G36220.1	Chr5	14256390	14256671	26	0.167488	0.0251572	0.240664	7.80769	6.11538	9.26923	2.19553e-05	AT5G36220	protein_coding_gene	cytochrome p450 81d1
Chr2	10590553	10590861	CDS	-	AT2G24880.1	Chr2	10590675	10590860	39	0.131387	0.089701	0.231373	7.02564	7.71795	6.53846	2.20665e-05	AT2G24880	protein_coding_gene	Plant self-incompatibility protein S1 family
Chr3	13180213	13182555	RC/Helitron	+	AT3TE53935	Chr3	13180730	13180827	20	0.0648649	0.186567	0.0423729	9.25	6.7	5.9	2.20816e-05	AT3TE53935	NA	NA
Chr3	13180523	13180911	DNA/MuDR	+	AT3TE53940	Chr3	13180730	13180827	20	0.0648649	0.186567	0.0423729	9.25	6.7	5.9	2.20816e-05	AT3TE53940	NA	NA
Chr4	10755989	10756774	LTR/Copia	+	AT4TE49275	Chr4	10756753	10756987	39	0.133829	0.019305	0.0547445	6.89744	6.64103	7.02564	2.2247e-05	AT4TE49275	NA	NA
Chr4	10756775	10756850	LTR/Copia	+	AT4TE49280	Chr4	10756753	10756987	39	0.133829	0.019305	0.0547445	6.89744	6.64103	7.02564	2.2247e-05	AT4TE49280	NA	NA
Chr3	15960175	15964927	LTR/Copia	+	AT3TE64600	Chr3	15961539	15961829	45	0.182844	0.0434783	0.142424	9.84444	5.62222	7.33333	2.23872e-05	AT3TE64600	NA	NA
Chr2	4326003	4326582	RC/Helitron	+	AT2TE18180	Chr2	4326375	4326656	40	0.161491	0.173077	0.0479233	8.05	6.5	7.825	2.25812e-05	AT2TE18180	NA	NA
Chr2	4326583	4327963	RC/Helitron	-	AT2TE18185	Chr2	4326375	4326656	40	0.161491	0.173077	0.0479233	8.05	6.5	7.825	2.25812e-05	AT2TE18185	NA	NA
Chr4	5782196	5783225	intron	-	AT4G09012.1	Chr4	5782982	5783189	47	0.146154	0.0195122	0.13089	8.29787	8.7234	8.12766	2.26423e-05	AT4G09012	protein_coding_gene	Mitochondrial ribosomal protein L27
Chr4	5783097	5784096	upstream	+	AT4G09020.1	Chr4	5782982	5783189	47	0.146154	0.0195122	0.13089	8.29787	8.7234	8.12766	2.26423e-05	AT4G09020	protein_coding_gene	isoamylase 3
Chr5	15646196	15651172	LTR/Copia	-	AT5TE56585	Chr5	15647095	15647390	29	0.201087	0.00757576	0.186747	6.34483	4.55172	5.72414	2.26943e-05	AT5TE56585	NA	NA
Chr1	17360725	17365909	LTR/Copia	+	AT1TE57530	Chr1	17363310	17363702	44	0.0933333	0.027027	0.15	8.52273	7.56818	8.63636	2.27725e-05	AT1TE57530	NA	NA
Chr1	8655650	8656649	downstream	+	AT1G24405.1	Chr1	8656577	8656673	9	0.176471	0	0.0151515	9.44444	6.22222	7.33333	2.28881e-05	AT1G24405	NA	NA
Chr2	1949453	1950452	upstream	+	AT2G05350.1	Chr2	1950070	1950356	51	0.136095	0.0290557	0.14186	9.94118	8.09804	8.43137	2.31335e-05	AT2G05350	NA	NA
Chr2	1949928	1950435	intron	+	AT2G05350.1	Chr2	1950070	1950356	51	0.136095	0.0290557	0.14186	9.94118	8.09804	8.43137	2.31335e-05	AT2G05350	NA	NA
Chr2	6837288	6843327	LTR/Copia	+	AT2TE27870	Chr2	6839830	6840123	34	0.194118	0.0431655	0.18429	10	8.17647	9.73529	2.34012e-05	AT2TE27870	NA	NA
Chr5	20059829	20061631	LINE/L1	-	AT5TE72235	Chr5	20060796	20061173	33	0.175781	0.0276243	0.133829	7.75758	5.48485	8.15152	2.34095e-05	AT5TE72235	NA	NA
Chr2	14418346	14418623	DNA/MuDR	+	AT2TE63825	Chr2	14418553	14418660	24	0.204819	0.314136	0.43318	6.91667	7.95833	9.04167	2.34455e-05	AT2TE63825	NA	NA
Chr2	14418430	14419429	downstream	-	AT2G34150.1	Chr2	14418553	14418660	24	0.204819	0.314136	0.43318	6.91667	7.95833	9.04167	2.34455e-05	AT2G34150	protein_coding_gene	SCAR family protein
Chr2	14418430	14419429	downstream	-	AT2G34150.2	Chr2	14418553	14418660	24	0.204819	0.314136	0.43318	6.91667	7.95833	9.04167	2.34455e-05	AT2G34150	protein_coding_gene	SCAR family protein
Chr1	19985983	19986982	upstream	-	AT1G53560.1	Chr1	19986792	19987072	45	0.0572139	0.110497	0.00985222	8.93333	8.04444	9.02222	2.3615e-05	AT1G53560	protein_coding_gene	Ribosomal protein L18ae family
Chr1	19986389	19987388	upstream	+	AT1G53570.1	Chr1	19986792	19987072	45	0.0572139	0.110497	0.00985222	8.93333	8.04444	9.02222	2.3615e-05	AT1G53570	protein_coding_gene	mitogen-activated protein kinase kinase kinase 3
Chr1	19986389	19987388	upstream	+	AT1G53570.2	Chr1	19986792	19987072	45	0.0572139	0.110497	0.00985222	8.93333	8.04444	9.02222	2.3615e-05	AT1G53570	protein_coding_gene	mitogen-activated protein kinase kinase kinase 3
Chr1	19986389	19987388	upstream	+	AT1G53570.3	Chr1	19986792	19987072	45	0.0572139	0.110497	0.00985222	8.93333	8.04444	9.02222	2.3615e-05	AT1G53570	protein_coding_gene	mitogen-activated protein kinase kinase kinase 3
Chr1	19986389	19987388	upstream	+	AT1G53570.4	Chr1	19986792	19987072	45	0.0572139	0.110497	0.00985222	8.93333	8.04444	9.02222	2.3615e-05	AT1G53570	protein_coding_gene	mitogen-activated protein kinase kinase kinase 3
Chr1	19986389	19987388	upstream	+	AT1G53570.5	Chr1	19986792	19987072	45	0.0572139	0.110497	0.00985222	8.93333	8.04444	9.02222	2.3615e-05	AT1G53570	protein_coding_gene	mitogen-activated protein kinase kinase kinase 3
Chr1	19986877	19987035	DNA/Pogo	-	AT1TE66060	Chr1	19986792	19987072	45	0.0572139	0.110497	0.00985222	8.93333	8.04444	9.02222	2.3615e-05	AT1TE66060	NA	NA
Chr2	7370669	7372375	intron	+	AT2G16970.1	Chr2	7370854	7371096	44	0.195122	0.0788732	0.189802	10.25	8.06818	8.02273	2.3684e-05	AT2G16970	protein_coding_gene	Major facilitator superfamily protein
Chr5	22259546	22261011	RC/Helitron	-	AT5TE80110	Chr5	22260113	22260409	34	0.101626	0.0492958	0.207885	7.23529	8.35294	8.20588	2.40216e-05	AT5TE80110	NA	NA
Chr5	22260406	22261405	upstream	+	AT5G54800.1	Chr5	22260113	22260409	34	0.101626	0.0492958	0.207885	7.23529	8.35294	8.20588	2.40216e-05	AT5G54800	protein_coding_gene	glucose 6-phosphate/phosphate translocator 1
Chr3	23203576	23207483	LINE/L1	-	AT3TE94580	Chr3	23207211	23207402	31	0.186441	0.035	0.20339	7.6129	6.45161	7.6129	2.43168e-05	AT3TE94580	NA	NA
Chr3	23207001	23208000	downstream	-	AT3G62730.1	Chr3	23207211	23207402	31	0.186441	0.035	0.20339	7.6129	6.45161	7.6129	2.43168e-05	AT3G62730	NA	NA
Chr1	12895316	12896537	DNA/MuDR	-	AT1TE41995	Chr1	12896475	12896668	37	0.0909091	0.04	0.240458	8.02703	6.75676	7.08108	2.48e-05	AT1TE41995	NA	NA
Chr1	12895912	12896911	downstream	-	AT1G35210.1	Chr1	12896475	12896668	37	0.0909091	0.04	0.240458	8.02703	6.75676	7.08108	2.48e-05	AT1G35210	NA	NA
Chr1	12896651	12896912	3-UTR	-	AT1G35210.1	Chr1	12896475	12896668	37	0.0909091	0.04	0.240458	8.02703	6.75676	7.08108	2.48e-05	AT1G35210	NA	NA
Chr1	11720280	11722434	RC/Helitron	+	AT1TE37975	Chr1	11721141	11721514	39	0.214765	0.0847458	0.125	7.64103	6.05128	6.5641	2.48411e-05	AT1TE37975	NA	NA
Chr3	16809184	16814150	LTR/Copia	-	AT3TE68090	Chr3	16814080	16814310	19	0.357664	0.0827068	0.428571	7.21053	7	8.47368	2.49366e-05	AT3TE68090	NA	NA
Chr3	16814155	16814255	RathE3_cons	-	AT3TE68095	Chr3	16814080	16814310	19	0.357664	0.0827068	0.428571	7.21053	7	8.47368	2.49366e-05	AT3TE68095	NA	NA
Chr1	23567494	23569072	CDS	+	AT1G63540.1	Chr1	23568167	23568552	45	0.167076	0.0253165	0.140805	9.04444	7.02222	7.73333	2.50697e-05	AT1G63540	protein_coding_gene	hydroxyproline-rich glycoprotein family protein
Chr5	1730903	1731020	5-UTR	-	AT5G05760.1	Chr5	1730993	1731272	33	0.0767045	0.0348837	0.157233	10.6667	7.81818	9.63636	2.51585e-05	AT5G05760	protein_coding_gene	syntaxin of plants 31
Chr5	1731021	1732020	upstream	-	AT5G05760.1	Chr5	1730993	1731272	33	0.0767045	0.0348837	0.157233	10.6667	7.81818	9.63636	2.51585e-05	AT5G05760	protein_coding_gene	syntaxin of plants 31
Chr5	8400295	8400680	LTR/Copia	-	AT5TE30375	Chr5	8400378	8400666	44	0.171838	0.0336391	0.153584	9.52273	7.43182	6.65909	2.51743e-05	AT5TE30375	NA	NA
Chr2	12876124	12877654	RC/Helitron	-	AT2TE56340	Chr2	12877136	12877320	32	0.149682	0.09	0.240283	9.8125	6.25	8.84375	2.5568e-05	AT2TE56340	NA	NA
Chr2	12877014	12878013	upstream	+	AT2G30160.1	Chr2	12877136	12877320	32	0.149682	0.09	0.240283	9.8125	6.25	8.84375	2.5568e-05	AT2G30160	protein_coding_gene	Mitochondrial substrate carrier family protein
Chr2	7223895	7224047	CDS	-	AT2G16668.1	Chr2	7224029	7224377	29	0.341121	0.0412371	0.286853	7.37931	6.68966	8.65517	2.56131e-05	AT2G16668	NA	NA
Chr2	7224083	7229123	LTR/Copia	-	AT2TE29450	Chr2	7224029	7224377	29	0.341121	0.0412371	0.286853	7.37931	6.68966	8.65517	2.56131e-05	AT2TE29450	NA	NA
Chr5	20701106	20702105	upstream	-	AT5G50870.1	Chr5	20701639	20701918	35	0.102041	0.0934959	0.22093	8.4	7.02857	7.37143	2.58621e-05	AT5G50870	protein_coding_gene	ubiquitin-conjugating enzyme 27
Chr5	20701206	20702205	upstream	-	AT5G50870.2	Chr5	20701639	20701918	35	0.102041	0.0934959	0.22093	8.4	7.02857	7.37143	2.58621e-05	AT5G50870	protein_coding_gene	ubiquitin-conjugating enzyme 27
Chr5	20701365	20701643	CDS	-	AT5G50880.1	Chr5	20701639	20701918	35	0.102041	0.0934959	0.22093	8.4	7.02857	7.37143	2.58621e-05	AT5G50880	NA	NA
Chr5	5155576	5156575	downstream	-	AT5G15802.1	Chr5	5155886	5156064	30	0.32567	0.208955	0.472362	8.7	6.7	6.63333	2.58642e-05	AT5G15802	NA	NA
Chr2	18652625	18655463	LINE/L1	-	AT2TE84695	Chr2	18655335	18655584	32	0.172043	0.138095	0.394737	5.8125	6.5625	7.125	2.58686e-05	AT2TE84695	NA	NA
Chr2	18655057	18656056	upstream	+	AT2G45240.1	Chr2	18655335	18655584	32	0.172043	0.138095	0.394737	5.8125	6.5625	7.125	2.58686e-05	AT2G45240	protein_coding_gene	methionine aminopeptidase 1A
Chr2	18655464	18655498	LINE/L1	-	AT2TE84700	Chr2	18655335	18655584	32	0.172043	0.138095	0.394737	5.8125	6.5625	7.125	2.58686e-05	AT2TE84700	NA	NA
Chr2	6493352	6494351	upstream	-	AT2G15020.1	Chr2	6493980	6494161	43	0.149254	0.204461	0.315789	9.34884	6.25581	6.18605	2.63925e-05	AT2G15020	NA	NA
Chr2	1047684	1048683	upstream	-	AT2G03470.1	Chr2	1048484	1048678	22	0.0338983	0.0892857	0.144578	8.04545	7.63636	7.54545	2.64185e-05	AT2G03470	protein_coding_gene	ELM2 domain-containing protein
Chr2	1047684	1048683	upstream	-	AT2G03470.2	Chr2	1048484	1048678	22	0.0338983	0.0892857	0.144578	8.04545	7.63636	7.54545	2.64185e-05	AT2G03470	protein_coding_gene	ELM2 domain-containing protein
Chr2	1048320	1049409	RC/Helitron	-	AT2TE04675	Chr2	1048484	1048678	22	0.0338983	0.0892857	0.144578	8.04545	7.63636	7.54545	2.64185e-05	AT2TE04675	NA	NA
Chr1	18242051	18246382	RC/Helitron	+	AT1TE60435	Chr1	18244766	18245040	44	0.039886	0.0209581	0.133523	7.97727	7.59091	8	2.64856e-05	AT1TE60435	NA	NA
Chr1	18244348	18245690	RC/Helitron	+	AT1TE60455	Chr1	18244766	18245040	44	0.039886	0.0209581	0.133523	7.97727	7.59091	8	2.64856e-05	AT1TE60455	NA	NA
Chr2	2844764	2849742	LTR/Copia	-	AT2TE12470	Chr2	2846793	2847179	34	0.154891	0.020202	0.180921	10.8235	8.73529	8.94118	2.65679e-05	AT2TE12470	NA	NA
Chr2	4872002	4872532	RC/Helitron	+	AT2TE20155	Chr2	4872320	4872509	28	0.0669145	0.025	0.138047	9.60714	8.57143	10.6071	2.65977e-05	AT2TE20155	NA	NA
Chr4	9732597	9737732	LTR/Copia	-	AT4TE44080	Chr4	9732940	9733305	42	0.253333	0.0510204	0.233716	8.92857	4.66667	6.21429	2.67263e-05	AT4TE44080	NA	NA
Chr5	10922294	10922374	DNA/MuDR	+	AT5TE39750	Chr5	10922311	10922693	35	0.0952381	0.0415094	0.173745	8.4	7.57143	7.4	2.69151e-05	AT5TE39750	NA	NA
Chr5	19425811	19426810	downstream	+	AT5G47970.1	Chr5	19425914	19426065	40	0.168919	0.340426	0.328244	7.4	5.875	6.55	2.69614e-05	AT5G47970	protein_coding_gene	Aldolase-type TIM barrel family protein
Chr5	19425811	19426810	downstream	+	AT5G47970.2	Chr5	19425914	19426065	40	0.168919	0.340426	0.328244	7.4	5.875	6.55	2.69614e-05	AT5G47970	protein_coding_gene	Aldolase-type TIM barrel family protein
Chr5	19425889	19427192	RC/Helitron	-	AT5TE69895	Chr5	19425914	19426065	40	0.168919	0.340426	0.328244	7.4	5.875	6.55	2.69614e-05	AT5TE69895	NA	NA
Chr3	16957464	16962730	LTR/Copia	-	AT3TE68730	Chr3	16960435	16960611	39	0.275362	0.0772532	0.195312	7.07692	5.97436	6.5641	2.72641e-05	AT3TE68730	NA	NA
Chr3	17741398	17741860	LINE/L1	+	AT3TE71860	Chr3	17741724	17741902	32	0.153179	0.0333333	0.145833	10.8125	8.4375	7.5	2.74723e-05	AT3TE71860	NA	NA
Chr2	4308876	4309520	DNA	+	AT2TE18100	Chr2	4308924	4309157	41	0.104396	0.108401	0.237226	8.87805	9	6.68293	2.75278e-05	AT2TE18100	NA	NA
Chr1	11302245	11310367	DNA/En-Spm	-	AT1TE36570	Chr1	11302587	11302966	39	0.20977	0.0583658	0.234114	8.92308	6.58974	7.66667	2.76229e-05	AT1TE36570	NA	NA
Chr3	6705716	6705928	CDS	+	AT3G19350.1	Chr3	6705865	6706042	35	0.0940767	0.0321285	0.176692	8.2	7.11429	7.6	2.78155e-05	AT3G19350	protein_coding_gene	maternally expressed pab C-terminal
Chr3	6705929	6706126	3-UTR	+	AT3G19350.1	Chr3	6705865	6706042	35	0.0940767	0.0321285	0.176692	8.2	7.11429	7.6	2.78155e-05	AT3G19350	protein_coding_gene	maternally expressed pab C-terminal
Chr3	6705956	6705984	RC/Helitron	-	AT3TE28160	Chr3	6705865	6706042	35	0.0940767	0.0321285	0.176692	8.2	7.11429	7.6	2.78155e-05	AT3TE28160	NA	NA
Chr3	6705985	6706026	RC/Helitron	-	AT3TE28165	Chr3	6705865	6706042	35	0.0940767	0.0321285	0.176692	8.2	7.11429	7.6	2.78155e-05	AT3TE28165	NA	NA
Chr3	6706027	6707224	RC/Helitron	+	AT3TE28170	Chr3	6705865	6706042	35	0.0940767	0.0321285	0.176692	8.2	7.11429	7.6	2.78155e-05	AT3TE28170	NA	NA
Chr2	4230742	4236511	LTR/Copia	+	AT2TE17870	Chr2	4232126	4232711	53	0.165154	0.0321888	0.136116	10.3962	8.79245	10.3962	2.7929e-05	AT2TE17870	NA	NA
Chr4	7826605	7827003	5-UTR	-	AT4G13460.2	Chr4	7826826	7827109	26	0.0451613	0.0419162	0.201117	5.96154	6.42308	6.88462	2.79311e-05	AT4G13460	protein_coding_gene	SU(VAR)3-9 homolog 9
Chr4	7826741	7826852	intron	-	AT4G13460.1	Chr4	7826826	7827109	26	0.0451613	0.0419162	0.201117	5.96154	6.42308	6.88462	2.79311e-05	AT4G13460	protein_coding_gene	SU(VAR)3-9 homolog 9
Chr4	7826741	7827740	upstream	-	AT4G13460.1	Chr4	7826826	7827109	26	0.0451613	0.0419162	0.201117	5.96154	6.42308	6.88462	2.79311e-05	AT4G13460	protein_coding_gene	SU(VAR)3-9 homolog 9
Chr4	7826853	7826959	5-UTR	-	AT4G13460.1	Chr4	7826826	7827109	26	0.0451613	0.0419162	0.201117	5.96154	6.42308	6.88462	2.79311e-05	AT4G13460	protein_coding_gene	SU(VAR)3-9 homolog 9
Chr4	7826960	7827959	upstream	-	AT4G13460.1	Chr4	7826826	7827109	26	0.0451613	0.0419162	0.201117	5.96154	6.42308	6.88462	2.79311e-05	AT4G13460	protein_coding_gene	SU(VAR)3-9 homolog 9
Chr4	7827004	7828003	upstream	-	AT4G13460.2	Chr4	7826826	7827109	26	0.0451613	0.0419162	0.201117	5.96154	6.42308	6.88462	2.79311e-05	AT4G13460	protein_coding_gene	SU(VAR)3-9 homolog 9
Chr4	7827026	7827673	DNA/Pogo	-	AT4TE34325	Chr4	7826826	7827109	26	0.0451613	0.0419162	0.201117	5.96154	6.42308	6.88462	2.79311e-05	AT4TE34325	NA	NA
Chr4	16929026	16930025	downstream	-	AT4G35725.1	Chr4	16929558	16929752	23	0.025641	0.0821256	0.160976	8.47826	9	8.91304	2.80922e-05	AT4G35725	NA	NA
Chr4	16929170	16930169	downstream	+	AT4G35720.1	Chr4	16929558	16929752	23	0.025641	0.0821256	0.160976	8.47826	9	8.91304	2.80922e-05	AT4G35720	protein_coding_gene	Arabidopsis protein of unknown function (DUF241)
Chr4	5278901	5279776	RC/Helitron	-	AT4TE21950	Chr4	5278939	5279111	28	0.0610169	0.046875	0.199346	10.5357	9.14286	10.9286	2.8282e-05	AT4TE21950	NA	NA
Chr1	13065302	13065600	RC/Helitron	+	AT1TE42665	Chr1	13065313	13065580	43	0.0697674	0.192935	0.13388	8	8.55814	8.51163	2.8311e-05	AT1TE42665	NA	NA
Chr4	4664039	4667496	DNA/HAT	-	AT4TE19625	Chr4	4666647	4666825	20	0.230216	0.0423729	0.116667	6.95	5.9	6	2.85623e-05	AT4TE19625	NA	NA
Chr5	9721532	9722316	RC/Helitron	+	AT5TE35295	Chr5	9721936	9722315	49	0.119497	0.185507	0.315951	9.73469	7.04082	6.65306	2.85984e-05	AT5TE35295	NA	NA
Chr5	9721580	9722579	upstream	+	AT5G27540.1	Chr5	9721936	9722315	49	0.119497	0.185507	0.315951	9.73469	7.04082	6.65306	2.85984e-05	AT5G27540	protein_coding_gene	MIRO-related GTP-ase 1
Chr5	9721621	9722620	upstream	+	AT5G27540.2	Chr5	9721936	9722315	49	0.119497	0.185507	0.315951	9.73469	7.04082	6.65306	2.85984e-05	AT5G27540	protein_coding_gene	MIRO-related GTP-ase 1
Chr5	9721814	9722813	upstream	+	AT5G27540.1	Chr5	9721936	9722315	49	0.119497	0.185507	0.315951	9.73469	7.04082	6.65306	2.85984e-05	AT5G27540	protein_coding_gene	MIRO-related GTP-ase 1
Chr5	9721814	9722813	upstream	+	AT5G27540.2	Chr5	9721936	9722315	49	0.119497	0.185507	0.315951	9.73469	7.04082	6.65306	2.85984e-05	AT5G27540	protein_coding_gene	MIRO-related GTP-ase 1
Chr3	5867545	5867656	intron	+	AT3G17190.1	Chr3	5867600	5867980	53	0.175644	0.0666667	0.127168	8.0566	6.50943	9.79245	2.86094e-05	AT3G17190	NA	NA
Chr3	5867545	5867656	intron	+	AT3G17190.2	Chr3	5867600	5867980	53	0.175644	0.0666667	0.127168	8.0566	6.50943	9.79245	2.86094e-05	AT3G17190	NA	NA
Chr3	5867657	5867713	CDS	+	AT3G17190.1	Chr3	5867600	5867980	53	0.175644	0.0666667	0.127168	8.0566	6.50943	9.79245	2.86094e-05	AT3G17190	NA	NA
Chr3	5867657	5867713	CDS	+	AT3G17190.2	Chr3	5867600	5867980	53	0.175644	0.0666667	0.127168	8.0566	6.50943	9.79245	2.86094e-05	AT3G17190	NA	NA
Chr3	5867714	5867819	intron	+	AT3G17190.1	Chr3	5867600	5867980	53	0.175644	0.0666667	0.127168	8.0566	6.50943	9.79245	2.86094e-05	AT3G17190	NA	NA
Chr3	5867714	5867819	intron	+	AT3G17190.2	Chr3	5867600	5867980	53	0.175644	0.0666667	0.127168	8.0566	6.50943	9.79245	2.86094e-05	AT3G17190	NA	NA
Chr3	5867820	5867913	CDS	+	AT3G17190.1	Chr3	5867600	5867980	53	0.175644	0.0666667	0.127168	8.0566	6.50943	9.79245	2.86094e-05	AT3G17190	NA	NA
Chr3	5867820	5867913	CDS	+	AT3G17190.2	Chr3	5867600	5867980	53	0.175644	0.0666667	0.127168	8.0566	6.50943	9.79245	2.86094e-05	AT3G17190	NA	NA
Chr3	5867914	5868017	intron	+	AT3G17190.2	Chr3	5867600	5867980	53	0.175644	0.0666667	0.127168	8.0566	6.50943	9.79245	2.86094e-05	AT3G17190	NA	NA
Chr3	5867914	5868104	intron	+	AT3G17190.1	Chr3	5867600	5867980	53	0.175644	0.0666667	0.127168	8.0566	6.50943	9.79245	2.86094e-05	AT3G17190	NA	NA
Chr1	12949834	12953874	DNA/En-Spm	+	AT1TE42225	Chr1	12951547	12951944	69	0.156538	0.0477137	0.144499	7.86957	7.28986	8.82609	2.86365e-05	AT1TE42225	NA	NA
Chr4	2594119	2595118	upstream	-	AT4G05070.1	Chr4	2594677	2594970	57	0.130604	0.0328228	0.135593	9	8.01754	6.21053	2.88649e-05	AT4G05070	protein_coding_gene	Wound-responsive family protein
Chr4	2594650	2594897	LTR/Copia	+	AT4TE12155	Chr4	2594677	2594970	57	0.130604	0.0328228	0.135593	9	8.01754	6.21053	2.88649e-05	AT4TE12155	NA	NA
Chr4	2594948	2595048	RathE3_cons	+	AT4TE12160	Chr4	2594677	2594970	57	0.130604	0.0328228	0.135593	9	8.01754	6.21053	2.88649e-05	AT4TE12160	NA	NA
Chr5	13500319	13511414	RC/Helitron	+	AT5TE47895	Chr5	13510708	13510899	28	0.120603	0.0203252	0.0386473	7.10714	8.78571	7.39286	2.92244e-05	AT5TE47895	NA	NA
Chr1	6735678	6737669	RC/Helitron	+	AT1TE21790	Chr1	6736727	6736773	17	0.451852	0.484536	0.175	7.94118	5.70588	7.05882	2.94459e-05	AT1TE21790	NA	NA
Chr1	17295328	17295545	DNA	-	AT1TE57315	Chr1	17295297	17295584	28	0.186364	0.0254237	0.125561	7.85714	8.42857	7.96429	2.94959e-05	AT1TE57315	NA	NA
Chr1	11096889	11099330	LINE/L1	-	AT1TE35855	Chr1	11098638	11098921	35	0.0829876	0.00749064	0.135659	6.88571	7.62857	7.37143	2.95506e-05	AT1TE35855	NA	NA
Chr1	12272453	12272976	RC/Helitron	-	AT1TE39870	Chr1	12272877	12273059	43	0.10828	0.0430622	0.156863	10.9535	9.72093	8.30233	2.9631e-05	AT1TE39870	NA	NA
Chr1	12272977	12273245	RC/Helitron	-	AT1TE39875	Chr1	12272877	12273059	43	0.10828	0.0430622	0.156863	10.9535	9.72093	8.30233	2.9631e-05	AT1TE39875	NA	NA
Chr2	9557623	9557773	LTR/Gypsy	+	AT2TE40685	Chr2	9557536	9557831	50	0.0904762	0.0362319	0.140299	8.4	5.52	6.7	2.99563e-05	AT2TE40685	NA	NA
Chr1	16561040	16562083	DNA	-	AT1TE54605	Chr1	16561427	16561604	33	0.0481928	0.156977	0.0171674	7.54545	5.21212	7.06061	3.01976e-05	AT1TE54605	NA	NA
Chr5	18579107	18580106	upstream	-	AT5G45800.1	Chr5	18579421	18579718	44	0.124744	0.0453401	0.183623	11.1136	9.02273	9.15909	3.02777e-05	AT5G45800	protein_coding_gene	Leucine-rich repeat protein kinase family protein
Chr5	18579178	18579598	DNA/MuDR	-	AT5TE66880	Chr5	18579421	18579718	44	0.124744	0.0453401	0.183623	11.1136	9.02273	9.15909	3.02777e-05	AT5TE66880	NA	NA
Chr1	17360725	17365909	LTR/Copia	+	AT1TE57530	Chr1	17362322	17362660	36	0.0990991	0.0224719	0.136986	9.25	7.41667	10.1389	3.03234e-05	AT1TE57530	NA	NA
Chr5	10705881	10714287	DNA/HAT	-	AT5TE38990	Chr5	10710853	10711143	29	0.174927	0.0230263	0.148368	11.8276	10.4828	11.6207	3.04196e-05	AT5TE38990	NA	NA
Chr5	10708156	10713295	LTR/Copia	+	AT5TE38995	Chr5	10710853	10711143	29	0.174927	0.0230263	0.148368	11.8276	10.4828	11.6207	3.04196e-05	AT5TE38995	NA	NA
Chr4	2597002	2602174	LTR/Copia	-	AT4TE12175	Chr4	2599083	2599470	38	0.150463	0.0273973	0.173494	11.3684	9.60526	10.9211	3.07224e-05	AT4TE12175	NA	NA
Chr4	2026427	2027426	downstream	+	AT4G04190.2	Chr4	2026801	2026939	27	0.135514	0.0233918	0.0976744	7.92593	6.33333	7.96296	3.09406e-05	AT4G04190	NA	NA
Chr4	2026460	2027459	downstream	+	AT4G04190.1	Chr4	2026801	2026939	27	0.135514	0.0233918	0.0976744	7.92593	6.33333	7.96296	3.09406e-05	AT4G04190	NA	NA
Chr5	24474491	24475490	upstream	-	AT5G60840.1	Chr5	24475404	24475586	14	0.144068	0.204301	0.418182	8.42857	6.64286	7.85714	3.10911e-05	AT5G60840	NA	NA
Chr5	24475198	24476589	RC/Helitron	-	AT5TE88075	Chr5	24475404	24475586	14	0.144068	0.204301	0.418182	8.42857	6.64286	7.85714	3.10911e-05	AT5TE88075	NA	NA
Chr3	16685437	16686137	DNA/HAT	+	AT3TE67610	Chr3	16685495	16685690	18	0	0.0677966	0.162393	7.11111	6.55556	6.5	3.11569e-05	AT3TE67610	NA	NA
Chr2	4122247	4126433	LTR/Gypsy	-	AT2TE17405	Chr2	4123494	4123891	36	0.173252	0.0491803	0.16954	9.13889	6.77778	9.66667	3.11685e-05	AT2TE17405	NA	NA
Chr1	7474985	7475696	LINE/L1	+	AT1TE24060	Chr1	7475481	7475700	25	0.108108	0.012987	0.137255	7.4	6.16	8.16	3.1175e-05	AT1TE24060	NA	NA
Chr2	16953054	16953395	LINE/L1	+	AT2TE76330	Chr2	16953288	16953569	34	0.102041	0.0344828	0.220588	8.64706	7.67647	8	3.13774e-05	AT2TE76330	NA	NA
Chr3	9226632	9231376	LTR/Copia	+	AT3TE38565	Chr3	9229375	9229734	44	0.161572	0.0259434	0.172345	10.4091	9.63636	11.3409	3.1435e-05	AT3TE38565	NA	NA
Chr1	17360725	17365909	LTR/Copia	+	AT1TE57530	Chr1	17365018	17365403	36	0.117647	0.0132159	0.129577	9.44444	6.30556	9.86111	3.16714e-05	AT1TE57530	NA	NA
Chr2	2121885	2129088	DNA/MuDR	-	AT2TE09685	Chr2	2124258	2124743	51	0.213483	0.0527704	0.142857	8.72549	7.43137	8.78431	3.16773e-05	AT2TE09685	NA	NA
Chr4	16325295	16326294	upstream	-	AT4G34070.1	Chr4	16325296	16325735	43	0.25	0.0716724	0.217391	6.88372	6.81395	7.48837	3.16902e-05	AT4G34070	protein_coding_gene	Calcium-binding EF-hand family protein
Chr1	14302526	14302867	DNA/En-Spm	+	AT1TE46970	Chr1	14302574	14302771	34	0.182836	0.00970874	0.134615	7.88235	6.05882	7.64706	3.18129e-05	AT1TE46970	NA	NA
Chr3	15279641	15280052	intron	+	AT3G43330.1	Chr3	15279872	15280362	74	0.115385	0.0425532	0.165121	8.08108	6.35135	7.28378	3.18639e-05	AT3G43330	transposable_element_gene	transposable element gene
Chr3	15280131	15280208	intron	+	AT3G43330.1	Chr3	15279872	15280362	74	0.115385	0.0425532	0.165121	8.08108	6.35135	7.28378	3.18639e-05	AT3G43330	transposable_element_gene	transposable element gene
Chr3	15280255	15289098	RC/Helitron	+	AT3TE62100	Chr3	15279872	15280362	74	0.115385	0.0425532	0.165121	8.08108	6.35135	7.28378	3.18639e-05	AT3TE62100	NA	NA
Chr5	21100068	21100834	RC/Helitron	-	AT5TE76000	Chr5	21100361	21100571	25	0.239521	0.0769231	0.174863	6.68	6.76	7.32	3.20697e-05	AT5TE76000	NA	NA
Chr5	24136790	24136885	DNA	+	AT5TE86830	Chr5	24136751	24136924	22	0.0698925	0.0138889	0.175439	8.45455	6.54545	7.77273	3.21915e-05	AT5TE86830	NA	NA
Chr2	4972375	4972926	RC/Helitron	+	AT2TE20415	Chr2	4972397	4972583	34	0.0923695	0.124324	0.00873362	7.32353	5.44118	6.73529	3.22039e-05	AT2TE20415	NA	NA
Chr1	7969360	7974384	LINE/L1	+	AT1TE25645	Chr1	7970334	7970562	33	0.169312	0.0169492	0.189723	5.72727	5.36364	7.66667	3.24304e-05	AT1TE25645	NA	NA
Chr4	79939	80112	DNA/MuDR	-	AT4TE00385	Chr4	79927	80094	20	0.276471	0.307692	0.646341	8.5	7.8	8.2	3.25115e-05	AT4TE00385	NA	NA
Chr2	4144759	4145758	downstream	-	AT2G10608.2	Chr2	4145313	4145588	31	0.236934	0.0203252	0.132867	9.25806	7.93548	9.22581	3.27605e-05	AT2G10608	NA	NA
Chr2	4144803	4145802	downstream	-	AT2G10608.1	Chr2	4145313	4145588	31	0.236934	0.0203252	0.132867	9.25806	7.93548	9.22581	3.27605e-05	AT2G10608	NA	NA
Chr2	4145332	4145694	LINE?	-	AT2TE17525	Chr2	4145313	4145588	31	0.236934	0.0203252	0.132867	9.25806	7.93548	9.22581	3.27605e-05	AT2TE17525	NA	NA
Chr2	4145497	4145759	3-UTR	-	AT2G10608.2	Chr2	4145313	4145588	31	0.236934	0.0203252	0.132867	9.25806	7.93548	9.22581	3.27605e-05	AT2G10608	NA	NA
Chr2	4145497	4145803	3-UTR	-	AT2G10608.1	Chr2	4145313	4145588	31	0.236934	0.0203252	0.132867	9.25806	7.93548	9.22581	3.27605e-05	AT2G10608	NA	NA
Chr2	18701671	18702670	upstream	-	AT2G45380.2	Chr2	18702267	18702552	38	0.190217	0.0497076	0.102339	9.68421	9	9	3.28531e-05	AT2G45380	NA	NA
Chr2	18701877	18702876	upstream	-	AT2G45380.2	Chr2	18702267	18702552	38	0.190217	0.0497076	0.102339	9.68421	9	9	3.28531e-05	AT2G45380	NA	NA
Chr2	18702054	18703053	upstream	-	AT2G45380.2	Chr2	18702267	18702552	38	0.190217	0.0497076	0.102339	9.68421	9	9	3.28531e-05	AT2G45380	NA	NA
Chr2	18702103	18702796	intron	-	AT2G45380.1	Chr2	18702267	18702552	38	0.190217	0.0497076	0.102339	9.68421	9	9	3.28531e-05	AT2G45380	NA	NA
Chr1	16264818	16265817	downstream	+	AT1G43160.1	Chr1	16265231	16265421	21	0.0666667	0.01	0.13913	7.14286	9.52381	10.9524	3.2897e-05	AT1G43160	protein_coding_gene	related to AP2 6
Chr1	26023530	26023794	intron	-	AT1G69220.1	Chr1	26023769	26023914	14	0.125	0.0217391	0.0149254	8.57143	6.57143	9.57143	3.29128e-05	AT1G69220	protein_coding_gene	Protein kinase superfamily protein
Chr1	26023530	26023794	intron	-	AT1G69220.2	Chr1	26023769	26023914	14	0.125	0.0217391	0.0149254	8.57143	6.57143	9.57143	3.29128e-05	AT1G69220	protein_coding_gene	Protein kinase superfamily protein
Chr1	26023795	26023839	CDS	-	AT1G69220.1	Chr1	26023769	26023914	14	0.125	0.0217391	0.0149254	8.57143	6.57143	9.57143	3.29128e-05	AT1G69220	protein_coding_gene	Protein kinase superfamily protein
Chr1	26023795	26023839	CDS	-	AT1G69220.2	Chr1	26023769	26023914	14	0.125	0.0217391	0.0149254	8.57143	6.57143	9.57143	3.29128e-05	AT1G69220	protein_coding_gene	Protein kinase superfamily protein
Chr1	26023840	26023976	intron	-	AT1G69220.1	Chr1	26023769	26023914	14	0.125	0.0217391	0.0149254	8.57143	6.57143	9.57143	3.29128e-05	AT1G69220	protein_coding_gene	Protein kinase superfamily protein
Chr1	26023840	26023976	intron	-	AT1G69220.2	Chr1	26023769	26023914	14	0.125	0.0217391	0.0149254	8.57143	6.57143	9.57143	3.29128e-05	AT1G69220	protein_coding_gene	Protein kinase superfamily protein
Chr4	2279754	2286684	LTR/Copia	-	AT4TE10590	Chr4	2281051	2281331	48	0.177928	0.04	0.153179	9.25	7.29167	7.20833	3.29174e-05	AT4TE10590	NA	NA
Chr5	6981935	6982934	upstream	-	AT5G20635.1	Chr5	6982069	6982256	37	0.0761589	0.0220994	0.190751	8.16216	9.78378	9.35135	3.32107e-05	AT5G20635	NA	NA
Chr3	15533897	15538591	LINE/L1	-	AT3TE62915	Chr3	15537254	15537546	57	0.121547	0.0223464	0.125668	6.35088	6.2807	6.5614	3.32498e-05	AT3TE62915	NA	NA
Chr1	11126449	11126577	RC/Helitron	+	AT1TE35965	Chr1	11126544	11126728	19	0.0594059	0.0243902	0.173611	10.6316	6.47368	7.57895	3.32905e-05	AT1TE35965	NA	NA
Chr3	12387506	12391924	LINE/L1	+	AT3TE51270	Chr3	12391128	12391395	30	0.149206	0.0363636	0.0782609	10.5	7.33333	7.66667	3.3302e-05	AT3TE51270	NA	NA
Chr3	11345815	11348583	RC/Helitron	+	AT3TE47260	Chr3	11347333	11347672	35	0.0371622	0.115385	0.158076	8.45714	7.42857	8.31429	3.34849e-05	AT3TE47260	NA	NA
Chr1	13081893	13082093	LINE/L1	+	AT1TE42725	Chr1	13081777	13082070	33	0.0651558	0.052459	0.189655	10.697	9.24242	10.5455	3.36354e-05	AT1TE42725	NA	NA
Chr5	6433630	6438776	LTR/Copia	-	AT5TE23285	Chr5	6433955	6434316	26	0.165877	0.00689655	0.154206	8.11538	5.57692	8.23077	3.37347e-05	AT5TE23285	NA	NA
Chr4	4221543	4232538	RC/Helitron	-	AT4TE18205	Chr4	4226274	4226570	28	0.196721	0.0414201	0.151659	8.71429	6.03571	7.53571	3.37557e-05	AT4TE18205	NA	NA
Chr1	20030667	20030942	intron	-	AT1G53650.1	Chr1	20030858	20031020	10	0.134146	0	0	8.2	5.6	5.3	3.37727e-05	AT1G53650	protein_coding_gene	CTC-interacting domain 8
Chr1	20030667	20030960	intron	-	AT1G53650.2	Chr1	20030858	20031020	10	0.134146	0	0	8.2	5.6	5.3	3.37727e-05	AT1G53650	protein_coding_gene	CTC-interacting domain 8
Chr1	20030943	20031242	CDS	-	AT1G53650.1	Chr1	20030858	20031020	10	0.134146	0	0	8.2	5.6	5.3	3.37727e-05	AT1G53650	protein_coding_gene	CTC-interacting domain 8
Chr1	20030961	20031242	CDS	-	AT1G53650.2	Chr1	20030858	20031020	10	0.134146	0	0	8.2	5.6	5.3	3.37727e-05	AT1G53650	protein_coding_gene	CTC-interacting domain 8
Chr2	6429398	6433342	DNA/MuDR	-	AT2TE26255	Chr2	6433249	6433536	42	0.196296	0.0302013	0.106227	6.42857	7.09524	6.5	3.38452e-05	AT2TE26255	NA	NA
Chr2	6433343	6433473	DNA/MuDR	+	AT2TE26270	Chr2	6433249	6433536	42	0.196296	0.0302013	0.106227	6.42857	7.09524	6.5	3.38452e-05	AT2TE26270	NA	NA
Chr1	17520594	17525125	LTR/Copia	+	AT1TE58075	Chr1	17521396	17521516	33	0.153153	0.0151515	0.172269	6.72727	6	7.21212	3.41842e-05	AT1TE58075	NA	NA
Chr1	11624880	11625879	downstream	-	AT1G32240.1	Chr1	11625383	11625513	17	0.0116279	0.116438	0.00543478	10.1176	8.58824	10.8235	3.43972e-05	AT1G32240	protein_coding_gene	Homeodomain-like superfamily protein
Chr4	5965692	5970900	LTR/Copia	+	AT4TE25100	Chr4	5970551	5970665	19	0.133758	0.00704225	0.0844156	8.26316	7.47368	8.10526	3.445e-05	AT4TE25100	NA	NA
Chr2	7081036	7082035	downstream	-	AT2G16370.1	Chr2	7081259	7081549	20	0.0717949	0.027027	0.222222	9.75	7.4	8.1	3.4457e-05	AT2G16370	protein_coding_gene	thymidylate synthase 1
Chr2	7081080	7081485	DNA/HAT	+	AT2TE28800	Chr2	7081259	7081549	20	0.0717949	0.027027	0.222222	9.75	7.4	8.1	3.4457e-05	AT2TE28800	NA	NA
Chr3	4796010	4797013	RC/Helitron	-	AT3TE20240	Chr3	4796337	4796505	16	0.174603	0.362903	0.153061	7.875	7.75	6.125	3.49024e-05	AT3TE20240	NA	NA
Chr3	10221857	10222856	downstream	+	AT3G27590.1	Chr3	10222208	10222487	21	0.195833	0.0125786	0.269608	11.4286	7.57143	9.71429	3.49124e-05	AT3G27590	NA	NA
Chr4	14605010	14606009	upstream	+	AT4G29870.1	Chr4	14605198	14605284	10	0.132353	0	0	6.8	5.8	5.8	3.49461e-05	AT4G29870	protein_coding_gene	Oligosaccharyltransferase complex/magnesium transporter family protein
Chr4	14605198	14605274	intron	-	AT4G29860.1	Chr4	14605198	14605284	10	0.132353	0	0	6.8	5.8	5.8	3.49461e-05	AT4G29860	protein_coding_gene	Transducin/WD40 repeat-like superfamily protein
Chr4	14605275	14605346	CDS	-	AT4G29860.1	Chr4	14605198	14605284	10	0.132353	0	0	6.8	5.8	5.8	3.49461e-05	AT4G29860	protein_coding_gene	Transducin/WD40 repeat-like superfamily protein
Chr3	19798456	19800135	3-UTR	+	AT3G53402.1	Chr3	19798530	19798622	12	0	0.0153846	0.115385	5.41667	5.41667	6.5	3.50774e-05	AT3G53402	NA	NA
Chr3	19798525	19799925	CDS	+	AT3G53400.1	Chr3	19798530	19798622	12	0	0.0153846	0.115385	5.41667	5.41667	6.5	3.50774e-05	AT3G53400	NA	NA
Chr1	16942840	16962195	DNA/MuDR	+	AT1TE56135	Chr1	16960873	16961159	37	0.129683	0.0342205	0.154882	9.37838	7.10811	8.02703	3.51076e-05	AT1TE56135	NA	NA
Chr2	19219915	19220914	downstream	-	AT2G46770.1	Chr2	19220002	19220398	63	0.132137	0.0210158	0.105175	9.73016	9.06349	9.50794	3.53667e-05	AT2G46770	protein_coding_gene	NAC (No Apical Meristem) domain transcriptional regulator superfamily protein
Chr4	2279754	2286684	LTR/Copia	-	AT4TE10590	Chr4	2280484	2280737	53	0.194508	0.047836	0.169565	8.24528	8.28302	8.67925	3.54701e-05	AT4TE10590	NA	NA
Chr5	10123685	10123707	RC/Helitron	+	AT5TE36905	Chr5	10123706	10123995	50	0.158215	0.10411	0.0552326	9.86	7.3	6.88	3.57479e-05	AT5TE36905	NA	NA
Chr3	14667096	14667815	intron	-	AT3G42550.1	Chr3	14667314	14667603	38	0.112	0.0192308	0.119588	13.1579	9.57895	12.7632	3.57902e-05	AT3G42550	protein_coding_gene	Eukaryotic aspartyl protease family protein
Chr1	21476035	21477000	LTR/Copia	+	AT1TE70875	Chr1	21476325	21476612	35	0.12628	0.021097	0.040146	8.37143	6.77143	7.82857	3.57948e-05	AT1TE70875	NA	NA
Chr3	17116354	17118271	intron	+	AT3G46490.1	Chr3	17116522	17116694	8	0	0.0232558	0.243902	9.875	5.375	5.125	3.59276e-05	AT3G46490	protein_coding_gene	2-oxoglutarate (2OG) and Fe(II)-dependent oxygenase superfamily protein
Chr3	17116581	17116869	RC/Helitron	-	AT3TE69355	Chr3	17116522	17116694	8	0	0.0232558	0.243902	9.875	5.375	5.125	3.59276e-05	AT3TE69355	NA	NA
Chr2	12209024	12210023	upstream	+	AT2G28520.1	Chr2	12209143	12209298	19	0.125828	0.00719424	0.027027	7.94737	7.31579	5.84211	3.59553e-05	AT2G28520	protein_coding_gene	vacuolar proton ATPase A1
Chr2	12209078	12209263	RC/Helitron	-	AT2TE53195	Chr2	12209143	12209298	19	0.125828	0.00719424	0.027027	7.94737	7.31579	5.84211	3.59553e-05	AT2TE53195	NA	NA
Chr2	12209272	12209728	DNA	-	AT2TE53200	Chr2	12209143	12209298	19	0.125828	0.00719424	0.027027	7.94737	7.31579	5.84211	3.59553e-05	AT2TE53200	NA	NA
Chr1	4609768	4609858	intron	-	AT1G13440.1	Chr1	4609783	4609816	10	0.107692	0	0	13	5.7	5.3	3.61522e-05	AT1G13440	protein_coding_gene	glyceraldehyde-3-phosphate dehydrogenase C2
Chr1	4609768	4609858	intron	-	AT1G13440.2	Chr1	4609783	4609816	10	0.107692	0	0	13	5.7	5.3	3.61522e-05	AT1G13440	protein_coding_gene	glyceraldehyde-3-phosphate dehydrogenase C2
Chr5	8008608	8008752	CDS	-	AT5G23740.1	Chr5	8008751	8008896	10	0.127273	0	0	11	4.5	5	3.61522e-05	AT5G23740	protein_coding_gene	ribosomal protein S11-beta
Chr5	8008753	8009005	intron	-	AT5G23740.1	Chr5	8008751	8008896	10	0.127273	0	0	11	4.5	5	3.61522e-05	AT5G23740	protein_coding_gene	ribosomal protein S11-beta
Chr5	21463679	21463921	CDS	+	AT5G52920.1	Chr5	21463829	21464014	10	0.173913	0	0	6.9	4.9	7.9	3.61522e-05	AT5G52920	protein_coding_gene	plastidic pyruvate kinase beta subunit 1
Chr5	21463922	21464103	intron	+	AT5G52920.1	Chr5	21463829	21464014	10	0.173913	0	0	6.9	4.9	7.9	3.61522e-05	AT5G52920	protein_coding_gene	plastidic pyruvate kinase beta subunit 1
Chr5	12490507	12491693	RC/Helitron	-	AT5TE44265	Chr5	12490976	12491354	42	0.144	0.0326797	0.120915	8.92857	7.28571	7.28571	3.61527e-05	AT5TE44265	NA	NA
Chr3	11644984	11645239	LTR/Copia	+	AT3TE48415	Chr3	11645214	11645384	19	0.0426829	0.216216	0.16	8.63158	5.84211	7.89474	3.63087e-05	AT3TE48415	NA	NA
Chr3	11645257	11645410	LTR/Copia	+	AT3TE48420	Chr3	11645214	11645384	19	0.0426829	0.216216	0.16	8.63158	5.84211	7.89474	3.63087e-05	AT3TE48420	NA	NA
Chr3	15609263	15609686	DNA	+	AT3TE63095	Chr3	15609355	15609626	41	0.149758	0.0474453	0.157746	10.0976	6.68293	8.65854	3.66995e-05	AT3TE63095	NA	NA
Chr3	1030592	1031591	upstream	-	AT3G03970.1	Chr3	1031081	1031362	53	0.0688889	0.0276008	0.136364	8.49057	8.88679	7.0566	3.67257e-05	AT3G03970	protein_coding_gene	ARM repeat superfamily protein
Chr3	1030605	1031604	upstream	-	AT3G03970.2	Chr3	1031081	1031362	53	0.0688889	0.0276008	0.136364	8.49057	8.88679	7.0566	3.67257e-05	AT3G03970	protein_coding_gene	ARM repeat superfamily protein
Chr3	1030605	1031604	upstream	-	AT3G03970.3	Chr3	1031081	1031362	53	0.0688889	0.0276008	0.136364	8.49057	8.88679	7.0566	3.67257e-05	AT3G03970	protein_coding_gene	ARM repeat superfamily protein
Chr3	1030784	1031783	upstream	+	AT3G03980.1	Chr3	1031081	1031362	53	0.0688889	0.0276008	0.136364	8.49057	8.88679	7.0566	3.67257e-05	AT3G03980	protein_coding_gene	NAD(P)-binding Rossmann-fold superfamily protein
Chr3	10635156	10638607	DNA/HAT	-	AT3TE44210	Chr3	10637151	10637533	40	0.114187	0.00840336	0.0958084	7.225	5.95	8.35	3.68198e-05	AT3TE44210	NA	NA
Chr5	12557437	12558436	upstream	+	AT5G33290.1	Chr5	12557577	12557757	34	0.131902	0.0590062	0.0263158	9.58824	9.47059	10.0588	3.69098e-05	AT5G33290	protein_coding_gene	xylogalacturonan deficient 1
Chr5	12557465	12558198	RC/Helitron	+	AT5TE44475	Chr5	12557577	12557757	34	0.131902	0.0590062	0.0263158	9.58824	9.47059	10.0588	3.69098e-05	AT5TE44475	NA	NA
Chr3	10531241	10532211	DNA/MuDR	-	AT3TE43745	Chr3	10531378	10531658	30	0.0705882	0.0838323	0.190955	5.66667	5.56667	6.63333	3.71157e-05	AT3TE43745	NA	NA
Chr5	3903106	3904245	RC/Helitron	+	AT5TE14155	Chr5	3904122	3904449	29	0.190311	0.0350877	0.197183	9.96552	7.86207	7.34483	3.71837e-05	AT5TE14155	NA	NA
Chr5	3904246	3904334	RC/Helitron	+	AT5TE14160	Chr5	3904122	3904449	29	0.190311	0.0350877	0.197183	9.96552	7.86207	7.34483	3.71837e-05	AT5TE14160	NA	NA
Chr2	6433986	6439753	LINE/L1	+	AT2TE26275	Chr2	6433854	6434137	52	0.150852	0.0355987	0.150442	7.90385	5.94231	8.69231	3.72198e-05	AT2TE26275	NA	NA
Chr1	18744725	18745724	downstream	+	AT1G50610.1	Chr1	18745447	18745744	34	0.0820896	0.184028	0.0738007	7.88235	8.47059	7.97059	3.75064e-05	AT1G50610	protein_coding_gene	Leucine-rich repeat protein kinase family protein
Chr1	18745296	18745916	DNA/HAT	+	AT1TE62125	Chr1	18745447	18745744	34	0.0820896	0.184028	0.0738007	7.88235	8.47059	7.97059	3.75064e-05	AT1TE62125	NA	NA
Chr2	240846	241948	RC/Helitron	+	AT2TE00985	Chr2	241528	241726	11	0.5	0.138298	0.0877193	5.63636	8.54545	5.18182	3.75235e-05	AT2TE00985	NA	NA
Chr2	241295	242294	downstream	-	AT2G01540.1	Chr2	241528	241726	11	0.5	0.138298	0.0877193	5.63636	8.54545	5.18182	3.75235e-05	AT2G01540	protein_coding_gene	Calcium-dependent lipid-binding (CaLB domain) family protein
Chr4	1966428	1968033	DNA/En-Spm	+	AT4TE09445	Chr4	1966737	1966897	19	0.0841121	0.0175439	0.221429	5.63158	6	7.36842	3.76005e-05	AT4TE09445	NA	NA
Chr1	13842618	13847117	DNA/En-Spm	-	AT1TE45395	Chr1	13844299	13844692	22	0.0885417	0.00653595	0.164319	8.72727	6.95455	9.68182	3.77645e-05	AT1TE45395	NA	NA
Chr5	19194729	19195558	CDS	+	AT5G47280.1	Chr5	19195028	19195246	36	0.193798	0.0285714	0.186235	7.16667	4.86111	6.86111	3.77925e-05	AT5G47280	protein_coding_gene	ADR1-like 3
Chr3	11683564	11689820	LTR/Copia	+	AT3TE48540	Chr3	11687327	11687597	37	0.202597	0.0392157	0.125954	10.4054	5.51351	7.08108	3.78402e-05	AT3TE48540	NA	NA
Chr3	13954900	13959338	DNA/En-Spm	-	AT3TE57275	Chr3	13956136	13956418	36	0.171617	0.030837	0.223577	8.41667	6.30556	6.83333	3.81979e-05	AT3TE57275	NA	NA
Chr3	13956390	13956460	DNA/En-Spm	-	AT3TE57285	Chr3	13956136	13956418	36	0.171617	0.030837	0.223577	8.41667	6.30556	6.83333	3.81979e-05	AT3TE57285	NA	NA
Chr4	9308442	9309441	upstream	-	AT4G16520.2	Chr4	9309352	9309650	32	0.132867	0.0295567	0.142308	8.9375	6.34375	8.125	3.83761e-05	AT4G16520	protein_coding_gene	Ubiquitin-like superfamily protein
Chr4	9308462	9309461	upstream	-	AT4G16520.1	Chr4	9309352	9309650	32	0.132867	0.0295567	0.142308	8.9375	6.34375	8.125	3.83761e-05	AT4G16520	protein_coding_gene	Ubiquitin-like superfamily protein
Chr4	4693778	4696180	RC/Helitron	-	AT4TE19730	Chr4	4695587	4695765	27	0.0615385	0.0425532	0.150685	9.62963	6.96296	8.11111	3.8438e-05	AT4TE19730	NA	NA
Chr4	2036817	2036890	intron	+	AT4G04223.1	Chr4	2036842	2036922	18	0.208054	0.0215054	0.0746269	8.27778	5.16667	7.44444	3.85985e-05	AT4G04223	other_RNA	other RNA
Chr4	2036817	2037599	intron	+	AT4G04223.2	Chr4	2036842	2036922	18	0.208054	0.0215054	0.0746269	8.27778	5.16667	7.44444	3.85985e-05	AT4G04223	other_RNA	other RNA
Chr5	1559123	1559205	DNA	-	AT5TE05630	Chr5	1559068	1559261	30	0.0344828	0.016129	0.122066	6.76667	6.2	7.1	3.888e-05	AT5TE05630	NA	NA
Chr4	1970549	1973227	LTR/Copia	+	AT4TE09460	Chr4	1971211	1971494	33	0.122449	0.0165289	0.117994	8.90909	7.33333	10.2727	3.88993e-05	AT4TE09460	NA	NA
Chr3	16274431	16275008	DNA/HAT	+	AT3TE65945	Chr3	16274758	16274943	15	0.0373832	0.0206186	0.133333	7.13333	6.46667	9	3.90366e-05	AT3TE65945	NA	NA
Chr2	5792781	5797608	LTR/Copia	-	AT2TE23545	Chr2	5795169	5795558	31	0.189723	0.0209424	0.132479	8.16129	6.16129	7.54839	3.90775e-05	AT2TE23545	NA	NA
Chr3	14892886	14895821	DNA/MuDR	+	AT3TE60740	Chr3	14895756	14895934	28	0.134783	0.0115607	0.107759	8.21429	6.17857	8.28571	3.9198e-05	AT3TE60740	NA	NA
Chr3	14895825	14898991	DNA/MuDR	+	AT3TE60750	Chr3	14895756	14895934	28	0.134783	0.0115607	0.107759	8.21429	6.17857	8.28571	3.9198e-05	AT3TE60750	NA	NA
Chr5	10972235	10976402	DNA/MuDR	-	AT5TE39905	Chr5	10973313	10973503	30	0.100746	0.015873	0.141026	8.93333	6.3	7.8	3.93587e-05	AT5TE39905	NA	NA
Chr1	23625207	23625711	CDS	-	AT1G63700.1	Chr1	23625488	23625560	11	0.134328	0	0.0151515	6.09091	7.72727	6	3.95526e-05	AT1G63700	protein_coding_gene	Protein kinase superfamily protein
Chr2	8893462	8895163	RC/Helitron	-	AT2TE37435	Chr2	8894550	8894677	27	0.0763359	0.055	0.1625	9.7037	7.40741	8.88889	3.96444e-05	AT2TE37435	NA	NA
Chr2	2102764	2103472	RC/Helitron	+	AT2TE09605	Chr2	2102911	2103076	28	0.037037	0.0255102	0.14554	8.67857	7	7.60714	3.96587e-05	AT2TE09605	NA	NA
Chr5	13361389	13362388	upstream	-	AT5G35100.1	Chr5	13361846	13362236	45	0.156334	0.111801	0.0460358	8.24444	7.15556	8.68889	3.96816e-05	AT5G35100	protein_coding_gene	Cyclophilin-like peptidyl-prolyl cis-trans isomerase family protein
Chr5	13361390	13362389	upstream	-	AT5G35100.2	Chr5	13361846	13362236	45	0.156334	0.111801	0.0460358	8.24444	7.15556	8.68889	3.96816e-05	AT5G35100	protein_coding_gene	Cyclophilin-like peptidyl-prolyl cis-trans isomerase family protein
Chr5	13361943	13361965	RC/Helitron	+	AT5TE47330	Chr5	13361846	13362236	45	0.156334	0.111801	0.0460358	8.24444	7.15556	8.68889	3.96816e-05	AT5TE47330	NA	NA
Chr5	13361966	13362096	RC/Helitron	-	AT5TE47335	Chr5	13361846	13362236	45	0.156334	0.111801	0.0460358	8.24444	7.15556	8.68889	3.96816e-05	AT5TE47335	NA	NA
Chr5	13362097	13362822	RC/Helitron	+	AT5TE47340	Chr5	13361846	13362236	45	0.156334	0.111801	0.0460358	8.24444	7.15556	8.68889	3.96816e-05	AT5TE47340	NA	NA
Chr3	16809184	16814150	LTR/Copia	-	AT3TE68090	Chr3	16812005	16812316	58	0.206573	0.0761155	0.218543	7.34483	6.56897	7.81034	3.98462e-05	AT3TE68090	NA	NA
Chr1	8490640	8492848	LINE/L1	+	AT1TE27405	Chr1	8491013	8491339	60	0.183938	0.0459184	0.181564	6.43333	6.53333	5.96667	3.99294e-05	AT1TE27405	NA	NA
Chr1	12406708	12409999	LTR/Copia	+	AT1TE40355	Chr1	12409273	12409632	44	0.228956	0.0638978	0.272171	6.75	7.11364	7.43182	4.01796e-05	AT1TE40355	NA	NA
Chr5	16838599	16840683	CDS	-	AT5G42140.1	Chr5	16840497	16840580	14	0.119565	0.0147059	0	6.57143	4.85714	6.21429	4.02425e-05	AT5G42140	protein_coding_gene	Regulator of chromosome condensation (RCC1) family with FYVE zinc finger domain
Chr2	16204054	16205208	CDS	-	AT2G38770.1	Chr2	16204324	16204447	13	0.107438	0.0181818	0	9.30769	4.23077	4.92308	4.0357e-05	AT2G38770	protein_coding_gene	P-loop containing nucleoside triphosphate hydrolases superfamily protein
Chr2	6837288	6843327	LTR/Copia	+	AT2TE27870	Chr2	6840752	6841114	24	0.244344	0.0116279	0.238579	9.20833	7.16667	8.20833	4.04438e-05	AT2TE27870	NA	NA
Chr4	9981844	9981923	DNA/En-Spm	-	AT4TE45325	Chr4	9981843	9981902	11	0.0253165	0.384615	0.493827	7.18182	5.90909	7.36364	4.05695e-05	AT4TE45325	NA	NA
Chr3	21322656	21327536	LINE/L1	+	AT3TE86800	Chr3	21323436	21323780	38	0.122977	0.0148515	0.154341	8.13158	5.31579	8.18421	4.06033e-05	AT3TE86800	NA	NA
Chr3	21323769	21323811	LINE/L1	+	AT3TE86805	Chr3	21323436	21323780	38	0.122977	0.0148515	0.154341	8.13158	5.31579	8.18421	4.06033e-05	AT3TE86805	NA	NA
Chr2	18659876	18660591	intron	-	AT2G45245.1	Chr2	18660102	18660395	39	0.0765432	0.0448276	0.238235	10.3846	7.4359	8.71795	4.07971e-05	AT2G45245	other_RNA	Unknown gene, other RNA
Chr2	18659876	18660591	intron	-	AT2G45245.3	Chr2	18660102	18660395	39	0.0765432	0.0448276	0.238235	10.3846	7.4359	8.71795	4.07971e-05	AT2G45245	other_RNA	Unknown gene, other RNA
Chr2	18659876	18660591	intron	-	AT2G45245.4	Chr2	18660102	18660395	39	0.0765432	0.0448276	0.238235	10.3846	7.4359	8.71795	4.07971e-05	AT2G45245	other_RNA	Unknown gene, other RNA
Chr2	18660105	18660591	intron	-	AT2G45245.2	Chr2	18660102	18660395	39	0.0765432	0.0448276	0.238235	10.3846	7.4359	8.71795	4.07971e-05	AT2G45245	other_RNA	Unknown gene, other RNA
Chr1	11982674	11983038	RC/Helitron	+	AT1TE38780	Chr1	11982739	11982938	40	0.0611511	0.0527704	0.159292	6.95	9.475	8.475	4.0972e-05	AT1TE38780	NA	NA
Chr1	11982888	11982962	CDS	+	AT1G33070.1	Chr1	11982739	11982938	40	0.0611511	0.0527704	0.159292	6.95	9.475	8.475	4.0972e-05	AT1G33070	protein_coding_gene	MADS-box family protein
Chr2	2169903	2170902	upstream	+	AT2G05755.1	Chr2	2170662	2170794	28	0.172	0.100694	0.231343	8.92857	10.2857	9.57143	4.11124e-05	AT2G05755	protein_coding_gene	Nodulin MtN21 /EamA-like transporter family protein
Chr2	2170466	2171465	downstream	-	AT2G05753.1	Chr2	2170662	2170794	28	0.172	0.100694	0.231343	8.92857	10.2857	9.57143	4.11124e-05	AT2G05753	NA	NA
Chr5	659733	660732	downstream	+	AT5G02870.1	Chr5	660586	660876	48	0.110345	0.0252101	0.138801	9.0625	7.4375	6.60417	4.11468e-05	AT5G02870	protein_coding_gene	Ribosomal protein L4/L1 family
Chr5	659733	660732	downstream	+	AT5G02870.2	Chr5	660586	660876	48	0.110345	0.0252101	0.138801	9.0625	7.4375	6.60417	4.11468e-05	AT5G02870	protein_coding_gene	Ribosomal protein L4/L1 family
Chr4	10156955	10157954	upstream	+	AT4G18380.1	Chr4	10156978	10157172	35	0.0684039	0.0188679	0.156489	8.77143	7.57143	7.48571	4.11495e-05	AT4G18380	protein_coding_gene	F-box family protein
Chr4	10156955	10157954	upstream	+	AT4G18380.2	Chr4	10156978	10157172	35	0.0684039	0.0188679	0.156489	8.77143	7.57143	7.48571	4.11495e-05	AT4G18380	protein_coding_gene	F-box family protein
Chr2	7448761	7454291	LTR/Copia	-	AT2TE30555	Chr2	7452244	7452519	36	0.146635	0.0474684	0.158055	11.5556	8.77778	9.13889	4.15799e-05	AT2TE30555	NA	NA
Chr4	5013680	5016266	LTR/Gypsy	-	AT4TE20945	Chr4	5013713	5013925	18	0.155738	0.0495868	0.406977	6.77778	6.72222	4.77778	4.16106e-05	AT4TE20945	NA	NA
Chr3	15407908	15408907	downstream	+	AT3G43520.1	Chr3	15408329	15408605	47	0.135447	0.0285714	0.105727	7.38298	7.44681	9.65957	4.1716e-05	AT3G43520	protein_coding_gene	Transmembrane proteins 14C
Chr2	4050151	4059365	LTR/Copia	+	AT2TE17145	Chr2	4058079	4058443	53	0.129771	0.0275229	0.154696	7.41509	6.16981	6.83019	4.17874e-05	AT2TE17145	NA	NA
Chr4	4164140	4171246	RC/Helitron	-	AT4TE18035	Chr4	4169231	4169512	42	0.120141	0.0165975	0.132075	6.7381	5.7381	7.57143	4.18365e-05	AT4TE18035	NA	NA
Chr4	4169019	4169247	intron	-	AT4G07340.1	Chr4	4169231	4169512	42	0.120141	0.0165975	0.132075	6.7381	5.7381	7.57143	4.18365e-05	AT4G07340	transposable_element_gene	transposable element gene
Chr4	4169347	4169633	intron	-	AT4G07340.1	Chr4	4169231	4169512	42	0.120141	0.0165975	0.132075	6.7381	5.7381	7.57143	4.18365e-05	AT4G07340	transposable_element_gene	transposable element gene
Chr3	10153035	10153549	intron	+	AT3G27430.3	Chr3	10153525	10153709	17	0.020202	0.0300752	0.135593	11.6471	7.82353	6.94118	4.18413e-05	AT3G27430	protein_coding_gene	N-terminal nucleophile aminohydrolases (Ntn hydrolases) superfamily protein
Chr3	10153053	10153549	intron	+	AT3G27430.1	Chr3	10153525	10153709	17	0.020202	0.0300752	0.135593	11.6471	7.82353	6.94118	4.18413e-05	AT3G27430	protein_coding_gene	N-terminal nucleophile aminohydrolases (Ntn hydrolases) superfamily protein
Chr3	10153053	10153549	intron	+	AT3G27430.2	Chr3	10153525	10153709	17	0.020202	0.0300752	0.135593	11.6471	7.82353	6.94118	4.18413e-05	AT3G27430	protein_coding_gene	N-terminal nucleophile aminohydrolases (Ntn hydrolases) superfamily protein
Chr3	10153550	10153691	CDS	+	AT3G27430.1	Chr3	10153525	10153709	17	0.020202	0.0300752	0.135593	11.6471	7.82353	6.94118	4.18413e-05	AT3G27430	protein_coding_gene	N-terminal nucleophile aminohydrolases (Ntn hydrolases) superfamily protein
Chr3	10153550	10153691	CDS	+	AT3G27430.2	Chr3	10153525	10153709	17	0.020202	0.0300752	0.135593	11.6471	7.82353	6.94118	4.18413e-05	AT3G27430	protein_coding_gene	N-terminal nucleophile aminohydrolases (Ntn hydrolases) superfamily protein
Chr3	10153550	10153691	CDS	+	AT3G27430.3	Chr3	10153525	10153709	17	0.020202	0.0300752	0.135593	11.6471	7.82353	6.94118	4.18413e-05	AT3G27430	protein_coding_gene	N-terminal nucleophile aminohydrolases (Ntn hydrolases) superfamily protein
Chr3	10153692	10153823	intron	+	AT3G27430.1	Chr3	10153525	10153709	17	0.020202	0.0300752	0.135593	11.6471	7.82353	6.94118	4.18413e-05	AT3G27430	protein_coding_gene	N-terminal nucleophile aminohydrolases (Ntn hydrolases) superfamily protein
Chr3	10153692	10153823	intron	+	AT3G27430.2	Chr3	10153525	10153709	17	0.020202	0.0300752	0.135593	11.6471	7.82353	6.94118	4.18413e-05	AT3G27430	protein_coding_gene	N-terminal nucleophile aminohydrolases (Ntn hydrolases) superfamily protein
Chr3	10153692	10153823	intron	+	AT3G27430.3	Chr3	10153525	10153709	17	0.020202	0.0300752	0.135593	11.6471	7.82353	6.94118	4.18413e-05	AT3G27430	protein_coding_gene	N-terminal nucleophile aminohydrolases (Ntn hydrolases) superfamily protein
Chr2	6837288	6843327	LTR/Copia	+	AT2TE27870	Chr2	6841231	6841598	21	0.209302	0.0253165	0.2	6.14286	7.52381	7.14286	4.19081e-05	AT2TE27870	NA	NA
Chr1	4706566	4708275	RC/Helitron	-	AT1TE15240	Chr1	4708182	4708366	34	0.0727848	0.013468	0.131687	9.29412	8.73529	7.14706	4.24078e-05	AT1TE15240	NA	NA
Chr1	4708276	4708465	RC/Helitron	+	AT1TE15245	Chr1	4708182	4708366	34	0.0727848	0.013468	0.131687	9.29412	8.73529	7.14706	4.24078e-05	AT1TE15245	NA	NA
Chr3	9197124	9198123	downstream	+	AT3G25250.1	Chr3	9197635	9197924	34	0.147059	0.0106952	0.169492	9	5.5	6.94118	4.25509e-05	AT3G25250	protein_coding_gene	cGMP-dependent and protein kinase C) kinase family protein, AGC (cAMP-dependent
Chr2	11721081	11722080	downstream	+	AT2G27389.1	Chr2	11721628	11721801	30	0.0791667	0.0666667	0.18894	8	5.5	7.23333	4.28498e-05	AT2G27389	NA	NA
Chr2	18267691	18268486	DNA/MuDR	+	AT2TE82790	Chr2	18267811	18268006	29	0.0444444	0.0830325	0.170404	9.31034	9.55172	7.68966	4.29078e-05	AT2TE82790	NA	NA
Chr1	23566025	23567024	upstream	+	AT1G63540.1	Chr1	23566967	23567464	61	0.175698	0.0554562	0.171994	9.98361	9.16393	10.7705	4.33747e-05	AT1G63540	protein_coding_gene	hydroxyproline-rich glycoprotein family protein
Chr1	23566493	23567492	upstream	+	AT1G63540.1	Chr1	23566967	23567464	61	0.175698	0.0554562	0.171994	9.98361	9.16393	10.7705	4.33747e-05	AT1G63540	protein_coding_gene	hydroxyproline-rich glycoprotein family protein
Chr1	23566957	23567025	5-UTR	+	AT1G63540.1	Chr1	23566967	23567464	61	0.175698	0.0554562	0.171994	9.98361	9.16393	10.7705	4.33747e-05	AT1G63540	protein_coding_gene	hydroxyproline-rich glycoprotein family protein
Chr1	23567026	23567473	intron	+	AT1G63540.1	Chr1	23566967	23567464	61	0.175698	0.0554562	0.171994	9.98361	9.16393	10.7705	4.33747e-05	AT1G63540	protein_coding_gene	hydroxyproline-rich glycoprotein family protein
Chr5	16480584	16481583	upstream	-	AT5G41170.1	Chr5	16480741	16480968	38	0.135314	0.309375	0.139073	7.97368	8.42105	7.94737	4.36571e-05	AT5G41170	protein_coding_gene	Pentatricopeptide repeat (PPR-like) superfamily protein
Chr1	4493274	4493927	RC/Helitron	+	AT1TE14600	Chr1	4493750	4493940	30	0.133588	0.0505837	0.175676	8.73333	8.56667	7.4	4.36904e-05	AT1TE14600	NA	NA
Chr3	15627173	15627518	DNA/MuDR	+	AT3TE63175	Chr3	15627434	15627720	41	0.0987952	0.0512821	0.151685	10.122	8.56098	8.68293	4.45153e-05	AT3TE63175	NA	NA
Chr3	15627519	15631884	DNA/Harbinger	-	AT3TE63180	Chr3	15627434	15627720	41	0.0987952	0.0512821	0.151685	10.122	8.56098	8.68293	4.45153e-05	AT3TE63180	NA	NA
Chr2	1801736	1803471	DNA/Harbinger	-	AT2TE08300	Chr2	1802646	1803040	71	0.151145	0.0500928	0.127119	9.22535	7.59155	6.64789	4.46132e-05	AT2TE08300	NA	NA
Chr5	24117641	24117959	RC/Helitron	-	AT5TE86760	Chr5	24117504	24117800	44	0.184211	0.0490196	0.185792	8.63636	6.95455	8.31818	4.46239e-05	AT5TE86760	NA	NA
Chr5	10508204	10508796	DNA/En-Spm	-	AT5TE38320	Chr5	10508673	10508950	47	0.171021	0.0232558	0.122257	8.95745	6.40426	6.78723	4.46282e-05	AT5TE38320	NA	NA
Chr1	18250042	18251037	CDS	+	AT1G49330.1	Chr1	18250591	18250751	11	0.111111	0	0	8.18182	7.18182	6.36364	4.49716e-05	AT1G49330	protein_coding_gene	hydroxyproline-rich glycoprotein family protein
Chr1	13565365	13566360	RC/Helitron	+	AT1TE44385	Chr1	13565507	13565836	56	0.065666	0.168142	0.214286	9.51786	8.07143	9.25	4.51166e-05	AT1TE44385	NA	NA
Chr2	4230742	4236511	LTR/Copia	+	AT2TE17870	Chr2	4231624	4231993	34	0.165375	0.0147059	0.155116	11.3824	8	8.91176	4.56261e-05	AT2TE17870	NA	NA
Chr2	6922610	6926138	RC/Helitron	-	AT2TE28205	Chr2	6925371	6925481	22	0.106061	0.0214286	0.216216	9	6.36364	8.40909	4.60693e-05	AT2TE28205	NA	NA
Chr2	2649166	2652056	LINE/L1	+	AT2TE11820	Chr2	2651756	2652236	54	0.147453	0.0623229	0.179487	6.90741	6.53704	8.66667	4.63616e-05	AT2TE11820	NA	NA
Chr2	2338398	2339397	downstream	+	AT2G06010.1	Chr2	2339378	2339546	30	0.0625	0.0565217	0.158333	8	7.66667	8	4.66072e-05	AT2G06010	protein_coding_gene	OBP3-responsive gene 4
Chr2	2338863	2341761	RC/Helitron	-	AT2TE10785	Chr2	2339378	2339546	30	0.0625	0.0565217	0.158333	8	7.66667	8	4.66072e-05	AT2TE10785	NA	NA
Chr2	2338902	2339901	downstream	+	AT2G06010.1	Chr2	2339378	2339546	30	0.0625	0.0565217	0.158333	8	7.66667	8	4.66072e-05	AT2G06010	protein_coding_gene	OBP3-responsive gene 4
Chr2	6953994	6958816	LTR/Copia	+	AT2TE28325	Chr2	6958328	6958532	21	0.24581	0.0163934	0.186207	8.52381	5.80952	6.90476	4.67603e-05	AT2TE28325	NA	NA
Chr2	6958345	6959344	downstream	-	AT2G16005.1	Chr2	6958328	6958532	21	0.24581	0.0163934	0.186207	8.52381	5.80952	6.90476	4.67603e-05	AT2G16005	protein_coding_gene	MD-2-related lipid recognition domain-containing protein
Chr4	10803557	10804852	CDS	+	AT4G19930.1	Chr4	10804655	10804835	28	0.0266667	0.00636943	0.12963	8.03571	5.60714	5.78571	4.69942e-05	AT4G19930	protein_coding_gene	F-box and associated interaction domains-containing protein
Chr5	7168569	7169091	intron	+	AT5G21100.1	Chr5	7168858	7169049	35	0.0285714	0.134921	0.0414747	9	7.2	6.2	4.76124e-05	AT5G21100	protein_coding_gene	Plant L-ascorbate oxidase
Chr2	12754793	12754882	CDS	+	AT2G29920.1	Chr2	12754849	12755081	31	0.137931	0.0230415	0.177419	8.41935	7	8	4.8219e-05	AT2G29920	NA	NA
Chr2	12754883	12755047	intron	+	AT2G29920.1	Chr2	12754849	12755081	31	0.137931	0.0230415	0.177419	8.41935	7	8	4.8219e-05	AT2G29920	NA	NA
Chr2	12755048	12755383	CDS	+	AT2G29920.1	Chr2	12754849	12755081	31	0.137931	0.0230415	0.177419	8.41935	7	8	4.8219e-05	AT2G29920	NA	NA
Chr2	1665232	1668532	LINE/L1	+	AT2TE07725	Chr2	1665513	1665669	39	0.111111	0.0298507	0.155116	8.30769	6.87179	7.76923	4.83241e-05	AT2TE07725	NA	NA
Chr1	7251206	7252205	upstream	+	AT1G20850.1	Chr1	7251694	7252055	71	0.0979592	0.060166	0.267635	6.90141	6.78873	6.78873	4.83455e-05	AT1G20850	protein_coding_gene	xylem cysteine peptidase 2
Chr1	703864	704863	downstream	+	AT1G03030.1	Chr1	704500	704694	11	0.142857	0	0.0111111	7.63636	5.54545	8.18182	4.83875e-05	AT1G03030	protein_coding_gene	P-loop containing nucleoside triphosphate hydrolases superfamily protein
Chr1	704494	704586	intron	-	AT1G03040.1	Chr1	704500	704694	11	0.142857	0	0.0111111	7.63636	5.54545	8.18182	4.83875e-05	AT1G03040	protein_coding_gene	basic helix-loop-helix (bHLH) DNA-binding superfamily protein
Chr1	704494	704586	intron	-	AT1G03040.2	Chr1	704500	704694	11	0.142857	0	0.0111111	7.63636	5.54545	8.18182	4.83875e-05	AT1G03040	protein_coding_gene	basic helix-loop-helix (bHLH) DNA-binding superfamily protein
Chr1	704587	704667	CDS	-	AT1G03040.1	Chr1	704500	704694	11	0.142857	0	0.0111111	7.63636	5.54545	8.18182	4.83875e-05	AT1G03040	protein_coding_gene	basic helix-loop-helix (bHLH) DNA-binding superfamily protein
Chr1	704587	704667	CDS	-	AT1G03040.2	Chr1	704500	704694	11	0.142857	0	0.0111111	7.63636	5.54545	8.18182	4.83875e-05	AT1G03040	protein_coding_gene	basic helix-loop-helix (bHLH) DNA-binding superfamily protein
Chr1	704668	705062	intron	-	AT1G03040.1	Chr1	704500	704694	11	0.142857	0	0.0111111	7.63636	5.54545	8.18182	4.83875e-05	AT1G03040	protein_coding_gene	basic helix-loop-helix (bHLH) DNA-binding superfamily protein
Chr1	704668	705062	intron	-	AT1G03040.2	Chr1	704500	704694	11	0.142857	0	0.0111111	7.63636	5.54545	8.18182	4.83875e-05	AT1G03040	protein_coding_gene	basic helix-loop-helix (bHLH) DNA-binding superfamily protein
Chr5	15580911	15581607	RC/Helitron	+	AT5TE56340	Chr5	15581362	15581556	30	0.0952381	0.0144231	0.132231	8.4	6.93333	8.06667	4.85341e-05	AT5TE56340	NA	NA
Chr2	6700892	6706744	LINE/L1	+	AT2TE27390	Chr2	6706550	6706730	31	0.206751	0.136364	0.0792453	7.64516	7.80645	8.54839	4.94423e-05	AT2TE27390	NA	NA
Chr5	15912830	15913829	downstream	+	AT5G39760.1	Chr5	15913261	15913604	38	0.180108	0.125874	0.333333	9.78947	7.52632	6.31579	4.94606e-05	AT5G39760	protein_coding_gene	homeobox protein 23
Chr5	15913072	15913744	DNA/HAT	+	AT5TE57460	Chr5	15913261	15913604	38	0.180108	0.125874	0.333333	9.78947	7.52632	6.31579	4.94606e-05	AT5TE57460	NA	NA
Chr4	14108174	14108268	intron	+	AT4G28540.1	Chr4	14108199	14108357	19	0.1	0	0.0192308	6.31579	5	5.47368	5.09922e-05	AT4G28540	protein_coding_gene	casein kinase I-like 6
Chr4	14108269	14108364	CDS	+	AT4G28540.1	Chr4	14108199	14108357	19	0.1	0	0.0192308	6.31579	5	5.47368	5.09922e-05	AT4G28540	protein_coding_gene	casein kinase I-like 6
Chr4	9636873	9637872	upstream	-	AT4G17140.1	Chr4	9637445	9637741	39	0.0659341	0.182353	0.175676	9.33333	8.71795	9.48718	5.1219e-05	AT4G17140	protein_coding_gene	pleckstrin homology (PH) domain-containing protein
Chr4	9636873	9637872	upstream	-	AT4G17140.2	Chr4	9637445	9637741	39	0.0659341	0.182353	0.175676	9.33333	8.71795	9.48718	5.1219e-05	AT4G17140	protein_coding_gene	pleckstrin homology (PH) domain-containing protein
Chr4	9636873	9637872	upstream	-	AT4G17140.3	Chr4	9637445	9637741	39	0.0659341	0.182353	0.175676	9.33333	8.71795	9.48718	5.1219e-05	AT4G17140	protein_coding_gene	pleckstrin homology (PH) domain-containing protein
Chr4	9637589	9638588	upstream	+	AT4G17150.1	Chr4	9637445	9637741	39	0.0659341	0.182353	0.175676	9.33333	8.71795	9.48718	5.1219e-05	AT4G17150	protein_coding_gene	alpha/beta-Hydrolases superfamily protein
Chr4	9637589	9638588	upstream	+	AT4G17150.2	Chr4	9637445	9637741	39	0.0659341	0.182353	0.175676	9.33333	8.71795	9.48718	5.1219e-05	AT4G17150	protein_coding_gene	alpha/beta-Hydrolases superfamily protein
Chr3	14083479	14083900	intron	-	AT3G33528.1	Chr3	14083876	14084059	20	0.04	0.0306748	0.147929	6.25	8.15	8.45	5.15523e-05	AT3G33528	NA	NA
Chr3	14083479	14084478	upstream	-	AT3G33528.1	Chr3	14083876	14084059	20	0.04	0.0306748	0.147929	6.25	8.15	8.45	5.15523e-05	AT3G33528	NA	NA
Chr3	14083901	14083983	5-UTR	-	AT3G33528.1	Chr3	14083876	14084059	20	0.04	0.0306748	0.147929	6.25	8.15	8.45	5.15523e-05	AT3G33528	NA	NA
Chr3	14083984	14084137	intron	-	AT3G33528.1	Chr3	14083876	14084059	20	0.04	0.0306748	0.147929	6.25	8.15	8.45	5.15523e-05	AT3G33528	NA	NA
Chr3	14083984	14084983	upstream	-	AT3G33528.1	Chr3	14083876	14084059	20	0.04	0.0306748	0.147929	6.25	8.15	8.45	5.15523e-05	AT3G33528	NA	NA
Chr4	11368905	11369420	LINE/L1	+	AT4TE52320	Chr4	11369160	11369542	48	0.141509	0.0283912	0.156028	8.83333	6.60417	8.8125	5.16612e-05	AT4TE52320	NA	NA
Chr1	27859647	27860966	RC/Helitron	+	AT1TE91165	Chr1	27859646	27859829	26	0.263473	0.60479	0.4	6.42308	6.42308	5.19231	5.1744e-05	AT1TE91165	NA	NA
Chr5	8702009	8702758	DNA/MuDR	+	AT5TE31475	Chr5	8702258	8702484	23	0.0441176	0.0671642	0.225806	5.91304	5.82609	6.73913	5.19704e-05	AT5TE31475	NA	NA
Chr4	9048388	9049387	upstream	+	AT4G15970.1	Chr4	9048880	9049131	18	0.2	0.0214592	0.366516	13.3333	12.9444	12.2778	5.24884e-05	AT4G15970	protein_coding_gene	Nucleotide-diphospho-sugar transferase family protein
Chr4	9048690	9048981	DNA/Pogo	-	AT4TE40590	Chr4	9048880	9049131	18	0.2	0.0214592	0.366516	13.3333	12.9444	12.2778	5.24884e-05	AT4TE40590	NA	NA
Chr4	9048989	9049043	RathE3_cons	-	AT4TE40595	Chr4	9048880	9049131	18	0.2	0.0214592	0.366516	13.3333	12.9444	12.2778	5.24884e-05	AT4TE40595	NA	NA
Chr2	1485440	1490712	LINE/L1	-	AT2TE06885	Chr2	1489844	1490092	46	0.151762	0.0334572	0.116114	8.02174	5.84783	9.17391	5.28066e-05	AT2TE06885	NA	NA
Chr1	29312533	29312633	intron	-	AT1G77960.1	Chr1	29312616	29312887	44	0.130435	0.0294118	0.127389	7.31818	6.18182	7.13636	5.30025e-05	AT1G77960	NA	NA
Chr1	29312634	29312801	CDS	-	AT1G77960.1	Chr1	29312616	29312887	44	0.130435	0.0294118	0.127389	7.31818	6.18182	7.13636	5.30025e-05	AT1G77960	NA	NA
Chr1	29312802	29312885	intron	-	AT1G77960.1	Chr1	29312616	29312887	44	0.130435	0.0294118	0.127389	7.31818	6.18182	7.13636	5.30025e-05	AT1G77960	NA	NA
Chr1	29312886	29312972	CDS	-	AT1G77960.1	Chr1	29312616	29312887	44	0.130435	0.0294118	0.127389	7.31818	6.18182	7.13636	5.30025e-05	AT1G77960	NA	NA
Chr5	10369186	10370185	upstream	-	AT5G28442.1	Chr5	10370054	10370271	22	0.05	0.0974359	0.242268	8.18182	8.86364	8.81818	5.31937e-05	AT5G28442	NA	NA
Chr5	10369951	10370077	RC/Helitron	+	AT5TE37845	Chr5	10370054	10370271	22	0.05	0.0974359	0.242268	8.18182	8.86364	8.81818	5.31937e-05	AT5TE37845	NA	NA
Chr5	10370078	10371836	RC/Helitron	+	AT5TE37850	Chr5	10370054	10370271	22	0.05	0.0974359	0.242268	8.18182	8.86364	8.81818	5.31937e-05	AT5TE37850	NA	NA
Chr3	9226632	9231376	LTR/Copia	+	AT3TE38565	Chr3	9228560	9228947	44	0.152284	0.03207	0.149338	8.95455	7.79545	12.0227	5.33728e-05	AT3TE38565	NA	NA
Chr4	3291341	3292565	LTR/Gypsy	+	AT4TE15065	Chr4	3292472	3292726	30	0.108696	0.0178571	0.145228	7.66667	5.6	8.03333	5.34408e-05	AT4TE15065	NA	NA
Chr4	3292575	3293551	LINE/L1	-	AT4TE15070	Chr4	3292472	3292726	30	0.108696	0.0178571	0.145228	7.66667	5.6	8.03333	5.34408e-05	AT4TE15070	NA	NA
Chr3	17642261	17642734	RC/Helitron	-	AT3TE71455	Chr3	17642418	17642576	30	0.0719178	0.0148148	0.126761	9.73333	9	7.1	5.34512e-05	AT3TE71455	NA	NA
Chr1	16962236	16963235	upstream	+	AT1G44890.1	Chr1	16962676	16962950	34	0.0689655	0.0914454	0.221053	8.52941	9.97059	8.38235	5.35486e-05	AT1G44890	NA	NA
Chr1	16962356	16963355	upstream	+	AT1G44890.1	Chr1	16962676	16962950	34	0.0689655	0.0914454	0.221053	8.52941	9.97059	8.38235	5.35486e-05	AT1G44890	NA	NA
Chr1	16962405	16963161	RC/Helitron	+	AT1TE56155	Chr1	16962676	16962950	34	0.0689655	0.0914454	0.221053	8.52941	9.97059	8.38235	5.35486e-05	AT1TE56155	NA	NA
Chr2	5348588	5353709	LTR/Gypsy	-	AT2TE21730	Chr2	5351645	5351830	27	0.172131	0.0487805	0.0659341	9.03704	6.07407	6.74074	5.35639e-05	AT2TE21730	NA	NA
Chr1	13417657	13421488	DNA/MuDR	-	AT1TE43880	Chr1	13418569	13419063	63	0.164634	0.0564263	0.103524	7.80952	5.06349	7.20635	5.40687e-05	AT1TE43880	NA	NA
Chr3	10891356	10891531	intron	+	AT3G28870.1	Chr3	10891394	10891612	30	0.154639	0.0253807	0.185	6.46667	6.56667	6.66667	5.44651e-05	AT3G28870	NA	NA
Chr3	10891532	10891619	CDS	+	AT3G28870.1	Chr3	10891394	10891612	30	0.154639	0.0253807	0.185	6.46667	6.56667	6.66667	5.44651e-05	AT3G28870	NA	NA
Chr4	2071139	2071548	LTR/Copia	+	AT4TE09810	Chr4	2071317	2071599	37	0.134752	0.0660793	0.173184	7.62162	6.13514	9.67568	5.44866e-05	AT4TE09810	NA	NA
Chr4	2071570	2071938	DNA/MuDR	+	AT4TE09815	Chr4	2071317	2071599	37	0.134752	0.0660793	0.173184	7.62162	6.13514	9.67568	5.44866e-05	AT4TE09815	NA	NA
Chr4	11971149	11972148	upstream	-	AT4G22780.1	Chr4	11971720	11971768	12	0.121951	0.0172414	0.01	6.83333	4.83333	8.33333	5.46842e-05	AT4G22780	protein_coding_gene	ACT domain repeat 7
Chr5	22230805	22232314	RC/Helitron	-	AT5TE80015	Chr5	22231709	22231889	13	0.227273	0.191489	0.472441	11.8462	7.23077	9.76923	5.50172e-05	AT5TE80015	NA	NA
Chr5	22231293	22232292	downstream	-	AT5G54720.1	Chr5	22231709	22231889	13	0.227273	0.191489	0.472441	11.8462	7.23077	9.76923	5.50172e-05	AT5G54720	protein_coding_gene	Ankyrin repeat family protein
Chr3	12240338	12242018	RC/Helitron	-	AT3TE50720	Chr3	12240415	12240609	42	0.148148	0.0515464	0.04	7.71429	6.92857	5.95238	5.51562e-05	AT3TE50720	NA	NA
Chr4	5718738	5722677	RC/Helitron	-	AT4TE23940	Chr4	5721808	5721986	27	0.0836237	0.0801527	0.18894	10.6296	9.7037	8.03704	5.51665e-05	AT4TE23940	NA	NA
Chr4	5719761	5721875	RC/Helitron	-	AT4TE23955	Chr4	5721808	5721986	27	0.0836237	0.0801527	0.18894	10.6296	9.7037	8.03704	5.51665e-05	AT4TE23955	NA	NA
Chr4	5721876	5722247	RC/Helitron	-	AT4TE23960	Chr4	5721808	5721986	27	0.0836237	0.0801527	0.18894	10.6296	9.7037	8.03704	5.51665e-05	AT4TE23960	NA	NA
Chr5	19086956	19087218	CDS	+	AT5G47020.1	Chr5	19087034	19087191	20	0.0223881	0	0.123894	6.7	5.3	5.65	5.53503e-05	AT5G47020	NA	NA
Chr2	5600342	5605593	LINE/L1	-	AT2TE22635	Chr2	5600824	5601109	49	0.126344	0.0266667	0.181548	7.59184	6.12245	6.85714	5.549e-05	AT2TE22635	NA	NA
Chr2	9187491	9191654	LTR/Copia	-	AT2TE38900	Chr2	9189591	9189983	41	0.16307	0.0425532	0.199501	10.1707	6.87805	9.78049	5.55416e-05	AT2TE38900	NA	NA
Chr1	3345632	3346631	upstream	-	AT1G10190.1	Chr1	3345637	3345819	22	0.121622	0.0287356	0.202614	10.0909	7.90909	6.95455	5.57345e-05	AT1G10190	protein_coding_gene	Protein of Unknown Function (DUF239)
Chr1	3345675	3346674	downstream	-	AT1G10200.1	Chr1	3345637	3345819	22	0.121622	0.0287356	0.202614	10.0909	7.90909	6.95455	5.57345e-05	AT1G10200	protein_coding_gene	GATA type zinc finger transcription factor family protein
Chr2	7631547	7632546	upstream	-	AT2G17540.3	Chr2	7632536	7632755	23	0.2	0.0240964	0.357955	6.95652	7.21739	7.65217	5.58778e-05	AT2G17540	NA	NA
Chr2	7631898	7632897	upstream	-	AT2G17540.2	Chr2	7632536	7632755	23	0.2	0.0240964	0.357955	6.95652	7.21739	7.65217	5.58778e-05	AT2G17540	NA	NA
Chr2	7631910	7632909	upstream	-	AT2G17540.3	Chr2	7632536	7632755	23	0.2	0.0240964	0.357955	6.95652	7.21739	7.65217	5.58778e-05	AT2G17540	NA	NA
Chr2	7631912	7632911	upstream	-	AT2G17540.1	Chr2	7632536	7632755	23	0.2	0.0240964	0.357955	6.95652	7.21739	7.65217	5.58778e-05	AT2G17540	NA	NA
Chr1	3815386	3815582	CDS	-	AT1G11340.1	Chr1	3815501	3815730	19	0.115044	0.00833333	0.0162602	5.94737	6.31579	6.47368	5.58966e-05	AT1G11340	protein_coding_gene	S-locus lectin protein kinase family protein
Chr1	3815583	3815670	intron	-	AT1G11340.1	Chr1	3815501	3815730	19	0.115044	0.00833333	0.0162602	5.94737	6.31579	6.47368	5.58966e-05	AT1G11340	protein_coding_gene	S-locus lectin protein kinase family protein
[truncated: 7,537 more rows]

## Sheet: TE
Chromosone	Start	End	Feature	Genes	DMR_start	DMR_end	CpGs_number	Methylation_level_Col-0	Methylation_level_kyp	Methylation_level_AL2	Genomic Features	al2 vs col-0	kyp vs col-0
Chr2	3664822	3664933	LTR/Gypsy	AT2TE15960	3664864	3664886	6	0.37931	1e-07	0.0606061	NA	0.15978	2.63636e-07
Chr2	4050151	4059365	LTR/Copia	AT2TE17145	4051764	4051784	7	0.256757	1e-07	0.0652174	NA	0.254005	3.89474e-07
Chr4	4570003	4571414	DNA/En-Spm	AT4TE19195	4570491	4570551	9	0.208333	1e-07	0.0877193	NA	0.421053	4.8e-07
Chr3	9387866	9393250	LTR/Copia	AT3TE39220	9392938	9393109	10	0.205882	1e-07	0.0983607	NA	0.477752	4.85714e-07
Chr2	6592369	6607859	DNA/MuDR	AT2TE26910	6597881	6597920	5	0.2	1e-07	0.0606061	NA	0.30303	5e-07
Chr2	4517287	4518079	LTR/Gypsy	AT2TE18890	4517626	4517656	8	0.181818	1e-07	0.0392157	NA	0.215686	5.5e-07
Chr2	6953994	6958816	LTR/Copia	AT2TE28325	6957272	6957442	10	0.181818	1e-07	0.0588235	NA	0.323529	5.5e-07
Chr1	16791276	16791722	LINE/L1	AT1TE55520	16791307	16791319	5	0.162791	1e-07	1e-07	NA	6.14286e-07	6.14286e-07
Chr3	12849261	12849723	RC/Helitron	AT3TE52795	12849694	12849751	9	0.1625	1e-07	0.0606061	NA	0.37296	6.15385e-07
Chr4	4221543	4232538	RC/Helitron	AT4TE18205	4228391	4228564	8	0.152174	1e-07	0.0727273	NA	0.477922	6.57143e-07
Chr1	16607488	16611582	DNA/En-Spm	AT1TE54760	16610683	16610805	14	0.148649	1e-07	0.0277778	NA	0.186869	6.72727e-07
Chr1	15431701	15433005	LTR/Gypsy	AT1TE50945	15432520	15432634	8	0.145833	1e-07	1e-07	NA	6.85714e-07	6.85714e-07
Chr2	6218335	6218657	LTR/Copia	AT2TE25335	6218416	6218499	13	0.145161	1e-07	0.040404	NA	0.278339	6.88889e-07
Chr4	7594248	7596564	LTR/Copia	AT4TE33200	7595382	7595402	6	0.142857	1e-07	1e-07	NA	7e-07	7e-07
Chr4	1909807	1919522	DNA/MuDR	AT4TE09310	1915228	1915283	8	0.136842	1e-07	0.0434783	NA	0.317726	7.30769e-07
Chr5	13502739	13502923	intron	AT5G35250.1	13502658	13502807	13	0.136752	1e-07	0.0416667	transposable_element_gene	0.304687	7.3125e-07
Chr5	13500319	13511414	RC/Helitron	AT5TE47895	13502658	13502807	13	0.136752	1e-07	0.0416667	NA	0.304687	7.3125e-07
Chr4	3555699	3560083	DNA/MuDR	AT4TE15955	3559509	3559605	10	0.133333	1e-07	0.0273973	NA	0.205479	7.5e-07
Chr2	4948690	4959160	LTR/Gypsy	AT2TE20330	4949510	4949656	13	0.125874	1e-07	0.0434783	NA	0.345411	7.94444e-07
Chr4	9017129	9017254	DNA/MuDR	AT4TE40420	9016940	9017157	20	0.125	1e-07	1e-07	NA	8e-07	8e-07
Chr1	16162424	16164555	RC/Helitron	AT1TE53265	16164344	16164489	6	0.121212	1e-07	1e-07	NA	8.25e-07	8.25e-07
Chr5	14693397	14697886	RC/Helitron	AT5TE52920	14694561	14694691	18	0.116505	1e-07	1e-07	NA	8.58333e-07	8.58333e-07
Chr5	14694161	14695646	LTR/Copia	AT5TE52925	14694561	14694691	18	0.116505	1e-07	1e-07	NA	8.58333e-07	8.58333e-07
Chr3	15854634	15855438	RC/Helitron	AT3TE64130	15854559	15854746	10	0.116505	1e-07	0.0263158	NA	0.225877	8.58333e-07
Chr4	5056661	5056984	intron	AT4G08111.1	5056837	5056934	9	0.113402	1e-07	0.056338	transposable_element_gene	0.496799	8.81818e-07
Chr4	5043757	5057115	LTR/Gypsy	AT4TE21055	5056837	5056934	9	0.113402	1e-07	0.056338	NA	0.496799	8.81818e-07
Chr4	1887357	1887503	LTR/Copia	AT4TE09280	1887422	1887550	8	0.111111	1e-07	1e-07	NA	9e-07	9e-07
Chr3	14353591	14355334	LTR/Copia	AT3TE58920	14353653	14353805	13	0.111111	1e-07	0.0307692	NA	0.276923	9e-07
Chr3	22567464	22568839	RC/Helitron	AT3TE91940	22568682	22568726	10	0.109091	1e-07	0.05	NA	0.458333	9.16667e-07
Chr2	17299406	17301577	RC/Helitron	AT2TE78030	17299977	17300164	12	0.107143	1e-07	0.0421053	NA	0.392982	9.33333e-07
Chr5	11053046	11055037	LTR/Gypsy	AT5TE40110	11053238	11053435	14	0.107143	1e-07	0.042735	NA	0.39886	9.33333e-07
Chr3	13361551	13367971	LTR/Copia	AT3TE54535	13362047	13362210	10	0.106667	1e-07	0.0350877	NA	0.328947	9.375e-07
Chr2	2314135	2318253	LINE/L1	AT2TE10680	2316112	2316161	7	0.105263	1e-07	1e-07	NA	9.5e-07	9.5e-07
Chr3	14913477	14916937	DNA/MuDR	AT3TE60865	14916387	14916472	11	0.103448	1e-07	1e-07	NA	9.66667e-07	9.66667e-07
Chr5	14306492	14307037	LTR/Gypsy	AT5TE51170	14306935	14306981	9	0.101266	1e-07	1e-07	NA	9.875e-07	9.875e-07
Chr1	24893994	24894517	DNA/MuDR	AT1TE81785	24894050	24894218	18	0.239437	0.00775194	0.117647	NA	0.491349	0.0323757
Chr5	12658012	12658509	DNA/MuDR	AT5TE44810	12657871	12658057	32	0.111111	0.00444444	0.0468085	NA	0.421277	0.04
Chr4	6467400	6473066	LTR/Copia	AT4TE27640	6469651	6469763	18	0.267442	0.011236	0.131148	NA	0.490378	0.0420127
Chr1	12273259	12276387	LTR/Copia	AT1TE39880	12275961	12276155	22	0.170635	0.00746269	0.025641	NA	0.150268	0.0437348
Chr2	2941106	2945798	DNA/MuDR	AT2TE12825	2943892	2944067	25	0.116592	0.00518135	0.0555556	NA	0.476496	0.04444
Chr3	13377114	13378562	RC/Helitron	AT3TE54570	13377428	13377624	26	0.135417	0.00645161	0.0304569	NA	0.224912	0.0476427
Chr3	14040047	14051434	RC/Helitron	AT3TE57600	14043914	14044067	13	0.209677	0.0108696	0.0649351	NA	0.30969	0.0518395
Chr1	14308460	14309468	RC/Helitron	AT1TE47005	14308812	14308916	8	0.48	0.025641	0.153846	NA	0.320513	0.0534188
Chr4	5043757	5057115	LTR/Gypsy	AT4TE21055	5051616	5051801	12	0.213115	0.0117647	0.0983607	NA	0.461538	0.0552036
Chr2	12209078	12209263	RC/Helitron	AT2TE53195	12209143	12209298	19	0.125828	0.00719424	0.027027	NA	0.214794	0.0571753
Chr5	9981876	9983227	LTR/Copia	AT5TE36335	9981970	9982151	15	0.228571	0.0138889	0.106667	NA	0.466667	0.0607639
Chr2	6059587	6070821	RC/Helitron	AT2TE24680	6068401	6068594	21	0.116788	0.00729927	0.057971	NA	0.496377	0.0625
Chr3	9772980	9774079	DNA/HAT	AT3TE40690	9773857	9774133	29	0.111628	0.00729927	0.0547264	NA	0.490257	0.0653893
Chr3	9774080	9774607	RC/Helitron	AT3TE40695	9773857	9774133	29	0.111628	0.00729927	0.0547264	NA	0.490257	0.0653893
Chr3	14336989	14352444	LTR/Gypsy	AT3TE58895	14342067	14342216	23	0.112426	0.0078125	0.047619	NA	0.423559	0.0694901
Chr4	6537326	6538340	RC/Helitron	AT4TE27925	6537659	6537795	8	0.242424	0.0169492	0.107143	NA	0.441964	0.0699153
Chr4	5480521	5480593	DNA/En-Spm	AT4TE22950	5480538	5480734	11	0.234375	0.0172414	0.106383	NA	0.453901	0.0735632
Chr4	5480594	5481907	DNA/En-Spm	AT4TE22955	5480538	5480734	11	0.234375	0.0172414	0.106383	NA	0.453901	0.0735632
Chr1	16070136	16074319	DNA/HAT	AT1TE52925	16071640	16071918	23	0.182353	0.0134228	0.0813953	NA	0.446362	0.073609
Chr1	22376084	22376876	RC/Helitron	AT1TE73865	22376408	22376501	13	0.1	0.00793651	1e-07	NA	1e-06	0.0793651
Chr2	9126264	9126364	DNA/MuDR	AT2TE38580	9126343	9126481	14	0.122222	0.00990099	0.0220588	NA	0.180481	0.0810081
Chr1	12626456	12630546	DNA/En-Spm	AT1TE41230	12628043	12628212	29	0.163158	0.0133333	0.0747126	NA	0.457916	0.0817204
Chr3	13295475	13297123	RC/Helitron	AT3TE54380	13296700	13296844	16	0.135714	0.011236	0.0533333	NA	0.392982	0.0827912
Chr2	2494503	2500631	LTR/Gypsy	AT2TE11350	2499030	2499050	6	0.333333	0.0277778	0.0344828	NA	0.103448	0.0833333
Chr5	25859788	25860139	RC/Helitron	AT5TE93060	25859639	25859826	15	0.101852	0.00854701	1e-07	NA	9.81818e-07	0.0839161
Chr3	15776968	15777023	RC/Helitron	AT3TE63790	15777018	15777197	23	0.109589	0.00925926	0.0227273	NA	0.207386	0.0844907
Chr3	13177775	13177852	SINE	AT3TE53900	13177838	13178034	7	0.183333	0.015625	0.0416667	NA	0.227273	0.0852273
Chr3	13178023	13178046	RC/Helitron	AT3TE53905	13177838	13178034	7	0.183333	0.015625	0.0416667	NA	0.227273	0.0852273
Chr2	7448761	7454291	LTR/Copia	AT2TE30555	7454207	7454359	12	0.12069	0.0103093	0.0340909	NA	0.282468	0.0854197
Chr2	7454292	7454335	LTR/Copia	AT2TE30560	7454207	7454359	12	0.12069	0.0103093	0.0340909	NA	0.282468	0.0854197
Chr1	17554786	17555067	DNA/HAT	AT1TE58230	17554722	17554851	20	0.125683	0.0108108	0.0331492	NA	0.263752	0.0860165
Chr5	13203856	13205137	RC/Helitron	AT5TE46965	13205024	13205169	17	0.113475	0.00980392	0.030303	NA	0.267045	0.0863971
Chr5	13205138	13219876	DNA/MuDR	AT5TE46970	13205024	13205169	17	0.113475	0.00980392	0.030303	NA	0.267045	0.0863971
Chr2	6766437	6772520	LINE/L1	AT2TE27645	6769672	6769754	11	0.181818	0.0163934	0.0333333	NA	0.183333	0.0901639
Chr2	1808004	1808089	intron	AT2G05080.1	1807885	1808013	12	0.11194	0.0102041	0.0421053	transposable_element_gene	0.37614	0.0911565
Chr2	1804017	1821233	RC/Helitron	AT2TE08320	1807885	1808013	12	0.11194	0.0102041	0.0421053	NA	0.37614	0.0911565
Chr3	14623814	14641936	DNA/MuDR	AT3TE59865	14627952	14628014	14	0.152174	0.0145985	0.0384615	NA	0.252747	0.0959333
Chr5	12896677	12913434	RC/Helitron	AT5TE45920	12910430	12910621	14	0.144737	0.0140845	0.0707965	NA	0.489139	0.0973111
Chr4	1312394	1317220	LTR/Copia	AT4TE06710	1317192	1317245	10	0.136986	0.0133333	1e-07	NA	7.3e-07	0.0973333
Chr5	12500667	12508921	LTR/Gypsy	AT5TE44310	12500775	12500965	7	0.131579	0.0135135	0.0612245	NA	0.465306	0.102703
Chr4	7169815	7170092	LINE/L1	AT4TE31165	7169714	7169903	27	0.120773	0.0124224	0.0441176	NA	0.365294	0.102857
Chr1	11315040	11316662	DNA/HAT	AT1TE36605	11315114	11315273	12	0.126214	0.012987	0.0169492	NA	0.134289	0.102897
Chr4	11032476	11032607	DNA/MuDR	AT4TE50620	11032405	11032536	8	0.119403	0.0125	0.0246914	NA	0.20679	0.104687
Chr2	1346331	1346626	DNA/MuDR	AT2TE06130	1346230	1346418	21	0.131579	0.0147059	0.0310078	NA	0.235659	0.111765
Chr3	11697283	11702258	LTR/Copia	AT3TE48590	11697647	11697833	11	0.138462	0.015625	0.0416667	NA	0.300926	0.112847
Chr5	13988992	13990635	LINE/L1	AT5TE49880	13990423	13990609	23	0.121622	0.0142857	0.0408163	NA	0.335601	0.11746
Chr2	6422229	6427294	LTR/Copia	AT2TE26230	6426914	6426944	6	0.189189	0.0222222	1e-07	NA	5.28571e-07	0.11746
Chr2	4691253	4693498	DNA/En-Spm	AT2TE19505	4692690	4692886	20	0.169811	0.02	0.0827068	NA	0.487051	0.117778
Chr2	1949133	1949400	DNA/Mariner	AT2TE08980	1949168	1949354	17	0.11811	0.0141844	0.0314961	NA	0.266667	0.120095
Chr3	4280981	4281089	intron	AT3G13250.1	4280832	4281087	43	0.119332	0.0143369	0.044164	transposable_element_gene	0.370095	0.120143
Chr3	4276602	4288583	RC/Helitron	AT3TE18040	4280832	4281087	43	0.119332	0.0143369	0.044164	NA	0.370095	0.120143
Chr5	13395327	13397990	LTR/Gypsy	AT5TE47475	13396326	13396381	11	0.301205	0.037037	0.122449	NA	0.406531	0.122963
Chr3	13023457	13024575	LTR/Gypsy	AT3TE53320	13024114	13024300	29	0.168317	0.020979	0.0821256	NA	0.487923	0.12464
Chr2	2804423	2804571	LTR/Gypsy	AT2TE12330	2804516	2804649	12	0.134146	0.0169492	0.0348837	NA	0.260042	0.126348
Chr2	13480881	13481527	DNA/HAT	AT2TE59240	13480929	13480995	14	0.238806	0.030303	0.09375	NA	0.392578	0.126894
Chr4	6034730	6036482	LTR/Copia	AT4TE25430	6035737	6035840	12	0.130952	0.0166667	0.0446429	NA	0.340909	0.127273
Chr1	13503766	13504264	RC/Helitron	AT1TE44200	13503597	13503859	26	0.141221	0.018018	0.04	NA	0.283243	0.127587
Chr3	18544268	18545572	RC/Helitron	AT3TE75240	18545374	18545660	46	0.186969	0.0238908	0.0866426	NA	0.463407	0.12778
Chr3	14051727	14060627	DNA/MuDR	AT3TE57645	14057494	14057658	7	0.18	0.0232558	0.05	NA	0.277778	0.129199
Chr5	15718226	15722358	LINE/L1	AT5TE56780	15721995	15722291	38	0.168605	0.0218341	0.0685484	NA	0.406563	0.129499
Chr4	2643337	2648817	LTR/Copia	AT4TE12355	2648136	2648284	12	0.244186	0.0319149	0.103896	NA	0.425479	0.130699
Chr3	13895199	13897811	LTR/Gypsy	AT3TE57095	13897413	13897522	5	0.272727	0.0357143	0.0731707	NA	0.268293	0.130952
Chr5	12689462	12694796	RC/Helitron	AT5TE44945	12693749	12693941	19	0.149254	0.019802	0.05	NA	0.335	0.132673
Chr5	20438825	20440150	RC/Helitron	AT5TE73640	20440023	20440176	30	0.148438	0.0197044	0.0631068	NA	0.425141	0.132746
Chr5	20440151	20440427	RC/Helitron	AT5TE73645	20440023	20440176	30	0.148438	0.0197044	0.0631068	NA	0.425141	0.132746
Chr2	8455188	8455883	RC/Helitron	AT2TE35320	8455380	8455530	24	0.169492	0.0228311	0.03125	NA	0.184375	0.134703
Chr5	10273973	10274803	DNA/HAT	AT5TE37525	10274584	10274699	8	0.120879	0.0166667	0.0357143	NA	0.295455	0.137879
Chr5	11641246	11643339	DNA/En-Spm	AT5TE42010	11643106	11643300	22	0.142857	0.019802	0.0684932	NA	0.479452	0.138614
Chr3	4276602	4288583	RC/Helitron	AT3TE18040	4282202	4282391	27	0.126904	0.0176471	0.0390244	NA	0.307512	0.139059
Chr4	4051037	4053614	LTR/Gypsy	AT4TE17535	4053275	4053377	9	0.305085	0.0425532	0.15	NA	0.491667	0.13948
Chr3	14403946	14404847	LTR/Gypsy	AT3TE59085	14404462	14404649	15	0.19774	0.027972	0.0918367	NA	0.464431	0.141459
Chr3	11404272	11413060	DNA/MuDR	AT3TE47555	11411595	11411703	18	0.207792	0.029703	0.0697674	NA	0.335756	0.142946
Chr4	10755989	10756774	LTR/Copia	AT4TE49275	10756753	10756987	39	0.133829	0.019305	0.0547445	NA	0.409063	0.144251
Chr4	10756775	10756850	LTR/Copia	AT4TE49280	10756753	10756987	39	0.133829	0.019305	0.0547445	NA	0.409063	0.144251
Chr5	13512936	13515870	RC/Helitron	AT5TE47920	13514877	13514992	16	0.122302	0.0181818	0.0322581	NA	0.263757	0.148663
Chr3	12849778	12864028	LINE/L1	AT3TE52800	12850180	12850437	21	0.20438	0.0307692	0.0634921	NA	0.310658	0.150549
Chr4	4623490	4628220	LTR/Copia	AT4TE19450	4625302	4625561	21	0.147186	0.0223214	0.0720339	NA	0.489407	0.151654
Chr2	1485440	1490712	LINE/L1	AT2TE06885	1487231	1487403	32	0.142384	0.0217391	0.0711462	NA	0.499678	0.152679
Chr3	11396528	11397739	RC/Helitron	AT3TE47525	11396550	11396737	20	0.352381	0.0543478	0.0894309	NA	0.25379	0.15423
Chr5	11777536	11782792	LTR/Gypsy	AT5TE42355	11778865	11778934	8	0.113208	0.0175439	1e-07	NA	8.83333e-07	0.154971
Chr1	13336749	13339481	LTR/Gypsy	AT1TE43605	13337175	13337281	19	0.144828	0.0224719	0.0566038	NA	0.390836	0.155163
Chr2	6459946	6465694	DNA/En-Spm	AT2TE26380	6463262	6463454	25	0.265625	0.0413223	0.10274	NA	0.386785	0.155566
Chr4	9565521	9566733	RC/Helitron	AT4TE43235	9566177	9566367	27	0.169611	0.0265487	0.0338346	NA	0.199483	0.156527
Chr2	6371215	6371314	RC/Helitron	AT2TE25960	6371107	6371264	9	0.155556	0.0243902	1e-07	NA	6.42857e-07	0.156794
Chr1	16690372	16690629	RC/Helitron	AT1TE55050	16690441	16690606	5	0.15625	0.025	1e-07	NA	6.4e-07	0.16
Chr5	11521996	11524316	LTR/Gypsy	AT5TE41660	11524230	11524268	9	0.164179	0.0263158	0.0701754	NA	0.427432	0.160287
Chr3	14683834	14683919	DNA/HAT	AT3TE60055	14683721	14683871	16	0.123188	0.019802	0.060241	NA	0.489015	0.160745
Chr1	22620536	22627022	RC/Helitron	AT1TE74615	22626199	22626479	33	0.13738	0.0222222	0.0473373	NA	0.344571	0.161757
Chr5	11007440	11008942	intron	AT5G28970.1	11008531	11008742	18	0.145833	0.0239521	0.0592593	transposable_element_gene	0.406349	0.164243
Chr5	11001025	11018939	DNA/MuDR	AT5TE40000	11008531	11008742	18	0.145833	0.0239521	0.0592593	NA	0.406349	0.164243
Chr2	4349966	4350093	DNA/MuDR	AT2TE18285	4349939	4350115	9	0.164706	0.0273973	0.0422535	NA	0.256539	0.166341
Chr2	4350094	4350352	RC/Helitron	AT2TE18290	4349939	4350115	9	0.164706	0.0273973	0.0422535	NA	0.256539	0.166341
Chr1	21476035	21477000	LTR/Copia	AT1TE70875	21476325	21476612	35	0.12628	0.021097	0.040146	NA	0.317913	0.167066
Chr5	12453370	12461666	LTR/Gypsy	AT5TE44185	12459639	12459837	16	0.27193	0.0454545	0.121495	NA	0.446789	0.167155
Chr1	12765528	12766384	RC/Helitron	AT1TE41610	12766098	12766255	13	0.147059	0.0246914	1e-07	NA	6.8e-07	0.167901
Chr1	12765622	12766226	RC/Helitron	AT1TE41615	12766098	12766255	13	0.147059	0.0246914	1e-07	NA	6.8e-07	0.167901
Chr4	5662151	5664052	LTR/Gypsy	AT4TE23735	5664034	5664206	20	0.208333	0.0350877	0.101852	NA	0.488889	0.168421
Chr4	5664053	5664088	LTR/Gypsy	AT4TE23740	5664034	5664206	20	0.208333	0.0350877	0.101852	NA	0.488889	0.168421
Chr4	5664089	5664462	LTR/Gypsy	AT4TE23745	5664034	5664206	20	0.208333	0.0350877	0.101852	NA	0.488889	0.168421
Chr5	13500319	13511414	RC/Helitron	AT5TE47895	13510708	13510899	28	0.120603	0.0203252	0.0386473	NA	0.320451	0.16853
Chr3	15413165	15416639	DNA/HAT	AT3TE62570	15415156	15415221	14	0.212903	0.0362319	0.0789474	NA	0.370813	0.17018
Chr2	2236526	2240578	LTR/Copia	AT2TE10355	2236573	2236765	40	0.201835	0.0355556	0.0818182	NA	0.405372	0.176162
Chr3	13378563	13384298	DNA/MuDR	AT3TE54575	13380992	13381157	20	0.191176	0.0337079	0.0833333	NA	0.435897	0.176318
Chr3	8366697	8366833	RC/Helitron	AT3TE35060	8366813	8367010	22	0.142857	0.0252101	0.0487805	NA	0.341463	0.176471
Chr3	8366834	8366921	RC/Helitron	AT3TE35065	8366813	8367010	22	0.142857	0.0252101	0.0487805	NA	0.341463	0.176471
Chr4	2903674	2904501	LTR/Copia	AT4TE13525	2903725	2903920	22	0.162896	0.0288462	0.0704846	NA	0.432697	0.177083
Chr1	13873436	13876439	DNA/MuDR	AT1TE45515	13874821	13875001	22	0.128713	0.0228571	0.0490196	NA	0.380845	0.177582
Chr3	11366015	11366435	LINE/L1	AT3TE47335	11366290	11366583	23	0.145833	0.0265487	0.037594	NA	0.257787	0.182048
Chr3	11366440	11366605	RC/Helitron	AT3TE47340	11366290	11366583	23	0.145833	0.0265487	0.037594	NA	0.257787	0.182048
Chr4	7519971	7520913	LINE/L1	AT4TE32815	7520650	7520844	29	0.122881	0.0224719	0.021645	NA	0.176146	0.182875
Chr4	1989676	1992081	LTR/Copia	AT4TE09485	1991731	1991763	6	0.2	0.037037	1e-07	NA	5e-07	0.185185
Chr2	3826213	3827837	LTR/Gypsy	AT2TE16470	3827209	3827403	28	0.184615	0.0346821	0.0884956	NA	0.479351	0.187861
Chr2	5709608	5713342	LTR/Copia	AT2TE23120	5711202	5711398	15	0.144231	0.0272727	0.0294118	NA	0.203922	0.189091
Chr2	1234527	1234812	RC/Helitron	AT2TE05565	1234736	1234910	22	0.128049	0.0245399	0.0588235	NA	0.459384	0.191645
Chr3	1607056	1607550	LTR/Gypsy	AT3TE06750	1607203	1607375	9	0.236364	0.0454545	0.0789474	NA	0.334008	0.192308
Chr3	13331648	13332637	LTR/Copia	AT3TE54490	13332216	13332288	7	0.163636	0.031746	0.015873	NA	0.0970018	0.194004
Chr5	12896677	12913434	RC/Helitron	AT5TE45920	12900573	12900732	17	0.141104	0.0275229	0.0595238	NA	0.421843	0.195054
Chr5	12897911	12902595	LTR/Gypsy	AT5TE45925	12900573	12900732	17	0.141104	0.0275229	0.0595238	NA	0.421843	0.195054
Chr2	1523783	1524095	RC/Helitron	AT2TE07005	1523844	1524029	7	0.416667	0.0816327	0.204082	NA	0.489796	0.195918
Chr1	17443084	17446789	LTR/Copia	AT1TE57805	17446089	17446123	9	0.118644	0.0232558	1e-07	NA	8.42857e-07	0.196013
Chr4	2336930	2341446	RC/Helitron	AT4TE10840	2339893	2339914	6	0.206897	0.0416667	1e-07	NA	4.83333e-07	0.201389
Chr2	2514798	2517447	DNA/MuDR	AT2TE11400	2515289	2515359	16	0.141667	0.0288462	0.0520833	NA	0.367647	0.20362
Chr5	13960645	13968611	DNA/MuDR	AT5TE49755	13964215	13964264	11	0.397059	0.0813953	0.180328	NA	0.454159	0.204996
Chr3	11821684	11822625	DNA/Harbinger	AT3TE49190	11821949	11822154	21	0.160305	0.0330579	0.0625	NA	0.389881	0.206218
Chr1	2335042	2335716	RC/Helitron	AT1TE07620	2335110	2335222	18	0.127273	0.0263158	0.0431034	NA	0.33867	0.206767
Chr2	4075192	4075361	DNA/HAT	AT2TE17215	4075306	4075402	13	0.160494	0.0333333	0.016129	NA	0.100496	0.207692
Chr2	4075362	4075683	LTR/Gypsy	AT2TE17220	4075306	4075402	13	0.160494	0.0333333	0.016129	NA	0.100496	0.207692
Chr5	12669950	12673354	DNA/MuDR	AT5TE44880	12672213	12672350	23	0.16	0.0333333	0.0652174	NA	0.407609	0.208333
Chr2	1812359	1812442	intron	AT2G05082.1	1812424	1812620	29	0.175355	0.0367647	0.0493827	transposable_element_gene	0.281615	0.209658
Chr2	1804017	1821233	RC/Helitron	AT2TE08320	1812424	1812620	29	0.175355	0.0367647	0.0493827	NA	0.281615	0.209658
Chr2	4832216	4836548	DNA/MuDR	AT2TE20045	4833324	4833455	21	0.140426	0.0295359	0.0598802	NA	0.42642	0.210331
Chr5	10741015	10742724	LTR/Gypsy	AT5TE39100	10741032	10741086	12	0.17284	0.0363636	0.030303	NA	0.175325	0.21039
Chr4	3452652	3454089	DNA/MuDR	AT4TE15660	3452940	3453103	30	0.142857	0.0301508	0.0515464	NA	0.360825	0.211055
Chr3	12011020	12011416	LTR/Gypsy	AT3TE50045	12010916	12011099	18	0.234783	0.05	0.088	NA	0.374815	0.212963
Chr4	5655231	5656685	LTR/Gypsy	AT4TE23705	5656213	5656326	24	0.191304	0.0408163	0.0742574	NA	0.388164	0.213358
Chr2	1457070	1458340	DNA/MuDR	AT2TE06745	1457942	1458038	12	0.168421	0.0361446	0.0307692	NA	0.182692	0.214608
Chr5	10180009	10183036	DNA/MuDR	AT5TE37085	10180069	10180252	21	0.134615	0.0289855	0.056338	NA	0.418511	0.215321
Chr5	12689462	12694796	RC/Helitron	AT5TE44945	12690553	12690745	23	0.185185	0.04	0.0848485	NA	0.458182	0.216
Chr2	4869617	4870413	RC/Helitron	AT2TE20145	4870345	4870706	38	0.173913	0.0376712	0.0340136	NA	0.195578	0.21661
Chr2	4870414	4870646	RC/Helitron	AT2TE20150	4870345	4870706	38	0.173913	0.0376712	0.0340136	NA	0.195578	0.21661
Chr4	4904712	4906161	RC/Helitron	AT4TE20425	4905963	4906120	17	0.145038	0.0314961	0.0315789	NA	0.217729	0.217157
Chr2	2299821	2301750	LTR/Gypsy	AT2TE10615	2301292	2301386	20	0.208633	0.0461538	0.0808824	NA	0.387677	0.22122
Chr1	13199828	13201183	RC/Helitron	AT1TE43085	13201167	13201236	14	0.192771	0.0431034	0.0864198	NA	0.448302	0.223599
Chr1	13201184	13201241	RC/Helitron	AT1TE43090	13201167	13201236	14	0.192771	0.0431034	0.0864198	NA	0.448302	0.223599
Chr2	6444580	6446128	LTR/Gypsy	AT2TE26310	6445197	6445489	34	0.140468	0.0316901	0.0656934	NA	0.467675	0.225604
Chr2	1804017	1821233	RC/Helitron	AT2TE08320	1811351	1811519	36	0.135135	0.0313901	0.0471698	NA	0.349057	0.232287
Chr4	5138387	5139964	DNA/Harbinger	AT4TE21315	5138589	5138774	29	0.17801	0.0414201	0.0875576	NA	0.491868	0.232684
Chr5	8846654	8847011	RC/Helitron	AT5TE32025	8846915	8847043	8	0.114286	0.0266667	0.0111111	NA	0.0972222	0.233333
Chr5	8847012	8847740	RC/Helitron	AT5TE32030	8846915	8847043	8	0.114286	0.0266667	0.0111111	NA	0.0972222	0.233333
Chr5	10119786	10120085	DNA/Mariner	AT5TE36870	10119608	10119800	14	0.171598	0.0403226	0.0689655	NA	0.401902	0.234983
Chr4	4623490	4628220	LTR/Copia	AT4TE19450	4625706	4625998	39	0.15015	0.0354331	0.0621622	NA	0.414	0.235984
Chr2	5808800	5814889	LTR/Gypsy	AT2TE23670	5814678	5814908	11	0.243902	0.0576923	0.0483871	NA	0.198387	0.236538
Chr2	5814898	5815247	RC/Helitron	AT2TE23675	5814678	5814908	11	0.243902	0.0576923	0.0483871	NA	0.198387	0.236538
Chr5	13205138	13219876	DNA/MuDR	AT5TE46970	13209125	13209202	11	0.129412	0.0307692	0.0142857	NA	0.11039	0.237762
Chr5	17364186	17371757	RC/Helitron	AT5TE62740	17365050	17365237	9	0.278689	0.0666667	0.0294118	NA	0.105536	0.239216
Chr5	17365025	17365066	RC/Helitron	AT5TE62745	17365050	17365237	9	0.278689	0.0666667	0.0294118	NA	0.105536	0.239216
Chr5	17365067	17367206	RC/Helitron	AT5TE62750	17365050	17365237	9	0.278689	0.0666667	0.0294118	NA	0.105536	0.239216
Chr2	3595722	3597854	DNA/Harbinger	AT2TE15660	3596544	3596664	24	0.157576	0.0377358	0.0693642	NA	0.440196	0.239478
Chr2	1298991	1300168	LTR/Gypsy	AT2TE05895	1299256	1299405	19	0.177143	0.0425532	0.0855263	NA	0.48281	0.24022
Chr1	20194005	20194455	RC/Helitron	AT1TE66725	20194336	20194522	27	0.27907	0.0672646	0.131387	NA	0.470803	0.241031
Chr2	3145310	3147936	LTR/Gypsy	AT2TE13595	3145784	3145961	27	0.18251	0.0444444	0.0904762	NA	0.495734	0.243519
Chr3	13458915	13458978	intron	AT3G32900.1	13458952	13458994	10	0.212766	0.0519481	0.0363636	transposable_element_gene	0.170909	0.244156
Chr3	13453829	13465569	DNA/MuDR	AT3TE54815	13458952	13458994	10	0.212766	0.0519481	0.0363636	NA	0.170909	0.244156
Chr4	6195311	6195835	RC/Helitron	AT4TE26255	6195278	6195470	22	0.150289	0.0366972	0.0440252	NA	0.292937	0.244178
Chr3	10348734	10349516	LINE/L1	AT3TE42975	10349172	10349247	10	0.150943	0.037037	0.0169492	NA	0.112288	0.24537
Chr1	13199077	13199695	DNA/Harbinger	AT1TE43080	13199065	13199229	18	0.196809	0.0483871	0.0621469	NA	0.315773	0.245859
Chr1	6233920	6235719	RC/Helitron	AT1TE20180	6234024	6234128	9	0.273973	0.0677966	0.0892857	NA	0.325893	0.247458
Chr2	4458399	4459813	RC/Helitron	AT2TE18700	4458408	4458894	58	0.158898	0.0397022	0.0678392	NA	0.426935	0.249859
Chr5	9698953	9702596	RC/Helitron	AT5TE35185	9701036	9701226	18	0.175141	0.0437956	0.0740741	NA	0.422939	0.250059
Chr4	2796447	2800704	DNA/MuDR	AT4TE13110	2799093	2799217	13	0.551724	0.138889	0.239437	NA	0.433979	0.251736
Chr4	2799201	2799273	DNA/MuDR	AT4TE13115	2799093	2799217	13	0.551724	0.138889	0.239437	NA	0.433979	0.251736
Chr5	11621549	11635001	LTR/Copia	AT5TE41975	11625917	11625952	8	0.258621	0.0652174	0.0512821	NA	0.198291	0.252174
Chr5	11623256	11631508	DNA/En-Spm	AT5TE41980	11625917	11625952	8	0.258621	0.0652174	0.0512821	NA	0.198291	0.252174
Chr1	13668180	13669231	RC/Helitron	AT1TE44730	13668944	13668974	8	0.146067	0.037037	1e-07	NA	6.84615e-07	0.253561
Chr2	1557069	1562054	LTR/Copia	AT2TE07175	1557254	1557411	12	0.119403	0.030303	1e-07	NA	8.375e-07	0.253788
Chr4	2308141	2308808	LINE/L1	AT4TE10705	2308496	2308740	41	0.201133	0.0513834	0.0982143	NA	0.488305	0.25547
Chr1	16867761	16868960	LTR/Gypsy	AT1TE55855	16868701	16868900	35	0.158879	0.0405904	0.0610932	NA	0.384528	0.255481
Chr1	14101822	14107572	LTR/Gypsy	AT1TE46310	14107295	14107491	31	0.174528	0.0449438	0.0846561	NA	0.485056	0.257516
Chr1	8729255	8733276	LINE/L1	AT1TE28175	8729841	8730068	33	0.271186	0.0700935	0.135458	NA	0.499502	0.25847
Chr2	3092770	3093020	DNA/MuDR	AT2TE13410	3092923	3092950	10	0.222222	0.0574713	0.0392157	NA	0.176471	0.258621
Chr1	14307039	14307207	DNA/HAT	AT1TE46995	14307118	14307145	8	0.428571	0.111111	0.210526	NA	0.491228	0.259259
Chr2	4948690	4959160	LTR/Gypsy	AT2TE20330	4958993	4959185	24	0.165254	0.0428571	0.070922	NA	0.429169	0.259341
Chr1	11241566	11241773	DNA/MuDR	AT1TE36345	11241763	11241795	8	0.738095	0.191489	0.227273	NA	0.307918	0.259437
Chr1	11241774	11242081	DNA/MuDR	AT1TE36350	11241763	11241795	8	0.738095	0.191489	0.227273	NA	0.307918	0.259437
Chr2	4097103	4099066	RC/Helitron	AT2TE17320	4098754	4098910	17	0.141667	0.037037	0.0615385	NA	0.434389	0.261438
Chr2	6059587	6070821	RC/Helitron	AT2TE24680	6060180	6060329	16	0.174497	0.0458716	0.0505051	NA	0.289433	0.262879
Chr1	16080533	16089066	DNA/En-Spm	AT1TE52950	16084016	16084146	16	0.14966	0.039604	0.0568182	NA	0.379649	0.264626
Chr3	15429301	15429937	intron	AT3G43530.1	15429439	15429626	17	0.17341	0.0465116	0.0496454	transposable_element_gene	0.286288	0.268217
Chr3	15422160	15430584	DNA/MuDR	AT3TE62595	15429439	15429626	17	0.17341	0.0465116	0.0496454	NA	0.286288	0.268217
Chr2	6059587	6070821	RC/Helitron	AT2TE24680	6064122	6064296	16	0.157534	0.0423729	0.0387597	NA	0.24604	0.268976
Chr3	14773639	14783115	DNA/MuDR	AT3TE60410	14778898	14779091	15	0.216418	0.0582524	0.105556	NA	0.487739	0.269166
Chr1	15057068	15058247	DNA/MuDR	AT1TE49280	15057121	15057313	33	0.153571	0.0414747	0.0607477	NA	0.395566	0.270068
Chr2	13064500	13068099	RC/Helitron	AT2TE57230	13067364	13067562	22	0.146067	0.0394737	0.0612245	NA	0.419152	0.270243
Chr4	3662528	3663179	DNA/Pogo	AT4TE16305	3662716	3662876	18	0.1875	0.0509554	0.0827586	NA	0.441379	0.271762
Chr1	13015326	13017801	RC/Helitron	AT1TE42430	13017419	13017547	14	0.154472	0.0421053	0.0752688	NA	0.487267	0.272576
Chr4	4916334	4919900	LTR/Copia	AT4TE20510	4918472	4918640	38	0.139683	0.0381944	0.0697674	NA	0.499471	0.273437
Chr5	12084763	12084933	DNA/MuDR	AT5TE43120	12084624	12084916	24	0.169014	0.0465116	0.0705882	NA	0.417647	0.275194
Chr2	6070845	6082355	DNA/MuDR	AT2TE24735	6071145	6071223	15	0.186441	0.0515464	0.089172	NA	0.478286	0.276476
Chr3	11679153	11683563	LTR/Copia	AT3TE48535	11679370	11679564	19	0.153061	0.042328	0.0729927	NA	0.476886	0.276543
Chr2	240846	241948	RC/Helitron	AT2TE00985	241528	241726	11	0.5	0.138298	0.0877193	NA	0.175439	0.276596
Chr2	2782037	2785705	LTR/Copia	AT2TE12270	2783205	2783390	33	0.148148	0.0410256	0.057971	NA	0.391304	0.276923
Chr3	12946309	12949415	LTR/Gypsy	AT3TE53100	12946631	12946784	11	0.161765	0.0454545	0.0243902	NA	0.150776	0.280992
Chr4	5204468	5210325	LINE/L1	AT4TE21695	5206085	5206277	16	0.196429	0.0555556	0.036036	NA	0.183456	0.282828
Chr2	5348588	5353709	LTR/Gypsy	AT2TE21730	5351645	5351830	27	0.172131	0.0487805	0.0659341	NA	0.383046	0.283391
Chr2	2504979	2510351	LTR/Gypsy	AT2TE11370	2509517	2509712	29	0.199288	0.0567686	0.0950704	NA	0.47705	0.284857
Chr3	15108165	15117492	LTR/Gypsy	AT3TE61530	15110725	15110871	22	0.2	0.0571429	0.0965251	NA	0.482625	0.285714
Chr5	19152390	19153743	RC/Helitron	AT5TE68915	19152690	19152778	13	0.177778	0.0512821	0.0277778	NA	0.15625	0.288462
Chr4	4297733	4306263	LTR/Gypsy	AT4TE18365	4303628	4303784	17	0.174603	0.0506329	0.0608696	NA	0.348617	0.289988
Chr3	13453829	13465569	DNA/MuDR	AT3TE54815	13457522	13457806	15	0.164179	0.047619	0.0165289	NA	0.100676	0.290043
Chr2	4265049	4274212	RC/Helitron	AT2TE17975	4272416	4272574	13	0.181818	0.0531915	0.0789474	NA	0.434211	0.292553
Chr3	19178414	19178983	DNA/MuDR	AT3TE77800	19178956	19179052	9	0.216495	0.0641026	0.0526316	NA	0.243108	0.296093
Chr3	19178984	19179183	DNA/MuDR	AT3TE77805	19178956	19179052	9	0.216495	0.0641026	0.0526316	NA	0.243108	0.296093
Chr4	5269423	5269504	intron	AT4G08340.1	5269456	5269565	17	0.193182	0.0574713	0.0560748	transposable_element_gene	0.290269	0.297498
Chr4	5257026	5271698	DNA/MuDR	AT4TE21900	5269456	5269565	17	0.193182	0.0574713	0.0560748	NA	0.290269	0.297498
Chr1	11015977	11016004	RC/Helitron	AT1TE35570	11015914	11016124	35	0.145669	0.0436508	0.0273973	NA	0.188078	0.299657
Chr2	10931246	10932313	DNA/MuDR	AT2TE47025	10931672	10931779	12	0.392157	0.118421	0.137097	NA	0.349597	0.301974
Chr2	1199027	1203653	RC/Helitron	AT2TE05410	1200076	1200331	51	0.156716	0.0473815	0.0620155	NA	0.395718	0.302339
Chr3	16084962	16085935	intron	AT3G44470.2	16085353	16085480	27	0.210744	0.0643939	0.0925926	transposable_element_gene	0.439361	0.305556
Chr3	16085135	16085722	RC/Helitron	AT3TE65090	16085353	16085480	27	0.210744	0.0643939	0.0925926	NA	0.439361	0.305556
Chr3	11726288	11727554	RC/Helitron	AT3TE48840	11727268	11727395	9	0.230769	0.0714286	0.0217391	NA	0.0942029	0.309524
Chr4	16719137	16720046	DNA/MuDR	AT4TE80380	16719667	16719827	27	0.16055	0.05	0.08	NA	0.498286	0.311429
Chr3	4796010	4797013	RC/Helitron	AT3TE20240	4796630	4796800	26	0.209524	0.0655738	0.088	NA	0.42	0.312966
Chr5	17740218	17742500	DNA/MuDR	AT5TE64080	17741035	17741211	19	0.206452	0.0647482	0.0756303	NA	0.366334	0.313624
Chr2	6327405	6329610	RC/Helitron	AT2TE25830	6328043	6328201	24	0.173077	0.0544218	0.0542169	NA	0.313253	0.314437
Chr1	16551715	16557068	LTR/Copia	AT1TE54585	16555063	16555232	25	0.168269	0.0534351	0.0588235	NA	0.34958	0.317557
Chr4	7827026	7827673	DNA/Pogo	AT4TE34325	7827326	7827525	23	0.141553	0.045	0.0104712	NA	0.073974	0.317903
Chr5	11333643	11337085	LTR/Gypsy	AT5TE41090	11335814	11335964	20	0.194245	0.0625	0.0731707	NA	0.376694	0.321759
Chr2	5003268	5004364	RC/Helitron	AT2TE20500	5003087	5003270	16	0.161074	0.0520833	0.016129	NA	0.100134	0.323351
Chr3	11969574	11970806	DNA/Harbinger	AT3TE49850	11969665	11969863	9	0.235294	0.0769231	0.0666667	NA	0.283333	0.326923
Chr3	15832869	15833060	DNA/MuDR	AT3TE64015	15832801	15832988	22	0.184874	0.0604651	0.0708333	NA	0.383144	0.327061
Chr3	13919443	13924433	LTR/Gypsy	AT3TE57165	13919819	13919894	10	0.253731	0.0833333	0.0422535	NA	0.166529	0.328431
Chr4	3819885	3827852	DNA/En-Spm	AT4TE16845	3821814	3822007	10	0.113924	0.0375	1e-07	NA	8.77778e-07	0.329167
Chr5	18853838	18856403	RC/Helitron	AT5TE67885	18854864	18854924	9	0.312	0.102941	0.120482	NA	0.38616	0.32994
Chr3	11286432	11288245	RC/Helitron	AT3TE47035	11287342	11287534	35	0.153846	0.0507812	0.0744681	NA	0.484043	0.330078
Chr1	14080250	14082585	LINE/L1	AT1TE46260	14081394	14081589	27	0.16087	0.0533981	0.0528846	NA	0.328742	0.331934
Chr3	13452823	13453828	RC/Helitron	AT3TE54810	13452673	13452857	25	0.173913	0.0578947	0.0760234	NA	0.437135	0.332895
Chr1	17556116	17556767	DNA/Pogo	AT1TE58255	17556269	17556557	22	0.210227	0.07	0.0751445	NA	0.357444	0.332973
Chr1	15428469	15429554	LTR/Gypsy	AT1TE50915	15429395	15429558	37	0.19244	0.0642202	0.0933333	NA	0.485	0.333716
Chr2	2941106	2945798	DNA/MuDR	AT2TE12825	2943033	2943064	5	0.192308	0.0645161	1e-07	NA	5.2e-07	0.335484
Chr1	16342372	16342453	RC/Helitron	AT1TE53805	16342254	16342451	12	0.247788	0.0833333	0.0232558	NA	0.0938538	0.33631
Chr4	4252255	4255320	DNA/MuDR	AT4TE18260	4254808	4255101	34	0.165441	0.0557621	0.0744337	NA	0.44991	0.337051
Chr3	13295316	13295474	RC/Helitron	AT3TE54375	13295397	13295512	11	0.136842	0.0462963	0.0298507	NA	0.21814	0.338319
Chr3	13295475	13297123	RC/Helitron	AT3TE54380	13295397	13295512	11	0.136842	0.0462963	0.0298507	NA	0.21814	0.338319
Chr4	3361412	3361490	RC/Helitron	AT4TE15335	3361392	3361536	31	0.146018	0.0494505	0.0380952	NA	0.260895	0.338661
Chr4	3361491	3361519	DNA/MuDR	AT4TE15340	3361392	3361536	31	0.146018	0.0494505	0.0380952	NA	0.260895	0.338661
Chr4	3361520	3362383	RC/Helitron	AT4TE15345	3361392	3361536	31	0.146018	0.0494505	0.0380952	NA	0.260895	0.338661
Chr3	11071369	11071419	RC/Helitron	AT3TE46010	11071309	11071601	40	0.179907	0.0611702	0.0537975	NA	0.29903	0.340011
Chr3	11071420	11072815	RC/Helitron	AT3TE46015	11071309	11071601	40	0.179907	0.0611702	0.0537975	NA	0.29903	0.340011
Chr1	17381433	17381808	DNA/HAT	AT1TE57565	17381658	17381852	20	0.221591	0.0764331	0.068323	NA	0.308329	0.344929
Chr3	12240338	12242018	RC/Helitron	AT3TE50720	12240415	12240609	42	0.148148	0.0515464	0.04	NA	0.27	0.347938
Chr5	12252532	12254697	LTR/Gypsy	AT5TE43535	12253619	12253728	7	0.232558	0.0810811	1e-07	NA	4.3e-07	0.348649
Chr4	2090157	2094127	LTR/Gypsy	AT4TE09925	2091736	2091812	17	0.149701	0.0523256	0.00636943	NA	0.0425478	0.349535
Chr3	14491473	14492493	intron	AT3G42350.1	14492208	14492589	38	0.197468	0.0693431	0.0845921	transposable_element_gene	0.428383	0.35116
Chr3	14491507	14494434	LTR/Gypsy	AT3TE59430	14492208	14492589	38	0.197468	0.0693431	0.0845921	NA	0.428383	0.35116
Chr3	12818530	12820577	LINE/L1	AT3TE52695	12819290	12819312	6	0.196078	0.0689655	0.0153846	NA	0.0784615	0.351724
Chr4	3813478	3819747	LTR/Gypsy	AT4TE16815	3817218	3817377	25	0.174757	0.0616438	0.0584416	NA	0.334416	0.35274
Chr4	3816166	3817904	DNA/MuDR	AT4TE16820	3817218	3817377	25	0.174757	0.0616438	0.0584416	NA	0.334416	0.35274
Chr1	11990568	11990877	RC/Helitron	AT1TE38830	11990755	11990935	27	0.108333	0.0382775	0.00462963	NA	0.042735	0.353331
Chr1	11990878	11992996	RC/Helitron	AT1TE38835	11990755	11990935	27	0.108333	0.0382775	0.00462963	NA	0.042735	0.353331
Chr5	8083676	8084600	RC/Helitron	AT5TE29240	8084189	8084363	24	0.155914	0.0558659	0.0463918	NA	0.297547	0.358312
Chr2	9310249	9311450	RC/Helitron	AT2TE39490	9311000	9311287	34	0.145695	0.0524345	0.0423453	NA	0.290643	0.359891
Chr5	9698953	9702596	RC/Helitron	AT5TE35185	9700358	9700522	26	0.179487	0.0647482	0.0619048	NA	0.344898	0.36074
Chr3	15503675	15506729	RC/Helitron	AT3TE62800	15504793	15504987	28	0.190955	0.0695187	0.0710059	NA	0.371847	0.364059
Chr2	5100092	5111543	LTR/Gypsy	AT2TE20960	5104047	5104144	21	0.212121	0.0775862	0.0754717	NA	0.355795	0.365764
Chr2	5013128	5013338	LTR/Gypsy	AT2TE20575	5013256	5013512	24	0.155894	0.0571429	0.0418605	NA	0.26852	0.366551
Chr1	17071351	17074488	LINE/L1	AT1TE56505	17071491	17071674	26	0.181818	0.0666667	0.0748299	NA	0.411565	0.366667
Chr3	13403142	13405029	LTR/Gypsy	AT3TE54695	13403846	13404045	17	0.282051	0.103448	0.0932203	NA	0.330508	0.366771
Chr3	13403171	13404933	LTR/Gypsy	AT3TE54700	13403846	13404045	17	0.282051	0.103448	0.0932203	NA	0.330508	0.366771
Chr3	11823303	11825939	RC/Helitron	AT3TE49210	11824675	11824772	17	0.233333	0.0857143	0.101852	NA	0.436508	0.367347
Chr3	13097960	13104011	LINE/L1	AT3TE53630	13101238	13101458	19	0.166667	0.0614035	0.0821918	NA	0.493151	0.368421
Chr3	13083996	13087357	LTR/Gypsy	AT3TE53600	13087230	13087258	6	0.678571	0.25	0.12766	NA	0.18813	0.368421
Chr3	17708170	17709118	DNA/Harbinger	AT3TE71740	17708029	17708306	14	0.105263	0.038961	1e-07	NA	9.5e-07	0.37013
Chr2	16302178	16303297	RC/Helitron	AT2TE73135	16303023	16303183	20	0.248408	0.092437	0.0486111	NA	0.195691	0.372118
Chr4	8802504	8803781	RC/Helitron	AT4TE39330	8803452	8803706	30	0.197479	0.0738636	0.0651341	NA	0.329828	0.374033
Chr1	16375017	16379641	LTR/Gypsy	AT1TE53975	16379021	16379195	31	0.207547	0.0782609	0.0965517	NA	0.465204	0.377075
Chr3	15007225	15009646	RC/Helitron	AT3TE61200	15009062	15009185	23	0.165714	0.0625	0.0641026	NA	0.386826	0.377155
Chr2	1087330	1090321	RC/Helitron	AT2TE04900	1089760	1089984	27	0.215789	0.0833333	0.0941176	NA	0.436155	0.386179
Chr2	5900867	5904547	LTR/Gypsy	AT2TE24035	5901868	5902015	25	0.184932	0.0725806	0.0534351	NA	0.288945	0.392473
Chr1	13503766	13504264	RC/Helitron	AT1TE44200	13503980	13504168	25	0.172185	0.0676692	0.0479452	NA	0.278451	0.393002
Chr5	12278853	12282182	LTR/Gypsy	AT5TE43615	12279221	12279346	20	0.181818	0.0721649	0.04	NA	0.22	0.396907
Chr4	8144493	8145909	RC/Helitron	AT4TE35990	8145823	8146013	18	0.125	0.05	0.0162602	NA	0.130081	0.4
Chr3	15957823	15958219	RC/Helitron	AT3TE64580	15958134	15958325	25	0.193772	0.0776699	0.0851064	NA	0.43921	0.400832
Chr2	6141424	6141574	DNA/MuDR	AT2TE24970	6141299	6141579	31	0.178138	0.0714286	0.0702479	NA	0.394346	0.400974
Chr2	6141575	6141928	RC/Helitron	AT2TE24975	6141299	6141579	31	0.178138	0.0714286	0.0702479	NA	0.394346	0.400974
Chr2	16022138	16023401	DNA/MuDR	AT2TE71730	16023345	16023524	33	0.189873	0.0766551	0.0404412	NA	0.21299	0.403717
Chr2	16023402	16023575	DNA/MuDR	AT2TE71735	16023345	16023524	33	0.189873	0.0766551	0.0404412	NA	0.21299	0.403717
Chr4	10269632	10271677	RC/Helitron	AT4TE46800	10271019	10271368	30	0.2	0.0809249	0.0764706	NA	0.382353	0.404624
Chr4	4657345	4658821	DNA/MuDR	AT4TE19585	4657904	4658036	14	0.148148	0.06	1e-07	NA	6.75e-07	0.405
Chr3	15422160	15430584	DNA/MuDR	AT3TE62595	15423458	15423556	14	0.146789	0.0597015	0.0442478	NA	0.301438	0.406716
Chr4	5456347	5457168	RC/Helitron	AT4TE22855	5456573	5456714	13	0.272727	0.111111	0.108108	NA	0.396396	0.407407
Chr5	20278779	20282134	RC/Helitron	AT5TE73035	20279188	20279373	30	0.15331	0.0627178	0.0430108	NA	0.280547	0.409091
Chr2	6922610	6926138	RC/Helitron	AT2TE28205	6923882	6923907	9	0.28125	0.116279	0.025641	NA	0.0911681	0.413437
Chr3	14795319	14804953	LTR/Gypsy	AT3TE60460	14803524	14803685	19	0.205298	0.0849673	0.0818713	NA	0.398793	0.413873
Chr4	10174378	10175158	DNA/MuDR	AT4TE46310	10175070	10175196	15	0.156028	0.0652174	0.015873	NA	0.101732	0.417984
Chr2	6318086	6318218	DNA/MuDR	AT2TE25780	6317982	6318118	8	0.295082	0.125	0.0731707	NA	0.247967	0.423611
Chr5	13632099	13633624	RC/Helitron	AT5TE48505	13632257	13632446	19	0.243902	0.103448	0.0642857	NA	0.263571	0.424138
Chr3	16396170	16396650	LTR/Copia	AT3TE66405	16395912	16396199	24	0.168385	0.0714286	0.057377	NA	0.340749	0.424198
Chr4	14750235	14750899	DNA/HAT	AT4TE69940	14750342	14750537	23	0.197861	0.0842105	0.0880829	NA	0.445176	0.425605
Chr2	2246168	2256073	RC/Helitron	AT2TE10385	2246444	2246503	12	0.165049	0.0708661	0.0135135	NA	0.081876	0.429365
Chr5	8684082	8684721	DNA/HAT	AT5TE31405	8684459	8684634	19	0.232143	0.1	0.0758621	NA	0.32679	0.430769
Chr3	16241202	16241857	DNA/MuDR	AT3TE65820	16241768	16241897	19	0.218935	0.0944882	0.0661157	NA	0.301988	0.431581
Chr3	16241858	16242025	DNA/MuDR	AT3TE65825	16241768	16241897	19	0.218935	0.0944882	0.0661157	NA	0.301988	0.431581
Chr5	11195536	11197048	DNA/En-Spm	AT5TE40520	11196324	11196613	48	0.180124	0.0778894	0.0868545	NA	0.482192	0.432421
Chr4	105621	106200	DNA/HAT	AT4TE00510	106099	106221	11	0.128205	0.0555556	0.0247934	NA	0.193388	0.433333
Chr4	106201	106247	RC/Helitron	AT4TE00515	106099	106221	11	0.128205	0.0555556	0.0247934	NA	0.193388	0.433333
Chr3	14062033	14072952	LINE/L1	AT3TE57655	14069719	14069913	18	0.189024	0.0827586	0.0719424	NA	0.380599	0.43782
Chr3	14067619	14072003	LTR/Gypsy	AT3TE57670	14069719	14069913	18	0.189024	0.0827586	0.0719424	NA	0.380599	0.43782
Chr1	12062735	12064145	RC/Helitron	AT1TE39105	12063527	12063814	38	0.140523	0.0618893	0.0203252	NA	0.14464	0.440421
Chr5	11001025	11018939	DNA/MuDR	AT5TE40000	11013093	11013276	19	0.20625	0.0909091	0.0962963	NA	0.466891	0.440771
Chr2	2338863	2341761	RC/Helitron	AT2TE10785	2338878	2339070	25	0.15	0.0662983	0.0337079	NA	0.224719	0.441989
Chr5	12557465	12558198	RC/Helitron	AT5TE44475	12557577	12557757	34	0.131902	0.0590062	0.0263158	NA	0.19951	0.447349
Chr4	6197692	6199938	DNA/MuDR	AT4TE26270	6197882	6198020	11	0.268657	0.121622	0.0740741	NA	0.27572	0.452703
Chr2	6652579	6653465	RC/Helitron	AT2TE27115	6652953	6653149	20	0.134884	0.0617978	0.0274725	NA	0.203676	0.458156
Chr3	16416514	16419639	DNA/MuDR	AT3TE66525	16417765	16417917	12	0.190909	0.0877193	0.0461538	NA	0.241758	0.459482
Chr5	9664363	9666460	RC/Helitron	AT5TE35050	9664900	9664991	16	0.22549	0.103774	0.0689655	NA	0.305847	0.460213
Chr1	9235932	9237368	DNA/MuDR	AT1TE29770	9236640	9236817	12	0.322222	0.148936	0.153846	NA	0.477454	0.462216
Chr2	9447387	9449389	LINE/L1	AT2TE40165	9448194	9448456	23	0.192593	0.0900901	0.041958	NA	0.217859	0.467775
Chr2	11285066	11287456	RC/Helitron	AT2TE48795	11286980	11287165	14	0.20354	0.0958904	0.056338	NA	0.276791	0.471114
Chr1	22165019	22165042	RC/Helitron	AT1TE73185	22164655	22165048	59	0.310924	0.146893	0.138122	NA	0.444229	0.472439
Chr1	22165043	22166346	RC/Helitron	AT1TE73190	22164655	22165048	59	0.310924	0.146893	0.138122	NA	0.444229	0.472439
Chr1	11241566	11241773	DNA/MuDR	AT1TE36345	11241569	11241625	9	0.15873	0.075	0.0273973	NA	0.172603	0.4725
Chr3	13568407	13571834	DNA/MuDR	AT3TE55195	13569213	13569271	8	0.264151	0.125	1e-07	NA	3.78571e-07	0.473214
Chr2	5190751	5213746	DNA/MuDR	AT2TE21295	5207356	5207450	8	0.166667	0.0789474	0.0196078	NA	0.117647	0.473684
Chr2	2652444	2655099	RC/Helitron	AT2TE11840	2653169	2653351	15	0.124031	0.0588235	0.0204082	NA	0.164541	0.474265
Chr4	1890720	1909217	DNA/MuDR	AT4TE09295	1899744	1900021	19	0.165414	0.0792079	0.0224719	NA	0.135853	0.478848
Chr3	15634916	15639168	DNA/MuDR	AT3TE63215	15637933	15638111	24	0.222857	0.106952	0.0864865	NA	0.38808	0.479912
Chr2	5982003	5984953	DNA/Harbinger	AT2TE24370	5984710	5984831	20	0.219101	0.106061	0.0699301	NA	0.319168	0.484071
Chr4	4940157	4940631	LTR/Gypsy	AT4TE20615	4940431	4940613	18	0.226415	0.110294	0.0958084	NA	0.423154	0.487132
Chr5	14060339	14062426	RC/Helitron	AT5TE50155	14062187	14062297	14	0.14966	0.0735294	0.04	NA	0.267273	0.49131
Chr3	14095730	14097278	RC/Helitron	AT3TE57770	14097042	14097188	28	0.302521	0.149171	0.121212	NA	0.400673	0.493094
Chr2	3603123	3603727	LTR/Gypsy	AT2TE15690	3603506	3603675	15	0.165563	0.0823529	0.036036	NA	0.217658	0.497412
Chr4	3454105	3469493	LTR/Gypsy	AT4TE15665	3464629	3464798	14	0.217822	0.108434	0.06	NA	0.275455	0.497809
Chr4	3455686	3469253	LTR/Gypsy	AT4TE15670	3464629	3464798	14	0.217822	0.108434	0.06	NA	0.275455	0.497809
Chr1	3023385	3024889	RC/Helitron	AT1TE09820	3023429	3023590	22	0.187845	0.0935252	0.0789474	NA	0.420279	0.497884
Chr1	21744194	21745092	DNA/HAT	AT1TE71755	21744276	21744361	19	0.314685	0.157407	0.123967	NA	0.393939	0.500206
Chr1	8277489	8277587	RC/Helitron	AT1TE26670	8277586	8277682	19	0.343195	0.171717	0.170213	NA	0.495965	0.500348
Chr1	8277588	8279055	DNA/Harbinger	AT1TE26675	8277586	8277682	19	0.343195	0.171717	0.170213	NA	0.495965	0.500348
Chr1	2335042	2335716	RC/Helitron	AT1TE07620	2335256	2335383	19	0.144444	0.0725389	0.0434783	NA	0.301003	0.502192
Chr1	2335261	2335494	DNA/Tc1	AT1TE07625	2335256	2335383	19	0.144444	0.0725389	0.0434783	NA	0.301003	0.502192
Chr5	12274053	12274142	DNA/MuDR	AT5TE43585	12274113	12274278	22	0.196319	0.0989011	0.083871	NA	0.427218	0.503777
Chr5	12274143	12274514	DNA/MuDR	AT5TE43590	12274113	12274278	22	0.196319	0.0989011	0.083871	NA	0.427218	0.503777
Chr5	10231766	10231999	DNA/MuDR	AT5TE37325	10231929	10232121	24	0.190045	0.0969163	0.0705128	NA	0.371032	0.509964
Chr1	15905243	15906047	RC/Helitron	AT1TE52360	15905615	15905811	29	0.15859	0.0809249	0.0456621	NA	0.287925	0.510276
Chr2	2542583	2542615	DNA/MuDR	AT2TE11510	2542577	2542720	13	0.13	0.0666667	1e-07	NA	7.69231e-07	0.512821
Chr2	2542616	2559352	DNA/MuDR	AT2TE11515	2542577	2542720	13	0.13	0.0666667	1e-07	NA	7.69231e-07	0.512821
Chr1	3551135	3552617	RC/Helitron	AT1TE11565	3551921	3552117	27	0.185185	0.095	0.0813008	NA	0.439024	0.513
Chr1	16354538	16355019	RC/Helitron	AT1TE53900	16354656	16354851	42	0.182254	0.09375	0.0428571	NA	0.23515	0.514391
Chr4	5843662	5844553	RC/Helitron	AT4TE24580	5844299	5844468	17	0.211957	0.109489	0.0928571	NA	0.438095	0.516564
Chr3	22118465	22120682	RC/Helitron	AT3TE90045	22118923	22119047	17	0.310976	0.161017	0.148438	NA	0.477328	0.51778
Chr5	13728011	13731188	RC/Helitron	AT5TE48895	13728959	13729142	13	0.142857	0.0740741	0.0306122	NA	0.214286	0.518519
Chr2	3192625	3195996	RC/Helitron	AT2TE13800	3193825	3193994	16	0.243697	0.127451	0.0727273	NA	0.298433	0.522989
Chr3	17776440	17778147	RC/Helitron	AT3TE72005	17777239	17777509	32	0.439689	0.234266	0.176991	NA	0.402537	0.532799
Chr2	4080623	4080824	RC/Helitron	AT2TE17240	4080819	4081010	28	0.149798	0.0801887	0.0491071	NA	0.327823	0.535314
Chr2	4080825	4082562	RC/Helitron	AT2TE17245	4080819	4081010	28	0.149798	0.0801887	0.0491071	NA	0.327823	0.535314
Chr3	14306244	14307487	RC/Helitron	AT3TE58780	14306362	14306572	36	0.199187	0.108	0.0803571	NA	0.403426	0.542204
Chr3	8211796	8211960	DNA/HAT	AT3TE34435	8211867	8212002	27	0.215	0.117284	0.102151	NA	0.475119	0.545507
Chr3	8211961	8212352	LTR/Copia	AT3TE34440	8211867	8212002	27	0.215	0.117284	0.102151	NA	0.475119	0.545507
Chr5	13977248	13978363	RC/Helitron	AT5TE49810	13977614	13977800	20	0.162562	0.0898204	0.0519481	NA	0.319559	0.552531
Chr3	16934152	16934416	DNA/Mariner	AT3TE68630	16934154	16934252	12	0.25	0.138462	0.084507	NA	0.338028	0.553846
Chr5	15972492	15973913	DNA/MuDR	AT5TE57665	15973177	15973243	18	0.205128	0.113636	0.0761905	NA	0.371429	0.553977
Chr3	13549335	13557093	LTR/Gypsy	AT3TE55155	13553768	13553881	18	0.188571	0.104839	0.0683761	NA	0.3626	0.555963
Chr4	3886417	3893273	DNA/MuDR	AT4TE16990	3890908	3891077	15	0.215686	0.122222	0.032967	NA	0.152847	0.566667
Chr3	12905319	12906523	DNA/MuDR	AT3TE52985	12905262	12905353	20	0.222222	0.126866	0.101351	NA	0.456081	0.570896
Chr5	13220899	13222751	DNA/MuDR	AT5TE46980	13221364	13221516	16	0.202381	0.116279	0.06	NA	0.296471	0.574555
Chr4	18201101	18201975	RC/Helitron	AT4TE88170	18201545	18201719	13	0.373913	0.217054	0.147059	NA	0.393297	0.580494
Chr5	9370680	9374247	RC/Helitron	AT5TE33990	9372417	9372586	12	0.127451	0.0740741	0.025641	NA	0.201183	0.581197
Chr1	18449114	18450392	RC/Helitron	AT1TE61145	18450098	18450475	41	0.245524	0.142857	0.117647	NA	0.479167	0.581845
Chr1	18450393	18450575	RC/Helitron	AT1TE61150	18450098	18450475	41	0.245524	0.142857	0.117647	NA	0.479167	0.581845
Chr2	5778901	5780088	LTR/Gypsy	AT2TE23505	5778914	5779091	14	0.222222	0.130435	0.04	NA	0.18	0.586957
Chr1	18980599	18981375	RC/Helitron	AT1TE62865	18980960	18981143	31	0.184211	0.109244	0.077551	NA	0.420991	0.593037
Chr2	10036534	10040267	RC/Helitron	AT2TE42940	10038056	10038203	33	0.194853	0.116883	0.0681004	NA	0.349496	0.599853
Chr3	12495705	12495929	intron	AT3G30810.1	12495722	12495904	33	0.20178	0.121212	0.0882353	transposable_element_gene	0.437284	0.600713
Chr3	12491768	12502152	LTR/Gypsy	AT3TE51535	12495722	12495904	33	0.20178	0.121212	0.0882353	NA	0.437284	0.600713
Chr3	11416917	11424473	LTR/Gypsy	AT3TE47595	11418396	11418440	6	0.159091	0.0961538	1e-07	NA	6.28571e-07	0.604396
Chr5	14079500	14080692	RC/Helitron	AT5TE50235	14080196	14080378	19	0.136364	0.0828025	0.023622	NA	0.173228	0.607219
Chr5	15183251	15184581	DNA/HAT	AT5TE54925	15184188	15184380	29	0.171103	0.104803	0.0642857	NA	0.375714	0.612518
Chr2	9029774	9030695	RC/Helitron	AT2TE38110	9029825	9029883	7	0.378378	0.232143	0.117647	NA	0.310924	0.61352
Chr4	4687271	4687648	DNA/MuDR	AT4TE19705	4687563	4687643	16	0.186047	0.115789	0.0576923	NA	0.310096	0.622368
Chr5	11102707	11104360	LTR/Gypsy	AT5TE40265	11103660	11103789	29	0.143939	0.0898876	0.0326087	NA	0.226545	0.624483
Chr4	5683900	5697846	DNA/MuDR	AT4TE23825	5697819	5697830	5	0.95	0.6	0.45	NA	0.473684	0.631579
Chr2	4978468	4990074	LTR/Gypsy	AT2TE20435	4989888	4989988	12	0.310345	0.196429	0.114754	NA	0.369763	0.632937
Chr4	1872415	1872631	DNA/MuDR	AT4TE09210	1872530	1872807	24	0.207071	0.131429	0.06	NA	0.289756	0.634704
Chr4	5192471	5194634	RC/Helitron	AT4TE21630	5193883	5194062	18	0.121622	0.0774648	1e-07	NA	8.22222e-07	0.636933
Chr2	6124737	6126658	LTR/Gypsy	AT2TE24905	6124644	6124791	19	0.236364	0.153061	0.0875912	NA	0.370578	0.647567
Chr1	29468578	29470237	DNA/MuDR	AT1TE96405	29469602	29469878	45	0.17199	0.111979	0.0479042	NA	0.278529	0.651079
Chr4	6638700	6639575	RC/Helitron	AT4TE28445	6639035	6639171	18	0.150943	0.0983607	0.046729	NA	0.309579	0.651639
Chr3	14122673	14126336	LTR/Gypsy	AT3TE57885	14123270	14123446	45	0.159574	0.104247	0.0497925	NA	0.312033	0.653282
Chr3	14123195	14123591	LTR/Gypsy	AT3TE57890	14123270	14123446	45	0.159574	0.104247	0.0497925	NA	0.312033	0.653282
Chr1	25696500	25698523	DNA/Harbinger	AT1TE84245	25698433	25698630	28	0.133333	0.0875912	0.0255319	NA	0.191489	0.656934
Chr5	10123685	10123707	RC/Helitron	AT5TE36905	10123706	10123995	50	0.158215	0.10411	0.0552326	NA	0.349098	0.658026
Chr1	17406544	17409065	LTR/Gypsy	AT1TE57655	17408856	17409098	46	0.22043	0.145215	0.104956	NA	0.476143	0.658778
Chr1	17409085	17409115	LTR/Gypsy	AT1TE57660	17408856	17409098	46	0.22043	0.145215	0.104956	NA	0.476143	0.658778
Chr2	6700892	6706744	LINE/L1	AT2TE27390	6706550	6706730	31	0.206751	0.136364	0.0792453	NA	0.383288	0.659555
Chr4	3525669	3530359	DNA/MuDR	AT4TE15890	3529047	3529098	10	0.142857	0.0943396	0.0136986	NA	0.0958904	0.660377
Chr3	3986993	3988560	RC/Helitron	AT3TE16790	3987956	3988125	17	0.190083	0.125984	0.0522388	NA	0.274822	0.662787
Chr3	16085818	16087737	DNA/MuDR	AT3TE65100	16087526	16087577	8	0.227273	0.151515	0.047619	NA	0.209524	0.666667
Chr5	14002619	14005038	RC/Helitron	AT5TE49930	14004861	14005050	22	0.213592	0.142857	0.047619	NA	0.222944	0.668831
Chr5	14005039	14005338	RC/Helitron	AT5TE49935	14004861	14005050	22	0.213592	0.142857	0.047619	NA	0.222944	0.668831
Chr5	5129030	5129289	RC/Helitron	AT5TE18540	5129096	5129208	9	0.27381	0.183673	0.0952381	NA	0.347826	0.670807
Chr3	13453829	13465569	DNA/MuDR	AT3TE54815	13458456	13458628	13	0.140741	0.0952381	0.037037	NA	0.263158	0.676692
Chr5	14746522	14746814	DNA/MuDR	AT5TE53140	14746783	14746968	20	0.455556	0.312057	0.203947	NA	0.447689	0.685003
Chr5	14746815	14746977	RathE3_cons	AT5TE53145	14746783	14746968	20	0.455556	0.312057	0.203947	NA	0.447689	0.685003
Chr4	2051377	2052661	DNA/Harbinger	AT4TE09755	2051813	2052002	17	0.157895	0.11	0.0309278	NA	0.195876	0.696667
Chr5	9751955	9752836	DNA/MuDR	AT5TE35420	9751966	9752153	17	0.163462	0.11413	0.038961	NA	0.23835	0.69821
Chr4	17394129	17395119	RC/Helitron	AT4TE83950	17394681	17394868	32	0.132841	0.0931034	0.029703	NA	0.223597	0.700862
Chr4	7691841	7691864	DNA/En-Spm	AT4TE33680	7691678	7691867	11	0.290323	0.203704	0.0537634	NA	0.185185	0.701646
Chr4	7691865	7692844	DNA/En-Spm	AT4TE33685	7691678	7691867	11	0.290323	0.203704	0.0537634	NA	0.185185	0.701646
Chr5	13917805	13919490	RC/Helitron	AT5TE49620	13918040	13918237	23	0.264368	0.185714	0.116667	NA	0.441304	0.702484
Chr5	14309657	14312317	LINE/L1	AT5TE51200	14310598	14310782	17	0.125984	0.0888889	0.0235294	NA	0.186765	0.705556
Chr5	13361943	13361965	RC/Helitron	AT5TE47330	13361846	13362236	45	0.156334	0.111801	0.0460358	NA	0.29447	0.715142
Chr5	13361966	13362096	RC/Helitron	AT5TE47335	13361846	13362236	45	0.156334	0.111801	0.0460358	NA	0.29447	0.715142
Chr5	13362097	13362822	RC/Helitron	AT5TE47340	13361846	13362236	45	0.156334	0.111801	0.0460358	NA	0.29447	0.715142
Chr5	12090290	12092074	RC/Helitron	AT5TE43145	12091537	12091822	21	0.139535	0.1	0.0204082	NA	0.146259	0.716667
Chr3	15618674	15619873	DNA/MuDR	AT3TE63155	15619786	15620018	31	0.314894	0.225941	0.132576	NA	0.421018	0.717517
Chr3	15619876	15620627	DNA/MuDR	AT3TE63160	15619786	15620018	31	0.314894	0.225941	0.132576	NA	0.421018	0.717517
Chr5	9181649	9189416	LTR/Gypsy	AT5TE33235	9181675	9181783	15	0.314815	0.226415	0.150538	NA	0.478178	0.719201
Chr2	1090484	1092945	RC/Helitron	AT2TE04910	1090889	1091030	31	0.122449	0.0881057	0.0157068	NA	0.128272	0.71953
Chr1	11521625	11523415	RC/Helitron	AT1TE37275	11522106	11522232	15	0.212329	0.152866	0.0723684	NA	0.340832	0.719951
Chr5	9753527	9753617	RC/Helitron	AT5TE35425	9753581	9753861	48	0.158103	0.114914	0.0544554	NA	0.344431	0.726834
Chr5	9753627	9755427	RC/Helitron	AT5TE35430	9753581	9753861	48	0.158103	0.114914	0.0544554	NA	0.344431	0.726834
Chr2	9313145	9315251	RC/Helitron	AT2TE39520	9314696	9314990	21	0.277174	0.201493	0.124138	NA	0.44787	0.726953
Chr3	17046124	17046402	DNA/MuDR	AT3TE69090	17046364	17046556	28	0.18	0.131579	0.0722892	NA	0.401606	0.730994
[truncated: 4,013 more rows]

## Sheet: LTR Gypsy
Chromosone	Start	End	Feature	Genes	DMR_start	DMR_end	CpGs_number	Methylation_level_Col-0	Methylation_level_kyp	Methylation_level_AL2	Genomic Features	al2 vs col-0	kyp vs col-0
[truncated: 595 more rows]

[truncated: 10 more sheets: LTR Copia, LINE-L, DNAMuDR, RC Helitron, genes, CDS, UTR, upstream, downstream, intron]
