# Supplementary material for: Geminivirus-encoded TrAP suppressor inhibits the histone methyltransferase SUVH4/KYP to counter host defense
Source: eLife. 2015 Sep 7;4:e06671. doi: 10.7554/eLife.06671 (PMC4606454; doi:10.7554/eLife.06671)
Supplement: Supplementary file 8. — List of primers used in this article. DOI: http://dx.doi.org/10.7554/eLife.06671.028 [file elife06671s008.xlsx]

## Sheet: Gateway Primers
Primer name	Sequence
ATSAHH1GWF	CAC CAT GGC GTT GCT CGT CGA GAA
ATSAHH1GWR	TCA GTA CCT GTA GTG AGG AGG CTT
CMT3GWF	CAC CAT GGC GCC GAA GCG AAA GAG ACC TGC G
CMT3GWR	TCA TGC AAG CTC GGA AGG AAG AGT TGG C
DRD1GWF	CAC CAT GGG TTT TGT TTA CAT TGT GAT GAC A
DRD1GWR	TTA CCT TTT GTA GAG AAC TCT TAT GTC T
DRM1GWF	CAC CAT GGT TCT GCT AGA GAA GCT TTG GGA
DRM1GWR	CTA ACG GTG CTG ACT CCT TGA GTC AC
ESP3GWF	CAC CAT GGC GAG CAA TGA TTT GAA GAC TTG
ESP3GWR	TTA CAT TGC AGC TTT TCC AGC TCC T
FIEGWF	ATG TCG AAG ATA ACC TTA GGG AAC GA
FIEGWR	TAC TTG GTA ATC ACG TCC CAG CGC
KYPGWF	CAC CAT GGC TGG AAA AAG GAA ACG AGC T
KYPGWR	TTA GTA AAG GCG TTT CCT ACA ATT TA
REF6GWF	CACCatggcggtttcagagcagagtcaaga
REF6GWR	TCA CCT TTT GTT GGT CTT CTT AAC C
5'TGMVAL2 For	CAC CAT GGC AAT GCG AAA TTC GTC TT
TGMVAL2 3'Rev Stop	TTA TTT AAA TAA GTT CTC CCA GAA GCT G

## Sheet: KYP Native Promoter
Primer Name	Sequence
PKYP EcoRV for	TGC AGG TCC CTA GAT ATC TTC CTG TAA GGC TCA TAC TA
PKYP BamHI rev	CAT CTA GAC CGG ATC CCG ATC ACT CTT TTT CCC
PKYP sequencing for	TGG AAT AGG CAA CTT TTG TA

## Sheet: LIC
Primer name	Sequence
CaLCuVAL2 FLIC	TAC TTC CAA TCC AAT GCC ATG CGA AAT TCA TCA C
CaLCuVAL2 RLIC	TTA TCC ACT TCC AAT GTT ACT TAA ATA TGT CGG C
TGMVAL2 FLIC	TAC TTC CAA TCC AAT GCC ATG CGA AAT TCG
TGMVAL2 RLIC	TTA TCC ACT TCC AAT GTT ATT TAA ATA AGT TCT CCC AG
KYP FLIC	TAC TTC CAA TCC AAT GCC ATG GCT GGA AAA AGG
KYP RLIC	TTA TCC ACT TCC AAT GTT AGT AAA GGC GTT TCC
KYP SRA FLIC	TAC TTC CAA TCC AAT GCC AGA AAA ATA ATC GGT GAC C
KYP SRA RLIC	TTA TCC ACT TCC AAT GTT ATT GCC CCT CCA ATC G
KYP PreSET FLIC	TAC TTC CAA TCC AAT GCC GAC ATC TCC GGA GG
KYP PreSET RLIC	TTA TCC ACT TCC AAT GTT ATC GGT TGA CAC ATT TTG G
KYP SET FLIC	TAC TTC CAA TCC AAT GCC TTC AAT CTT GAG GTT TTC CG
KYP SET RLIC	TTA TCC ACT TCC AAT GTT AAA CGC TAT CAA GCG C
LHP1 FLIC	TAC TTC CAA TCC AAT GCC ATG AAA GGG GCA A
LHP1 RLIC	TTA TCC ACT TCC AAT GTT AAG GCG TTC GAT TGT AC
LHP1 68 FLIC	TAC TTC CAA TCC AAT GCC GAG GAT GGA GAT GAA G
LHP1 Chromo FLIC	TAC TTC CAA TCC AAT GCC TTT TAT GAA ATT GAA GC
LHP1 196 FLIC	TAC TTC CAA TCC AAT GCC TCT GAC TCT TCT ACG
LHP1 271 FLIC	TAC TTC CAA TCC AAT GCC AAC AAT AGT AAC GGT GC
LHP1 ChSh FLIC	TAC TTC CAA TCC AAT GCC ATC ACG AAG ATA CTT AAA CC
LHP1 290 RLIC	TTA TCC ACT TCC AAT GTT AAT TAT CAC CTT CAG AAC C
LHP1 222 RLIC	TTA TCC ACT TCC AAT GTT ATA ATA GAC TCG AAC CGC
LHP1 Chromo RLIC	TTA TCC ACT TCC AAT GTT ACT TCA AAC TTC CCT CAA AGG
LHP1 99 RLIC	TTA TCC ACT TCC AAT GTT ATT CCT CTT GCC CAC C
ESP3 FLIC	TAC TTC CAA TCC AAT GCC ATG GCG AGC AAT GAT TTG
ESP3 RLIC	TTA TCC ACT TCC AAT GTT ACA TTG CAG CTT TTC CAG C
CMT3 FLIC	TAC TTC CAA TCC AAT GCC ATG GCG CCG AAG CGA AAG
CMT3 RLIC	TTA TCC ACT TCC AAT GTT ATG CAA GCT CGG AAG GAA G
REF6 FLIC	TAC TTC CAA TCC AAT GCC ATG GCG GTT TCA GAG C
REF6 RLIC	TTA TCC ACT TCC AAT GTT ACT TTT GTT GGT CTT CTT AAC C
DDM1 FLIC	TAC TTC CAA TCC AAT GCC ATG GTT AGT CTG CGC
DDM1 RLIC	TTA TCC ACT TCC AAT GTT AAC TGT TCA GGG AAG ACA G
DRM1 FLIC	TAC TTC CAA TCC AAT GCC ATG GTA ATG TCA CAT ATC
DRM1 RLIC	TTA TCC ACT TCC AAT GTT ATC TCC TCA TAT GTC GTG C
DRM2 FLIC	TAC TTC CAA TCC AAT GCC ATG GTG ATT TGG AAT AAC G
DRM2 RLIC	TTA TCC ACT TCC AAT GTT AAG ATC CTC TCA TCC TCG
Hog1 FLIC	TAC TTC CAA TCC AAT GCC ATG GCG TTG CTC GTC GAG AA
Hog1 RLIC	TTA TCC ACT TCC AAT GTT AGT ACC TGT AGT GAG GAG GCT T
ESP3 FLIC	TAC TTC CAA TCC AAT GCC ATG GCG AGC AAT GAT TTG
ESP3 RLIC	TTA TCC ACT TCC AAT GTT ACA TTG CAG CTT TTC CAG C

## Sheet: ChIP CaLCuV DNA A
Primer set	name	Sequence	Product length
1	CR F	TAG GAC TCC AGG GGA GGA CG	108
	CR R	ATT GCG GAT GGC CGC TTT TG
2	AV1 tata F	TGC CGC CTG ACA AGG TTA GC	135
	AV1 tata R	GAG GTC CCC GCC ATA GAA CG
3	AV1 nterm F	CGT TCT ATG GCG GGG ACC TC	103
	AV1 nterm R	GCC TGT TAA CCC AAG CAG CG
4	AV1 middle F	GCA GCG GCA TGA CAT TTC CC	108
	AV1 middle R	ACG GAC TTG ACG CAA AAA CGC
5	AL3 cterm F	TCC GTT GCG AAA CGA ACA GC	121
	AL3 cterm R	CGA TGA GAG CTT CTG GGC CG
6	AL2_AL3 cterm_mid F	CGG CCC AGA AGC TCT CAT CG	146
	AL2_AL3 cterm_mid R	AAC GCG TAG AGG ACC CGT TG
7	AL2_AL3 prom F	GCG TCT TCG GCG TAC AGC TC	174
	AL2_AL3 prom R	TCG TGC TGT GCA ATC CAG GAG
8	AL1 cterm F	TCT CCT GGA TTG CAC AGC ACG	255
	AL1 cterm R	AAC CGG CAA GAC CAT GTG GG
9	AL1_AL4 mid_cterm F	ACA TGG TCT TGC CGG TTC GTG	300
	AL1_AL4 mid_cterm R	ACG ACG TCT ACC ACA ACG CC
10	AL4 mid F	GCC TCT TCC ACA CAT CCC GC	190
	AL4 mid R	CTC ACC CCA GAA GGT CTG CC
11	AL4 nterm F	GGC AGA CCT TCT GGG GTG AG	158
	AL4 nterm F	CCC TGT CGT GGT CAG TCG TC
12	AL1 tata F	TTT GGG TAT GTC GCA CTG GGG	126
	AL1 tata R	GAG CTC TCC TGG CGT CCT CC

## Sheet: ChIP endogenous genes
Name	Sequence	AT code
ChIP PRE1 F	AGT GCT CCA AGG ATC TCC GA	At5g39860
ChIP PRE1 R	TCC GGA GTC AAA AGT TCC GA
ChIP CHR42 F	TCG AAG TTT GCT CAC CGG AA	At5g20420
ChIP CHR42 R	TCC CAC GCT TGC ATC AAT CT
ChIP At4G17810 F	TCT CTG GTA CCA CTT GGC CT	At4g17810
ChIP At4G17810 R	TGC TCG GAG GAA ACG AAG TC
ChIP AT1G69523 F	GGG GAC TCT GGT GCT TTG TT	At1g69523
ChIP AT1G69523 R	ACT GTC TGC ACC AAC CTC AA
ChIP RDR1 F	CCT GAC GCT GAA CCT TTC CT	At1g14790
ChIP RDR1 R	AGG CAT GGG TTT TTG GCA AC
ChIP MFT F	GTG CGT GTG CAT TGC TGT AT	At1g18100
ChIP MFT R	GCG AAC ATT CGT GTG CTG AA
ChIP FT F	GCC AGA ACT TCA ACA CTC GC	At1g65480
ChIP FT R	TAG GCA TCA TCA CCG TTC GT
ChIP AGL5 F	CAA GAA AGC TTG CTC CGA CG	At2g42830
ChIP AGL5 R	ACC TTC TTG GAT CGG ACA CG
ChIP AGL9 F	GAC GCC TTA CAG AGA ACC CA	At1g24260
ChIP AGL9 R	TCG TTG AGC TGG TCA AGC AT
ChIP FTM1 F	ACC ATT GCA GCT GAC GAG AA	At1g43800
ChIP FTM1 R	CAA ACT CCT GTG CAC GTT GG
ChIP SNZ F	ACA ACA CGT CCC ACG TTC TT	At2g39250
ChIP SNZ R	TCC AAC CAC TCA TTT CCG GG
ChIP CUC1 F	CGC CTT GAC GGC AAA TTC TC	At3g15170
ChIP CUC1 R	TGC TCC GTC GCA AAG GTA TT
Chr3_AtSN1_F	GTT CAG GCC CAA AGG CCT TAC ATC TCC
Chr3_AtSN1_R	TGT CTT GGA AAG GAT ATT GGA AGT TTG TAT AGT TT
Chr5 AtSN1 F	ACC AAG GTG TTG TTG GCC TAG
Chr5 AtSN1 R	TGG GAA TAT CTG GAA GTT CAG G
Ta3-F	GAT TCT TAC TGT AAA GAA CAT GGC ATT GAG AGA
Ta3-R	TCC AAA TTT CCT GAG GTG CTT GTA ACC
CACTA-like-F	GGC TAG CTG TCC GAC TCA ATG ACC T
CACTA-like-R	CAG ACA TCC TTT CCT TCA GCT TAG C
TSI-F	GAA CTC ATG GAT ACC CTA AAA TAC
TSI-R	CTC TAC CCT TTG CAC TCA TGA ATC
soloLTR-F	AAT GCA TTA CAA AAA CCT TCT GA
soloLTR-R	GGA TTC ACG ATT AGA GAA CGT AGA
IGN5for	TCC CGA GAA GAG TAG AAC AAA TGC TAA AA
IGN5rev	CTG AGG TAT TCC ATA GCC CCT GAT CC
Actfor	GCC ATC CAA GCT GTT CTC TC
Actrev	GGG CAT CTG AAT CTC TCA GC

## Sheet: Mutagenesis
Name	Sequence
CaLCuV al2 null XbaI for	AAA TTC ATC ACT CTA GAA GCC CCC CTC
CaLCuV al2 null XbaI rev	GAG GGG GGC TTC TAG AGT GAT GAA TTT
